# Supplementary material for: Root Membrane Ubiquitinome under Short-Term Osmotic Stress
Source: Int J Mol Sci. 2022 Feb 10;23(4):1956. doi: 10.3390/ijms23041956 (PMC8879470; doi:10.3390/ijms23041956)
Supplement: Supplementary file 1 [file ijms-23-01956-s001.zip]

Archive with 12 entries (11 files):
- supplemental Figures and Tables/
- supplemental Figures and Tables/Supplemental Figures S1-S9-revised.pdf
- supplemental Figures and Tables/Table S1.xlsx
- supplemental Figures and Tables/Table S10 .xlsx
- supplemental Figures and Tables/Table S2.xlsx
- supplemental Figures and Tables/Table S3.xlsx
- supplemental Figures and Tables/Table S4.xlsx
- supplemental Figures and Tables/Table S5.xlsx
- supplemental Figures and Tables/Table S6.xlsx
- supplemental Figures and Tables/Table S7.xlsx
- supplemental Figures and Tables/Table S8.xlsx
- supplemental Figures and Tables/Table S9 .xlsx
