# Supplementary material for: Root Membrane Ubiquitinome under Short-Term Osmotic Stress
Source: Int J Mol Sci. 2022 Feb 10;23(4):1956. doi: 10.3390/ijms23041956 (PMC8879470; doi:10.3390/ijms23041956)
Supplement: Supplementary file 1 [file ijms-23-01956-s001.zip › supplemental Figures and Tables/Table S1.xlsx]

## Sheet: proteome
Table S1. The root microsomal proteome of plants in the control condition and upon mannitol treatment.
Columns 1 through 3: AGI and protein description.
Columns 4 and 5: the total number of peptides, and the corresponding sequence coverage (%).
Columns 6 and 7: the number of unique peptides, and the corresponding sequence coverage (%).
Columns 8 and 9: the number of unique and razor peptides and the corresponding sequence coverage (%), respectively
Columns 10 and 11: the average intensity in the control condition and under mannitol treatment.
Columns 12 and 13: the variation coefficient of intensities in the control condition and under mannitol treatment.
Columns 14 and 15: the quantitative ratio between mannitol-treated plants and control plants, and the respective p-value.
Column 16: the appearance (App) (1) and disappearance (Disp) (-1) of proteins in mannitol-treated plants. “0” signifies identification in the 2 conditions. The disappearance relates to the absence of unique and razor peptides, and the appearance relates to the presence of at least one unique peptide in each replicate.
Column 17: TMD, the number of transmembrane domains, calculated according to Aramemnon.
pG_first protein	pG_max peps	Description	total peptides	sequence.coverage	unique peptides	Unique.sequence.coverage	Razor...unique.peptides	Unique...razor.sequence.coverage....	av CTRL	av MAN	cvCTRL	cvMAN	ratio MAN/CTRL	pval	App - Disp	TMD
AT1G01050.1	AT1G01050.1	AT1G01050.1 | Symbols: AtPPa1, PPa1 | pyrophosphorylase 1 | chr1:31382-32670 REVERSE LENGTH=212;AT2G46860.1 | Symbols: AtPPa3, PPa3 | pyrophosphorylase 3 | chr2:19253843-19255060 FORWARD LENGTH=216	6	37.7	2	17	6	37.7	7238900	5.55877e+06	23.1855	32.0842	0.767902	0.313352	0	0
AT1G01060.5	AT1G01060.5	AT1G01060.5 | Symbols: LHY | Homeodomain-like superfamily protein | chr1:33992-36836 REVERSE LENGTH=643	1	1.9	1	1.9	1	1.9	507090	na	na	na	na	na	0	0
AT1G01090.1	AT1G01090.1	AT1G01090.1 | Symbols: PDH-E1 ALPHA | pyruvate dehydrogenase E1 alpha | chr1:47705-49166 REVERSE LENGTH=428	32	61	32	61	32	61	5.84887e+07	3.84223e+07	40.4961	86.6782	0.656919	0.331688	0	0
AT1G01100.3	AT1G01100.3;AT1G01100.4;AT1G01100.2;AT1G01100.1	AT1G01100.3 | Symbols: | 60S acidic ribosomal protein family | chr1:50284-50954 REVERSE LENGTH=96;AT1G01100.4 | Symbols: | 60S acidic ribosomal protein family | chr1:50284-50954 REVERSE LENGTH=112;AT1G01100.2 | Symbols: | 60S acidic ribosomal protein fa	2	50	1	16.7	2	50	645140	564823	23.7942	38.3852	0.875505	0.583208	0	0
AT1G01120.1	AT1G01120.1	AT1G01120.1 | Symbols: KCS1 | 3-ketoacyl-CoA synthase 1 | chr1:57392-58978 REVERSE LENGTH=528	3	9.5	3	9.5	3	9.5	826670	446850	49.5993	6.8614	0.540542	0.370234	0	2
AT1G01170.2	AT1G01170.2;AT1G01170.1	AT1G01170.2 | Symbols: | Protein of unknown function (DUF1138) | chr1:74105-74443 REVERSE LENGTH=83;AT1G01170.1 | Symbols: | Protein of unknown function (DUF1138) | chr1:74105-74443 REVERSE LENGTH=83	1	15.7	1	15.7	1	15.7	1728850	2.31783e+06	7.01442	11.6638	1.34068	0.0391146	0	0
AT1G01180.1	AT1G01180.1	AT1G01180.1 | Symbols: | S-adenosyl-L-methionine-dependent methyltransferases superfamily protein | chr1:75633-76556 FORWARD LENGTH=307	5	23.1	5	23.1	5	23.1	7666500	na	na	na	na	na	0	1
AT1G01300.1	AT1G01300.1	AT1G01300.1 | Symbols: | Eukaryotic aspartyl protease family protein | chr1:117065-118522 FORWARD LENGTH=485	9	23.5	8	21.9	8	21.9	1.18407e+07	8262500	5.68365	47.594	0.697807	0.309127	0	0
AT1G01340.2	AT1G01340.2	AT1G01340.2 | Symbols: CNGC10 | cyclic nucleotide gated channel 10 | chr1:132414-135216 REVERSE LENGTH=711;AT1G01340.1 | Symbols: ATCNGC10, CNGC10, ACBK1 | cyclic nucleotide gated channel 10 | chr1:132414-135118 REVERSE LENGTH=706	20	25.9	18	22.8	20	25.9	3.69463e+07	4.63673e+07	13.9664	13.3765	1.25499	0.114804	0	0
AT1G01430.1	AT1G01430.1	AT1G01430.1 | Symbols: TBL25 | TRICHOME BIREFRINGENCE-LIKE 25 | chr1:156953-158536 REVERSE LENGTH=456	2	5.3	2	5.3	2	5.3	1060635	826930	11.5289	10.268	0.779656	0.153027	0	1
AT1G01440.1	AT1G01440.1	AT1G01440.1 | Symbols: | Protein of unknown function (DUF3133) | chr1:159935-162219 REVERSE LENGTH=664	1	2.3	1	2.3	1	2.3	861190	1856200	na	na	2.15539	na	0	0
AT1G01470.1	AT1G01470.1	AT1G01470.1 | Symbols: LEA14, LSR3 | Late embryogenesis abundant protein | chr1:172295-172826 REVERSE LENGTH=151	7	73.5	7	73.5	7	73.5	2351500	3.02613e+06	17.5732	40.5353	1.28689	0.567229	0	0
AT1G01510.1	AT1G01510.1	AT1G01510.1 | Symbols: AN | NAD(P)-binding Rossmann-fold superfamily protein | chr1:187235-189836 FORWARD LENGTH=636	3	6.9	3	6.9	3	6.9	622175	775835	55.881	36.6452	1.24697	0.64763	0	0
AT1G01540.2	AT1G01540.2;AT4G01330.1;AT4G01330.2	AT1G01540.2 | Symbols: | Protein kinase superfamily protein | chr1:195980-198383 FORWARD LENGTH=472;AT4G01330.1 | Symbols: | Protein kinase superfamily protein | chr4:550723-552847 FORWARD LENGTH=479;AT4G01330.2 | Symbols: | Protein kinase superfamily p	4	8.1	3	6.4	3	6.4	2.21823e+06	2.16213e+06	9.94461	38.1189	0.97471	0.781964	0	0
AT1G01580.1	AT1G01580.1	AT1G01580.1 | Symbols: FRO2, FRD1, ATFRO2 | ferric reduction oxidase 2 | chr1:209395-212810 FORWARD LENGTH=725	21	26.9	19	24	21	26.9	82619000	80533000	11.6951	4.5154	0.974752	0.795982	0	10
AT1G01610.1	AT1G01610.1	AT1G01610.1 | Symbols: ATGPAT4, GPAT4 | glycerol-3-phosphate acyltransferase 4 | chr1:221950-224255 REVERSE LENGTH=503	15	37.4	8	25.4	15	37.4	1.27253e+07	1.0517e+07	10.5037	9.77583	0.826459	0.0826984	0	2
AT1G01620.1	AT1G01620.1	AT1G01620.1 | Symbols: PIP1C, TMP-B, PIP1;3 | plasma membrane intrinsic protein 1C | chr1:225986-227176 REVERSE LENGTH=286	19	60.8	9	30.1	9	30.1	2.01403e+08	2.87777e+08	7.29701	18.5062	1.42886	0.0788857	0	6
AT1G01630.1	AT1G01630.1	AT1G01630.1 | Symbols: | Sec14p-like phosphatidylinositol transfer family protein | chr1:229206-230675 FORWARD LENGTH=255	3	24.7	3	24.7	3	24.7	469950	477320	39.4929	na	1.01568	na	0	0
AT1G01650.1	AT1G01650.1	AT1G01650.1 | Symbols: SPPL4, ATSPPL4 | SIGNAL PEPTIDE PEPTIDASE-LIKE 4 | chr1:233188-237647 REVERSE LENGTH=540	3	7.6	3	7.6	3	7.6	2782000	na	na	na	na	na	0	7
AT1G01710.1	AT1G01710.1	AT1G01710.1 | Symbols: | Acyl-CoA thioesterase family protein | chr1:262950-266029 FORWARD LENGTH=427	3	8.2	3	8.2	3	8.2	442490	462653	22.6823	19.5005	1.04557	0.847871	0	0
AT1G01725.1	AT1G01725.1	AT1G01725.1 | Symbols: | unknown protein; FUNCTIONS IN: molecular_function unknown; INVOLVED IN: biological_process unknown; LOCATED IN: endomembrane system; EXPRESSED IN: 23 plant structures; EXPRESSED DURING: 14 growth stages; BEST Arabidopsis thaliana	2	27.4	2	27.4	2	27.4	4061400	5.96327e+06	21.9875	16.5412	1.46828	0.0782957	0	0
AT1G01750.1	AT1G01750.1	AT1G01750.1 | Symbols: ADF11 | actin depolymerizing factor 11 | chr1:275528-276126 FORWARD LENGTH=140;AT4G00680.1 | Symbols: ADF8 | actin depolymerizing factor 8 | chr4:279780-280608 REVERSE LENGTH=140	8	52.1	8	52.1	8	52.1	2.95153e+06	3884800	37.9187	56.5589	1.3162	0.576385	0	0
AT1G01790.1	AT1G01790.1	AT1G01790.1 | Symbols: KEA1, ATKEA1 | K+ efflux antiporter 1 | chr1:284781-290869 FORWARD LENGTH=1193	16	17.7	10	11.8	16	17.7	25483000	2.06383e+07	8.95057	37.0819	0.809886	0.350284	0	13
AT1G01800.1	AT1G01800.1	AT1G01800.1 | Symbols: | NAD(P)-binding Rossmann-fold superfamily protein | chr1:293396-294888 FORWARD LENGTH=295;AT1G01800.2 | Symbols: | NAD(P)-binding Rossmann-fold superfamily protein | chr1:293595-294888 FORWARD LENGTH=260	7	45.1	7	45.1	7	45.1	4.82907e+06	3.05773e+06	7.47871	44.8212	0.633193	0.170865	0	0
AT1G01820.1	AT1G01820.1	AT1G01820.1 | Symbols: PEX11C | peroxin 11c | chr1:296213-297723 REVERSE LENGTH=235	19	66.8	17	62.1	19	66.8	4.59657e+07	45087000	36.9027	23.1574	0.980884	0.977799	0	0
AT1G01900.1	AT1G01900.1	AT1G01900.1 | Symbols: ATSBT1.1, SBTI1.1 | subtilase family protein | chr1:310332-313011 FORWARD LENGTH=774	1	2.6	1	2.6	1	2.6	732360	na	na	na	na	na	0	0
AT1G01910.4	AT1G01910.4;AT1G01910.2;AT1G01910.1	AT1G01910.4 | Symbols: | P-loop containing nucleoside triphosphate hydrolases superfamily protein | chr1:313595-315831 REVERSE LENGTH=353;AT1G01910.2 | Symbols: | P-loop containing nucleoside triphosphate hydrolases superfamily protein | chr1:313595-3158	15	34.3	15	34.3	15	34.3	3.01583e+07	2.78323e+07	30.457	8.78107	0.922874	0.836077	0	0
AT1G01940.1	AT1G01940.1	AT1G01940.1 | Symbols: | Cyclophilin-like peptidyl-prolyl cis-trans isomerase family protein | chr1:323082-324719 FORWARD LENGTH=160	1	8.1	1	8.1	1	8.1	250275	na	26.8773	na	na	na	0	0
AT1G01960.1	AT1G01960.1	AT1G01960.1 | Symbols: EDA10 | SEC7-like guanine nucleotide exchange family protein | chr1:330830-337582 REVERSE LENGTH=1750	29	18.5	27	17.1	29	18.5	23278000	2.65883e+07	21.9718	5.36395	1.14221	0.38758	0	3
AT1G01980.1	AT1G01980.1	AT1G01980.1 | Symbols: | FAD-binding Berberine family protein | chr1:340374-341999 REVERSE LENGTH=541	3	4.3	1	2	1	2	3.64293e+06	5.11737e+06	20.8106	42.2964	1.40474	0.340513	0	0
AT1G02080.2	AT1G02080.2;AT1G02080.1	AT1G02080.2 | Symbols: | transcription regulators | chr1:373694-386682 FORWARD LENGTH=2377;AT1G02080.1 | Symbols: | transcription regulators | chr1:373335-386682 FORWARD LENGTH=2431	17	10.9	17	10.9	17	10.9	1.01417e+07	10774500	22.0484	12.3733	1.0624	0.664025	0	0
AT1G02090.2	AT1G02090.2;AT1G02090.3;AT1G02090.1	AT1G02090.2 | Symbols: FUS5, CSN7, COP15, ATCSN7 | Proteasome component (PCI) domain protein | chr1:387647-389568 REVERSE LENGTH=225;AT1G02090.3 | Symbols: FUS5, CSN7, COP15, ATCSN7 | Proteasome component (PCI) domain protein | chr1:388223-389568 REVERSE L	4	18.2	4	18.2	4	18.2	1089475	697773	28.6776	8.36597	0.640468	0.272285	0	0
AT1G02120.1	AT1G02120.1	AT1G02120.1 | Symbols: VAD1 | GRAM domain family protein | chr1:395761-399720 FORWARD LENGTH=598	8	18.7	8	18.7	8	18.7	2.91823e+06	2.30601e+06	26.2014	73.9602	0.790209	0.496583	0	2
AT1G02130.1	AT1G02130.1	AT1G02130.1 | Symbols: ATRAB1B, ARA5, ARA-5, ATRABD2A, RABD2A, RA-5 | RAS 5 | chr1:400350-401788 REVERSE LENGTH=203	19	71.4	8	46.8	8	46.8	3.93373e+07	4.15087e+07	14.9693	12.0332	1.0552	0.64637	0	0
AT1G02140.1	AT1G02140.1	AT1G02140.1 | Symbols: MEE63, MAGO, HAP1 | mago nashi family protein | chr1:403467-404401 REVERSE LENGTH=150	3	30.7	3	30.7	3	30.7	1108735	na	68.7078	na	na	na	0	0
AT1G02170.1	AT1G02170.1	AT1G02170.1 | Symbols: LOL3, ATMCPB1, MCP1B, ATMC1, MC1 | metacaspase 1 | chr1:411883-413426 FORWARD LENGTH=367	1	3.3	1	3.3	1	3.3	792505	1.02681e+06	30.8065	17.2392	1.29566	0.415718	0	0
AT1G02180.1	AT1G02180.1	AT1G02180.1 | Symbols: | ferredoxin-related | chr1:413619-414505 REVERSE LENGTH=226	3	15	3	15	3	15	4115710	6198350	95.6857	27.7522	1.50602	0.377443	0	0
AT1G02270.1	AT1G02270.1	AT1G02270.1 | Symbols: | Calcium-binding endonuclease/exonuclease/phosphatase family | chr1:443301-446197 REVERSE LENGTH=484	1	4.3	1	4.3	1	4.3	na	374100	na	18.962	na	na	0	1
AT1G02305.1	AT1G02305.1	AT1G02305.1 | Symbols: | Cysteine proteinases superfamily protein | chr1:455816-457974 FORWARD LENGTH=362	18	52.5	17	50	18	52.5	1.74427e+07	1.44223e+07	6.78364	45.8382	0.826838	0.477183	0	0
AT1G02335.1	AT1G02335.1	AT1G02335.1 | Symbols: GL22 | germin-like protein subfamily 2 member 2 precursor | chr1:463979-464876 REVERSE LENGTH=219	5	19.2	3	8.7	3	8.7	2054365	837630	95.1179	na	0.407732	na	0	0
AT1G02360.1	AT1G02360.1	AT1G02360.1 | Symbols: | Chitinase family protein | chr1:472138-473116 REVERSE LENGTH=272	3	15.8	3	15.8	3	15.8	1.86807e+06	2324350	23.7992	14.3438	1.24425	0.279485	0	0
AT1G02370.1	AT1G02370.1	AT1G02370.1 | Symbols: | Tetratricopeptide repeat (TPR)-like superfamily protein | chr1:474516-476383 FORWARD LENGTH=537	2	6.3	2	6.3	2	6.3	629410	613670	28.7647	na	0.974992	na	0	0
AT1G02410.1	AT1G02410.1	AT1G02410.1 | Symbols: | cytochrome c oxidase assembly protein CtaG / Cox11 family | chr1:491300-492762 FORWARD LENGTH=287	2	11.5	2	11.5	2	11.5	3.40997e+06	3.93173e+06	30.5825	22.2175	1.15301	0.546413	0	1
AT1G02500.2	AT1G02500.2;AT1G02500.1	AT1G02500.2 | Symbols: SAM1, SAM-1, MAT1, AtSAM1 | S-adenosylmethionine synthetase 1 | chr1:519037-520218 FORWARD LENGTH=393;AT1G02500.1 | Symbols: SAM1, SAM-1, MAT1, AtSAM1 | S-adenosylmethionine synthetase 1 | chr1:519037-520218 FORWARD LENGTH=393	39	92.6	17	56	39	92.6	6.34187e+08	5.90273e+08	18.5074	23.5941	0.930756	0.666775	0	0
AT1G02520.1	AT1G02520.1	AT1G02520.1 | Symbols: PGP11 | P-glycoprotein 11 | chr1:524134-528745 FORWARD LENGTH=1278	63	45.7	23	22.9	49	41	1.13583e+08	131800000	9.12451	5.73925	1.16038	0.0902083	0	12
AT1G02530.1	AT1G02530.1	AT1G02530.1 | Symbols: PGP12 | P-glycoprotein 12 | chr1:529836-534542 FORWARD LENGTH=1273	29	21.8	2	3.1	2	3.1	2.86017e+06	1690250	40.6979	60.5351	0.590962	0.316998	0	11
AT1G02560.1	AT1G02560.1	AT1G02560.1 | Symbols: CLPP5, NCLPP5, NCLPP1 | nuclear encoded CLP protease 5 | chr1:538000-539805 FORWARD LENGTH=298	5	26.2	5	26.2	5	26.2	3713700	1.42883e+06	68.1573	19.5071	0.384747	0.348872	0	0
AT1G02690.1	AT1G02690.1	AT1G02690.1 | Symbols: IMPA-6 | importin alpha isoform 6 | chr1:584397-587036 FORWARD LENGTH=538;AT1G02690.2 | Symbols: IMPA-6 | importin alpha isoform 6 | chr1:584397-587036 FORWARD LENGTH=539	9	22.1	5	15.2	5	15.2	2.18183e+06	1859200	10.4312	23.1373	0.852127	0.328127	0	0
AT1G02780.1	AT1G02780.1	AT1G02780.1 | Symbols: emb2386 | Ribosomal protein L19e family protein | chr1:608120-609391 REVERSE LENGTH=214	35	59.3	9	24.3	34	59.3	1.07002e+09	1089360000	43.3954	19.0921	1.01808	0.818054	0	0
AT1G02840.2	AT1G02840.2;AT1G02840.3;AT1G02840.1	AT1G02840.2 | Symbols: SR1, ATSRP34, SRP34, SR34, At-SR34 | RNA-binding (RRM/RBD/RNP motifs) family protein | chr1:626918-628995 FORWARD LENGTH=285;AT1G02840.3 | Symbols: SR1, ATSRP34, SRP34, SR34, At-SR34 | RNA-binding (RRM/RBD/RNP motifs) family protein	1	7	1	7	1	7	388740	166500	na	na	0.428307	na	0	0
AT1G02870.1	AT1G02870.1	AT1G02870.1 | Symbols: | FUNCTIONS IN: molecular_function unknown; INVOLVED IN: biological_process unknown; EXPRESSED IN: 23 plant structures; EXPRESSED DURING: 13 growth stages; CONTAINS InterPro DOMAIN/s: Ribosome biogenesis protein Nop16 (InterPro:IPR0	1	7.3	1	7.3	1	7.3	395700	na	na	na	na	na	0	0
AT1G02880.2	AT1G02880.2;AT1G02880.3	AT1G02880.2 | Symbols: TPK1 | thiamin pyrophosphokinase1 | chr1:643063-644476 REVERSE LENGTH=264;AT1G02880.3 | Symbols: TPK1 | thiamin pyrophosphokinase1 | chr1:643063-644485 REVERSE LENGTH=267;AT2G44750.1 | Symbols: TPK2 | thiamin pyrophosphokinase 2 | ch	2	8.3	2	8.3	2	8.3	667610	1318000	7.97972	na	1.97421	na	0	0
AT1G02900.1	AT1G02900.1	AT1G02900.1 | Symbols: RALFL1, RALF1, ATRALF1 | rapid alkalinization factor 1 | chr1:653976-654338 REVERSE LENGTH=120	2	23.3	2	23.3	2	23.3	2764900	1889300	na	na	0.683316	na	0	0
AT1G02920.1	AT1G02920.1	AT1G02920.1 | Symbols: ATGSTF7, GST11, ATGSTF8, GSTF7, ATGST11 | glutathione S-transferase 7 | chr1:658886-659705 REVERSE LENGTH=209	29	98.6	14	67	27	94.7	231580000	2.14377e+08	11.7319	42.3244	0.925713	0.665847	0	0
AT1G02930.2	AT1G02930.2;AT1G02930.1	AT1G02930.2 | Symbols: GSTF6 | glutathione S-transferase 6 | chr1:661363-662191 REVERSE LENGTH=208;AT1G02930.1 | Symbols: ATGSTF6, GST1, ERD11, ATGSTF3, GSTF6, ATGST1 | glutathione S-transferase 6 | chr1:661363-662191 REVERSE LENGTH=208	23	84.1	8	47.6	8	47.6	1.78947e+07	20216100	23.2713	60.9347	1.12973	0.998922	0	0
AT1G02950.3	AT1G02950.3;AT1G02950.1;AT1G02950.2	AT1G02950.3 | Symbols: ATGSTF4, GST31, GSTF4 | glutathione S-transferase F4 | chr1:665308-666420 REVERSE LENGTH=243;AT1G02950.1 | Symbols: ATGSTF4, GST31, GSTF4 | glutathione S-transferase F4 | chr1:665308-666420 REVERSE LENGTH=243;AT1G02950.2 | Symbols: A	4	20.6	4	20.6	4	20.6	1702900	2275200	10.6799	na	1.33607	na	0	0
AT1G03010.1	AT1G03010.1	AT1G03010.1 | Symbols: | Phototropic-responsive NPH3 family protein | chr1:693480-696188 FORWARD LENGTH=634	1	2.4	1	2.4	1	2.4	na	na	na	na	na	na	0	0
AT1G03080.1	AT1G03080.1	AT1G03080.1 | Symbols: | kinase interacting (KIP1-like) family protein | chr1:731794-737332 REVERSE LENGTH=1733	10	7	10	7	10	7	2.26867e+06	2.32683e+06	63.4059	37.4522	1.02564	0.813736	0	0
AT1G03090.2	AT1G03090.2	AT1G03090.2 | Symbols: MCCA | methylcrotonyl-CoA carboxylase alpha chain, mitochondrial / 3-methylcrotonyl-CoA carboxylase 1 (MCCA) | chr1:739715-743819 FORWARD LENGTH=734;AT1G03090.1 | Symbols: MCCA | methylcrotonyl-CoA carboxylase alpha chain, mitochondr	3	6.7	3	6.7	3	6.7	1892050	1314845	24.0268	52.3219	0.694931	0.462108	0	0
AT1G03160.1	AT1G03160.1	AT1G03160.1 | Symbols: FZL | FZO-like | chr1:761321-766053 FORWARD LENGTH=912;AT1G03160.2 | Symbols: FZL | FZO-like | chr1:761321-765091 FORWARD LENGTH=740	3	4.2	3	4.2	3	4.2	na	409050	na	na	na	na	0	0
AT1G03220.1	AT1G03220.1	AT1G03220.1 | Symbols: | Eukaryotic aspartyl protease family protein | chr1:787143-788444 FORWARD LENGTH=433	30	63.7	24	57.7	24	57.7	234400000	2.34603e+08	27.7781	20.8881	1.00087	0.951093	0	0
AT1G03230.1	AT1G03230.1	AT1G03230.1 | Symbols: | Eukaryotic aspartyl protease family protein | chr1:790110-791414 FORWARD LENGTH=434	34	59.9	28	51.6	34	59.9	277280000	2.28097e+08	22.7902	15.9647	0.822622	0.318692	0	0
AT1G03300.1	AT1G03300.1	AT1G03300.1 | Symbols: ATDUF1, DUF1 | DOMAIN OF UNKNOWN FUNCTION 724 1 | chr1:811033-813086 REVERSE LENGTH=670	1	1.6	1	1.6	1	1.6	113340	926985	na	95.8103	8.1788	na	0	0
AT1G03330.1	AT1G03330.1	AT1G03330.1 | Symbols: | Small nuclear ribonucleoprotein family protein | chr1:818161-819297 REVERSE LENGTH=93	3	36.6	3	36.6	3	36.6	1604800	1502300	22.0662	25.4639	0.936129	0.798569	0	0
AT1G03370.1	AT1G03370.1	AT1G03370.1 | Symbols: | C2 calcium/lipid-binding and GRAM domain containing protein | chr1:830968-834996 FORWARD LENGTH=1020	7	9.8	7	9.8	7	9.8	3.72027e+06	3.63967e+06	5.76029	10.6265	0.978335	0.748227	0	1
AT1G03440.1	AT1G03440.1	AT1G03440.1 | Symbols: | Leucine-rich repeat (LRR) family protein | chr1:852681-853874 FORWARD LENGTH=397	1	8.3	1	8.3	1	8.3	1786300	2652600	na	na	1.48497	na	0	0
AT1G03475.1	AT1G03475.1	AT1G03475.1 | Symbols: LIN2, HEMF1, ATCPO-I | Coproporphyrinogen III oxidase | chr1:869302-871175 REVERSE LENGTH=386	4	15.3	4	15.3	4	15.3	1.18425e+06	851010	25.8363	12.113	0.718609	0.164176	0	0
AT1G03687.2	AT1G03687.2;AT1G03687.1	AT1G03687.2 | Symbols: | DTW domain-containing protein | chr1:918308-919999 FORWARD LENGTH=309;AT1G03687.1 | Symbols: | DTW domain-containing protein | chr1:918308-920306 FORWARD LENGTH=381	2	4.2	2	4.2	2	4.2	518390	417870	na	na	0.806092	na	0	0
AT1G03750.1	AT1G03750.1	AT1G03750.1 | Symbols: CHR9 | switch 2 | chr1:937920-941068 FORWARD LENGTH=862	1	0.9	1	0.9	1	0.9	490000	na	36.7812	na	na	na	-1	0
AT1G03760.1	AT1G03760.1	AT1G03760.1 | Symbols: | Prefoldin chaperone subunit family protein | chr1:941211-943320 REVERSE LENGTH=391	1	5.1	1	5.1	1	5.1	na	na	na	na	na	na	0	0
AT1G03860.1	AT1G03860.1;AT1G03860.3	AT1G03860.1 | Symbols: ATPHB2, PHB2 | prohibitin 2 | chr1:979611-981157 REVERSE LENGTH=286;AT1G03860.3 | Symbols: ATPHB2, PHB2 | prohibitin 2 | chr1:979611-981157 REVERSE LENGTH=286;AT1G03860.2 | Symbols: ATPHB2, PHB2 | prohibitin 2 | chr1:979611-980870 RE	37	96.9	26	84.6	37	96.9	4.05903e+08	3.50017e+08	8.90804	8.24805	0.862315	0.108226	0	0
AT1G03870.1	AT1G03870.1	AT1G03870.1 | Symbols: FLA9 | FASCICLIN-like arabinoogalactan 9 | chr1:982625-983368 REVERSE LENGTH=247	4	21.9	3	18.2	4	21.9	45946000	56957000	28.607	25.6585	1.23965	0.391831	0	0
AT1G03880.1	AT1G03880.1	AT1G03880.1 | Symbols: CRU2, CRB | cruciferin 2 | chr1:985786-987916 FORWARD LENGTH=455	1	2.9	1	2.9	1	2.9	2516200	na	na	na	na	na	0	0
AT1G03890.1	AT1G03890.1	AT1G03890.1 | Symbols: | RmlC-like cupins superfamily protein | chr1:989250-990908 FORWARD LENGTH=451	1	2.9	1	2.9	1	2.9	615460	na	na	na	na	na	0	0
AT1G03910.1	AT1G03910.1;AT1G03910.2	AT1G03910.1 | Symbols: | EXPRESSED IN: 25 plant structures; EXPRESSED DURING: 13 growth stages; CONTAINS InterPro DOMAIN/s: Cactin protein, cactus-binding domain, C-terminal (InterPro:IPR019134), Cactin, central region (InterPro:IPR018816); BEST Arabidops	1	2.2	1	2.2	1	2.2	1630300	1.55417e+06	7.68566	22.7563	0.953301	0.701396	0	0
AT1G04040.1	AT1G04040.1	AT1G04040.1 | Symbols: | HAD superfamily, subfamily IIIB acid phosphatase | chr1:1042564-1043819 REVERSE LENGTH=271	27	67.5	23	62.7	27	67.5	92973000	7.44147e+07	12.5215	31.3553	0.80039	0.290263	0	0
AT1G04080.2	AT1G04080.2;AT1G04080.1;AT1G04080.3	AT1G04080.2 | Symbols: PRP39 | Tetratricopeptide repeat (TPR)-like superfamily protein | chr1:1053171-1056550 FORWARD LENGTH=582;AT1G04080.1 | Symbols: PRP39 | Tetratricopeptide repeat (TPR)-like superfamily protein | chr1:1051803-1056550 FORWARD LENGTH=76	8	17	8	17	8	17	820470	743770	54.2952	na	0.906517	na	0	0
AT1G04120.1	AT1G04120.1	AT1G04120.1 | Symbols: ATMRP5, MRP5, ATABCC5, ABCC5 | multidrug resistance-associated protein 5 | chr1:1064848-1070396 REVERSE LENGTH=1514;AT1G04120.2 | Symbols: MRP5 | multidrug resistance-associated protein 5 | chr1:1064848-1070396 REVERSE LENGTH=1509	23	20.6	19	17.9	21	19.9	17052000	1.30123e+07	6.0993	26.9378	0.763097	0.18381	0	13
AT1G04130.1	AT1G04130.1	AT1G04130.1 | Symbols: TPR2, AtTPR2 | Tetratricopeptide repeat (TPR)-like superfamily protein | chr1:1073465-1075374 FORWARD LENGTH=360	1	5.3	1	5.3	1	5.3	153430	na	na	na	na	na	0	0
AT1G04160.1	AT1G04160.1	AT1G04160.1 | Symbols: XIB, ATXIB, XI-8, XI-B | myosin XI B | chr1:1086495-1096146 FORWARD LENGTH=1500	11	10.3	2	3.3	2	3.3	914050	na	na	na	na	na	0	0
AT1G04170.1	AT1G04170.1	AT1G04170.1 | Symbols: EIF2 GAMMA | eukaryotic translation initiation factor 2 gamma subunit | chr1:1097423-1099702 FORWARD LENGTH=465	28	58.7	23	49.2	28	58.7	57844000	6.61503e+07	6.84262	15.3864	1.1436	0.292749	0	0
AT1G04260.1	AT1G04260.1	AT1G04260.1 | Symbols: MPI7, MPIP7, PRA1.D | CAMV movement protein interacting protein 7 | chr1:1140749-1141297 REVERSE LENGTH=182	2	23.6	2	23.6	2	23.6	4.96683e+06	4.23293e+06	37.1823	14.9001	0.85224	0.66841	0	4
AT1G04270.1	AT1G04270.1	AT1G04270.1 | Symbols: RPS15 | cytosolic ribosomal protein S15 | chr1:1141852-1142960 REVERSE LENGTH=152;AT1G04270.2 | Symbols: RPS15 | cytosolic ribosomal protein S15 | chr1:1141852-1142960 REVERSE LENGTH=151	24	89.5	6	13.2	24	89.5	6.11197e+08	5.74267e+08	9.54403	12.8071	0.939578	0.522873	0	0
AT1G04280.1	AT1G04280.1	AT1G04280.1 | Symbols: | P-loop containing nucleoside triphosphate hydrolases superfamily protein | chr1:1143643-1146541 REVERSE LENGTH=534	18	41.6	18	41.6	18	41.6	30114000	3.18363e+07	22.2081	3.95095	1.05719	0.637794	0	0
AT1G04340.1	AT1G04340.1	AT1G04340.1 | Symbols: | HR-like lesion-inducing protein-related | chr1:1163345-1164737 REVERSE LENGTH=159	1	6.3	1	6.3	1	6.3	1.73587e+06	3366700	29.4827	19.0833	1.93949	0.0528685	0	2
AT1G04410.1	AT1G04410.1	AT1G04410.1 | Symbols: | Lactate/malate dehydrogenase family protein | chr1:1189418-1191267 REVERSE LENGTH=332	38	88.3	38	88.3	38	88.3	3.74807e+08	3.40657e+08	33.5288	19.4445	0.908886	0.755439	0	0
AT1G04430.2	AT1G04430.2;AT1G04430.1	AT1G04430.2 | Symbols: | S-adenosyl-L-methionine-dependent methyltransferases superfamily protein | chr1:1198860-1201301 FORWARD LENGTH=623;AT1G04430.1 | Symbols: | S-adenosyl-L-methionine-dependent methyltransferases superfamily protein | chr1:1198860-1	39	64.2	28	53.3	30	56.2	98494000	9.79427e+07	16.9554	11.8841	0.994402	0.991017	0	0
AT1G04510.1	AT1G04510.1	AT1G04510.1 | Symbols: MAC3A | MOS4-associated complex 3A | chr1:1226749-1230592 FORWARD LENGTH=523;AT1G04510.2 | Symbols: MAC3A | MOS4-associated complex 3A | chr1:1226749-1230592 FORWARD LENGTH=523	6	20.5	5	20.5	5	20.5	1.27093e+06	990700	4.60972	10.1066	0.779506	0.141761	0	0
AT1G04555.1	AT1G04555.1	AT1G04555.1 | Symbols: | unknown protein; FUNCTIONS IN: molecular_function unknown; INVOLVED IN: biological_process unknown; LOCATED IN: cellular_component unknown; BEST Arabidopsis thaliana protein match is: unknown protein (TAIR:AT4G33380.1); Has 84 Bla	1	13.8	1	13.8	1	13.8	241300	na	na	na	na	na	0	0
AT1G04600.1	AT1G04600.1	AT1G04600.1 | Symbols: XIA, ATXIA | myosin XI A | chr1:1262123-1272376 FORWARD LENGTH=1730	6	5	3	3.1	3	3.1	6974200	11005850	17.6215	15.3187	1.57808	0.0667387	0	0
AT1G04625.1	AT1G04625.1	AT1G04625.1 | Symbols: | Polynucleotidyl transferase, ribonuclease H-like superfamily protein | chr1:1287831-1289820 REVERSE LENGTH=257	1	8.6	1	8.6	1	8.6	na	1394300	na	na	na	na	0	0
AT1G04630.1	AT1G04630.1	AT1G04630.1 | Symbols: MEE4 | GRIM-19 protein | chr1:1289921-1290986 REVERSE LENGTH=143	15	71.3	3	33.6	3	33.6	1.15939e+07	11001800	24.5604	30.1622	0.948933	0.808003	0	1
AT1G04640.2	AT1G04640.2;AT1G04640.1	AT1G04640.2 | Symbols: LIP2 | lipoyltransferase 2 | chr1:1292541-1293248 FORWARD LENGTH=235;AT1G04640.1 | Symbols: LIP2 | lipoyltransferase 2 | chr1:1292541-1293248 FORWARD LENGTH=235	1	8.1	1	8.1	1	8.1	248190	na	na	na	na	na	0	0
AT1G04680.1	AT1G04680.1	AT1G04680.1 | Symbols: | Pectin lyase-like superfamily protein | chr1:1304052-1307780 REVERSE LENGTH=431	1	4.9	1	4.9	1	4.9	1319400	na	na	na	na	na	0	0
AT1G04690.1	AT1G04690.1	AT1G04690.1 | Symbols: KAB1, KV-BETA1 | potassium channel beta subunit 1 | chr1:1313662-1315420 FORWARD LENGTH=328	17	67.7	17	67.7	17	67.7	2.49777e+07	21905000	8.69349	35.5734	0.876983	0.52961	0	0
AT1G04750.1	AT1G04750.1	AT1G04750.1 | Symbols: VAMP7B, VAMP721, ATVAMP721, AT VAMP7B | vesicle-associated membrane protein 721 | chr1:1331857-1333426 REVERSE LENGTH=219;AT1G04750.2 | Symbols: VAMP7B, VAMP721, ATVAMP721, AT VAMP7B | vesicle-associated membrane protein 721 | chr1:1	24	78.1	3	27.4	24	78.1	3.45457e+08	3.69957e+08	12.4823	5.1148	1.07092	0.416705	0	1
AT1G04760.1	AT1G04760.1	AT1G04760.1 | Symbols: ATVAMP726, VAMP726 | vesicle-associated membrane protein 726 | chr1:1334760-1336070 FORWARD LENGTH=220;AT2G32670.1 | Symbols: ATVAMP725, VAMP725 | vesicle-associated membrane protein 725 | chr2:13857941-13859346 FORWARD LENGTH=285	11	30.9	1	5	2	9.1	7.76607e+06	7361400	23.3982	21.1317	0.947893	0.806567	0	1
AT1G04780.1	AT1G04780.1	AT1G04780.1 | Symbols: | Ankyrin repeat family protein | chr1:1340891-1342965 REVERSE LENGTH=664	3	6.3	3	6.3	3	6.3	687343	751680	22.109	24.8945	1.0936	0.67314	0	0
AT1G04810.1	AT1G04810.1	AT1G04810.1 | Symbols: | 26S proteasome regulatory complex, non-ATPase subcomplex, Rpn2/Psmd1 subunit | chr1:1350304-1355261 FORWARD LENGTH=1001	12	17.2	3	2.6	3	2.6	8.59783e+06	1960050	111.989	23.8787	0.22797	0.22203	0	1
AT1G04830.1	AT1G04830.1;AT1G04830.2	AT1G04830.1 | Symbols: | Ypt/Rab-GAP domain of gyp1p superfamily protein | chr1:1359087-1361844 REVERSE LENGTH=448;AT1G04830.2 | Symbols: | Ypt/Rab-GAP domain of gyp1p superfamily protein | chr1:1358782-1361844 REVERSE LENGTH=459	1	3.1	1	3.1	1	3.1	na	445500	na	na	na	na	0	0
AT1G04840.1	AT1G04840.1	AT1G04840.1 | Symbols: | Tetratricopeptide repeat (TPR)-like superfamily protein | chr1:1362867-1364962 REVERSE LENGTH=665	1	6.2	1	6.2	1	6.2	na	2754600	na	na	na	na	0	0
AT1G04850.1	AT1G04850.1	AT1G04850.1 | Symbols: | ubiquitin-associated (UBA)/TS-N domain-containing protein | chr1:1365311-1368706 REVERSE LENGTH=413	3	10.2	3	10.2	3	10.2	1.87414e+06	2.44767e+06	41.5534	30.2419	1.30602	0.416413	0	0
AT1G04860.1	AT1G04860.1	AT1G04860.1 | Symbols: UBP2, ATUBP2 | ubiquitin-specific protease 2 | chr1:1369306-1372290 REVERSE LENGTH=961	4	6.2	4	6.2	4	6.2	141355	135890	9.49946	9.93873	0.961338	0.723416	0	0
AT1G04880.1	AT1G04880.1	AT1G04880.1 | Symbols: | HMG (high mobility group) box protein with ARID/BRIGHT DNA-binding domain | chr1:1376106-1378264 REVERSE LENGTH=448	1	3.8	1	3.8	1	3.8	494360	na	na	na	na	na	0	0
AT1G04910.1	AT1G04910.1	AT1G04910.1 | Symbols: | O-fucosyltransferase family protein | chr1:1388101-1391074 REVERSE LENGTH=519	21	36.6	19	34.9	21	36.6	3.78183e+07	5.52773e+07	26.2541	25.8309	1.46165	0.168748	0	1
AT1G04945.3	AT1G04945.3	AT1G04945.3 | Symbols: | HIT-type Zinc finger family protein | chr1:1399588-1402651 FORWARD LENGTH=644;AT1G04940.1 | Symbols: TIC20 | translocon at the inner envelope membrane of chloroplasts 20 | chr1:1399588-1400616 FORWARD LENGTH=274;AT1G04945.1 | Symb	2	4.2	2	4.2	2	4.2	343210	na	na	na	na	na	0	0
AT1G04970.1	AT1G04970.1	AT1G04970.1 | Symbols: | lipid-binding serum glycoprotein family protein | chr1:1411216-1413431 FORWARD LENGTH=488;AT1G04970.2 | Symbols: | lipid-binding serum glycoprotein family protein | chr1:1411924-1413431 FORWARD LENGTH=349	5	8	5	8	5	8	2.582e+06	2.73117e+06	68.9544	60.7903	1.05777	0.940817	0	0
AT1G04980.1	AT1G04980.1	AT1G04980.1 | Symbols: ATPDIL2-2, ATPDI10, PDI10, PDIL2-2 | PDI-like 2-2 | chr1:1413869-1416120 REVERSE LENGTH=447	11	27.1	11	27.1	11	27.1	1.00354e+07	1.06112e+07	32.6116	32.8528	1.05738	0.862772	0	0
AT1G04990.2	AT1G04990.2;AT1G04990.1	AT1G04990.2 | Symbols: | Zinc finger C-x8-C-x5-C-x3-H type family protein | chr1:1419368-1421454 REVERSE LENGTH=404;AT1G04990.1 | Symbols: | Zinc finger C-x8-C-x5-C-x3-H type family protein | chr1:1419368-1421454 REVERSE LENGTH=404	1	7.2	1	7.2	1	7.2	na	546240	na	na	na	na	0	0
AT1G05010.1	AT1G05010.1	AT1G05010.1 | Symbols: EFE, ACO4, EAT1 | ethylene-forming enzyme | chr1:1431419-1432695 REVERSE LENGTH=323	4	16.1	4	16.1	4	16.1	980723	1.22915e+06	6.75079	25.0106	1.25331	0.316582	0	0
AT1G05070.1	AT1G05070.1	AT1G05070.1 | Symbols: | Protein of unknown function (DUF1068) | chr1:1457172-1458531 REVERSE LENGTH=184	5	20.1	3	20.1	3	20.1	1469700	1791000	23.9407	na	1.21862	na	0	0
AT1G05090.1	AT1G05090.1;AT4G20720.1	AT1G05090.1 | Symbols: | dentin sialophosphoprotein-related | chr1:1463202-1465622 FORWARD LENGTH=706;AT4G20720.1 | Symbols: | dentin sialophosphoprotein-related | chr4:11105409-11107841 FORWARD LENGTH=729	1	1.8	1	1.8	1	1.8	2611100	1417900	na	na	0.543028	na	0	0
AT1G05100.1	AT1G05100.1	AT1G05100.1 | Symbols: MAPKKK18 | mitogen-activated protein kinase kinase kinase 18 | chr1:1469679-1470698 FORWARD LENGTH=339	2	13.9	2	13.9	2	13.9	795090	na	na	na	na	na	0	0
AT1G05150.1	AT1G05150.1	AT1G05150.1 | Symbols: | Calcium-binding tetratricopeptide family protein | chr1:1484280-1486706 REVERSE LENGTH=808	25	32.9	14	18.9	25	32.9	3.21347e+07	43531000	7.71946	1.73186	1.35464	0.0163188	0	0
AT1G05180.1	AT1G05180.1	AT1G05180.1 | Symbols: AXR1 | NAD(P)-binding Rossmann-fold superfamily protein | chr1:1498357-1501775 REVERSE LENGTH=540;AT1G05180.3 | Symbols: AXR1 | NAD(P)-binding Rossmann-fold superfamily protein | chr1:1498524-1501469 REVERSE LENGTH=422;AT1G05180.2 |	5	14.1	5	14.1	5	14.1	705365	1538800	5.82535	na	2.18157	na	0	0
AT1G05205.1	AT1G05205.1	AT1G05205.1 | Symbols: | unknown protein; Has 44 Blast hits to 44 proteins in 16 species: Archae - 0; Bacteria - 0; Metazoa - 0; Fungi - 0; Plants - 44; Viruses - 0; Other Eukaryotes - 0 (source: NCBI BLink). | chr1:1509352-1510249 REVERSE LENGTH=91	6	83.5	6	83.5	6	83.5	4467700	5108000	18.8326	7.63624	1.14332	0.310949	0	0
AT1G05250.1	AT1G05250.1;AT1G05240.1	AT1G05250.1 | Symbols: | Peroxidase superfamily protein | chr1:1525924-1527169 REVERSE LENGTH=325;AT1G05240.1 | Symbols: | Peroxidase superfamily protein | chr1:1521202-1522447 FORWARD LENGTH=325	28	67.1	27	64.3	28	67.1	6.69317e+07	7.25657e+07	25.1278	57.4558	1.08418	0.970794	0	0
AT1G05260.1	AT1G05260.1	AT1G05260.1 | Symbols: RCI3, RCI3A | Peroxidase superfamily protein | chr1:1529827-1531271 FORWARD LENGTH=326	12	40.8	11	38	11	38	1.66807e+07	1.75743e+07	32.0939	14.9655	1.05357	0.720679	0	0
AT1G05270.1	AT1G05270.1	AT1G05270.1 | Symbols: | TraB family protein | chr1:1531806-1534305 REVERSE LENGTH=371	6	17.3	6	17.3	6	17.3	9.08267e+06	7474000	8.73842	8.96091	0.822886	0.0549315	0	1
AT1G05280.1	AT1G05280.1	AT1G05280.1 | Symbols: | Protein of unknown function (DUF604) | chr1:1535444-1537414 REVERSE LENGTH=461	1	2.8	1	2.8	1	2.8	na	916745	na	42.1999	na	na	0	1
AT1G05300.1	AT1G05300.1	AT1G05300.1 | Symbols: ZIP5 | zinc transporter 5 precursor | chr1:1545258-1547709 REVERSE LENGTH=360	1	7.5	1	7.5	1	7.5	na	942590	na	na	na	na	0	8
AT1G05320.3	AT1G05320.3;AT1G05320.2;AT1G05320.1	AT1G05320.3 | Symbols: | FUNCTIONS IN: molecular_function unknown; INVOLVED IN: biological_process unknown; LOCATED IN: cellular_component unknown; EXPRESSED IN: fruit, egg cell; CONTAINS InterPro DOMAIN/s: Prefoldin (InterPro:IPR009053); BEST Arabidopsis	14	20.1	12	18.4	12	18.4	7.79427e+06	7998700	45.1707	24.2912	1.02623	0.800507	0	0
AT1G05350.1	AT1G05350.1	AT1G05350.1 | Symbols: | NAD(P)-binding Rossmann-fold superfamily protein | chr1:1560891-1564005 REVERSE LENGTH=431	6	13.9	6	13.9	6	13.9	1.60183e+06	2.76813e+06	28.7846	40.7227	1.7281	0.215105	0	0
AT1G05430.1	AT1G05430.1	AT1G05430.1 | Symbols: | unknown protein; Has 31 Blast hits to 31 proteins in 9 species: Archae - 0; Bacteria - 0; Metazoa - 0; Fungi - 0; Plants - 31; Viruses - 0; Other Eukaryotes - 0 (source: NCBI BLink). | chr1:1594227-1595731 REVERSE LENGTH=269	2	16.7	2	16.7	2	16.7	249770	334820	8.82716	na	1.34051	na	0	2
AT1G05460.1	AT1G05460.1	AT1G05460.1 | Symbols: SDE3 | P-loop containing nucleoside triphosphate hydrolases superfamily protein | chr1:1601357-1604658 REVERSE LENGTH=1002	1	0.9	1	0.9	1	0.9	14697200	17805000	52.7121	23.3519	1.21146	0.483208	0	0
AT1G05490.1	AT1G05490.1	AT1G05490.1 | Symbols: chr31 | chromatin remodeling 31 | chr1:1618795-1623195 REVERSE LENGTH=1410	1	1.1	1	1.1	1	1.1	2960000	na	na	na	na	na	0	0
AT1G05500.1	AT1G05500.1	AT1G05500.1 | Symbols: SYTE, ATSYTE, NTMC2TYPE2.1, NTMC2T2.1, SYT5 | Calcium-dependent lipid-binding (CaLB domain) family protein | chr1:1625098-1628940 FORWARD LENGTH=560	20	39.6	20	39.6	20	39.6	40065000	49121000	12.6339	1.99509	1.22603	0.0944112	0	1
AT1G05510.1	AT1G05510.1	AT1G05510.1 | Symbols: | Protein of unknown function (DUF1264) | chr1:1629527-1630690 FORWARD LENGTH=241	1	10.8	1	10.8	1	10.8	1407700	na	na	na	na	na	0	0
AT1G05520.1	AT1G05520.1	AT1G05520.1 | Symbols: | Sec23/Sec24 protein transport family protein | chr1:1631126-1635703 REVERSE LENGTH=783	9	16.7	6	11	7	13.8	2259500	2.35777e+06	38.0217	43.4231	1.04349	0.914069	0	0
AT1G05570.2	AT1G05570.2;AT1G05570.1	AT1G05570.2 | Symbols: CALS1 | callose synthase 1 | chr1:1647880-1658677 REVERSE LENGTH=1909;AT1G05570.1 | Symbols: CALS1, GSL06, ATGSL6, ATGSL06, GSL6 | callose synthase 1 | chr1:1647880-1658677 REVERSE LENGTH=1950	14	8.4	2	1.5	2	1.5	1828500	2771350	14.8576	29.9927	1.51564	0.282388	0	0
AT1G05590.1	AT1G05590.1	AT1G05590.1 | Symbols: HEXO2, ATHEX3 | beta-hexosaminidase 2 | chr1:1669871-1671686 FORWARD LENGTH=580	1	1.9	1	1.9	1	1.9	na	358870	na	na	na	na	0	0
AT1G05610.1	AT1G05610.1	AT1G05610.1 | Symbols: APS2 | ADP-glucose pyrophosphorylase small subunit 2 | chr1:1673895-1675934 REVERSE LENGTH=476	1	3.8	1	3.8	1	3.8	1754900	na	na	na	na	na	0	0
AT1G05670.2	AT1G05670.2;AT1G05670.1	AT1G05670.2 | Symbols: | Pentatricopeptide repeat (PPR-like) superfamily protein | chr1:1698574-1700799 REVERSE LENGTH=741;AT1G05670.1 | Symbols: | Pentatricopeptide repeat (PPR-like) superfamily protein | chr1:1698574-1700799 REVERSE LENGTH=741	1	2.6	1	2.6	1	2.6	537330	na	na	na	na	na	0	0
AT1G05700.1	AT1G05700.1	AT1G05700.1 | Symbols: | Leucine-rich repeat transmembrane protein kinase protein | chr1:1709796-1713245 FORWARD LENGTH=852	18	21	17	20.1	17	20.1	30489000	3.53997e+07	12.5548	13.6858	1.16106	0.250173	0	1
AT1G05720.1	AT1G05720.1	AT1G05720.1 | Symbols: | selenoprotein family protein | chr1:1717677-1718849 REVERSE LENGTH=163	6	49.1	6	49.1	6	49.1	5094090	3475000	75.6851	1.98835	0.682163	0.969318	0	0
AT1G05750.1	AT1G05750.1	AT1G05750.1 | Symbols: PDE247, CLB19 | Tetratricopeptide repeat (TPR)-like superfamily protein | chr1:1721523-1723025 FORWARD LENGTH=500	1	2.8	1	2.8	1	2.8	149940	na	na	na	na	na	0	0
AT1G05760.1	AT1G05760.1	AT1G05760.1 | Symbols: RTM1 | Mannose-binding lectin superfamily protein | chr1:1723797-1724440 REVERSE LENGTH=174	1	6.9	1	6.9	1	6.9	na	283820	na	na	na	na	0	0
AT1G05785.2	AT1G05785.2;AT1G05785.1	AT1G05785.2 | Symbols: | Got1/Sft2-like vescicle transport protein family | chr1:1730981-1732406 FORWARD LENGTH=135;AT1G05785.1 | Symbols: | Got1/Sft2-like vescicle transport protein family | chr1:1730981-1732406 FORWARD LENGTH=135	2	6.7	2	6.7	2	6.7	945563	1130090	16.7312	44.1689	1.19515	0.678923	0	0
AT1G05810.1	AT1G05810.1	AT1G05810.1 | Symbols: ARA, ARA-1, ATRAB11D, ATRABA5E, RABA5E | RAB GTPase homolog A5E | chr1:1748314-1749350 FORWARD LENGTH=261	5	18.4	2	10.3	2	10.3	511480	524690	na	na	1.02583	na	0	0
AT1G05850.1	AT1G05850.1	AT1G05850.1 | Symbols: POM1, ERH2, ELP1, CTL1, ELP, HOT2, ATCTL1 | Chitinase family protein | chr1:1766833-1768117 REVERSE LENGTH=321	4	14	4	14	4	14	1361300	1.47227e+06	17.6192	5.40427	1.08152	0.618279	0	0
AT1G05940.1	AT1G05940.1	AT1G05940.1 | Symbols: CAT9 | cationic amino acid transporter 9 | chr1:1801365-1803942 REVERSE LENGTH=569	4	7.6	4	7.6	4	7.6	1574800	1.45827e+06	26.6	38.2212	0.926001	0.741392	0	15
AT1G05960.1	AT1G05960.1;AT1G05960.2	AT1G05960.1 | Symbols: | ARM repeat superfamily protein | chr1:1808478-1815060 REVERSE LENGTH=982;AT1G05960.2 | Symbols: | ARM repeat superfamily protein | chr1:1808478-1815060 REVERSE LENGTH=1003	8	10.4	8	10.4	8	10.4	3073600	3.51877e+06	26.9413	16.1851	1.14484	0.483322	0	0
AT1G06000.1	AT1G06000.1	AT1G06000.1 | Symbols: | UDP-Glycosyltransferase superfamily protein | chr1:1820495-1821802 REVERSE LENGTH=435	4	13.8	4	13.8	4	13.8	1113900	825280	14.0418	65.9948	0.740892	0.558398	0	0
AT1G06010.1	AT1G06010.1	AT1G06010.1 | Symbols: | unknown protein; Has 25 Blast hits to 25 proteins in 9 species: Archae - 0; Bacteria - 0; Metazoa - 0; Fungi - 0; Plants - 25; Viruses - 0; Other Eukaryotes - 0 (source: NCBI BLink). | chr1:1823347-1823670 FORWARD LENGTH=78	1	26.9	1	26.9	1	26.9	933440	na	na	na	na	na	0	1
AT1G06050.1	AT1G06050.1	AT1G06050.1 | Symbols: | Protein of unknown function (DUF1336) | chr1:1830726-1831667 REVERSE LENGTH=313	2	11.2	2	11.2	2	11.2	53343	146640	17.6382	na	2.749	na	0	0
AT1G06070.1	AT1G06070.1	AT1G06070.1 | Symbols: | Basic-leucine zipper (bZIP) transcription factor family protein | chr1:1835201-1837116 REVERSE LENGTH=423	1	2.6	1	2.6	1	2.6	323850	352650	na	na	1.08893	na	0	0
AT1G06130.1	AT1G06130.1	AT1G06130.1 | Symbols: GLX2-4 | glyoxalase 2-4 | chr1:1858034-1860640 REVERSE LENGTH=331;AT1G06130.2 | Symbols: GLX2-4 | glyoxalase 2-4 | chr1:1858034-1860640 REVERSE LENGTH=330	3	17.2	3	17.2	3	17.2	2.13923e+06	1.97003e+06	47.1325	35.5112	0.920906	0.914998	0	0
AT1G06220.1	AT1G06220.1;AT1G06220.2	AT1G06220.1 | Symbols: MEE5, CLO, GFA1 | Ribosomal protein S5/Elongation factor G/III/V family protein | chr1:1900524-1904583 FORWARD LENGTH=987;AT1G06220.2 | Symbols: MEE5 | Ribosomal protein S5/Elongation factor G/III/V family protein | chr1:1900524-1904	12	17.1	12	17.1	12	17.1	7189100	6.50333e+06	9.08778	22.8761	0.90461	0.480153	0	0
AT1G06290.1	AT1G06290.1	AT1G06290.1 | Symbols: ACX3, ATACX3 | acyl-CoA oxidase 3 | chr1:1922423-1926002 FORWARD LENGTH=675	28	41.9	28	41.9	28	41.9	14309600	1.66743e+07	27.0162	15.3645	1.16526	0.44265	0	0
AT1G06400.1	AT1G06400.1	AT1G06400.1 | Symbols: ARA2, ATRABA1A, ATRAB11E, ARA-2 | Ras-related small GTP-binding family protein | chr1:1951089-1952686 REVERSE LENGTH=216	23	93.1	16	75.5	17	78.2	5.78917e+07	4.61947e+07	10.096	11.1005	0.79795	0.0627309	0	0
AT1G06410.1	AT1G06410.1	AT1G06410.1 | Symbols: ATTPS7, TPS7, ATTPSA | trehalose-phosphatase/synthase 7 | chr1:1955413-1958153 FORWARD LENGTH=851	7	10	5	7.1	7	10	6960700	7.81723e+06	16.8738	13.6143	1.12305	0.399337	0	0
AT1G06470.2	AT1G06470.2;AT1G06470.1	AT1G06470.2 | Symbols: | Nucleotide/sugar transporter family protein | chr1:1970726-1973540 FORWARD LENGTH=414;AT1G06470.1 | Symbols: | Nucleotide/sugar transporter family protein | chr1:1970726-1973540 FORWARD LENGTH=414	1	4.1	1	4.1	1	4.1	748470	649367	39.7092	18.8328	0.867592	0.765161	0	0
AT1G06490.1	AT1G06490.1	AT1G06490.1 | Symbols: ATGSL07, gsl07, atgsl7, GSL7 | glucan synthase-like 7 | chr1:1978762-1989295 FORWARD LENGTH=1958	3	1.6	1	0.7	1	0.7	na	na	na	na	na	na	0	16
AT1G06530.1	AT1G06530.1	AT1G06530.1 | Symbols: | Tropomyosin-related | chr1:2001625-2002596 FORWARD LENGTH=323	39	81.4	39	81.4	39	81.4	136760000	142460000	15.6323	27.6046	1.04168	0.926054	0	1
AT1G06550.1	AT1G06550.1	AT1G06550.1 | Symbols: | ATP-dependent caseinolytic (Clp) protease/crotonase family protein | chr1:2003834-2006564 REVERSE LENGTH=387	11	37.7	11	37.7	11	37.7	5.81013e+06	4020600	9.31748	31.4101	0.691998	0.171613	0	0
AT1G06640.3	AT1G06640.3;AT1G06640.2;AT1G06640.1	AT1G06640.3 | Symbols: | 2-oxoglutarate (2OG) and Fe(II)-dependent oxygenase superfamily protein | chr1:2032366-2033527 FORWARD LENGTH=286;AT1G06640.2 | Symbols: | 2-oxoglutarate (2OG) and Fe(II)-dependent oxygenase superfamily protein | chr1:2032366-203	1	4.2	1	4.2	1	4.2	398810	622453	22.0427	32.8166	1.56078	0.163403	0	0
AT1G06645.1	AT1G06645.1	AT1G06645.1 | Symbols: | 2-oxoglutarate (2OG) and Fe(II)-dependent oxygenase superfamily protein | chr1:2034229-2035499 FORWARD LENGTH=366	3	19.1	2	15.6	3	19.1	na	441050	na	na	na	na	0	0
AT1G06700.2	AT1G06700.2;AT1G06700.1	AT1G06700.2 | Symbols: | Protein kinase superfamily protein | chr1:2052750-2054552 REVERSE LENGTH=361;AT1G06700.1 | Symbols: | Protein kinase superfamily protein | chr1:2052750-2054552 REVERSE LENGTH=361	15	63.2	6	30.2	8	36.6	16619000	2.22843e+07	6.75211	6.58997	1.34089	0.00584866	0	0
AT1G06720.1	AT1G06720.1	AT1G06720.1 | Symbols: | P-loop containing nucleoside triphosphate hydrolases superfamily protein | chr1:2060615-2067281 REVERSE LENGTH=1147	3	5.1	3	5.1	3	5.1	684503	1152130	49.7831	13.7489	1.68316	0.214962	0	0
AT1G06760.1	AT1G06760.1	AT1G06760.1 | Symbols: | winged-helix DNA-binding transcription factor family protein | chr1:2076687-2077616 REVERSE LENGTH=274	5	18.2	3	14.6	3	14.6	2.51477e+06	2558600	20.4212	27.104	1.01743	0.962724	0	0
AT1G06780.1	AT1G06780.1;AT1G06780.2	AT1G06780.1 | Symbols: GAUT6 | galacturonosyltransferase 6 | chr1:2083689-2086853 FORWARD LENGTH=589;AT1G06780.2 | Symbols: GAUT6 | galacturonosyltransferase 6 | chr1:2083689-2086853 FORWARD LENGTH=602	7	15.1	7	15.1	7	15.1	4163800	3.60753e+06	32.6729	33.8703	0.866404	0.653649	0	1
AT1G06820.1	AT1G06820.1	AT1G06820.1 | Symbols: CRTISO, CCR2 | carotenoid isomerase | chr1:2093145-2096220 REVERSE LENGTH=595	2	4.4	2	4.4	2	4.4	941055	786107	23.1198	25.9408	0.835346	0.468686	0	0
AT1G06840.1	AT1G06840.1	AT1G06840.1 | Symbols: | Leucine-rich repeat protein kinase family protein | chr1:2097854-2103208 REVERSE LENGTH=953	37	33.3	35	32.4	37	33.3	1.22533e+08	130940000	30.0895	20.5004	1.06861	0.71921	0	1
AT1G06890.3	AT1G06890.3;AT1G06890.2;AT1G06890.1	AT1G06890.3 | Symbols: | nodulin MtN21 /EamA-like transporter family protein | chr1:2111585-2114038 REVERSE LENGTH=353;AT1G06890.2 | Symbols: | nodulin MtN21 /EamA-like transporter family protein | chr1:2111728-2114038 REVERSE LENGTH=357;AT1G06890.1 | Sy	2	11	2	11	2	11	1.46158e+06	2316015	45.8238	86.9397	1.5846	0.73905	0	0
AT1G06900.1	AT1G06900.1	AT1G06900.1 | Symbols: | Insulinase (Peptidase family M16) family protein | chr1:2115155-2120635 REVERSE LENGTH=1024	5	9.8	5	9.8	5	9.8	1112800	na	na	na	na	na	0	0
AT1G06950.1	AT1G06950.1	AT1G06950.1 | Symbols: ATTIC110, TIC110 | translocon at the inner envelope membrane of chloroplasts 110 | chr1:2130303-2135563 REVERSE LENGTH=1016	111	74	111	74	111	74	5.25133e+08	5.16297e+08	6.26098	5.77003	0.983173	0.74905	0	2
AT1G07000.1	AT1G07000.1	AT1G07000.1 | Symbols: ATEXO70B2, EXO70B2 | exocyst subunit exo70 family protein B2 | chr1:2150398-2152305 REVERSE LENGTH=599	12	25.4	11	24.2	12	25.4	2.82695e+06	5.49113e+06	65.5714	23.2017	1.94243	0.253886	0	0
AT1G07030.1	AT1G07030.1	AT1G07030.1 | Symbols: | Mitochondrial substrate carrier family protein | chr1:2158631-2160524 REVERSE LENGTH=326	5	15.3	5	15.3	5	15.3	734630	371170	na	na	0.505248	na	0	2
AT1G07140.1	AT1G07140.1	AT1G07140.1 | Symbols: SIRANBP | Pleckstrin homology (PH) domain superfamily protein | chr1:2192360-2193688 REVERSE LENGTH=228	14	67.1	9	54.4	14	67.1	2.85303e+07	1.76593e+07	34.7337	32.5409	0.618967	0.190201	0	0
AT1G07220.1	AT1G07220.1	AT1G07220.1 | Symbols: | Arabidopsis thaliana protein of unknown function (DUF821) | chr1:2217073-2219379 REVERSE LENGTH=507	4	11.6	4	11.6	4	11.6	na	691020	na	na	na	na	0	1
AT1G07230.1	AT1G07230.1	AT1G07230.1 | Symbols: NPC1 | non-specific phospholipase C1 | chr1:2220509-2222778 REVERSE LENGTH=533	6	17.8	6	17.8	6	17.8	1111760	1501700	24.7556	7.50568	1.35074	0.138991	0	0
AT1G07240.1	AT1G07240.1	AT1G07240.1 | Symbols: UGT71C5 | UDP-glucosyl transferase 71C5 | chr1:2223889-2225331 FORWARD LENGTH=480	7	28.5	7	28.5	7	28.5	2.75961e+06	2.40303e+06	67.7755	30.5029	0.870788	0.915465	0	2
AT1G07260.1	AT1G07260.1	AT1G07260.1 | Symbols: UGT71C3 | UDP-glucosyl transferase 71C3 | chr1:2227748-2229178 REVERSE LENGTH=476	6	19.7	6	19.7	6	19.7	970180	658360	na	na	0.678596	na	0	0
AT1G07310.1	AT1G07310.1	AT1G07310.1 | Symbols: | Calcium-dependent lipid-binding (CaLB domain) family protein | chr1:2247775-2248833 REVERSE LENGTH=352	4	17.9	4	17.9	4	17.9	1.45177e+06	1.44833e+06	11.7478	7.66554	0.997635	0.996975	0	0
AT1G07380.1	AT1G07380.1	AT1G07380.1 | Symbols: | Neutral/alkaline non-lysosomal ceramidase | chr1:2264829-2268306 REVERSE LENGTH=779	2	4.1	2	4.1	2	4.1	930270	na	na	na	na	na	0	2
AT1G07410.1	AT1G07410.1	AT1G07410.1 | Symbols: ATRABA2B, RAB-A2B, ATRAB-A2B, RABA2b | RAB GTPase homolog A2B | chr1:2276270-2277154 FORWARD LENGTH=214	16	62.6	4	18.7	4	18.7	1.40623e+06	1185900	1.40004	31.4707	0.843317	0.545944	0	0
AT1G07510.1	AT1G07510.1	AT1G07510.1 | Symbols: ftsh10 | FTSH protease 10 | chr1:2305689-2309380 FORWARD LENGTH=813	23	31.2	8	11.1	8	11.1	4068700	3.55803e+06	3.68288	29.0834	0.874489	0.425835	0	2
AT1G07530.1	AT1G07530.1	AT1G07530.1 | Symbols: SCL14, ATGRAS2, GRAS2 | SCARECROW-like 14 | chr1:2313828-2316137 REVERSE LENGTH=769	1	2.1	1	2.1	1	2.1	na	495060	na	na	na	na	0	0
AT1G07550.1	AT1G07550.1	AT1G07550.1 | Symbols: | Leucine-rich repeat protein kinase family protein | chr1:2322709-2326512 REVERSE LENGTH=864	6	8.9	4	6.5	4	6.5	5468400	4.62097e+06	42.2888	81.6611	0.845031	0.583283	0	1
AT1G07560.1	AT1G07560.1	AT1G07560.1 | Symbols: | Leucine-rich repeat protein kinase family protein | chr1:2327320-2331096 FORWARD LENGTH=871	5	5.2	4	4.2	4	4.2	1602100	1.77557e+06	18.814	26.6371	1.10827	0.687861	0	1
AT1G07650.1	AT1G07650.1;AT1G07650.2	AT1G07650.1 | Symbols: | Leucine-rich repeat transmembrane protein kinase | chr1:2359817-2366423 REVERSE LENGTH=1014;AT1G07650.2 | Symbols: | Leucine-rich repeat transmembrane protein kinase | chr1:2359817-2366423 REVERSE LENGTH=1020	6	8.8	4	6.2	4	6.2	na	4246500	na	108.032	na	na	0	1
AT1G07670.1	AT1G07670.1	AT1G07670.1 | Symbols: ATECA4, ECA4 | endomembrane-type CA-ATPase 4 | chr1:2370305-2374196 REVERSE LENGTH=1061	60	48.4	19	20.7	60	48.4	2.17593e+08	1.98743e+08	11.0136	11.5151	0.913371	0.37069	0	6
AT1G07750.1	AT1G07750.1	AT1G07750.1 | Symbols: | RmlC-like cupins superfamily protein | chr1:2404300-2405863 REVERSE LENGTH=356	19	66.3	19	66.3	19	66.3	1.88003e+07	1.78103e+07	21.2545	13.9272	0.947341	0.76851	0	0
AT1G07780.5	AT1G07780.5;AT1G07780.3;AT1G07780.2;AT1G07780.1;AT1G07780.4;AT1G29410.1;AT1G29410.2	AT1G07780.5 | Symbols: PAI1 | phosphoribosylanthranilate isomerase 1 | chr1:2410352-2411833 REVERSE LENGTH=275;AT1G07780.3 | Symbols: PAI1, TRP6 | phosphoribosylanthranilate isomerase 1 | chr1:2410352-2411833 REVERSE LENGTH=275;AT1G07780.2 | Symbols: PAI1,	3	14.9	1	7.3	1	7.3	1104645	704650	29.0685	na	0.637897	na	0	0
AT1G07790.1	AT1G07790.1	AT1G07790.1 | Symbols: HTB1 | Histone superfamily protein | chr1:2413049-2413495 FORWARD LENGTH=148;AT5G02570.1 | Symbols: | Histone superfamily protein | chr5:576742-577140 REVERSE LENGTH=132	21	70.3	1	10.1	2	25	608067	986243	19.2271	15.3281	1.62193	0.0329493	0	0
AT1G07810.1	AT1G07810.1	AT1G07810.1 | Symbols: ECA1, ATECA1, ACA3 | ER-type Ca2+-ATPase 1 | chr1:2416681-2420572 FORWARD LENGTH=1061	56	45.4	15	15	15	15	2.04377e+07	2.16967e+07	12.4079	18.0001	1.0616	0.709234	0	10
AT1G07830.1	AT1G07830.1	AT1G07830.1 | Symbols: | ribosomal protein L29 family protein | chr1:2422549-2423392 FORWARD LENGTH=144	2	18.1	2	18.1	2	18.1	712430	834193	7.39545	27.9764	1.17091	0.472583	0	0
AT1G07870.1	AT1G07870.1;AT1G07870.2	AT1G07870.1 | Symbols: | Protein kinase superfamily protein | chr1:2429933-2431843 REVERSE LENGTH=423;AT1G07870.2 | Symbols: | Protein kinase superfamily protein | chr1:2428942-2431843 REVERSE LENGTH=538	7	19.9	6	18	6	18	1.81883e+06	2.63373e+06	54.6968	13.056	1.44803	0.262716	0	0
AT1G07890.8	AT1G07890.8;AT1G07890.7;AT1G07890.5;AT1G07890.4;AT1G07890.3;AT1G07890.2;AT1G07890.1	AT1G07890.8 | Symbols: APX1, MEE6, CS1, ATAPX1, ATAPX01 | ascorbate peroxidase 1 | chr1:2438005-2439435 FORWARD LENGTH=250;AT1G07890.7 | Symbols: APX1, MEE6, CS1, ATAPX1, ATAPX01 | ascorbate peroxidase 1 | chr1:2438005-2439435 FORWARD LENGTH=250;AT1G07890.	31	96.8	31	96.8	31	96.8	502780000	328490000	27.886	20.1123	0.653347	0.131814	0	0
AT1G07930.2	AT1G07930.2	AT1G07930.2 | Symbols: | GTP binding Elongation factor Tu family protein | chr1:2459014-2460458 FORWARD LENGTH=372	38	66.9	1	7.5	1	7.5	908540	na	na	na	na	na	0	0
AT1G07960.3	AT1G07960.3;AT1G07960.2;AT1G07960.1	AT1G07960.3 | Symbols: ATPDIL5-1, PDIL5-1 | PDI-like 5-1 | chr1:2467681-2468831 FORWARD LENGTH=146;AT1G07960.2 | Symbols: ATPDIL5-1, PDIL5-1 | PDI-like 5-1 | chr1:2467681-2468831 FORWARD LENGTH=146;AT1G07960.1 | Symbols: ATPDIL5-1, PDIL5-1 | PDI-like 5-1 |	13	61	13	61	13	61	1.67917e+07	20759000	34.471	36.0493	1.23627	0.567962	0	0
AT1G07990.1	AT1G07990.1	AT1G07990.1 | Symbols: | SIT4 phosphatase-associated family protein | chr1:2477413-2482898 FORWARD LENGTH=802	5	7.1	3	6	4	7.1	1.58053e+06	1362400	11.1824	30.1756	0.861988	0.577574	0	0
AT1G08030.1	AT1G08030.1	AT1G08030.1 | Symbols: TPST | tyrosylprotein sulfotransferase | chr1:2489575-2492741 REVERSE LENGTH=500	10	19.4	10	19.4	10	19.4	3737900	5410600	19.1754	29.345	1.4475	0.169711	0	0
AT1G08040.2	AT1G08040.2;AT1G08040.1	AT1G08040.2 | Symbols: | Protein of unknown function (DUF707) | chr1:2495507-2497973 REVERSE LENGTH=382;AT1G08040.1 | Symbols: | Protein of unknown function (DUF707) | chr1:2495507-2497973 REVERSE LENGTH=382	3	14.4	2	11.3	2	11.3	391635	814440	37.777	4.65709	2.07959	0.213575	0	0
AT1G08050.1	AT1G08050.1	AT1G08050.1 | Symbols: | Zinc finger (C3HC4-type RING finger) family protein | chr1:2499088-2501311 REVERSE LENGTH=641	5	12.6	5	12.6	5	12.6	959300	1179485	42.1478	44.7488	1.22953	0.699362	0	0
AT1G08090.1	AT1G08090.1	AT1G08090.1 | Symbols: ATNRT2:1, NRT2, NRT2;1AT, ACH1, LIN1, ATNRT2.1, NRT2.1, NRT2:1 | nitrate transporter 2:1 | chr1:2524139-2525920 FORWARD LENGTH=530	31	37.9	25	31.1	31	37.9	1035330000	1.98987e+09	28.574	20.6516	1.92196	0.0346572	0	11
AT1G08100.1	AT1G08100.1	AT1G08100.1 | Symbols: ATNRT2.2, ACH2, NRT2;2AT, NRT2.2 | nitrate transporter 2.2 | chr1:2527268-2529078 REVERSE LENGTH=522	16	28.9	10	17.2	10	17.2	6.64553e+06	13032300	50.9618	23.3367	1.96106	0.120478	0	11
AT1G08110.3	AT1G08110.3;AT1G08110.2;AT1G08110.1;AT1G08110.4	AT1G08110.3 | Symbols: | lactoylglutathione lyase family protein / glyoxalase I family protein | chr1:2535702-2537630 FORWARD LENGTH=185;AT1G08110.2 | Symbols: | lactoylglutathione lyase family protein / glyoxalase I family protein | chr1:2535702-2537630	6	40.5	6	40.5	6	40.5	2.90403e+06	3594200	15.4793	14.3196	1.23766	0.168667	0	0
AT1G08130.1	AT1G08130.1	AT1G08130.1 | Symbols: ATLIG1, LIG1 | DNA ligase 1 | chr1:2542913-2547815 REVERSE LENGTH=790	1	1.6	1	1.6	1	1.6	na	na	na	na	na	na	0	1
AT1G08160.1	AT1G08160.1	AT1G08160.1 | Symbols: | Late embryogenesis abundant (LEA) hydroxyproline-rich glycoprotein family | chr1:2559672-2560337 REVERSE LENGTH=221	3	16.7	3	16.7	3	16.7	1076425	1676850	40.9218	51.1212	1.5578	0.482268	0	1
AT1G08190.1	AT1G08190.1	AT1G08190.1 | Symbols: ATVPS41, ZIP2, VPS41, ATVAM2, VAM2 | vacuolar protein sorting 41 | chr1:2567652-2573142 FORWARD LENGTH=980	12	16.4	12	16.4	12	16.4	5998000	5.70463e+06	24.315	11.4335	0.951089	0.832814	0	0
AT1G08200.1	AT1G08200.1	AT1G08200.1 | Symbols: AXS2 | UDP-D-apiose/UDP-D-xylose synthase 2 | chr1:2574259-2576609 REVERSE LENGTH=389	11	30.8	1	4.4	1	4.4	736290	na	na	na	na	na	0	0
AT1G08220.2	AT1G08220.2;AT1G08220.1	AT1G08220.2 | Symbols: | FUNCTIONS IN: molecular_function unknown; INVOLVED IN: mitochondrial proton-transporting ATP synthase complex assembly; LOCATED IN: mitochondrial inner membrane; EXPRESSED IN: 18 plant structures; EXPRESSED DURING: 7 growth stages	7	58.9	7	58.9	7	58.9	5.67233e+06	5.22057e+06	31.6292	9.81569	0.920356	0.806228	0	0
AT1G08250.1	AT1G08250.1	AT1G08250.1 | Symbols: ADT6 | arogenate dehydratase 6 | chr1:2588994-2590235 REVERSE LENGTH=413;AT2G27820.1 | Symbols: PD1, ADT3 | prephenate dehydratase 1 | chr2:11856808-11858082 FORWARD LENGTH=424	5	21.3	3	13.6	5	21.3	5.31817e+06	4.09777e+06	54.8844	85.8846	0.770522	0.521352	0	0
AT1G08350.2	AT1G08350.2	AT1G08350.2 | Symbols: | Endomembrane protein 70 protein family | chr1:2632970-2635605 REVERSE LENGTH=589;AT1G08350.1 | Symbols: | Endomembrane protein 70 protein family | chr1:2632970-2635055 REVERSE LENGTH=508	4	9	4	9	4	9	2.73757e+06	3021300	33.226	7.34995	1.10364	0.573054	0	0
AT1G08360.1	AT1G08360.1	AT1G08360.1 | Symbols: | Ribosomal protein L1p/L10e family | chr1:2636231-2637694 FORWARD LENGTH=216	27	72.2	12	27.8	17	41.7	1.05187e+08	7.55663e+07	11.2935	24.8831	0.718402	0.130426	0	0
AT1G08370.1	AT1G08370.1	AT1G08370.1 | Symbols: DCP1, ATDCP1 | decapping 1 | chr1:2638355-2640367 FORWARD LENGTH=367	2	5.4	2	5.4	2	5.4	787235	838590	13.0304	13.8421	1.06523	0.68803	0	0
AT1G08450.1	AT1G08450.1	AT1G08450.1 | Symbols: CRT3, PSL1, EBS2, AtCRT3 | calreticulin 3 | chr1:2668008-2671800 REVERSE LENGTH=424;AT1G08450.2 | Symbols: CRT3, PSL1, EBS2, AtCRT3 | calreticulin 3 | chr1:2668008-2671800 REVERSE LENGTH=370;AT1G08450.3 | Symbols: CRT3 | calreticulin	17	42.2	17	42.2	17	42.2	16767000	1.87583e+07	20.0884	20.7268	1.11877	0.536167	0	0
AT1G08470.1	AT1G08470.1	AT1G08470.1 | Symbols: SSL3 | strictosidine synthase-like 3 | chr1:2682262-2683977 REVERSE LENGTH=390	12	31.3	11	31.3	12	31.3	22657000	24415000	9.16675	15.4601	1.07759	0.548078	0	0
AT1G08480.1	AT1G08480.1	AT1G08480.1 | Symbols: | unknown protein; FUNCTIONS IN: molecular_function unknown; INVOLVED IN: biological_process unknown; LOCATED IN: mitochondrion, plasma membrane, plastid, vacuole; EXPRESSED IN: 27 plant structures; EXPRESSED DURING: 15 growth stage	16	95.8	16	95.8	16	95.8	6.79037e+07	6.81917e+07	4.36907	21.7228	1.00424	0.936562	0	2
AT1G08530.1	AT1G08530.1	AT1G08530.1 | Symbols: | unknown protein; FUNCTIONS IN: molecular_function unknown; INVOLVED IN: biological_process unknown; LOCATED IN: chloroplast; BEST Arabidopsis thaliana protein match is: unknown protein (TAIR:AT5G09995.2); Has 140 Blast hits to 140	3	23	3	23	3	23	1.00257e+06	1169165	18.7233	29.0345	1.16617	0.616963	0	1
AT1G08560.1	AT1G08560.1	AT1G08560.1 | Symbols: SYP111, KN, ATSYP111 | syntaxin of plants 111 | chr1:2709778-2710710 REVERSE LENGTH=310	1	5.8	1	5.8	1	5.8	182610	na	na	na	na	na	0	1
AT1G08580.1	AT1G08580.1	AT1G08580.1 | Symbols: | unknown protein; Has 39 Blast hits to 39 proteins in 15 species: Archae - 0; Bacteria - 0; Metazoa - 0; Fungi - 0; Plants - 35; Viruses - 0; Other Eukaryotes - 4 (source: NCBI BLink). | chr1:2715296-2716351 REVERSE LENGTH=123	1	9.8	1	9.8	1	9.8	1.18278e+06	1.82913e+06	28.4754	44.1423	1.54647	0.245358	0	0
AT1G08640.1	AT1G08640.1	AT1G08640.1 | Symbols: CJD1 | Chloroplast J-like domain 1 | chr1:2748714-2751209 REVERSE LENGTH=294	5	17	5	17	5	17	2.48473e+06	1.21882e+06	40.2398	27.1678	0.490522	0.0809607	0	3
AT1G08660.1	AT1G08660.1	AT1G08660.1 | Symbols: MGP2 | MALE GAMETOPHYTE DEFECTIVE 2 | chr1:2757116-2759677 REVERSE LENGTH=474;AT1G08660.2 | Symbols: MGP2 | MALE GAMETOPHYTE DEFECTIVE 2 | chr1:2757584-2759677 REVERSE LENGTH=347	27	49.2	27	49.2	27	49.2	2.03677e+07	1.75247e+07	11.7293	3.01355	0.860416	0.160036	0	1
AT1G08680.3	AT1G08680.3;AT1G08680.2;AT1G08680.1;AT1G08680.4	AT1G08680.3 | Symbols: ZIGA4 | ARF GAP-like zinc finger-containing protein ZIGA4 | chr1:2762820-2768387 FORWARD LENGTH=607;AT1G08680.2 | Symbols: ZIGA4 | ARF GAP-like zinc finger-containing protein ZIGA4 | chr1:2762820-2768387 FORWARD LENGTH=648;AT1G08680.	1	1.8	1	1.8	1	1.8	264370	755920	32.0267	na	2.85933	na	0	0
AT1G08730.1	AT1G08730.1;AT1G54560.1	AT1G08730.1 | Symbols: XIC, ATXIC | Myosin family protein with Dil domain | chr1:2779963-2788325 FORWARD LENGTH=1538;AT1G54560.1 | Symbols: XIE, ATXIE | Myosin family protein with Dil domain | chr1:20371649-20379745 REVERSE LENGTH=1529	9	7.4	1	1.1	1	1.1	676590	na	na	na	na	na	0	0
AT1G08750.3	AT1G08750.3;AT1G08750.2;AT1G08750.1	AT1G08750.3 | Symbols: | Peptidase C13 family | chr1:2801283-2804392 FORWARD LENGTH=388;AT1G08750.2 | Symbols: | Peptidase C13 family | chr1:2801283-2804392 FORWARD LENGTH=388;AT1G08750.1 | Symbols: | Peptidase C13 family | chr1:2801283-2804392 FORWARD	6	18.8	6	18.8	6	18.8	5.36927e+06	4768400	29.4917	39.3322	0.888091	0.64405	0	0
AT1G08820.2	AT1G08820.2;AT1G08820.1	AT1G08820.2 | Symbols: VAP27-2 | vamp/synaptobrevin-associated protein 27-2 | chr1:2821810-2824412 REVERSE LENGTH=386;AT1G08820.1 | Symbols: VAP27-2 | vamp/synaptobrevin-associated protein 27-2 | chr1:2821810-2824412 REVERSE LENGTH=386	9	21.2	9	21.2	9	21.2	1.12767e+07	8.97113e+06	7.24362	11.8617	0.795548	0.0615782	0	0
AT1G08830.2	AT1G08830.2;AT1G08830.1	AT1G08830.2 | Symbols: CSD1 | copper/zinc superoxide dismutase 1 | chr1:2827700-2829053 FORWARD LENGTH=152;AT1G08830.1 | Symbols: CSD1 | copper/zinc superoxide dismutase 1 | chr1:2827700-2829053 FORWARD LENGTH=152	6	48.7	5	48.7	6	48.7	47490000	6.43897e+07	52.8014	41.3354	1.35586	0.472498	0	0
AT1G08880.1	AT1G08880.1;AT1G54690.1	AT1G08880.1 | Symbols: HTA5, H2AXA, G-H2AX, GAMMA-H2AX | Histone superfamily protein | chr1:2847144-2847676 REVERSE LENGTH=142;AT1G54690.1 | Symbols: HTA3, H2AXB, G-H2AX, GAMMA-H2AX | gamma histone variant H2AX | chr1:20414607-20415206 REVERSE LENGTH=142;A	8	45.8	4	37.3	8	45.8	1.73073e+08	1.95237e+08	16.2443	36.8743	1.12806	0.731219	0	0
AT1G08930.2	AT1G08930.2;AT1G08930.1	AT1G08930.2 | Symbols: ERD6 | Major facilitator superfamily protein | chr1:2873604-2876979 FORWARD LENGTH=496;AT1G08930.1 | Symbols: ERD6 | Major facilitator superfamily protein | chr1:2873604-2876979 FORWARD LENGTH=496	10	16.7	10	16.7	10	16.7	3.47907e+07	34892000	30.1105	35.5177	1.00291	0.968247	0	0
AT1G09010.1	AT1G09010.1	AT1G09010.1 | Symbols: | glycoside hydrolase family 2 protein | chr1:2895259-2899287 REVERSE LENGTH=944	8	14	8	14	8	14	1989820	1738370	56.3963	48.7195	0.873632	0.802566	0	0
AT1G09020.1	AT1G09020.1	AT1G09020.1 | Symbols: SNF4, ATSNF4 | homolog of yeast sucrose nonfermenting 4 | chr1:2900149-2904212 REVERSE LENGTH=487	6	15.6	6	15.6	6	15.6	3.79607e+06	3250310	24.1453	68.8225	0.856231	0.564758	0	0
AT1G09030.1	AT1G09030.1	AT1G09030.1 | Symbols: NF-YB4 | nuclear factor Y, subunit B4 | chr1:2908611-2909030 REVERSE LENGTH=139	1	12.2	1	12.2	1	12.2	na	311040	na	na	na	na	0	0
AT1G09060.1	AT1G09060.1;AT1G09060.2;AT1G09060.3	AT1G09060.1 | Symbols: | Zinc finger, RING-type;Transcription factor jumonji/aspartyl beta-hydroxylase | chr1:2921235-2925212 REVERSE LENGTH=930;AT1G09060.2 | Symbols: | Zinc finger, RING-type;Transcription factor jumonji/aspartyl beta-hydroxylase | chr1	2	3.8	2	3.8	2	3.8	528510	na	na	na	na	na	0	0
AT1G09070.1	AT1G09070.1	AT1G09070.1 | Symbols: SRC2, (AT)SRC2 | soybean gene regulated by cold-2 | chr1:2927767-2928741 FORWARD LENGTH=324	3	9.6	3	9.6	3	9.6	1388350	1.14826e+06	16.5578	15.9951	0.827066	0.319226	0	0
AT1G09080.2	AT1G09080.2;AT1G09080.1	AT1G09080.2 | Symbols: BIP3 | Heat shock protein 70 (Hsp 70) family protein | chr1:2929268-2931804 REVERSE LENGTH=665;AT1G09080.1 | Symbols: BIP3 | Heat shock protein 70 (Hsp 70) family protein | chr1:2929268-2931804 REVERSE LENGTH=675	12	18.6	6	10.8	6	10.8	1745600	2.50047e+06	17.249	20.1984	1.43244	0.0810387	0	0
AT1G09100.1	AT1G09100.1	AT1G09100.1 | Symbols: RPT5B | 26S proteasome AAA-ATPase subunit RPT5B | chr1:2936675-2939258 REVERSE LENGTH=423	15	42.6	1	2.4	1	2.4	173760	na	na	na	na	na	0	0
AT1G09130.1	AT1G09130.1;AT1G09130.2;AT1G09130.3	AT1G09130.1 | Symbols: | ATP-dependent caseinolytic (Clp) protease/crotonase family protein | chr1:2940063-2942217 REVERSE LENGTH=330;AT1G09130.2 | Symbols: | ATP-dependent caseinolytic (Clp) protease/crotonase family protein | chr1:2940063-2942217 REVER	3	12.7	3	12.7	3	12.7	858410	670310	0.00329496	na	0.780874	na	0	2
AT1G09150.1	AT1G09150.1	AT1G09150.1 | Symbols: | pseudouridine synthase and archaeosine transglycosylase (PUA) domain-containing protein | chr1:2946599-2948908 FORWARD LENGTH=181	1	7.2	1	7.2	1	7.2	250760	na	na	na	na	na	0	0
AT1G09210.1	AT1G09210.1	AT1G09210.1 | Symbols: CRT1b, AtCRT1b | calreticulin 1b | chr1:2973217-2976655 REVERSE LENGTH=424	56	88.4	38	77.4	56	88.4	4.69647e+08	4.60347e+08	24.6915	19.3887	0.980198	0.951402	0	0
AT1G09270.1	AT1G09270.1;AT1G09270.2	AT1G09270.1 | Symbols: IMPA-4 | importin alpha isoform 4 | chr1:2994506-2997833 FORWARD LENGTH=538;AT1G09270.2 | Symbols: IMPA-4 | importin alpha isoform 4 | chr1:2994506-2997833 FORWARD LENGTH=538;AT1G09270.3 | Symbols: IMPA-4 | importin alpha isoform 4 |	8	24.7	7	22.7	7	22.7	1.94077e+07	19110000	13.2209	18.5503	0.984662	0.8786	0	0
AT1G09300.2	AT1G09300.2;AT1G09300.1	AT1G09300.2 | Symbols: | Metallopeptidase M24 family protein | chr1:3004485-3008131 FORWARD LENGTH=462;AT1G09300.1 | Symbols: | Metallopeptidase M24 family protein | chr1:3003981-3008131 FORWARD LENGTH=493	2	11	2	11	2	11	350620	na	na	na	na	na	0	0
AT1G09330.1	AT1G09330.1	AT1G09330.1 | Symbols: | unknown protein; FUNCTIONS IN: molecular_function unknown; INVOLVED IN: biological_process unknown; LOCATED IN: integral to membrane; EXPRESSED IN: 24 plant structures; EXPRESSED DURING: 15 growth stages; CONTAINS InterPro DOMAIN/	6	31.2	6	31.2	6	31.2	28688000	29489000	15.9165	18.1773	1.02792	0.874418	0	3
AT1G09430.1	AT1G09430.1	AT1G09430.1 | Symbols: ACLA-3 | ATP-citrate lyase A-3 | chr1:3042135-3044978 FORWARD LENGTH=424	19	44.8	14	40.6	19	44.8	2.11533e+07	1.62377e+07	6.77714	20.4141	0.767617	0.134066	0	0
AT1G09560.1	AT1G09560.1	AT1G09560.1 | Symbols: GLP5 | germin-like protein 5 | chr1:3093896-3094639 FORWARD LENGTH=219	5	17.8	3	7.3	5	17.8	3.19753e+07	28281000	68.869	30.8248	0.884463	0.838914	0	0
AT1G09575.1	AT1G09575.1	AT1G09575.1 | Symbols: | Protein of unknown function (DUF607) | chr1:3101851-3102832 REVERSE LENGTH=292	5	25.7	4	22.6	4	22.6	2185050	2143900	0.288014	na	0.981167	na	0	2
AT1G09620.1	AT1G09620.1	AT1G09620.1 | Symbols: | ATP binding;leucine-tRNA ligases;aminoacyl-tRNA ligases;nucleotide binding;ATP binding;aminoacyl-tRNA ligases | chr1:3113077-3116455 REVERSE LENGTH=1091	33	35.7	33	35.7	33	35.7	1.61106e+07	12564900	38.921	23.9039	0.779917	0.493908	0	0
AT1G09630.1	AT1G09630.1	AT1G09630.1 | Symbols: ATRAB11C, ATRABA2A, ATRAB-A2A, RAB-A2A, RAB11c | RAB GTPase 11C | chr1:3118350-3119571 REVERSE LENGTH=217	18	73.3	10	49.8	10	49.8	1.52153e+07	1.10605e+07	27.8259	17.5716	0.726933	0.203824	0	0
AT1G09640.1	AT1G09640.1	AT1G09640.1 | Symbols: | Translation elongation factor EF1B, gamma chain | chr1:3120162-3122152 FORWARD LENGTH=414	29	52.7	18	29	18	29	1.09867e+08	105932000	13.3736	23.7818	0.964187	0.767335	0	0
AT1G09690.1	AT1G09690.1;AT1G09590.1	AT1G09690.1 | Symbols: | Translation protein SH3-like family protein | chr1:3136407-3137430 REVERSE LENGTH=164;AT1G09590.1 | Symbols: | Translation protein SH3-like family protein | chr1:3106549-3107606 FORWARD LENGTH=164	40	92.7	6	14	6	14	1.18119e+07	13237600	88.7342	50.402	1.1207	0.638776	0	0
AT1G09740.1	AT1G09740.1	AT1G09740.1 | Symbols: | Adenine nucleotide alpha hydrolases-like superfamily protein | chr1:3154603-3155834 FORWARD LENGTH=171	13	65.5	13	65.5	13	65.5	7.34713e+07	4.43207e+07	63.7212	16.9077	0.603238	0.368653	0	0
AT1G09760.1	AT1G09760.1	AT1G09760.1 | Symbols: U2A | U2 small nuclear ribonucleoprotein A | chr1:3159476-3161603 REVERSE LENGTH=249	6	41.8	6	41.8	6	41.8	933960	1505900	55.7442	25.7426	1.61238	0.403096	0	0
AT1G09770.1	AT1G09770.1	AT1G09770.1 | Symbols: ATCDC5, CDC5, ATMYBCDC5 | cell division cycle 5 | chr1:3162002-3165122 FORWARD LENGTH=844	11	16.9	11	16.9	11	16.9	7006700	9.38233e+06	34.0647	51.5995	1.33905	0.553939	0	0
AT1G09780.1	AT1G09780.1	AT1G09780.1 | Symbols: | Phosphoglycerate mutase, 2,3-bisphosphoglycerate-independent | chr1:3165550-3167812 REVERSE LENGTH=557	43	84.7	32	63.9	43	84.7	1.81457e+08	1.75137e+08	16.5187	14.7188	0.965171	0.816495	0	0
AT1G09830.1	AT1G09830.1	AT1G09830.1 | Symbols: | Glycinamide ribonucleotide (GAR) synthetase | chr1:3192783-3194936 REVERSE LENGTH=532	2	8.8	2	8.8	2	8.8	na	635100	na	na	na	na	0	0
AT1G09850.1	AT1G09850.1	AT1G09850.1 | Symbols: XBCP3 | xylem bark cysteine peptidase 3 | chr1:3201848-3203875 FORWARD LENGTH=437	17	31.1	17	31.1	17	31.1	1.0069e+08	9.70763e+07	25.178	33.5943	0.964108	0.845141	0	0
AT1G09870.1	AT1G09870.1	AT1G09870.1 | Symbols: | histidine acid phosphatase family protein | chr1:3205817-3208444 FORWARD LENGTH=487	46	79.7	46	79.7	46	79.7	1.71867e+08	1.36897e+08	14.6846	14.0543	0.796528	0.135654	0	0
AT1G09920.1	AT1G09920.1	AT1G09920.1 | Symbols: | TRAF-type zinc finger-related | chr1:3224863-3226860 REVERSE LENGTH=192	5	32.8	5	32.8	5	32.8	3311510	1100660	115.899	27.9898	0.332374	0.460981	0	1
AT1G09960.1	AT1G09960.1	AT1G09960.1 | Symbols: SUT4, ATSUT4, SUC4, ATSUC4 | sucrose transporter 4 | chr1:3244258-3246718 FORWARD LENGTH=510	2	5.3	2	5.3	2	5.3	3.68913e+06	3416400	37.3069	34.2843	0.926071	0.81717	0	12
AT1G09970.1	AT1G09970.1;AT1G09970.2	AT1G09970.1 | Symbols: LRR XI-23, RLK7 | Leucine-rich receptor-like protein kinase family protein | chr1:3252408-3255428 FORWARD LENGTH=976;AT1G09970.2 | Symbols: LRR XI-23, RLK7 | Leucine-rich receptor-like protein kinase family protein | chr1:3252408-325	7	7.2	7	7.2	7	7.2	2.61157e+06	2350800	4.36209	55.7746	0.900149	0.584712	0	1
AT1G10130.1	AT1G10130.1	AT1G10130.1 | Symbols: ECA3, ATECA3 | endoplasmic reticulum-type calcium-transporting ATPase 3 | chr1:3311139-3321941 FORWARD LENGTH=998	12	16.6	12	16.6	12	16.6	8.33757e+06	9.77643e+06	6.72026	1.90807	1.17258	0.0449551	0	9
AT1G10140.1	AT1G10140.1	AT1G10140.1 | Symbols: | Uncharacterised conserved protein UCP031279 | chr1:3322970-3323473 REVERSE LENGTH=167	2	13.2	2	13.2	2	13.2	1973000	1152245	3.62692	28.825	0.584007	0.221129	0	0
AT1G10200.1	AT1G10200.1	AT1G10200.1 | Symbols: WLIM1 | GATA type zinc finger transcription factor family protein | chr1:3346677-3347763 REVERSE LENGTH=190	5	36.3	5	36.3	5	36.3	3.94333e+06	3690900	49.6563	8.28628	0.935985	0.951623	0	0
AT1G10270.1	AT1G10270.1	AT1G10270.1 | Symbols: GRP23 | glutamine-rich protein 23 | chr1:3363535-3366276 FORWARD LENGTH=913	1	0.9	1	0.9	1	0.9	2663500	na	na	na	na	na	0	0
AT1G10290.1	AT1G10290.1	AT1G10290.1 | Symbols: ADL6, DRP2A | dynamin-like protein 6 | chr1:3370774-3377120 FORWARD LENGTH=914	61	58	27	31.8	27	31.8	75718000	95872000	13.0808	12.5534	1.26617	0.0900509	0	0
AT1G10340.2	AT1G10340.2;AT1G10340.1	AT1G10340.2 | Symbols: | Ankyrin repeat family protein | chr1:3390475-3392481 REVERSE LENGTH=574;AT1G10340.1 | Symbols: | Ankyrin repeat family protein | chr1:3390475-3392481 REVERSE LENGTH=578	5	12.5	5	12.5	5	12.5	2902950	3.11713e+06	32.9737	21.5776	1.07378	0.789083	0	0
AT1G10380.1	AT1G10380.1	AT1G10380.1 | Symbols: | Putative membrane lipoprotein | chr1:3400706-3402110 FORWARD LENGTH=305	2	16.1	2	16.1	2	16.1	1403500	1181990	2.36794	43.433	0.842173	0.612423	0	0
AT1G10390.2	AT1G10390.2;AT1G10390.1	AT1G10390.2 | Symbols: | Nucleoporin autopeptidase | chr1:3407265-3412045 REVERSE LENGTH=1041;AT1G10390.1 | Symbols: | Nucleoporin autopeptidase | chr1:3407265-3412045 REVERSE LENGTH=1041	3	3.7	3	3.7	3	3.7	443820	688840	na	na	1.55207	na	0	0
AT1G10430.1	AT1G10430.1	AT1G10430.1 | Symbols: PP2A-2 | protein phosphatase 2A-2 | chr1:3428705-3430437 REVERSE LENGTH=306;AT1G59830.1 | Symbols: PP2A-1 | protein phosphatase 2A-2 | chr1:22020708-22022293 REVERSE LENGTH=306;AT1G59830.2 | Symbols: PP2A-1 | protein phosphatase 2A-2	7	31.4	2	12.4	4	23.9	1132760	503610	45.4678	34.6043	0.444587	0.10313	0	0
AT1G10490.1	AT1G10490.1	AT1G10490.1 | Symbols: | Domain of unknown function (DUF1726) ;Putative ATPase (DUF699) | chr1:3453589-3459925 FORWARD LENGTH=1028	8	11.1	6	8.2	8	11.1	1412950	1488000	11.5053	20.1436	1.05312	0.804997	0	0
AT1G10510.1	AT1G10510.1	AT1G10510.1 | Symbols: emb2004 | RNI-like superfamily protein | chr1:3461771-3465590 FORWARD LENGTH=605	17	36.7	17	36.7	17	36.7	1.98463e+07	18052000	8.64248	6.32409	0.909589	0.214425	0	1
AT1G10590.1	AT1G10590.1;AT1G10590.2	AT1G10590.1 | Symbols: | Nucleic acid-binding, OB-fold-like protein | chr1:3502324-3502991 REVERSE LENGTH=139;AT1G10590.2 | Symbols: | Nucleic acid-binding, OB-fold-like protein | chr1:3502324-3502991 REVERSE LENGTH=139;AT1G10590.3 | Symbols: | Nucleic	13	81.3	11	81.3	13	81.3	4.64767e+07	42839000	6.14229	12.0693	0.921731	0.369001	0	0
AT1G10670.4	AT1G10670.4;AT1G10670.2;AT1G10670.1	AT1G10670.4 | Symbols: ACLA-1 | ATP-citrate lyase A-1 | chr1:3535787-3538098 FORWARD LENGTH=423;AT1G10670.2 | Symbols: ACLA-1 | ATP-citrate lyase A-1 | chr1:3535787-3538098 FORWARD LENGTH=423;AT1G10670.1 | Symbols: ACLA-1 | ATP-citrate lyase A-1 | chr1:353	13	34	8	27.4	8	27.4	3580000	1.78833e+06	21.8295	47.4272	0.499534	0.0919908	0	0
AT1G10700.1	AT1G10700.1	AT1G10700.1 | Symbols: PRS3 | phosphoribosyl pyrophosphate (PRPP) synthase 3 | chr1:3554157-3556274 FORWARD LENGTH=411	3	9.2	3	9.2	3	9.2	1.26264e+06	652813	60.9587	49.1159	0.517024	0.214393	0	0
AT1G10830.1	AT1G10830.1	AT1G10830.1 | Symbols: Z-ISO, Z-ISO1.1 | 15-cis-zeta-carotene isomerase | chr1:3605736-3607449 REVERSE LENGTH=367	2	3.8	2	3.8	2	3.8	708525	277445	1.47804	70.6967	0.391581	0.29908	0	6
AT1G10840.1	AT1G10840.1	AT1G10840.1 | Symbols: TIF3H1 | translation initiation factor 3 subunit H1 | chr1:3607885-3610299 REVERSE LENGTH=337;AT1G10840.2 | Symbols: TIF3H1 | translation initiation factor 3 subunit H1 | chr1:3607885-3609657 REVERSE LENGTH=250	7	18.1	7	18.1	7	18.1	1.01974e+07	12022900	28.3527	33.6751	1.17901	0.600273	0	0
AT1G10850.1	AT1G10850.1	AT1G10850.1 | Symbols: | Leucine-rich repeat protein kinase family protein | chr1:3612228-3614343 FORWARD LENGTH=663	7	10.7	6	9.4	7	10.7	2033800	1.99342e+06	63.6459	83.7168	0.980147	0.700286	0	0
AT1G10940.1	AT1G10940.1;AT1G10940.2	AT1G10940.1 | Symbols: ASK1, SNRK2-4, SNRK2.4, SRK2A | Protein kinase superfamily protein | chr1:3656050-3658170 REVERSE LENGTH=363;AT1G10940.2 | Symbols: | Protein kinase superfamily protein | chr1:3656050-3658170 REVERSE LENGTH=371	10	31.7	3	10.2	10	31.7	3685600	3.88343e+06	18.0616	10.3599	1.05368	0.660304	0	0
AT1G10950.1	AT1G10950.1	AT1G10950.1 | Symbols: TMN1, AtTMN1 | transmembrane nine 1 | chr1:3659322-3663622 FORWARD LENGTH=589	23	28.7	22	27.3	22	27.3	4.07463e+08	3.39327e+08	7.63662	7.7493	0.832778	0.0433668	0	0
AT1G10990.1	AT1G10990.1;AT1G10990.2	AT1G10990.1 | Symbols: | unknown protein; Has 4 Blast hits to 4 proteins in 1 species: Archae - 0; Bacteria - 0; Metazoa - 0; Fungi - 0; Plants - 4; Viruses - 0; Other Eukaryotes - 0 (source: NCBI BLink). | chr1:3670513-3671091 REVERSE LENGTH=166;AT1G1099	3	21.1	3	21.1	3	21.1	2.93457e+06	2236000	45.1626	18.1331	0.761952	0.488791	0	1
AT1G11040.1	AT1G11040.1	AT1G11040.1 | Symbols: | HSP40/DnaJ peptide-binding protein | chr1:3679225-3680924 REVERSE LENGTH=438	2	5.3	2	5.3	2	5.3	1941300	na	na	na	na	na	0	0
AT1G11050.1	AT1G11050.1	AT1G11050.1 | Symbols: | Protein kinase superfamily protein | chr1:3681892-3683769 FORWARD LENGTH=625	5	11.7	4	10.4	4	10.4	3906200	4.33543e+06	26.4979	37.1304	1.10989	0.824526	0	2
AT1G11080.2	AT1G11080.2;AT1G11080.1	AT1G11080.2 | Symbols: scpl31 | serine carboxypeptidase-like 31 | chr1:3694809-3697759 REVERSE LENGTH=495;AT1G11080.1 | Symbols: scpl31 | serine carboxypeptidase-like 31 | chr1:3694917-3697759 REVERSE LENGTH=492	5	14.3	5	14.3	5	14.3	2026400	519900	na	na	0.256563	na	0	0
AT1G11090.1	AT1G11090.1	AT1G11090.1 | Symbols: | alpha/beta-Hydrolases superfamily protein | chr1:3702655-3703629 FORWARD LENGTH=324	4	11.1	4	11.1	4	11.1	1321800	1492200	8.59142	6.14803	1.12892	0.247837	0	0
AT1G11160.1	AT1G11160.1	AT1G11160.1 | Symbols: | Transducin/WD40 repeat-like superfamily protein | chr1:3733406-3739363 FORWARD LENGTH=1021	1	2	1	2	1	2	na	na	na	na	na	na	0	0
AT1G11200.1	AT1G11200.1	AT1G11200.1 | Symbols: | Protein of unknown function (DUF300) | chr1:3753896-3755459 FORWARD LENGTH=295	2	8.1	2	8.1	2	8.1	1462200	na	10.1071	na	na	na	-1	7
AT1G11260.1	AT1G11260.1	AT1G11260.1 | Symbols: STP1, ATSTP1 | sugar transporter 1 | chr1:3777460-3780133 FORWARD LENGTH=522	15	22.2	15	22.2	15	22.2	1.02516e+08	1.76297e+08	15.8937	41.2913	1.7197	0.151806	0	12
AT1G11300.1	AT1G11300.1	AT1G11300.1 | Symbols: | protein serine/threonine kinases;protein kinases;ATP binding;sugar binding;kinases;carbohydrate binding | chr1:3794389-3800719 FORWARD LENGTH=1650	14	8.9	12	7.3	12	7.3	6.12113e+06	8.26553e+06	19.6696	27.0162	1.35033	0.246162	0	3
AT1G11310.1	AT1G11310.1	AT1G11310.1 | Symbols: MLO2, ATMLO2, PMR2 | Seven transmembrane MLO family protein | chr1:3800899-3803870 REVERSE LENGTH=573;AT1G11310.2 | Symbols: MLO2, ATMLO2, PMR2 | Seven transmembrane MLO family protein | chr1:3801546-3803870 REVERSE LENGTH=418	9	12.9	9	12.9	9	12.9	2.50227e+07	26039000	32.5991	20.3168	1.04062	0.795766	0	7
AT1G11320.1	AT1G11320.1	AT1G11320.1 | Symbols: | unknown protein; FUNCTIONS IN: molecular_function unknown; INVOLVED IN: biological_process unknown; LOCATED IN: mitochondrion, plastid; EXPRESSED IN: 7 plant structures; EXPRESSED DURING: C globular stage, F mature embryo stage, p	2	6.6	2	6.6	2	6.6	na	na	na	na	na	na	0	0
AT1G11330.1	AT1G11330.1;AT1G11330.2	AT1G11330.1 | Symbols: | S-locus lectin protein kinase family protein | chr1:3810372-3813416 FORWARD LENGTH=840;AT1G11330.2 | Symbols: | S-locus lectin protein kinase family protein | chr1:3810372-3813416 FORWARD LENGTH=842	19	22.5	17	21	19	22.5	2.15347e+07	1.87323e+07	17.1216	25.1857	0.869869	0.443163	0	1
AT1G11390.1	AT1G11390.1	AT1G11390.1 | Symbols: | Protein kinase superfamily protein | chr1:3834762-3837305 REVERSE LENGTH=624	2	4.2	2	4.2	2	4.2	822507	690703	22.5043	5.02207	0.839754	0.346587	0	3
AT1G11540.1	AT1G11540.1	AT1G11540.1 | Symbols: | Sulfite exporter TauE/SafE family protein | chr1:3875476-3876973 REVERSE LENGTH=367	12	13.6	11	11.4	12	13.6	156960000	1.4014e+08	4.10586	32.1978	0.892837	0.539428	0	8
AT1G11545.1	AT1G11545.1	AT1G11545.1 | Symbols: XTH8 | xyloglucan endotransglucosylase/hydrolase 8 | chr1:3878689-3880286 REVERSE LENGTH=305	3	9.8	3	9.8	3	9.8	2627100	3600150	54.728	11.4409	1.37039	0.30842	0	0
AT1G11580.1	AT1G11580.1	AT1G11580.1 | Symbols: ATPMEPCRA, PMEPCRA | methylesterase PCR A | chr1:3888730-3890649 FORWARD LENGTH=557	55	63.4	54	63.4	55	63.4	9.25333e+08	7.06837e+08	22.3348	21.9037	0.763872	0.195804	0	1
AT1G11650.1	AT1G11650.1;AT1G11650.2	AT1G11650.1 | Symbols: ATRBP45B, RBP45B | RNA-binding (RRM/RBD/RNP motifs) family protein | chr1:3914895-3917301 FORWARD LENGTH=306;AT1G11650.2 | Symbols: ATRBP45B, RBP45B | RNA-binding (RRM/RBD/RNP motifs) family protein | chr1:3914895-3917941 FORWARD LEN	5	21.6	5	21.6	5	21.6	2.24543e+06	2.23727e+06	27.3102	19.784	0.996363	0.964889	0	0
AT1G11660.1	AT1G11660.1	AT1G11660.1 | Symbols: | heat shock protein 70 (Hsp 70) family protein | chr1:3921056-3924347 FORWARD LENGTH=763	9	19.8	9	19.8	9	19.8	5.17703e+06	4708600	50.4005	30.836	0.909517	0.939337	0	0
AT1G11670.1	AT1G11670.1	AT1G11670.1 | Symbols: | MATE efflux family protein | chr1:3928520-3931482 REVERSE LENGTH=503;AT1G61890.1 | Symbols: | MATE efflux family protein | chr1:22868103-22871163 REVERSE LENGTH=501;AT3G59030.1 | Symbols: TT12, ATTT12 | MATE efflux family protein	2	5	2	5	2	5	2.39203e+06	2.86383e+06	32.247	14.9284	1.19724	0.416203	0	12
AT1G11680.1	AT1G11680.1	AT1G11680.1 | Symbols: CYP51G1, EMB1738, CYP51A2, CYP51 | CYTOCHROME P450 51G1 | chr1:3938925-3940585 FORWARD LENGTH=488	40	66	40	66	40	66	293490000	2.59443e+08	24.7473	5.68538	0.883994	0.521282	0	0
AT1G11840.4	AT1G11840.4;AT1G11840.3;AT1G11840.2;AT1G11840.1	AT1G11840.4 | Symbols: ATGLX1, GLX1 | glyoxalase I homolog | chr1:3996045-3997518 FORWARD LENGTH=283;AT1G11840.3 | Symbols: ATGLX1, GLX1 | glyoxalase I homolog | chr1:3996045-3997518 FORWARD LENGTH=283;AT1G11840.2 | Symbols: ATGLX1, GLX1 | glyoxalase I hom	21	55.8	19	48.4	21	55.8	5.68277e+07	3.02237e+07	31.9168	25.8475	0.531848	0.0809592	0	0
AT1G11860.3	AT1G11860.3;AT1G11860.2;AT1G11860.1	AT1G11860.3 | Symbols: | Glycine cleavage T-protein family | chr1:4001801-4003245 FORWARD LENGTH=408;AT1G11860.2 | Symbols: | Glycine cleavage T-protein family | chr1:4001801-4003245 FORWARD LENGTH=408;AT1G11860.1 | Symbols: | Glycine cleavage T-protein	14	40.2	14	40.2	14	40.2	9394300	6298300	68.6211	63.1873	0.670438	0.509963	0	0
AT1G11890.1	AT1G11890.1	AT1G11890.1 | Symbols: SEC22, ATSEC22 | Synaptobrevin family protein | chr1:4011509-4012835 FORWARD LENGTH=218	11	65.6	11	65.6	11	65.6	1.65387e+07	1.81117e+07	7.51769	9.50742	1.09511	0.270552	0	1
AT1G11905.2	AT1G11905.2;AT1G11905.1	AT1G11905.2 | Symbols: | B-cell receptor-associated protein 31-like | chr1:4014958-4016222 FORWARD LENGTH=220;AT1G11905.1 | Symbols: | B-cell receptor-associated protein 31-like | chr1:4014958-4016222 FORWARD LENGTH=221	9	35	9	35	9	35	5871500	8239500	29.0054	56.4109	1.4033	0.521765	0	0
AT1G11910.1	AT1G11910.1	AT1G11910.1 | Symbols: APA1, ATAPA1 | aspartic proteinase A1 | chr1:4017119-4019874 REVERSE LENGTH=506	34	69.2	34	69.2	34	69.2	6.60663e+08	773830000	21.1784	7.3373	1.17129	0.281737	0	0
AT1G11940.1	AT1G11940.1	AT1G11940.1 | Symbols: | Core-2/I-branching beta-1,6-N-acetylglucosaminyltransferase family protein | chr1:4031768-4033946 REVERSE LENGTH=383	1	4.2	1	4.2	1	4.2	677470	na	na	na	na	na	0	1
AT1G11960.1	AT1G11960.1	AT1G11960.1 | Symbols: | ERD (early-responsive to dehydration stress) family protein | chr1:4039871-4043143 REVERSE LENGTH=771	4	5.2	2	3.9	2	3.9	2108550	2967950	27.3815	16.8227	1.40758	0.287704	0	3
AT1G11990.1	AT1G11990.1	AT1G11990.1 | Symbols: | O-fucosyltransferase family protein | chr1:4046246-4049060 REVERSE LENGTH=590	3	5.1	1	2	1	2	6.54903e+06	9.09773e+06	30.905	29.2602	1.38917	0.244228	0	2
AT1G12000.1	AT1G12000.1	AT1G12000.1 | Symbols: | Phosphofructokinase family protein | chr1:4050159-4053727 REVERSE LENGTH=566	28	63.6	23	57.4	28	63.6	34296000	3.21677e+07	29.4656	24.8587	0.937942	0.829761	0	0
AT1G12010.1	AT1G12010.1	AT1G12010.1 | Symbols: | 2-oxoglutarate (2OG) and Fe(II)-dependent oxygenase superfamily protein | chr1:4056274-4057670 FORWARD LENGTH=320	8	35.6	8	35.6	8	35.6	12256600	8429000	61.4806	18.9226	0.687711	0.766344	0	0
AT1G12050.1	AT1G12050.1	AT1G12050.1 | Symbols: | fumarylacetoacetase, putative | chr1:4072904-4075856 FORWARD LENGTH=421	5	14	5	14	5	14	1600600	1.62439e+06	6.55596	47.3984	1.01487	0.827764	0	0
AT1G12110.1	AT1G12110.1	AT1G12110.1 | Symbols: NRT1.1, CHL1-1, NRT1, B-1, ATNRT1, CHL1 | nitrate transporter 1.1 | chr1:4105341-4109290 FORWARD LENGTH=590	20	30.7	20	30.7	20	30.7	72230000	8.91503e+07	15.6197	11.7415	1.23426	0.136889	0	12
AT1G12230.1	AT1G12230.1;AT1G12230.2	AT1G12230.1 | Symbols: | Aldolase superfamily protein | chr1:4148050-4150708 FORWARD LENGTH=405;AT1G12230.2 | Symbols: | Aldolase superfamily protein | chr1:4148050-4150708 FORWARD LENGTH=427	12	37	12	37	12	37	1.08375e+07	7.40427e+06	29.0704	31.0891	0.683206	0.201532	0	0
AT1G12240.1	AT1G12240.1	AT1G12240.1 | Symbols: ATBETAFRUCT4, VAC-INV | Glycosyl hydrolases family 32 protein | chr1:4153699-4157457 FORWARD LENGTH=664	10	17.6	7	14	7	14	3.42613e+06	1754800	27.3418	21.1499	0.512181	0.0291433	0	1
AT1G12270.1	AT1G12270.1	AT1G12270.1 | Symbols: Hop1 | stress-inducible protein, putative | chr1:4172105-4174575 FORWARD LENGTH=572	16	32.7	9	25.3	16	32.7	6.21993e+06	7.54787e+06	16.6204	52.481	1.2135	0.813879	0	0
AT1G12300.1	AT1G12300.1	AT1G12300.1 | Symbols: | Tetratricopeptide repeat (TPR)-like superfamily protein | chr1:4184163-4186076 REVERSE LENGTH=637	1	3.9	1	3.9	1	3.9	na	284300	na	na	na	na	0	0
AT1G12310.1	AT1G12310.1	AT1G12310.1 | Symbols: | Calcium-binding EF-hand family protein | chr1:4187500-4187946 REVERSE LENGTH=148	11	75	5	49.3	11	75	25902000	2.50653e+07	11.8741	11.1643	0.967699	0.741955	0	0
AT1G12350.1	AT1G12350.1	AT1G12350.1 | Symbols: ATCOAB, COAB | 4-phospho-panto-thenoylcysteine synthetase | chr1:4198870-4200633 FORWARD LENGTH=317	2	6.3	2	6.3	2	6.3	667050	483653	16.2294	19.2675	0.725063	0.150277	0	0
AT1G12360.1	AT1G12360.1	AT1G12360.1 | Symbols: KEU | Sec1/munc18-like (SM) proteins superfamily | chr1:4201172-4206144 FORWARD LENGTH=666	20	30.2	20	30.2	20	30.2	1.25537e+07	1.44863e+07	9.00035	22.075	1.15395	0.412078	0	0
AT1G12410.1	AT1G12410.1	AT1G12410.1 | Symbols: CLPR2, NCLPP2, CLP2 | CLP protease proteolytic subunit 2 | chr1:4223099-4224954 FORWARD LENGTH=279	6	27.6	6	27.6	6	27.6	2.13647e+06	1.34607e+06	34.4203	16.8112	0.630043	0.155881	0	0
AT1G12423.1	AT1G12423.1	AT1G12423.1 | Symbols: | unknown protein; Has 30201 Blast hits to 17322 proteins in 780 species: Archae - 12; Bacteria - 1396; Metazoa - 17338; Fungi - 3422; Plants - 5037; Viruses - 0; Other Eukaryotes - 2996 (source: NCBI BLink). | chr1:4231027-4231146	1	28.2	1	28.2	1	28.2	na	542790	na	na	na	na	0	0
AT1G12470.1	AT1G12470.1	AT1G12470.1 | Symbols: | zinc ion binding | chr1:4251359-4257201 FORWARD LENGTH=988	8	8.5	8	8.5	8	8.5	5.69757e+06	6.47507e+06	23.273	4.39596	1.13646	0.381064	0	0
AT1G12520.1	AT1G12520.1;AT1G12520.2	AT1G12520.1 | Symbols: ATCCS, CCS | copper chaperone for SOD1 | chr1:4267277-4268900 REVERSE LENGTH=320;AT1G12520.2 | Symbols: ATCCS, CCS | copper chaperone for SOD1 | chr1:4267277-4268438 REVERSE LENGTH=229	3	14.1	3	14.1	3	14.1	822290	na	na	na	na	na	0	0
AT1G12620.1	AT1G12620.1	AT1G12620.1 | Symbols: | Pentatricopeptide repeat (PPR) superfamily protein | chr1:4294883-4296748 REVERSE LENGTH=621	1	2.6	1	2.6	1	2.6	803320	na	na	na	na	na	0	0
AT1G12640.1	AT1G12640.1	AT1G12640.1 | Symbols: | MBOAT (membrane bound O-acyl transferase) family protein | chr1:4303586-4305666 REVERSE LENGTH=462	4	9.7	2	6.9	2	6.9	350265	415055	6.75685	7.39553	1.18497	0.140322	0	7
AT1G12760.2	AT1G12760.2;AT1G12760.1	AT1G12760.2 | Symbols: | Zinc finger, C3HC4 type (RING finger) family protein | chr1:4348941-4350512 FORWARD LENGTH=337;AT1G12760.1 | Symbols: | Zinc finger, C3HC4 type (RING finger) family protein | chr1:4348728-4350512 FORWARD LENGTH=408	5	14.5	5	14.5	5	14.5	1.62557e+07	1.30613e+07	0.932187	28.4668	0.803494	0.264017	0	0
AT1G12770.1	AT1G12770.1	AT1G12770.1 | Symbols: ISE1, EMB1586 | P-loop containing nucleoside triphosphate hydrolases superfamily protein | chr1:4351888-4353543 FORWARD LENGTH=551	1	2.5	1	2.5	1	2.5	1036900	na	na	na	na	na	0	0
AT1G12780.1	AT1G12780.1	AT1G12780.1 | Symbols: UGE1, ATUGE1 | UDP-D-glucose/UDP-D-galactose 4-epimerase 1 | chr1:4356124-4358120 REVERSE LENGTH=351	3	15.1	3	15.1	3	15.1	703445	706240	8.38643	30.4011	1.00397	0.906489	0	0
AT1G12840.1	AT1G12840.1	AT1G12840.1 | Symbols: DET3, ATVHA-C | vacuolar ATP synthase subunit C (VATC) / V-ATPase C subunit / vacuolar proton pump C subunit (DET3) | chr1:4375584-4378220 FORWARD LENGTH=375	56	82.7	56	82.7	56	82.7	5.48883e+08	5.78223e+08	15.3395	14.23	1.05345	0.681429	0	0
AT1G12900.4	AT1G12900.4;AT1G12900.3;AT1G12900.1	AT1G12900.4 | Symbols: GAPA-2 | glyceraldehyde 3-phosphate dehydrogenase A subunit 2 | chr1:4392634-4393850 REVERSE LENGTH=350;AT1G12900.3 | Symbols: GAPA-2 | glyceraldehyde 3-phosphate dehydrogenase A subunit 2 | chr1:4392634-4393850 REVERSE LENGTH=350;AT	3	14	3	14	3	14	1258800	1322600	na	na	1.05068	na	0	0
AT1G12920.1	AT1G12920.1	AT1G12920.1 | Symbols: ERF1-2 | eukaryotic release factor 1-2 | chr1:4396555-4397859 REVERSE LENGTH=434	9	22.6	4	11.8	9	22.6	3.51067e+06	3380600	27.4281	14.6894	0.962951	0.939954	0	0
AT1G13000.2	AT1G13000.2;AT1G13000.1	AT1G13000.2 | Symbols: | Protein of unknown function (DUF707) | chr1:4436402-4438693 REVERSE LENGTH=401;AT1G13000.1 | Symbols: | Protein of unknown function (DUF707) | chr1:4436402-4438693 REVERSE LENGTH=401	4	17.7	3	15.7	3	15.7	na	712630	na	na	na	na	0	0
AT1G13040.1	AT1G13040.1	AT1G13040.1 | Symbols: | Pentatricopeptide repeat (PPR-like) superfamily protein | chr1:4447647-4449200 FORWARD LENGTH=517	2	2.5	2	2.5	2	2.5	270330	na	na	na	na	na	0	0
AT1G13060.1	AT1G13060.1	AT1G13060.1 | Symbols: PBE1 | 20S proteasome beta subunit E1 | chr1:4452641-4454663 FORWARD LENGTH=274;AT1G13060.2 | Symbols: PBE1 | 20S proteasome beta subunit E1 | chr1:4452641-4454663 FORWARD LENGTH=298;AT3G26340.1 | Symbols: | N-terminal nucleophile a	11	49.3	11	49.3	11	49.3	11653500	5.93423e+06	43.0583	16.5243	0.509223	0.130657	0	0
AT1G13080.1	AT1G13080.1	AT1G13080.1 | Symbols: CYP71B2 | cytochrome P450, family 71, subfamily B, polypeptide 2 | chr1:4459212-4460807 FORWARD LENGTH=502	6	10.4	6	10.4	6	10.4	845137	942430	12.4887	7.75893	1.11512	0.281739	0	0
AT1G13090.1	AT1G13090.1	AT1G13090.1 | Symbols: CYP71B28 | cytochrome P450, family 71, subfamily B, polypeptide 28 | chr1:4461846-4463400 FORWARD LENGTH=490	18	25.5	4	7.3	7	15.1	4879200	354480	na	na	0.0726513	na	0	0
AT1G13100.1	AT1G13100.1	AT1G13100.1 | Symbols: CYP71B29 | cytochrome P450, family 71, subfamily B, polypeptide 29 | chr1:4463983-4465538 FORWARD LENGTH=490	12	22.9	4	8.2	4	8.2	678210	676345	na	6.28649	0.99725	na	0	4
AT1G13110.1	AT1G13110.1	AT1G13110.1 | Symbols: CYP71B7 | cytochrome P450, family 71 subfamily B, polypeptide 7 | chr1:4467272-4468857 FORWARD LENGTH=504	54	66.1	39	54	54	66.1	319080000	278980000	9.8678	5.67738	0.874326	0.133899	0	4
AT1G13210.1	AT1G13210.1	AT1G13210.1 | Symbols: ACA.l | autoinhibited Ca2+/ATPase II | chr1:4509252-4513774 REVERSE LENGTH=1203	7	7	5	5.2	5	5.2	1666450	1.50778e+06	37.1259	32.0345	0.904784	0.809886	0	10
AT1G13220.1	AT1G13220.1;AT1G13220.2	AT1G13220.1 | Symbols: LINC2 | nuclear matrix constituent protein-related | chr1:4515660-4517415 FORWARD LENGTH=391;AT1G13220.2 | Symbols: LINC2 | nuclear matrix constituent protein-related | chr1:4515699-4520071 FORWARD LENGTH=1128	3	12	3	12	3	12	na	2765850	na	78.5708	na	na	0	0
AT1G13250.1	AT1G13250.1	AT1G13250.1 | Symbols: GATL3 | galacturonosyltransferase-like 3 | chr1:4528965-4530002 REVERSE LENGTH=345	1	9	1	9	1	9	na	14325000	na	na	na	na	0	0
AT1G13280.1	AT1G13280.1	AT1G13280.1 | Symbols: AOC4 | allene oxide cyclase 4 | chr1:4547624-4548552 FORWARD LENGTH=254	16	48.8	11	42.1	11	42.1	3.73953e+07	2.92847e+07	51.3197	53.2438	0.78311	0.614769	0	0
AT1G13320.1	AT1G13320.1;AT1G13320.3;AT1G13320.2	AT1G13320.1 | Symbols: PP2AA3 | protein phosphatase 2A subunit A3 | chr1:4563692-4567348 REVERSE LENGTH=587;AT1G13320.3 | Symbols: PP2AA3 | protein phosphatase 2A subunit A3 | chr1:4563692-4567348 REVERSE LENGTH=587;AT1G13320.2 | Symbols: PP2AA3 | protei	29	50.4	18	34.2	21	41.2	2.17743e+07	2.32307e+07	9.20847	27.3125	1.06688	0.848295	0	0
AT1G13330.1	AT1G13330.1	AT1G13330.1 | Symbols: AHP2 | Arabidopsis Hop2 homolog | chr1:4568008-4569410 FORWARD LENGTH=226	3	10.6	3	10.6	3	10.6	17440500	27072000	65.6204	28.5695	1.55225	0.466733	0	0
AT1G13420.1	AT1G13420.1	AT1G13420.1 | Symbols: ATST4B, ST4B | sulfotransferase 4B | chr1:4604871-4605866 FORWARD LENGTH=331	3	12.1	3	12.1	3	12.1	1249100	828740	11.0954	19.2785	0.66347	0.0520933	0	0
AT1G13430.1	AT1G13430.1	AT1G13430.1 | Symbols: ATST4C, ST4C | sulfotransferase 4C | chr1:4606530-4607585 FORWARD LENGTH=351	2	8.8	1	5.1	1	5.1	531770	587230	na	4.36862	1.10429	na	0	0
AT1G13440.1	AT1G13440.1	AT1G13440.1 | Symbols: GAPC-2, GAPC2 | glyceraldehyde-3-phosphate dehydrogenase C2 | chr1:4608465-4610494 REVERSE LENGTH=338;AT1G13440.2 | Symbols: GAPC-2, GAPC2 | glyceraldehyde-3-phosphate dehydrogenase C2 | chr1:4608465-4610494 REVERSE LENGTH=310	74	98.5	21	45.6	74	98.5	3523900000	3364100000	18.9088	10.4873	0.954653	0.792411	0	0
AT1G13480.1	AT1G13480.1	AT1G13480.1 | Symbols: | Protein of unknown function (DUF1262) | chr1:4622783-4624043 REVERSE LENGTH=387	16	42.4	11	36.4	11	36.4	1.64157e+07	1.82457e+07	15.4066	9.90183	1.11148	0.357862	0	0
AT1G13500.1	AT1G13500.1	AT1G13500.1 | Symbols: | Protein of unknown function (DUF1262) | chr1:4627789-4629169 REVERSE LENGTH=386;AT1G13490.1 | Symbols: | Protein of unknown function (DUF1262) | chr1:4624715-4626064 REVERSE LENGTH=363	4	10.9	2	6.7	3	9.1	5048500	2.83133e+06	78.4243	17.5526	0.560827	0.61616	0	0
AT1G13520.1	AT1G13520.1	AT1G13520.1 | Symbols: | Protein of unknown function (DUF1262) | chr1:4631857-4633223 REVERSE LENGTH=387	26	65.4	21	59.7	26	65.4	41263000	4.14627e+07	6.94495	23.8754	1.00484	0.934296	0	0
AT1G13530.1	AT1G13530.1	AT1G13530.1 | Symbols: | Protein of unknown function (DUF1262) | chr1:4633740-4635129 REVERSE LENGTH=385	3	8.3	1	4.2	1	4.2	226575	352917	66.2401	11.4047	1.55762	0.465467	0	0
AT1G13560.1	AT1G13560.1	AT1G13560.1 | Symbols: AAPT1, ATAAPT1 | aminoalcoholphosphotransferase 1 | chr1:4638834-4641691 REVERSE LENGTH=389	4	9	3	9	3	9	1.53313e+06	1162020	31.3847	51.4293	0.757938	0.553534	0	8
AT1G13700.1	AT1G13700.1	AT1G13700.1 | Symbols: PGL1 | 6-phosphogluconolactonase 1 | chr1:4694475-4695600 REVERSE LENGTH=268	1	7.5	1	7.5	1	7.5	876760	na	na	na	na	na	0	0
AT1G13750.1	AT1G13750.1	AT1G13750.1 | Symbols: | Purple acid phosphatases superfamily protein | chr1:4715490-4718091 REVERSE LENGTH=613	12	23.8	10	20.9	12	23.8	1.02241e+07	1.03629e+07	50.0708	32.1609	1.01358	0.858039	0	0
AT1G13820.1	AT1G13820.1	AT1G13820.1 | Symbols: | alpha/beta-Hydrolases superfamily protein | chr1:4735622-4737617 FORWARD LENGTH=339	1	6.8	1	6.8	1	6.8	1109700	na	na	na	na	na	0	0
AT1G13830.1	AT1G13830.1	AT1G13830.1 | Symbols: | Carbohydrate-binding X8 domain superfamily protein | chr1:4739999-4740926 REVERSE LENGTH=197	3	19.3	3	19.3	3	19.3	3.62307e+06	5.87803e+06	44.7853	14.3596	1.62239	0.176982	0	1
AT1G13900.1	AT1G13900.1	AT1G13900.1 | Symbols: | Purple acid phosphatases superfamily protein | chr1:4753494-4755554 REVERSE LENGTH=656	13	18	13	18	13	18	3.12007e+07	21212000	42.3201	19.8471	0.679857	0.333268	0	1
AT1G13950.1	AT1G13950.1	AT1G13950.1 | Symbols: EIF-5A, ELF5A-1, ATELF5A-1, EIF5A | eukaryotic elongation factor 5A-1 | chr1:4773631-4774668 FORWARD LENGTH=158	5	47.5	1	19.6	1	19.6	231770	116860	na	na	0.504207	na	0	0
AT1G13980.2	AT1G13980.2;AT1G13980.1	AT1G13980.2 | Symbols: GN | sec7 domain-containing protein | chr1:4789587-4794397 FORWARD LENGTH=1451;AT1G13980.1 | Symbols: GN, VAN7, EMB30 | sec7 domain-containing protein | chr1:4789587-4794397 FORWARD LENGTH=1451	8	7.6	7	6.8	7	6.8	1285300	1.26286e+06	18.6474	33.1928	0.982544	0.856652	0	0
AT1G14000.1	AT1G14000.1	AT1G14000.1 | Symbols: VIK | VH1-interacting kinase | chr1:4797606-4800043 FORWARD LENGTH=438	18	46.6	17	46.6	18	46.6	1.74153e+07	2.20853e+07	15.6905	22.4098	1.26815	0.254907	0	0
AT1G14010.1	AT1G14010.1	AT1G14010.1 | Symbols: | emp24/gp25L/p24 family/GOLD family protein | chr1:4800385-4801790 REVERSE LENGTH=212	10	44.3	10	44.3	10	44.3	8691300	2138000	81.9276	35.7864	0.245993	0.187653	0	1
AT1G14040.1	AT1G14040.1	AT1G14040.1 | Symbols: | EXS (ERD1/XPR1/SYG1) family protein | chr1:4810488-4814543 FORWARD LENGTH=813	16	22	15	20.9	16	22	2.77867e+07	19603000	11.8845	31.228	0.705482	0.192201	0	7
AT1G14070.1	AT1G14070.1	AT1G14070.1 | Symbols: FUT7 | fucosyltransferase 7 | chr1:4818548-4820150 FORWARD LENGTH=509	10	18.5	8	16.9	9	16.9	5.56463e+06	6105400	12.5404	52.409	1.09718	0.950872	0	1
AT1G14080.1	AT1G14080.1	AT1G14080.1 | Symbols: FUT6, ATFUT6 | fucosyltransferase 6 | chr1:4822580-4824218 FORWARD LENGTH=519	22	45.5	18	41.6	20	41.6	4.92437e+07	4.82147e+07	14.8778	28.8999	0.979104	0.839413	0	0
AT1G14140.1	AT1G14140.1	AT1G14140.1 | Symbols: | Mitochondrial substrate carrier family protein | chr1:4838131-4839602 REVERSE LENGTH=305	8	34.1	8	34.1	8	34.1	3258300	2.09637e+06	24.7379	74.9286	0.643393	0.356446	0	0
AT1G14210.1	AT1G14210.1	AT1G14210.1 | Symbols: | Ribonuclease T2 family protein | chr1:4856902-4857941 REVERSE LENGTH=247	5	25.9	5	25.9	5	25.9	2.26977e+06	1.48543e+06	37.5127	30.215	0.654443	0.238548	0	0
AT1G14220.1	AT1G14220.1	AT1G14220.1 | Symbols: | Ribonuclease T2 family protein | chr1:4858642-4859601 REVERSE LENGTH=228	4	14.9	4	14.9	4	14.9	658125	542490	24.4335	na	0.824296	na	0	0
AT1G14290.1	AT1G14290.1	AT1G14290.1 | Symbols: SBH2 | sphingoid base hydroxylase 2 | chr1:4880307-4881784 REVERSE LENGTH=259	1	9.3	1	9.3	1	9.3	na	2411200	na	na	na	na	0	4
AT1G14320.1	AT1G14320.1	AT1G14320.1 | Symbols: SAC52, RPL10, RPL10A | Ribosomal protein L16p/L10e family protein | chr1:4888270-4889408 FORWARD LENGTH=220;AT1G14320.2 | Symbols: SAC52, RPL10A | Ribosomal protein L16p/L10e family protein | chr1:4888270-4889408 FORWARD LENGTH=163	41	90.9	8	20.5	41	90.9	6.87873e+08	5.77137e+08	23.5333	12.9312	0.839016	0.355877	0	0
AT1G14340.1	AT1G14340.1	AT1G14340.1 | Symbols: | RNA-binding (RRM/RBD/RNP motifs) family protein | chr1:4897709-4898776 FORWARD LENGTH=244	2	11.9	2	11.9	2	11.9	1.68793e+06	2546650	42.667	20.9551	1.50874	0.200789	0	0
AT1G14360.1	AT1G14360.1	AT1G14360.1 | Symbols: ATUTR3, UTR3 | UDP-galactose transporter 3 | chr1:4911362-4913029 REVERSE LENGTH=331;AT2G02810.1 | Symbols: ATUTR1, UTR1 | UDP-galactose transporter 1 | chr2:801643-803289 FORWARD LENGTH=332	2	13.3	2	13.3	2	13.3	2850450	1954500	30.123	47.987	0.685681	0.439776	0	4
AT1G14370.1	AT1G14370.1	AT1G14370.1 | Symbols: APK2A, PBL2 | protein kinase 2A | chr1:4915859-4917959 FORWARD LENGTH=426	7	16.9	3	9.9	4	12.7	1.59643e+06	2.29477e+06	25.1516	41.928	1.43743	0.311111	0	0
AT1G14390.1	AT1G14390.1	AT1G14390.1 | Symbols: | Leucine-rich repeat protein kinase family protein | chr1:4924277-4926794 FORWARD LENGTH=747	4	9	4	9	4	9	1494210	1.76858e+06	37.9425	46.0058	1.18362	0.748439	0	2
AT1G14450.1	AT1G14450.1	AT1G14450.1 | Symbols: | NADH dehydrogenase (ubiquinone)s | chr1:4947337-4947558 REVERSE LENGTH=73	6	91.8	2	60.3	6	91.8	85854000	106143000	32.2261	16.1223	1.23632	0.322323	0	1
AT1G14540.1	AT1G14540.1	AT1G14540.1 | Symbols: | Peroxidase superfamily protein | chr1:4974233-4975600 REVERSE LENGTH=315	8	34.3	8	34.3	8	34.3	5.33427e+06	2.82913e+06	31.6271	56.5775	0.53037	0.173402	0	0
AT1G14550.1	AT1G14550.1	AT1G14550.1 | Symbols: | Peroxidase superfamily protein | chr1:4979028-4980324 FORWARD LENGTH=321	7	25.5	7	25.5	7	25.5	3.60107e+06	2631700	17.9015	3.77776	0.730811	0.100419	0	0
AT1G14610.1	AT1G14610.1	AT1G14610.1 | Symbols: TWN2, VALRS | valyl-tRNA synthetase / valine--tRNA ligase (VALRS) | chr1:5008502-5014486 REVERSE LENGTH=1108	21	25.3	21	25.3	21	25.3	16006900	17646000	53.6449	27.0383	1.1024	0.658431	0	0
AT1G14670.1	AT1G14670.1	AT1G14670.1 | Symbols: | Endomembrane protein 70 protein family | chr1:5037669-5040199 FORWARD LENGTH=592	38	36.8	20	20.1	21	22	153030000	150470000	2.45765	10.781	0.983271	0.778082	0	0
AT1G14680.1	AT1G14680.1	AT1G14680.1 | Symbols: | unknown protein; BEST Arabidopsis thaliana protein match is: unknown protein (TAIR:AT4G09060.1); Has 8132 Blast hits to 6366 proteins in 685 species: Archae - 171; Bacteria - 671; Metazoa - 4046; Fungi - 445; Plants - 318; Viruses	1	6.2	1	6.2	1	6.2	11406000	na	na	na	na	na	0	0
AT1G14686.1	AT1G14686.1	AT1G14686.1 | Symbols: | ENTH/ANTH/VHS superfamily protein | chr1:5045781-5046800 REVERSE LENGTH=339	1	4.1	1	4.1	1	4.1	432610	na	na	na	na	na	0	0
AT1G14710.2	AT1G14710.2;AT1G14710.1	AT1G14710.2 | Symbols: | hydroxyproline-rich glycoprotein family protein | chr1:5062168-5064697 REVERSE LENGTH=601;AT1G14710.1 | Symbols: | hydroxyproline-rich glycoprotein family protein | chr1:5062168-5064697 REVERSE LENGTH=601	2	7.3	2	7.3	2	7.3	788130	1.32443e+06	30.4688	19.0913	1.68048	0.203353	0	0
AT1G14730.1	AT1G14730.1	AT1G14730.1 | Symbols: | Cytochrome b561/ferric reductase transmembrane protein family | chr1:5073244-5074568 FORWARD LENGTH=224	1	5.8	1	5.8	1	5.8	777963	713207	17.2821	32.4172	0.916761	0.638139	0	4
AT1G14810.1	AT1G14810.1	AT1G14810.1 | Symbols: | semialdehyde dehydrogenase family protein | chr1:5102684-5104633 REVERSE LENGTH=375	9	36.5	9	36.5	9	36.5	1.34185e+07	12038600	35.5186	34.1915	0.897167	0.772302	0	0
AT1G14820.3	AT1G14820.3	AT1G14820.3 | Symbols: | Sec14p-like phosphatidylinositol transfer family protein | chr1:5105237-5106793 REVERSE LENGTH=252;AT1G14820.2 | Symbols: | Sec14p-like phosphatidylinositol transfer family protein | chr1:5105237-5106454 REVERSE LENGTH=239;AT1G14	4	21.8	4	21.8	4	21.8	428320	182760	na	na	0.42669	na	0	0
AT1G14830.1	AT1G14830.1	AT1G14830.1 | Symbols: ADL1C, ADL5, DRP1C, DL1C | DYNAMIN-like 1C | chr1:5107699-5111470 REVERSE LENGTH=614	53	85.8	45	79.2	53	85.8	1.39087e+08	166320000	8.07163	4.66716	1.1958	0.039356	0	0
AT1G14850.1	AT1G14850.1	AT1G14850.1 | Symbols: NUP155 | nucleoporin 155 | chr1:5116921-5123259 REVERSE LENGTH=1464	15	16.1	15	16.1	15	16.1	5.65983e+06	3941900	47.8659	17.2123	0.696469	0.446829	0	0
AT1G14870.1	AT1G14870.1	AT1G14870.1 | Symbols: PCR2 | PLANT CADMIUM RESISTANCE 2 | chr1:5128591-5129458 REVERSE LENGTH=152	12	65.1	12	65.1	12	65.1	136170000	1.27623e+08	9.16154	26.682	0.93723	0.658876	0	1
AT1G14910.1	AT1G14910.1	AT1G14910.1 | Symbols: | ENTH/ANTH/VHS superfamily protein | chr1:5139928-5143571 REVERSE LENGTH=692	8	11.7	4	6.1	4	6.1	2538600	2.57653e+06	26.7703	14.9215	1.01494	0.866008	0	0
AT1G14980.1	AT1G14980.1	AT1G14980.1 | Symbols: CPN10 | chaperonin 10 | chr1:5165930-5166654 REVERSE LENGTH=98	11	86.7	11	86.7	11	86.7	4.65977e+07	3.59743e+07	29.1428	38.1988	0.77202	0.378677	0	0
AT1G14990.1	AT1G14990.1	AT1G14990.1 | Symbols: | unknown protein; FUNCTIONS IN: molecular_function unknown; INVOLVED IN: biological_process unknown; LOCATED IN: endomembrane system; EXPRESSED IN: 22 plant structures; EXPRESSED DURING: 13 growth stages; Has 34 Blast hits to 34 pr	3	39.3	3	39.3	3	39.3	627007	764590	27.0793	17.6733	1.21943	0.375433	0	1
AT1G15000.1	AT1G15000.1	AT1G15000.1 | Symbols: scpl50 | serine carboxypeptidase-like 50 | chr1:5168613-5169947 FORWARD LENGTH=444	4	16.7	4	16.7	4	16.7	2099100	1850400	na	na	0.881521	na	0	0
AT1G15020.1	AT1G15020.1;AT1G15020.2	AT1G15020.1 | Symbols: ATQSOX1, QSO2, QSOX1 | quiescin-sulfhydryl oxidase 1 | chr1:5173246-5176105 REVERSE LENGTH=502;AT1G15020.2 | Symbols: ATQSOX1, QSO2, QSOX1 | quiescin-sulfhydryl oxidase 1 | chr1:5173341-5176105 REVERSE LENGTH=528	8	18.1	6	14.5	6	14.5	1.02021e+07	1.01639e+07	23.9525	22.9402	0.996262	0.987441	0	1
AT1G15110.1	AT1G15110.1;AT1G15110.2	AT1G15110.1 | Symbols: | phosphatidyl serine synthase family protein | chr1:5199594-5201908 FORWARD LENGTH=425;AT1G15110.2 | Symbols: | phosphatidyl serine synthase family protein | chr1:5199594-5201988 FORWARD LENGTH=453	3	7.5	3	7.5	3	7.5	5948600	6.58967e+06	11.268	38.6551	1.10777	0.884726	0	8
AT1G15120.1	AT1G15120.1	AT1G15120.1 | Symbols: | Ubiquinol-cytochrome C reductase hinge protein | chr1:5203091-5203897 FORWARD LENGTH=69;AT1G15120.2 | Symbols: | Ubiquinol-cytochrome C reductase hinge protein | chr1:5202648-5203950 FORWARD LENGTH=166	8	89.9	8	89.9	8	89.9	2.02673e+07	2.62517e+07	50.6782	19.4854	1.29527	0.359857	0	0
AT1G15130.1	AT1G15130.1	AT1G15130.1 | Symbols: | Endosomal targeting BRO1-like domain-containing protein | chr1:5206217-5209848 REVERSE LENGTH=846	10	16.4	10	16.4	10	16.4	2.74583e+06	2.72117e+06	32.0183	40.2945	0.991017	0.936231	0	0
AT1G15180.1	AT1G15180.1	AT1G15180.1 | Symbols: | MATE efflux family protein | chr1:5224452-5226531 FORWARD LENGTH=482;AT1G15180.2 | Symbols: | MATE efflux family protein | chr1:5224916-5226494 FORWARD LENGTH=410	3	8.1	2	5.8	3	8.1	547130	599665	na	25.924	1.09602	na	0	12
AT1G15190.1	AT1G15190.1	AT1G15190.1 | Symbols: | Fasciclin-like arabinogalactan family protein | chr1:5227275-5228021 FORWARD LENGTH=248	1	14.9	1	14.9	1	14.9	384180	na	na	na	na	na	0	0
AT1G15200.1	AT1G15200.1;AT1G15200.2;AT1G15200.4;AT1G15200.3	AT1G15200.1 | Symbols: | protein-protein interaction regulator family protein | chr1:5228477-5231017 REVERSE LENGTH=423;AT1G15200.2 | Symbols: | protein-protein interaction regulator family protein | chr1:5228477-5231017 REVERSE LENGTH=428;AT1G15200.4 |	3	14.4	3	14.4	3	14.4	1136500	1.04376e+06	na	19.9317	0.918396	na	0	0
AT1G15210.1	AT1G15210.1	AT1G15210.1 | Symbols: PDR7, ATPDR7 | pleiotropic drug resistance 7 | chr1:5231552-5236573 REVERSE LENGTH=1442	105	51.2	53	31.3	55	32.9	3.56487e+08	407180000	6.66972	18.326	1.1422	0.395015	0	14
AT1G15250.1	AT1G15250.1	AT1G15250.1 | Symbols: | Zinc-binding ribosomal protein family protein | chr1:5248825-5249381 REVERSE LENGTH=95	15	69.5	1	12.6	2	22.1	528875	449145	38.1888	72.5818	0.849246	0.715876	0	0
AT1G15280.1	AT1G15280.1;AT1G15280.2	AT1G15280.1 | Symbols: | CASC3/Barentsz eIF4AIII binding | chr1:5252538-5256214 FORWARD LENGTH=584;AT1G15280.2 | Symbols: | CASC3/Barentsz eIF4AIII binding | chr1:5252538-5256214 FORWARD LENGTH=585	1	3.1	1	3.1	1	3.1	137087	129535	59.0759	29.9306	0.944911	0.922031	0	0
AT1G15290.1	AT1G15290.1	AT1G15290.1 | Symbols: | Tetratricopeptide repeat (TPR)-like superfamily protein | chr1:5257327-5264814 REVERSE LENGTH=1608	1	1.6	1	1.6	1	1.6	2637400	na	na	na	na	na	0	0
AT1G15400.2	AT1G15400.2;AT1G15400.1;AT1G15400.3	AT1G15400.2 | Symbols: | unknown protein; FUNCTIONS IN: molecular_function unknown; INVOLVED IN: biological_process unknown; LOCATED IN: plasma membrane; EXPRESSED IN: 23 plant structures; EXPRESSED DURING: 13 growth stages; BEST Arabidopsis thaliana prot	5	31.4	5	31.4	5	31.4	4.28907e+06	6704900	33.2709	9.59343	1.56325	0.112945	0	0
AT1G15480.1	AT1G15480.1	AT1G15480.1 | Symbols: | Tetratricopeptide repeat (TPR)-like superfamily protein | chr1:5318307-5320422 FORWARD LENGTH=594	2	4	2	4	2	4	na	na	na	na	na	na	0	0
AT1G15500.1	AT1G15500.1	AT1G15500.1 | Symbols: ATNTT2 | TLC ATP/ADP transporter | chr1:5326426-5328688 FORWARD LENGTH=618	24	33.8	9	16.8	9	16.8	24947000	36781000	8.1348	6.59832	1.47437	0.00344227	0	11
AT1G15510.1	AT1G15510.1	AT1G15510.1 | Symbols: ATECB2, ECB2, VAC1 | Tetratricopeptide repeat (TPR)-like superfamily protein | chr1:5329111-5331711 FORWARD LENGTH=866	1	1.7	1	1.7	1	1.7	477230	na	na	na	na	na	0	0
AT1G15530.1	AT1G15530.1	AT1G15530.1 | Symbols: | Concanavalin A-like lectin protein kinase family protein | chr1:5339961-5341931 REVERSE LENGTH=656	4	6.9	3	5.6	4	6.9	7.38173e+06	7628100	18.3124	28.7068	1.03338	0.94668	0	1
AT1G15690.1	AT1G15690.1	AT1G15690.1 | Symbols: AVP1, ATAVP3, AVP-3, AtVHP1;1 | Inorganic H pyrophosphatase family protein | chr1:5399115-5402185 FORWARD LENGTH=770;AT1G15690.2 | Symbols: AVP1, ATAVP3, AVP-3, AtVHP1;1 | Inorganic H pyrophosphatase family protein | chr1:5399115-540	34	33.6	34	33.6	34	33.6	1.64363e+09	1.58837e+09	9.92847	16.7207	0.966375	0.738137	0	16
AT1G15700.1	AT1G15700.1	AT1G15700.1 | Symbols: ATPC2 | ATPase, F1 complex, gamma subunit protein | chr1:5402629-5403789 REVERSE LENGTH=386	2	8	2	8	2	8	651090	666900	na	36.0647	1.02428	na	0	0
AT1G15710.1	AT1G15710.1	AT1G15710.1 | Symbols: | prephenate dehydrogenase family protein | chr1:5404505-5405581 FORWARD LENGTH=358	3	7.8	3	7.8	3	7.8	2.79953e+06	1193100	37.5585	33.6429	0.426178	0.0472773	0	0
AT1G15740.1	AT1G15740.1	AT1G15740.1 | Symbols: | Leucine-rich repeat family protein | chr1:5411509-5414544 FORWARD LENGTH=585	2	4.1	2	4.1	2	4.1	334470	299280	na	na	0.894789	na	0	0
AT1G15750.4	AT1G15750.4;AT1G15750.3;AT1G15750.2;AT1G15750.1	AT1G15750.4 | Symbols: WSIP1, TPL | Transducin family protein / WD-40 repeat family protein | chr1:5415086-5420359 REVERSE LENGTH=1131;AT1G15750.3 | Symbols: WSIP1, TPL | Transducin family protein / WD-40 repeat family protein | chr1:5415086-5420359 REVERS	7	5.1	2	2.1	7	5.1	4151500	1085280	45.2998	22.4054	0.261419	0.118688	0	0
AT1G15790.2	AT1G15790.2;AT1G15790.1	AT1G15790.2 | Symbols: | unknown protein; BEST Arabidopsis thaliana protein match is: unknown protein (TAIR:AT1G15780.1); Has 35333 Blast hits to 34131 proteins in 2444 species: Archae - 798; Bacteria - 22429; Metazoa - 974; Fungi - 991; Plants - 531; Vir	1	15.6	1	15.6	1	15.6	862350	1161985	na	73.3423	1.34746	na	0	0
AT1G15820.1	AT1G15820.1	AT1G15820.1 | Symbols: LHCB6, CP24 | light harvesting complex photosystem II subunit 6 | chr1:5446685-5447676 REVERSE LENGTH=258	2	12.8	2	12.8	2	12.8	558940	na	na	na	na	na	0	2
AT1G15860.1	AT1G15860.1;AT1G15860.2;AT1G15860.3	AT1G15860.1 | Symbols: | Domain of unknown function (DUF298) | chr1:5455055-5456741 FORWARD LENGTH=227;AT1G15860.2 | Symbols: | Domain of unknown function (DUF298) | chr1:5455055-5456741 FORWARD LENGTH=227;AT1G15860.3 | Symbols: | Domain of unknown func	2	14.1	2	14.1	2	14.1	602490	1472300	9.368	na	2.44369	na	0	0
AT1G15880.1	AT1G15880.1	AT1G15880.1 | Symbols: GOS11, atgos11 | golgi snare 11 | chr1:5458718-5460089 REVERSE LENGTH=223	4	30	4	30	4	30	935503	346830	51.1729	51.4953	0.370742	0.192341	0	1
AT1G15890.1	AT1G15890.1	AT1G15890.1 | Symbols: | Disease resistance protein (CC-NBS-LRR class) family | chr1:5461406-5463961 FORWARD LENGTH=851	6	8	6	8	6	8	1905700	1.72537e+06	17.4022	25.519	0.905372	0.606011	0	0
AT1G15930.2	AT1G15930.2;AT1G15930.1	AT1G15930.2 | Symbols: | Ribosomal protein L7Ae/L30e/S12e/Gadd45 family protein | chr1:5471702-5472741 FORWARD LENGTH=144;AT1G15930.1 | Symbols: | Ribosomal protein L7Ae/L30e/S12e/Gadd45 family protein | chr1:5471702-5472741 FORWARD LENGTH=144	9	68.1	6	50	6	50	8.63113e+06	4116500	98.3806	0.518757	0.476936	0.501094	0	0
AT1G16000.1	AT1G16000.1	AT1G16000.1 | Symbols: | unknown protein; BEST Arabidopsis thaliana protein match is: unknown protein (TAIR:AT1G80890.1); Has 41 Blast hits to 40 proteins in 10 species: Archae - 0; Bacteria - 0; Metazoa - 0; Fungi - 0; Plants - 41; Viruses - 0; Other Euk	6	50	4	34.9	4	34.9	3.21917e+06	3.07727e+06	12.5161	14.1655	0.95592	0.683976	0	1
AT1G16010.3	AT1G16010.3;AT1G16010.2;AT1G16010.1;AT1G80900.1	AT1G16010.3 | Symbols: MGT2 | magnesium transporter 2 | chr1:5495462-5497082 REVERSE LENGTH=442;AT1G16010.2 | Symbols: MGT2, MRS2-1 | magnesium transporter 2 | chr1:5495462-5497082 REVERSE LENGTH=442;AT1G16010.1 | Symbols: MGT2, MRS2-1 | magnesium transpor	2	5.2	2	5.2	2	5.2	63248	na	na	na	na	na	0	0
AT1G16020.2	AT1G16020.2;AT1G16020.1	AT1G16020.2 | Symbols: | Protein of unknown function (DUF1712) | chr1:5498633-5501018 FORWARD LENGTH=502;AT1G16020.1 | Symbols: | Protein of unknown function (DUF1712) | chr1:5498633-5501018 FORWARD LENGTH=515	7	19.3	5	14.3	5	14.3	2022875	748897	125.499	31.0372	0.370214	0.885353	0	0
AT1G16030.1	AT1G16030.1	AT1G16030.1 | Symbols: Hsp70b | heat shock protein 70B | chr1:5502386-5504326 REVERSE LENGTH=646	11	19	3	6.2	3	6.2	1339100	1.74265e+06	18.5555	41.3297	1.30136	0.577346	0	0
AT1G16160.1	AT1G16160.1	AT1G16160.1 | Symbols: WAKL5 | wall associated kinase-like 5 | chr1:5535973-5538269 FORWARD LENGTH=711	3	8	3	8	3	8	601717	853733	32.5754	40.7548	1.41883	0.3411	0	1
AT1G16180.2	AT1G16180.2;AT1G16180.1	AT1G16180.2 | Symbols: | Serinc-domain containing serine and sphingolipid biosynthesis protein | chr1:5540905-5542670 FORWARD LENGTH=412;AT1G16180.1 | Symbols: | Serinc-domain containing serine and sphingolipid biosynthesis protein | chr1:5540905-5542670	2	6.6	2	6.6	2	6.6	1036670	915830	17.403	38.1018	0.883434	0.574951	0	0
AT1G16210.1	AT1G16210.1	AT1G16210.1 | Symbols: | unknown protein; CONTAINS InterPro DOMAIN/s: Protein of unknown function DUF1014 (InterPro:IPR010422); Has 16107 Blast hits to 8386 proteins in 1107 species: Archae - 26; Bacteria - 3370; Metazoa - 4013; Fungi - 1516; Plants - 526	2	13.2	2	13.2	2	13.2	40562	173100	na	10.2369	4.26754	na	0	0
AT1G16240.3	AT1G16240.3;AT1G16240.2;AT1G16240.1	AT1G16240.3 | Symbols: SYP51, ATSYP51 | syntaxin of plants 51 | chr1:5555193-5556340 REVERSE LENGTH=228;AT1G16240.2 | Symbols: SYP51, ATSYP51 | syntaxin of plants 51 | chr1:5555183-5556340 REVERSE LENGTH=232;AT1G16240.1 | Symbols: SYP51, ATSYP51 | syntaxin	9	51.8	9	51.8	9	51.8	8.54507e+06	5390800	28.446	38.1639	0.630867	0.195852	0	0
AT1G16270.1	AT1G16270.1;AT1G16270.2	AT1G16270.1 | Symbols: | Protein kinase superfamily protein with octicosapeptide/Phox/Bem1p domain | chr1:5563890-5568145 FORWARD LENGTH=1147;AT1G16270.2 | Symbols: | Protein kinase superfamily protein with octicosapeptide/Phox/Bem1p domain | chr1:556389	3	4.7	2	4.7	2	4.7	1139300	na	na	na	na	na	0	0
AT1G16310.1	AT1G16310.1	AT1G16310.1 | Symbols: | Cation efflux family protein | chr1:5578435-5580585 FORWARD LENGTH=428	1	3.5	1	3.5	1	3.5	489910	1730350	22.0109	2.53771	3.53198	0.0747235	0	5
AT1G16340.3	AT1G16340.3;AT1G16340.2;AT1G16340.1	AT1G16340.3 | Symbols: ATKDSA2, ATKSDA | Aldolase superfamily protein | chr1:5588123-5590469 REVERSE LENGTH=291;AT1G16340.2 | Symbols: ATKDSA2, ATKSDA | Aldolase superfamily protein | chr1:5588123-5590469 REVERSE LENGTH=291;AT1G16340.1 | Symbols: ATKDSA2,	5	23.7	2	10.3	2	10.3	570380	310990	na	na	0.545233	na	0	0
AT1G16350.1	AT1G16350.1	AT1G16350.1 | Symbols: | Aldolase-type TIM barrel family protein | chr1:5590951-5592872 FORWARD LENGTH=502	14	40.4	14	40.4	14	40.4	8596700	2.61087e+06	87.8977	86.5847	0.303706	0.334849	0	0
AT1G16400.1	AT1G16400.1	AT1G16400.1 | Symbols: CYP79F2 | cytochrome P450, family 79, subfamily F, polypeptide 2 | chr1:5605231-5607281 FORWARD LENGTH=537	29	50.7	18	35	29	50.7	6.04343e+07	5.43363e+07	24.1899	4.35314	0.899097	0.573616	0	1
AT1G16410.1	AT1G16410.1;AT1G16410.2	AT1G16410.1 | Symbols: CYP79F1, BUS1, SPS1 | cytochrome p450 79f1 | chr1:5608862-5611118 FORWARD LENGTH=538;AT1G16410.2 | Symbols: CYP79F1, BUS1, SPS1 | cytochrome p450 79f1 | chr1:5608862-5610244 FORWARD LENGTH=423	12	20.4	1	3	1	3	na	481690	na	na	na	na	0	0
AT1G16470.2	AT1G16470.2;AT1G16470.1	AT1G16470.2 | Symbols: PAB1 | proteasome subunit PAB1 | chr1:5623122-5625439 FORWARD LENGTH=235;AT1G16470.1 | Symbols: PAB1 | proteasome subunit PAB1 | chr1:5623122-5625439 FORWARD LENGTH=235	11	68.9	2	14.5	2	14.5	4.24947e+06	3129700	15.9857	19.1812	0.736492	0.111558	0	0
AT1G16560.3	AT1G16560.3;AT1G16560.2;AT1G16560.1	AT1G16560.3 | Symbols: | Per1-like family protein | chr1:5668945-5670343 FORWARD LENGTH=342;AT1G16560.2 | Symbols: | Per1-like family protein | chr1:5668945-5670343 FORWARD LENGTH=342;AT1G16560.1 | Symbols: | Per1-like family protein | chr1:5668945-5670	11	13.2	11	13.2	11	13.2	4.61133e+07	32552000	11.6284	65.8798	0.705913	0.36151	0	0
AT1G16570.1	AT1G16570.1;AT1G16570.2	AT1G16570.1 | Symbols: | UDP-Glycosyltransferase superfamily protein | chr1:5670763-5673423 REVERSE LENGTH=465;AT1G16570.2 | Symbols: | UDP-Glycosyltransferase superfamily protein | chr1:5670763-5673423 REVERSE LENGTH=496	2	7.1	2	7.1	2	7.1	308850	411130	16.6266	71.7375	1.33116	0.837243	0	1
AT1G16670.1	AT1G16670.1	AT1G16670.1 | Symbols: | Protein kinase superfamily protein | chr1:5697846-5699492 FORWARD LENGTH=390	19	53.3	18	53.3	19	53.3	14192000	1.87083e+07	7.18368	22.2527	1.31823	0.182663	0	0
AT1G16700.1	AT1G16700.1	AT1G16700.1 | Symbols: | Alpha-helical ferredoxin | chr1:5710012-5711694 FORWARD LENGTH=222	20	75.7	3	10.8	3	10.8	7.08003e+06	5863700	37.692	9.35855	0.828202	0.555038	0	0
AT1G16740.1	AT1G16740.1	AT1G16740.1 | Symbols: | Ribosomal protein L20 | chr1:5727773-5728950 FORWARD LENGTH=126	4	28.6	4	28.6	4	28.6	4166300	4.26313e+06	8.14659	18.8736	1.02324	0.925754	0	0
AT1G16790.1	AT1G16790.1	AT1G16790.1 | Symbols: | ribosomal protein-related | chr1:5744638-5745072 FORWARD LENGTH=144	6	31.2	6	31.2	6	31.2	6.96503e+06	8.82273e+06	10.0592	18.5951	1.26672	0.164943	0	0
AT1G16800.1	AT1G16800.1	AT1G16800.1 | Symbols: | P-loop containing nucleoside triphosphate hydrolases superfamily protein | chr1:5745523-5755263 REVERSE LENGTH=2127	2	2.1	2	2.1	2	2.1	na	531040	na	na	na	na	0	0
AT1G16820.2	AT1G16820.2;AT1G16820.1	AT1G16820.2 | Symbols: | vacuolar ATP synthase catalytic subunit-related / V-ATPase-related / vacuolar proton pump-related | chr1:5757199-5758202 REVERSE LENGTH=66;AT1G16820.1 | Symbols: | vacuolar ATP synthase catalytic subunit-related / V-ATPase-relate	1	22.7	1	22.7	1	22.7	1.56512e+07	1.83547e+07	57.2281	19.043	1.17273	0.555665	0	0
AT1G16850.1	AT1G16850.1	AT1G16850.1 | Symbols: | unknown protein; FUNCTIONS IN: molecular_function unknown; INVOLVED IN: response to salt stress; LOCATED IN: endomembrane system; EXPRESSED IN: leaf apex, leaf whorl, male gametophyte, flower, leaf; EXPRESSED DURING: LP.06 six lea	3	30.3	3	30.3	3	30.3	3628700	2.42333e+06	29.1587	43.1812	0.667824	0.286038	0	0
AT1G16860.1	AT1G16860.1	AT1G16860.1 | Symbols: | Ubiquitin-specific protease family C19-related protein | chr1:5768280-5770183 FORWARD LENGTH=474	14	34.6	6	18.6	14	34.6	1.08099e+07	1.30757e+07	10.8991	5.48997	1.2096	0.0692282	0	2
AT1G16870.1	AT1G16870.1	AT1G16870.1 | Symbols: | mitochondrial 28S ribosomal protein S29-related | chr1:5770964-5773157 REVERSE LENGTH=480	4	16	4	16	4	16	603360	983330	9.69904	na	1.62976	na	0	0
AT1G16890.2	AT1G16890.2	AT1G16890.2 | Symbols: UBC36, UBC13B | ubiquitin-conjugating enzyme 36 | chr1:5776550-5778327 REVERSE LENGTH=153;AT1G16890.3 | Symbols: UBC36 | ubiquitin-conjugating enzyme 36 | chr1:5776550-5778327 REVERSE LENGTH=162;AT1G16890.1 | Symbols: UBC36, UBC13B |	8	61.4	3	22.2	8	61.4	1.47916e+07	1.23343e+07	28.5326	11.1769	0.833876	0.497304	0	0
AT1G16900.1	AT1G16900.1	AT1G16900.1 | Symbols: | Alg9-like mannosyltransferase family | chr1:5779262-5782303 REVERSE LENGTH=570	7	14.2	7	14.2	7	14.2	7352600	5.10473e+06	19.4643	26.7717	0.694276	0.125823	0	7
AT1G16920.1	AT1G16920.1	AT1G16920.1 | Symbols: RAB11, ATRABA1B, RABA1b | RAB GTPase homolog A1B | chr1:5787489-5789147 REVERSE LENGTH=216	30	77.3	18	57.9	22	69	4.00077e+07	3.69423e+07	4.23945	13.0702	0.923381	0.372799	0	0
AT1G16970.1	AT1G16970.1	AT1G16970.1 | Symbols: KU70, ATKU70 | KU70 homolog | chr1:5801159-5805724 REVERSE LENGTH=621	1	5.5	1	5.5	1	5.5	7216500	na	na	na	na	na	0	0
AT1G17260.1	AT1G17260.1	AT1G17260.1 | Symbols: AHA10 | autoinhibited H(+)-ATPase isoform 10 | chr1:5904058-5908898 FORWARD LENGTH=947	10	7.5	1	1.2	1	1.2	863165	1383645	96.2292	104.29	1.60299	0.786066	0	10
AT1G17270.1	AT1G17270.1	AT1G17270.1 | Symbols: | O-fucosyltransferase family protein | chr1:5909443-5911624 REVERSE LENGTH=564	5	14.4	4	13.1	4	13.1	1160925	1022120	20.0847	23.6623	0.880436	0.548563	0	1
AT1G17285.1	AT1G17285.1	AT1G17285.1 | Symbols: | unknown protein; FUNCTIONS IN: molecular_function unknown; INVOLVED IN: biological_process unknown; LOCATED IN: endomembrane system; BEST Arabidopsis thaliana protein match is: unknown protein (TAIR:AT1G17300.1); Has 35333 Blast h	1	23.2	1	23.2	1	23.2	21896	na	na	na	na	na	0	0
AT1G17290.1	AT1G17290.1	AT1G17290.1 | Symbols: AlaAT1 | alanine aminotransferas | chr1:5922771-5926093 FORWARD LENGTH=543	36	59.1	25	51.2	35	59.1	1.21685e+08	1.18817e+08	20.5344	7.89995	0.976431	0.943725	0	0
AT1G17340.1	AT1G17340.1	AT1G17340.1 | Symbols: | Phosphoinositide phosphatase family protein | chr1:5934129-5938391 FORWARD LENGTH=785	15	28.2	15	28.2	15	28.2	1.07242e+07	1.33057e+07	8.78031	9.97929	1.24072	0.0485086	0	0
AT1G17450.1	AT1G17450.1;AT1G17450.2	AT1G17450.1 | Symbols: | B-block binding subunit of TFIIIC | chr1:5988643-5996693 REVERSE LENGTH=1753;AT1G17450.2 | Symbols: | B-block binding subunit of TFIIIC | chr1:5988579-5996693 REVERSE LENGTH=1844	1	0.7	1	0.7	1	0.7	154880	na	na	na	na	na	0	0
AT1G17470.2	AT1G17470.2;AT1G17470.1	AT1G17470.2 | Symbols: ATDRG1, ATDRG, DRG1 | developmentally regulated G-protein 1 | chr1:6003442-6006155 FORWARD LENGTH=399;AT1G17470.1 | Symbols: ATDRG1, ATDRG, DRG1 | developmentally regulated G-protein 1 | chr1:6003442-6006155 FORWARD LENGTH=399;AT1G72	3	12.8	3	12.8	3	12.8	1144975	1770920	29.6713	76.2704	1.54669	0.719425	0	0
AT1G17500.1	AT1G17500.1	AT1G17500.1 | Symbols: | ATPase E1-E2 type family protein / haloacid dehalogenase-like hydrolase family protein | chr1:6018757-6023201 FORWARD LENGTH=1216	17	14.1	14	11.5	17	14.1	21339000	2.37193e+07	14.7864	9.07293	1.11155	0.333966	0	10
AT1G17580.1	AT1G17580.1	AT1G17580.1 | Symbols: MYA1, ATMYA1, XI-1 | myosin 1 | chr1:6039453-6049309 FORWARD LENGTH=1520	15	11.6	8	6.3	8	6.3	2544100	3039900	13.947	na	1.19488	na	0	0
AT1G17620.1	AT1G17620.1	AT1G17620.1 | Symbols: | Late embryogenesis abundant (LEA) hydroxyproline-rich glycoprotein family | chr1:6062313-6063107 FORWARD LENGTH=264	12	47.7	12	47.7	12	47.7	42296000	48305000	20.8026	33.3276	1.14207	0.697484	0	1
AT1G17720.2	AT1G17720.2	AT1G17720.2 | Symbols: ATB BETA | Protein phosphatase 2A, regulatory subunit PR55 | chr1:6093949-6098065 REVERSE LENGTH=500;AT1G17720.1 | Symbols: ATB BETA | Protein phosphatase 2A, regulatory subunit PR55 | chr1:6093949-6098065 REVERSE LENGTH=501	4	11.4	4	11.4	4	11.4	895663	791257	45.4449	32.8701	0.883431	0.823591	0	0
AT1G17730.1	AT1G17730.1	AT1G17730.1 | Symbols: VPS46.1, CHMP1B | vacuolar protein sorting 46.1 | chr1:6099210-6100153 FORWARD LENGTH=203	5	20.2	1	6.4	1	6.4	1117900	na	na	na	na	na	0	0
AT1G17745.1	AT1G17745.1;AT1G17745.2	AT1G17745.1 | Symbols: PGDH | D-3-phosphoglycerate dehydrogenase | chr1:6101157-6104979 FORWARD LENGTH=624;AT1G17745.2 | Symbols: PGDH | D-3-phosphoglycerate dehydrogenase | chr1:6101157-6104979 FORWARD LENGTH=651	2	4.6	1	2.9	1	2.9	1010900	na	na	na	na	na	0	0
AT1G17860.1	AT1G17860.1	AT1G17860.1 | Symbols: | Kunitz family trypsin and protease inhibitor protein | chr1:6149343-6149933 FORWARD LENGTH=196	5	25.5	5	25.5	5	25.5	2.40787e+06	2.97813e+06	19.1548	28.6907	1.23683	0.428041	0	0
AT1G17880.1	AT1G17880.1	AT1G17880.1 | Symbols: BTF3, ATBTF3 | basic transcription factor 3 | chr1:6152572-6153425 REVERSE LENGTH=165	11	57.6	9	53.3	11	57.6	19831000	2.17397e+07	27.7498	9.2744	1.09625	0.544442	0	0
AT1G17890.3	AT1G17890.3;AT1G17890.2;AT1G17890.1	AT1G17890.3 | Symbols: GER2 | NAD(P)-binding Rossmann-fold superfamily protein | chr1:6154478-6155440 REVERSE LENGTH=320;AT1G17890.2 | Symbols: GER2 | NAD(P)-binding Rossmann-fold superfamily protein | chr1:6154478-6155440 REVERSE LENGTH=320;AT1G17890.1 |	10	42.8	7	33.4	10	42.8	11020600	10423900	21.6664	7.22951	0.945856	0.766935	0	0
AT1G17940.1	AT1G17940.1	AT1G17940.1 | Symbols: | Endosomal targeting BRO1-like domain-containing protein | chr1:6169621-6172035 REVERSE LENGTH=405	6	20	3	9.6	3	9.6	564083	564915	22.5815	26.8929	1.00147	0.998778	0	0
AT1G18040.1	AT1G18040.1	AT1G18040.1 | Symbols: CDKD1;3, AT;CDCKD;3, CAK2AT | cyclin-dependent kinase D1;3 | chr1:6207128-6209299 REVERSE LENGTH=391;AT1G73690.1 | Symbols: CDKD1;1, AT;CDKD;1, CAK3AT | cyclin-dependent kinase D1;1 | chr1:27715113-27717018 FORWARD LENGTH=398	3	7.9	2	5.9	2	5.9	846630	954280	na	na	1.12715	na	0	0
AT1G18070.1	AT1G18070.1;AT1G18070.2;AT1G18070.3	AT1G18070.1 | Symbols: | Translation elongation factor EF1A/initiation factor IF2gamma family protein | chr1:6214236-6218211 REVERSE LENGTH=532;AT1G18070.2 | Symbols: | Translation elongation factor EF1A/initiation factor IF2gamma family protein | chr1:6	14	25.9	14	25.9	14	25.9	1.44033e+07	12581000	24.4561	15.6497	0.873478	0.527701	0	0
AT1G18080.1	AT1G18080.1	AT1G18080.1 | Symbols: ATARCA, RACK1A_AT, RACK1A | Transducin/WD40 repeat-like superfamily protein | chr1:6222325-6223901 FORWARD LENGTH=327	33	81.3	25	74	33	81.3	7.09983e+07	50177000	35.4611	34.4869	0.706735	0.328951	0	0
AT1G18140.1	AT1G18140.1	AT1G18140.1 | Symbols: LAC1, ATLAC1 | laccase 1 | chr1:6238986-6241393 REVERSE LENGTH=581	1	2.9	1	2.9	1	2.9	954410	257475	na	66.7162	0.269774	na	0	0
AT1G18150.3	AT1G18150.3;AT1G18150.2;AT1G18150.1	AT1G18150.3 | Symbols: ATMPK8 | Protein kinase superfamily protein | chr1:6244641-6247582 REVERSE LENGTH=589;AT1G18150.2 | Symbols: ATMPK8 | Protein kinase superfamily protein | chr1:6244641-6247582 REVERSE LENGTH=589;AT1G18150.1 | Symbols: ATMPK8 | Protei	7	16.6	6	15.3	6	15.3	4346700	780950	na	37.8043	0.179665	na	0	0
AT1G18170.1	AT1G18170.1	AT1G18170.1 | Symbols: | FKBP-like peptidyl-prolyl cis-trans isomerase family protein | chr1:6254291-6255507 FORWARD LENGTH=247	1	7.7	1	7.7	1	7.7	658100	na	na	na	na	na	0	1
AT1G18190.1	AT1G18190.1	AT1G18190.1 | Symbols: GC2 | golgin candidate 2 | chr1:6257963-6261325 REVERSE LENGTH=668	2	3.3	2	3.3	2	3.3	938400	1281150	36.0184	8.92473	1.36525	0.405101	0	2
AT1G18210.2	AT1G18210.2;AT1G18210.1	AT1G18210.2 | Symbols: | Calcium-binding EF-hand family protein | chr1:6268273-6268785 REVERSE LENGTH=170;AT1G18210.1 | Symbols: | Calcium-binding EF-hand family protein | chr1:6268273-6268785 REVERSE LENGTH=170	4	47.1	4	47.1	4	47.1	3085400	2775400	49.0293	34.1715	0.899527	0.940487	0	0
AT1G18260.1	AT1G18260.1	AT1G18260.1 | Symbols: | HCP-like superfamily protein | chr1:6279047-6282008 REVERSE LENGTH=678	29	45.9	29	45.9	29	45.9	5.37957e+07	4.53837e+07	2.22546	7.22436	0.843631	0.0438874	0	0
AT1G18270.1	AT1G18270.1;AT1G18270.3	AT1G18270.1 | Symbols: | ketose-bisphosphate aldolase class-II family protein | chr1:6283634-6293772 REVERSE LENGTH=1373;AT1G18270.3 | Symbols: | ketose-bisphosphate aldolase class-II family protein | chr1:6283634-6293772 REVERSE LENGTH=1393;AT1G18270.2	79	65.6	79	65.6	79	65.6	1.03045e+08	107990000	9.15809	7.44535	1.04799	0.515954	0	0
AT1G18320.1	AT1G18320.1;AT3G10110.1	AT1G18320.1 | Symbols: | Mitochondrial import inner membrane translocase subunit Tim17/Tim22/Tim23 family protein | chr1:6304472-6305531 FORWARD LENGTH=142;AT3G10110.1 | Symbols: MEE67 | Mitochondrial import inner membrane translocase subunit Tim17/Tim22/	5	41.5	5	41.5	5	41.5	2.45783e+06	2.51403e+06	5.64969	12.786	1.02287	0.830521	0	3
AT1G18390.1	AT1G18390.1	AT1G18390.1 | Symbols: | Protein kinase superfamily protein | chr1:6325876-6329935 FORWARD LENGTH=648	9	14.5	8	13.3	8	13.3	3.22097e+06	6759300	70.8812	76.3019	2.09853	0.381109	0	0
AT1G18420.1	AT1G18420.1	AT1G18420.1 | Symbols: | Aluminium activated malate transporter family protein | chr1:6343330-6345689 FORWARD LENGTH=581	3	9.3	3	9.3	3	9.3	1490800	na	na	na	na	na	0	6
AT1G18450.1	AT1G18450.1	AT1G18450.1 | Symbols: ATARP4, ARP4 | actin-related protein 4 | chr1:6348199-6351766 FORWARD LENGTH=441	4	14.7	4	14.7	4	14.7	3234200	1762050	na	41.8513	0.544818	na	0	0
AT1G18480.1	AT1G18480.1	AT1G18480.1 | Symbols: | Calcineurin-like metallo-phosphoesterase superfamily protein | chr1:6361639-6362814 FORWARD LENGTH=391	9	25.3	9	25.3	9	25.3	6098750	5564900	37.8983	na	0.912466	na	0	0
AT1G18500.1	AT1G18500.1	AT1G18500.1 | Symbols: MAML-4, IPMS1 | methylthioalkylmalate synthase-like 4 | chr1:6369347-6372861 FORWARD LENGTH=631	7	15.1	5	11.1	7	15.1	4.09533e+06	2342400	28.5574	37.9937	0.571968	0.0993403	0	0
AT1G18540.1	AT1G18540.1	AT1G18540.1 | Symbols: | Ribosomal protein L6 family protein | chr1:6377448-6378548 REVERSE LENGTH=233	42	86.7	20	68.2	20	68.2	157600000	1.41187e+08	6.86544	7.62451	0.895854	0.137864	0	0
AT1G18580.1	AT1G18580.1	AT1G18580.1 | Symbols: GAUT11 | galacturonosyltransferase 11 | chr1:6396144-6398005 FORWARD LENGTH=537	15	36.5	15	36.5	15	36.5	1.57683e+07	2.00187e+07	13.6667	27.7354	1.26955	0.328864	0	1
AT1G18590.1	AT1G18590.1	AT1G18590.1 | Symbols: SOT17, ATSOT17, ATST5C | sulfotransferase 17 | chr1:6398634-6399674 FORWARD LENGTH=346	16	50	11	40.8	11	40.8	7.19843e+06	9559500	40.1699	15.782	1.328	0.328027	0	0
AT1G18630.1	AT1G18630.1	AT1G18630.1 | Symbols: GR-RBP6 | glycine-rich RNA-binding protein 6 | chr1:6415226-6416283 FORWARD LENGTH=155	3	38.7	3	38.7	3	38.7	4228700	3.65637e+06	23.4185	4.48097	0.864655	0.485176	0	0
AT1G18690.1	AT1G18690.1	AT1G18690.1 | Symbols: | Galactosyl transferase GMA12/MNN10 family protein | chr1:6435153-6436694 FORWARD LENGTH=513	8	21.2	3	8.8	3	8.8	3245300	3.19523e+06	23.4666	43.8535	0.984573	0.826883	0	1
AT1G18700.1	AT1G18700.1;AT1G18700.2;AT1G18700.4	AT1G18700.1 | Symbols: | DNAJ heat shock N-terminal domain-containing protein | chr1:6437591-6443046 FORWARD LENGTH=700;AT1G18700.2 | Symbols: | DNAJ heat shock N-terminal domain-containing protein | chr1:6437591-6443814 FORWARD LENGTH=705;AT1G18700.4 |	12	23.6	12	23.6	12	23.6	7347800	6.72093e+06	56.2059	31.1502	0.914686	0.954773	0	2
AT1G18720.1	AT1G18720.1	AT1G18720.1 | Symbols: | Protein of unknown function (DUF962) | chr1:6458020-6459658 REVERSE LENGTH=206	2	6.3	2	6.3	2	6.3	7.25913e+07	7.90767e+07	6.19107	6.63226	1.08934	0.182114	0	4
AT1G18800.1	AT1G18800.1	AT1G18800.1 | Symbols: NRP2 | NAP1-related protein 2 | chr1:6481466-6483463 REVERSE LENGTH=256	3	20.3	2	14.1	2	14.1	381420	na	na	na	na	na	0	0
AT1G18880.1	AT1G18880.1	AT1G18880.1 | Symbols: | Major facilitator superfamily protein | chr1:6520800-6523241 FORWARD LENGTH=587	7	11.4	7	11.4	7	11.4	5.27347e+06	4.64737e+06	38.8617	16.1471	0.881274	0.750945	0	12
AT1G18970.1	AT1G18970.1	AT1G18970.1 | Symbols: GLP4 | germin-like protein 4 | chr1:6554702-6555364 REVERSE LENGTH=220	9	39.1	9	39.1	9	39.1	1.62053e+08	1.24262e+08	29.0894	50.8852	0.766799	0.45602	0	0
AT1G18980.1	AT1G18980.1	AT1G18980.1 | Symbols: | RmlC-like cupins superfamily protein | chr1:6557364-6558026 REVERSE LENGTH=220	8	37.3	8	37.3	8	37.3	1.46313e+07	6.26043e+06	37.8565	17.878	0.427879	0.0416988	0	0
AT1G19020.1	AT1G19020.1	AT1G19020.1 | Symbols: | unknown protein; BEST Arabidopsis thaliana protein match is: unknown protein (TAIR:AT3G48180.1); Has 88 Blast hits to 88 proteins in 15 species: Archae - 0; Bacteria - 0; Metazoa - 0; Fungi - 0; Plants - 88; Viruses - 0; Other Euk	3	27.9	3	27.9	3	27.9	2476550	1043500	26.0367	na	0.421352	na	0	0
AT1G19110.1	AT1G19110.1	AT1G19110.1 | Symbols: | inter-alpha-trypsin inhibitor heavy chain-related | chr1:6602270-6605766 FORWARD LENGTH=754	12	21	12	21	12	21	5.50843e+06	7.77557e+06	16.5961	13.7623	1.41157	0.0582894	0	0
AT1G19130.1	AT1G19130.1	AT1G19130.1 | Symbols: | CONTAINS InterPro DOMAIN/s: Protein of unknown function DUF985 (InterPro:IPR009327), RmlC-like jelly roll fold (InterPro:IPR014710); Has 1465 Blast hits to 1465 proteins in 584 species: Archae - 10; Bacteria - 1038; Metazoa - 19;	3	28.6	3	28.6	3	28.6	1683900	1090200	30.6123	6.64169	0.647426	0.302037	0	0
AT1G19140.1	AT1G19140.1;AT1G19140.2	AT1G19140.1 | Symbols: | FUNCTIONS IN: molecular_function unknown; INVOLVED IN: ubiquinone biosynthetic process; LOCATED IN: mitochondrion; EXPRESSED IN: 24 plant structures; EXPRESSED DURING: 15 growth stages; CONTAINS InterPro DOMAIN/s: COQ9 (InterPro:I	4	19	4	19	4	19	1.32657e+06	973730	35.3772	14.04	0.734023	0.29763	0	0
AT1G19230.1	AT1G19230.1;AT1G19230.2	AT1G19230.1 | Symbols: | Riboflavin synthase-like superfamily protein | chr1:6644189-6649149 FORWARD LENGTH=926;AT1G19230.2 | Symbols: | Riboflavin synthase-like superfamily protein | chr1:6644189-6649149 FORWARD LENGTH=934	2	3.5	2	3.5	2	3.5	8.53287e+06	1.32117e+07	14.2302	10.3518	1.54833	0.0163888	0	5
AT1G19240.1	AT1G19240.1	AT1G19240.1 | Symbols: | unknown protein; Has 24 Blast hits to 24 proteins in 11 species: Archae - 0; Bacteria - 0; Metazoa - 0; Fungi - 0; Plants - 24; Viruses - 0; Other Eukaryotes - 0 (source: NCBI BLink). | chr1:6649562-6650384 REVERSE LENGTH=104	2	30.8	2	30.8	2	30.8	1.91997e+06	1.99613e+06	21.8324	5.73452	1.03967	0.708412	0	1
AT1G19250.1	AT1G19250.1	AT1G19250.1 | Symbols: FMO1 | flavin-dependent monooxygenase 1 | chr1:6650656-6653053 REVERSE LENGTH=530;AT5G45180.1 | Symbols: | Flavin-binding monooxygenase family protein | chr5:18274179-18276586 REVERSE LENGTH=459	2	4.9	2	4.9	2	4.9	527930	594050	15.0387	na	1.12524	na	0	0
AT1G19350.6	AT1G19350.6;AT1G19350.5;AT1G19350.4;AT1G19350.1	AT1G19350.6 | Symbols: BES1, BZR2 | Brassinosteroid signalling positive regulator (BZR1) family protein | chr1:6688841-6690165 FORWARD LENGTH=335;AT1G19350.5 | Symbols: BES1, BZR2 | Brassinosteroid signalling positive regulator (BZR1) family protein | chr1	1	6.3	1	6.3	1	6.3	na	na	na	na	na	na	0	0
AT1G19360.1	AT1G19360.1	AT1G19360.1 | Symbols: | Nucleotide-diphospho-sugar transferase family protein | chr1:6690672-6692211 REVERSE LENGTH=428	42	62.9	42	62.9	42	62.9	3.19863e+08	323030000	14.7951	14.4924	1.0099	0.938647	0	1
AT1G19370.1	AT1G19370.1	AT1G19370.1 | Symbols: | unknown protein; LOCATED IN: endoplasmic reticulum; EXPRESSED IN: 22 plant structures; EXPRESSED DURING: 13 growth stages; BEST Arabidopsis thaliana protein match is: unknown protein (TAIR:AT1G75140.1); Has 45 Blast hits to 43 pro	10	16.5	10	16.5	10	16.5	8.13757e+06	8.98513e+06	17.2852	53.1853	1.10415	0.941814	0	1
AT1G19430.1	AT1G19430.1	AT1G19430.1 | Symbols: | S-adenosyl-L-methionine-dependent methyltransferases superfamily protein | chr1:6724669-6727533 REVERSE LENGTH=724	12	20	12	20	12	20	9.47877e+06	8.69137e+06	6.47345	14.9183	0.91693	0.401066	0	1
AT1G19440.1	AT1G19440.1	AT1G19440.1 | Symbols: KCS4 | 3-ketoacyl-CoA synthase 4 | chr1:6729119-6730669 FORWARD LENGTH=516	5	12.2	5	12.2	5	12.2	2753500	na	24.9047	na	na	na	0	3
AT1G19450.1	AT1G19450.1	AT1G19450.1 | Symbols: | Major facilitator superfamily protein | chr1:6731671-6734633 REVERSE LENGTH=488	9	15.8	6	10.9	9	15.8	2.29577e+07	23458000	25.8635	45.9637	1.02179	0.908252	0	12
AT1G19485.2	AT1G19485.2;AT1G19485.1	AT1G19485.2 | Symbols: | Transducin/WD40 repeat-like superfamily protein | chr1:6747167-6751443 FORWARD LENGTH=815;AT1G19485.1 | Symbols: | Transducin/WD40 repeat-like superfamily protein | chr1:6747167-6751443 FORWARD LENGTH=815	1	4.5	1	4.5	1	4.5	3590900	na	na	na	na	na	0	0
AT1G19520.1	AT1G19520.1	AT1G19520.1 | Symbols: NFD5 | pentatricopeptide (PPR) repeat-containing protein | chr1:6760032-6762581 FORWARD LENGTH=725	8	11.4	8	11.4	8	11.4	3.59987e+06	2230100	41.6843	25.9351	0.619495	0.28118	0	0
AT1G19530.1	AT1G19530.1	AT1G19530.1 | Symbols: | unknown protein; FUNCTIONS IN: molecular_function unknown; INVOLVED IN: N-terminal protein myristoylation, anaerobic respiration; LOCATED IN: cellular_component unknown; EXPRESSED IN: leaf apex, inflorescence meristem, hypocotyl,	5	58.1	5	58.1	5	58.1	6045300	749867	na	52.5643	0.124041	na	0	0
AT1G19570.1	AT1G19570.1	AT1G19570.1 | Symbols: DHAR1, ATDHAR1, DHAR5 | dehydroascorbate reductase | chr1:6773462-6774413 REVERSE LENGTH=213;AT1G19570.2 | Symbols: DHAR1, ATDHAR1, DHAR5 | dehydroascorbate reductase | chr1:6773462-6774413 REVERSE LENGTH=212	20	95.8	20	95.8	20	95.8	6.17593e+07	3.47657e+07	24.5777	12.5094	0.562922	0.0500793	0	0
AT1G19580.1	AT1G19580.1	AT1G19580.1 | Symbols: GAMMA CA1 | gamma carbonic anhydrase 1 | chr1:6774937-6777092 FORWARD LENGTH=275;AT1G19580.2 | Symbols: GAMMA CA1 | gamma carbonic anhydrase 1 | chr1:6774937-6776845 FORWARD LENGTH=220	21	75.6	15	64.4	15	64.4	50333000	53124000	11.2359	8.27497	1.05545	0.535695	0	0
AT1G19730.1	AT1G19730.1	AT1G19730.1 | Symbols: ATTRX4, ATH4 | Thioredoxin superfamily protein | chr1:6823163-6824020 REVERSE LENGTH=119	1	16	1	16	1	16	905897	1255700	20.5236	na	1.38614	na	0	0
AT1G19770.1	AT1G19770.1	AT1G19770.1 | Symbols: ATPUP14, PUP14 | purine permease 14 | chr1:6832426-6833702 FORWARD LENGTH=393	5	17.3	5	17.3	5	17.3	9.05763e+06	14452700	73.6784	68.7044	1.59564	0.607128	0	10
AT1G19800.3	AT1G19800.3;AT1G19800.2;AT1G19800.1	AT1G19800.3 | Symbols: TGD1 | trigalactosyldiacylglycerol 1 | chr1:6846812-6847954 FORWARD LENGTH=350;AT1G19800.2 | Symbols: TGD1 | trigalactosyldiacylglycerol 1 | chr1:6846812-6847954 FORWARD LENGTH=350;AT1G19800.1 | Symbols: TGD1 | trigalactosyldiacylgly	3	11.7	3	11.7	3	11.7	1084300	464640	na	33.7317	0.428516	na	0	0
AT1G19840.1	AT1G19840.1	AT1G19840.1 | Symbols: | SAUR-like auxin-responsive protein family | chr1:6872794-6873255 REVERSE LENGTH=153	1	7.8	1	7.8	1	7.8	na	na	na	na	na	na	0	0
AT1G19870.1	AT1G19870.1	AT1G19870.1 | Symbols: iqd32 | IQ-domain 32 | chr1:6895400-6898539 REVERSE LENGTH=794	6	11.7	6	11.7	6	11.7	4881600	4.21333e+06	18.9787	36.9868	0.863105	0.523753	0	0
AT1G19900.1	AT1G19900.1	AT1G19900.1 | Symbols: | glyoxal oxidase-related protein | chr1:6907038-6908684 REVERSE LENGTH=548	1	4.7	1	4.7	1	4.7	na	na	na	na	na	na	0	0
AT1G19920.1	AT1G19920.1	AT1G19920.1 | Symbols: APS2, ASA1 | Pseudouridine synthase/archaeosine transglycosylase-like family protein | chr1:6914835-6916657 REVERSE LENGTH=476	5	10.3	4	8.8	5	10.3	2.27234e+06	1452710	76.1063	49.5139	0.6393	0.609036	0	0
AT1G19930.1	AT1G19930.1	AT1G19930.1 | Symbols: | Galactose oxidase/kelch repeat superfamily protein | chr1:6917020-6918138 FORWARD LENGTH=344	1	4.4	1	4.4	1	4.4	1327600	na	na	na	na	na	0	0
AT1G20010.1	AT1G20010.1	AT1G20010.1 | Symbols: TUB5 | tubulin beta-5 chain | chr1:6938033-6940481 REVERSE LENGTH=449	32	70.4	4	11.4	8	22.7	1.07536e+07	1.13215e+07	22.6584	23.5067	1.0528	0.801677	0	0
AT1G20050.1	AT1G20050.1	AT1G20050.1 | Symbols: HYD1 | C-8,7 sterol isomerase | chr1:6949160-6950135 FORWARD LENGTH=223	3	12.1	3	12.1	3	12.1	3.69257e+07	32725000	25.9285	11.2069	0.88624	0.570944	0	5
AT1G20100.2	AT1G20100.2	AT1G20100.2 | Symbols: | unknown protein; FUNCTIONS IN: molecular_function unknown; INVOLVED IN: biological_process unknown; EXPRESSED IN: 24 plant structures; EXPRESSED DURING: 15 growth stages; BEST Arabidopsis thaliana protein match is: unknown protein	1	7.4	1	7.4	1	7.4	406790	na	na	na	na	na	0	0
AT1G20110.1	AT1G20110.1	AT1G20110.1 | Symbols: | RING/FYVE/PHD zinc finger superfamily protein | chr1:6971554-6974578 FORWARD LENGTH=601	6	10.3	6	10.3	6	10.3	2.47957e+06	2.92917e+06	14.4648	18.9286	1.18132	0.300457	0	0
AT1G20200.1	AT1G20200.1	AT1G20200.1 | Symbols: EMB2719, HAP15 | PAM domain (PCI/PINT associated module) protein | chr1:7001409-7004154 REVERSE LENGTH=488	34	61.3	13	26.2	34	61.3	8.85197e+07	71422000	20.8337	30.9164	0.806849	0.352083	0	0
AT1G20220.1	AT1G20220.1	AT1G20220.1 | Symbols: | Alba DNA/RNA-binding protein | chr1:7005090-7007285 REVERSE LENGTH=315	4	24.8	4	24.8	4	24.8	2.83417e+06	2.05087e+06	9.25322	21.6735	0.723622	0.108251	0	0
AT1G20225.1	AT1G20225.1	AT1G20225.1 | Symbols: | Thioredoxin superfamily protein | chr1:7007966-7009318 REVERSE LENGTH=233	7	50.2	7	50.2	7	50.2	6.31413e+06	4.28767e+06	29.986	37.6789	0.679059	0.210187	0	0
AT1G20260.1	AT1G20260.1	AT1G20260.1 | Symbols: | ATPase, V1 complex, subunit B protein | chr1:7016971-7020290 FORWARD LENGTH=487	64	92.4	1	6.8	1	6.8	502530	459807	23.8896	20.0182	0.914984	0.713127	0	0
AT1G20270.1	AT1G20270.1	AT1G20270.1 | Symbols: | 2-oxoglutarate (2OG) and Fe(II)-dependent oxygenase superfamily protein | chr1:7021383-7022923 REVERSE LENGTH=287	9	25.4	5	21.6	5	21.6	4.92473e+06	5897900	25.3527	39.7454	1.19761	0.655329	0	1
AT1G20300.1	AT1G20300.1	AT1G20300.1 | Symbols: | Pentatricopeptide repeat (PPR) superfamily protein | chr1:7029701-7031314 FORWARD LENGTH=537	1	3.4	1	3.4	1	3.4	na	170960	na	na	na	na	0	0
AT1G20330.1	AT1G20330.1	AT1G20330.1 | Symbols: SMT2, CVP1, FRL1 | sterol methyltransferase 2 | chr1:7038968-7040053 REVERSE LENGTH=361	32	60.7	29	56.2	32	60.7	1.49617e+08	1.47397e+08	3.02893	4.44462	0.985162	0.649957	0	1
AT1G20360.1	AT1G20360.1	AT1G20360.1 | Symbols: | F-box family protein | chr1:7046767-7047675 REVERSE LENGTH=302	2	15.2	2	15.2	2	15.2	na	1069000	na	na	na	na	0	1
AT1G20430.1	AT1G20430.1	AT1G20430.1 | Symbols: | unknown protein; Has 29 Blast hits to 29 proteins in 10 species: Archae - 0; Bacteria - 0; Metazoa - 0; Fungi - 0; Plants - 29; Viruses - 0; Other Eukaryotes - 0 (source: NCBI BLink). | chr1:7083471-7083821 REVERSE LENGTH=116	9	73.3	9	73.3	9	73.3	1.12349e+07	1.33027e+07	22.2341	2.18817	1.18405	0.307906	0	0
AT1G20510.1	AT1G20510.1	AT1G20510.1 | Symbols: OPCL1 | OPC-8:0 CoA ligase1 | chr1:7103645-7105856 REVERSE LENGTH=546;AT1G20510.2 | Symbols: OPCL1 | OPC-8:0 CoA ligase1 | chr1:7103939-7105856 REVERSE LENGTH=473	7	20.5	6	19.2	6	19.2	4833600	5.20253e+06	14.4172	26.7543	1.07633	0.770254	0	2
AT1G20560.1	AT1G20560.1	AT1G20560.1 | Symbols: AAE1 | acyl activating enzyme 1 | chr1:7119927-7121730 REVERSE LENGTH=556;AT1G20560.2 | Symbols: AAE1 | acyl activating enzyme 1 | chr1:7119927-7121363 REVERSE LENGTH=478	3	8.3	3	8.3	3	8.3	343245	661000	45.4883	31.9343	1.92574	0.24885	0	0
AT1G20575.1	AT1G20575.1	AT1G20575.1 | Symbols: | Nucleotide-diphospho-sugar transferases superfamily protein | chr1:7126987-7128677 REVERSE LENGTH=246	14	63.8	14	63.8	14	63.8	1.47527e+07	1.11618e+07	11.7877	12.0579	0.756598	0.0498767	0	0
AT1G20580.1	AT1G20580.1	AT1G20580.1 | Symbols: | Small nuclear ribonucleoprotein family protein | chr1:7128979-7130371 FORWARD LENGTH=131;AT1G76300.1 | Symbols: SmD3 | snRNP core protein SMD3 | chr1:28625957-28627080 FORWARD LENGTH=128	3	16.8	3	16.8	3	16.8	3992700	1.70047e+06	52.0669	37.4035	0.425894	0.133027	0	0
AT1G20620.5	AT1G20620.5;AT1G20620.1	AT1G20620.5 | Symbols: CAT3, SEN2, ATCAT3 | catalase 3 | chr1:7143142-7146193 FORWARD LENGTH=485;AT1G20620.1 | Symbols: CAT3, SEN2, ATCAT3 | catalase 3 | chr1:7143142-7146193 FORWARD LENGTH=492;AT1G20620.4 | Symbols: CAT3, SEN2, ATCAT3 | catalase 3 | chr1:	34	72	25	57.9	28	60.2	1.74463e+08	1.82027e+08	35.7313	25.636	1.04335	0.813656	0	0
AT1G20630.1	AT1G20630.1	AT1G20630.1 | Symbols: CAT1 | catalase 1 | chr1:7146812-7149609 FORWARD LENGTH=492	19	36.2	5	12.4	7	15.9	7.77337e+06	7.01227e+06	29.392	8.3775	0.902089	0.713712	0	0
AT1G20693.2	AT1G20693.2;AT1G20693.3;AT1G20693.1	AT1G20693.2 | Symbols: HMGB2, HMG BETA 1, NFD2, NFD02 | high mobility group B2 | chr1:7177282-7178487 FORWARD LENGTH=142;AT1G20693.3 | Symbols: HMGB2, HMG BETA 1, NFD2, NFD02 | high mobility group B2 | chr1:7177282-7178487 FORWARD LENGTH=143;AT1G20693.1 |	3	23.2	2	14.1	3	23.2	6594500	5306700	37.2966	21.3111	0.804716	0.559861	0	0
AT1G20760.1	AT1G20760.1	AT1G20760.1 | Symbols: | Calcium-binding EF hand family protein | chr1:7209515-7214773 FORWARD LENGTH=1019	2	2.8	1	1.9	1	1.9	na	na	na	na	na	na	0	0
AT1G20780.1	AT1G20780.1	AT1G20780.1 | Symbols: PUB44, ATPUB44, SAUL1 | senescence-associated E3 ubiquitin ligase 1 | chr1:7217812-7220609 FORWARD LENGTH=801	20	34.3	18	34.3	20	34.3	8.43273e+06	1.12467e+07	38.0392	28.4529	1.33369	0.328224	0	0
AT1G20795.1	AT1G20795.1	AT1G20795.1 | Symbols: | F-box family protein | chr1:7226310-7227566 REVERSE LENGTH=418	1	3.1	1	3.1	1	3.1	185310	na	na	na	na	na	0	1
AT1G20816.1	AT1G20816.1	AT1G20816.1 | Symbols: | unknown protein; BEST Arabidopsis thaliana protein match is: unknown protein (TAIR:AT1G76405.2); Has 52 Blast hits to 52 proteins in 19 species: Archae - 0; Bacteria - 0; Metazoa - 0; Fungi - 0; Plants - 50; Viruses - 0; Other Euk	3	22.8	3	22.8	3	22.8	2020100	na	na	na	na	na	0	0
AT1G20830.1	AT1G20830.1	AT1G20830.1 | Symbols: MCD1 | multiple chloroplast division site 1 | chr1:7242933-7244736 FORWARD LENGTH=349	3	11.2	3	11.2	3	11.2	607550	na	14.532	na	na	na	0	1
AT1G20840.1	AT1G20840.1	AT1G20840.1 | Symbols: TMT1 | tonoplast monosaccharide transporter1 | chr1:7245107-7247674 REVERSE LENGTH=734	12	24.7	12	24.7	12	24.7	25536000	20172000	11.7847	6.4674	0.789944	0.0514695	0	10
AT1G20850.1	AT1G20850.1	AT1G20850.1 | Symbols: XCP2 | xylem cysteine peptidase 2 | chr1:7252208-7253537 FORWARD LENGTH=356;AT4G35350.1 | Symbols: XCP1 | xylem cysteine peptidase 1 | chr4:16810529-16811875 FORWARD LENGTH=355	2	8.7	2	8.7	2	8.7	977750	914610	25.1843	18.3215	0.935423	0.80309	0	0
AT1G20880.2	AT1G20880.2;AT1G20880.1	AT1G20880.2 | Symbols: | RNA-binding (RRM/RBD/RNP motifs) family protein | chr1:7262879-7264834 REVERSE LENGTH=274;AT1G20880.1 | Symbols: | RNA-binding (RRM/RBD/RNP motifs) family protein | chr1:7262879-7264834 REVERSE LENGTH=274	2	15	1	8.8	2	15	726775	1089280	26.7762	25.8777	1.49879	0.267249	0	0
AT1G20950.1	AT1G20950.1	AT1G20950.1 | Symbols: | Phosphofructokinase family protein | chr1:7297467-7301336 REVERSE LENGTH=614	30	52.4	15	32.6	30	52.4	4.27793e+07	40240000	19.5731	6.59912	0.940641	0.719614	0	0
AT1G20960.2	AT1G20960.2;AT1G20960.1	AT1G20960.2 | Symbols: emb1507 | U5 small nuclear ribonucleoprotein helicase, putative | chr1:7302591-7309914 REVERSE LENGTH=2171;AT1G20960.1 | Symbols: emb1507 | U5 small nuclear ribonucleoprotein helicase, putative | chr1:7302591-7309914 REVERSE LENGTH=2	31	18.6	25	15.6	31	18.6	1.30697e+07	7144000	39.6059	81.2249	0.546606	0.272891	0	0
AT1G20970.1	AT1G20970.1	AT1G20970.1 | Symbols: | FUNCTIONS IN: molecular_function unknown; INVOLVED IN: biological_process unknown; LOCATED IN: plasma membrane, vacuole; EXPRESSED IN: guard cell, cultured cell; BEST Arabidopsis thaliana protein match is: proton pump interactor 1	23	14.4	23	14.4	23	14.4	1.51373e+07	1.63503e+07	6.33956	3.56482	1.08013	0.159681	0	0
AT1G21080.1	AT1G21080.1	AT1G21080.1 | Symbols: | DNAJ heat shock N-terminal domain-containing protein | chr1:7378822-7382275 REVERSE LENGTH=391;AT1G21080.3 | Symbols: | DNAJ heat shock N-terminal domain-containing protein | chr1:7378822-7382275 REVERSE LENGTH=400;AT1G21080.2 |	18	54.2	17	54.2	18	54.2	1.92343e+07	2.13147e+07	4.13063	13.5074	1.10816	0.325292	0	0
AT1G21090.1	AT1G21090.1	AT1G21090.1 | Symbols: | Cupredoxin superfamily protein | chr1:7384854-7386199 FORWARD LENGTH=242	1	5.4	1	5.4	1	5.4	na	438930	na	na	na	na	0	1
AT1G21170.1	AT1G21170.1	AT1G21170.1 | Symbols: SEC5B | Exocyst complex component SEC5 | chr1:7413050-7419411 FORWARD LENGTH=1090	15	16.1	8	10.5	8	10.5	7127750	8504200	31.7981	13.5522	1.19311	0.54299	0	0
AT1G21210.1	AT1G21210.1	AT1G21210.1 | Symbols: WAK4 | wall associated kinase 4 | chr1:7424653-7427041 FORWARD LENGTH=738;AT1G21250.1 | Symbols: WAK1, PRO25 | cell wall-associated kinase | chr1:7439512-7441892 FORWARD LENGTH=735	8	14.6	4	8.5	8	14.6	21274000	2.13837e+07	23.0093	14.7375	1.00515	0.928425	0	0
AT1G21230.1	AT1G21230.1	AT1G21230.1 | Symbols: WAK5 | wall associated kinase 5 | chr1:7429980-7432346 FORWARD LENGTH=733	8	13.4	4	8.9	4	8.9	3053800	4297050	41.8259	44.5832	1.40712	0.47797	0	1
AT1G21360.1	AT1G21360.1	AT1G21360.1 | Symbols: GLTP2 | glycolipid transfer protein 2 | chr1:7481365-7483237 FORWARD LENGTH=223	1	8.1	1	8.1	1	8.1	795210	na	na	na	na	na	0	0
AT1G21370.2	AT1G21370.2;AT1G21370.1	AT1G21370.2 | Symbols: | unknown protein; CONTAINS InterPro DOMAIN/s: Protein of unknown function DUF218 (InterPro:IPR003848); Has 35333 Blast hits to 34131 proteins in 2444 species: Archae - 798; Bacteria - 22429; Metazoa - 974; Fungi - 991; Plants - 531	9	31.3	9	31.3	9	31.3	11536300	1.12389e+07	41.1815	26.0339	0.974223	0.950294	0	0
AT1G21380.1	AT1G21380.1	AT1G21380.1 | Symbols: | Target of Myb protein 1 | chr1:7485806-7488032 REVERSE LENGTH=506	5	14.8	4	12.1	5	14.8	782813	1.14259e+06	37.8313	62.8152	1.4596	0.530411	0	0
AT1G21440.1	AT1G21440.1	AT1G21440.1 | Symbols: | Phosphoenolpyruvate carboxylase family protein | chr1:7502325-7504103 REVERSE LENGTH=336	18	59.5	18	59.5	18	59.5	43052000	2.99773e+07	13.913	26.2038	0.696305	0.101288	0	0
AT1G21450.1	AT1G21450.1	AT1G21450.1 | Symbols: SCL1 | SCARECROW-like 1 | chr1:7509721-7511502 FORWARD LENGTH=593	2	3.9	2	3.9	2	3.9	528110	429620	na	na	0.813505	na	0	0
AT1G21480.2	AT1G21480.2;AT1G21480.1	AT1G21480.2 | Symbols: | Exostosin family protein | chr1:7519372-7521426 REVERSE LENGTH=410;AT1G21480.1 | Symbols: | Exostosin family protein | chr1:7519116-7521426 REVERSE LENGTH=462	8	29	8	29	8	29	2.06143e+06	4.00833e+06	54.4327	37.2157	1.94444	0.136721	0	0
AT1G21630.1	AT1G21630.1;AT1G21630.2	AT1G21630.1 | Symbols: | Calcium-binding EF hand family protein | chr1:7581457-7587796 FORWARD LENGTH=1218;AT1G21630.2 | Symbols: | Calcium-binding EF hand family protein | chr1:7581457-7587796 FORWARD LENGTH=1247	3	4.5	2	3.7	3	4.5	1765100	3029000	37.073	16.1135	1.71605	0.0892052	0	0
AT1G21650.1	AT1G21650.1;AT1G21650.2;AT1G21650.3	AT1G21650.1 | Symbols: SECA2 | Preprotein translocase SecA family protein | chr1:7592891-7600590 REVERSE LENGTH=1051;AT1G21650.2 | Symbols: SECA2 | Preprotein translocase SecA family protein | chr1:7592891-7600590 REVERSE LENGTH=1058;AT1G21650.3 | Symbols:	6	6.8	6	6.8	6	6.8	3037450	2244650	20.7817	26.7167	0.738992	0.335484	0	0
AT1G21660.1	AT1G21660.1	AT1G21660.1 | Symbols: | Chaperone DnaJ-domain superfamily protein | chr1:7605924-7608835 FORWARD LENGTH=523	1	2.1	1	2.1	1	2.1	966650	1302500	20.3577	13.8544	1.34744	0.241665	0	0
AT1G21680.1	AT1G21680.1	AT1G21680.1 | Symbols: | DPP6 N-terminal domain-like protein | chr1:7613028-7615148 FORWARD LENGTH=706	12	24.1	12	24.1	12	24.1	4.80202e+06	4169600	105.039	na	0.868302	na	0	0
AT1G21690.1	AT1G21690.1;AT1G21690.3	AT1G21690.1 | Symbols: EMB1968, RFC4 | ATPase family associated with various cellular activities (AAA) | chr1:7615675-7618362 FORWARD LENGTH=339;AT1G21690.3 | Symbols: EMB1968 | ATPase family associated with various cellular activities (AAA) | chr1:76156	5	20.1	5	20.1	5	20.1	1.53603e+06	1384500	19.4135	5.05596	0.901348	0.530839	0	0
AT1G21720.1	AT1G21720.1	AT1G21720.1 | Symbols: PBC1 | proteasome beta subunit C1 | chr1:7626394-7628070 FORWARD LENGTH=204	9	54.9	3	25.5	9	54.9	5.65213e+06	4703000	10.0262	43.0134	0.832075	0.416675	0	0
AT1G21750.1	AT1G21750.1	AT1G21750.1 | Symbols: ATPDIL1-1, ATPDI5, PDI5, PDIL1-1 | PDI-like 1-1 | chr1:7645767-7648514 FORWARD LENGTH=501;AT1G21750.2 | Symbols: ATPDIL1-1, PDIL1-1 | PDI-like 1-1 | chr1:7645767-7648695 FORWARD LENGTH=487	72	83.2	65	81.4	72	83.2	921620000	1039840000	21.6151	3.38961	1.12827	0.376554	0	0
AT1G21770.1	AT1G21770.1	AT1G21770.1 | Symbols: | Acyl-CoA N-acyltransferases (NAT) superfamily protein | chr1:7651843-7652249 REVERSE LENGTH=111	3	33.3	3	33.3	3	33.3	634967	677083	13.831	23.6042	1.06633	0.785805	0	0
AT1G21880.2	AT1G21880.2	AT1G21880.2 | Symbols: LYM1 | lysm domain GPI-anchored protein 1 precursor | chr1:7680689-7682526 FORWARD LENGTH=416;AT1G21880.1 | Symbols: LYM1 | lysm domain GPI-anchored protein 1 precursor | chr1:7680689-7682048 FORWARD LENGTH=316	5	14.7	3	11.5	5	14.7	4.61157e+06	7.15653e+06	44.6692	30.7085	1.55187	0.216235	0	0
AT1G21900.1	AT1G21900.1	AT1G21900.1 | Symbols: | emp24/gp25L/p24 family/GOLD family protein | chr1:7691165-7692327 REVERSE LENGTH=216	8	20.4	7	20.4	8	20.4	1.94793e+07	23301000	9.06456	0.794375	1.19619	0.0764525	0	1
AT1G22030.1	AT1G22030.1	AT1G22030.1 | Symbols: | CONTAINS InterPro DOMAIN/s: Protein BYPASS related (InterPro:IPR008511); BEST Arabidopsis thaliana protein match is: unknown protein (TAIR:AT1G77855.1); Has 99 Blast hits to 99 proteins in 17 species: Archae - 0; Bacteria - 0; Met	2	11.4	2	11.4	2	11.4	490780	1199700	na	na	2.44448	na	0	1
AT1G22050.1	AT1G22050.1	AT1G22050.1 | Symbols: MUB6 | membrane-anchored ubiquitin-fold protein 6 precursor | chr1:7771897-7772843 FORWARD LENGTH=119	1	11.8	1	11.8	1	11.8	1.33977e+06	1579700	34.3678	34.5474	1.17909	0.636707	0	0
AT1G22200.2	AT1G22200.2;AT1G22200.1	AT1G22200.2 | Symbols: | Endoplasmic reticulum vesicle transporter protein | chr1:7838104-7840602 REVERSE LENGTH=338;AT1G22200.1 | Symbols: | Endoplasmic reticulum vesicle transporter protein | chr1:7837857-7840602 REVERSE LENGTH=386	21	56.2	20	54.1	20	54.1	5.34667e+07	5.97123e+07	11.552	15.576	1.11681	0.407141	0	0
AT1G22280.1	AT1G22280.1	AT1G22280.1 | Symbols: PAPP2C | phytochrome-associated protein phosphatase type 2C | chr1:7874236-7875496 FORWARD LENGTH=281;AT1G22280.3 | Symbols: PAPP2C | phytochrome-associated protein phosphatase type 2C | chr1:7874236-7875496 FORWARD LENGTH=287;AT1G22	29	76.9	28	76.9	29	76.9	5.77513e+07	71562000	7.85045	4.99898	1.23914	0.0205838	0	0
AT1G22300.1	AT1G22300.1	AT1G22300.1 | Symbols: GRF10, 14-3-3EPSILON, GF14 EPSILON | general regulatory factor 10 | chr1:7879146-7881103 REVERSE LENGTH=254;AT1G22300.2 | Symbols: GRF10, GF14 EPSILON | general regulatory factor 10 | chr1:7879244-7881103 REVERSE LENGTH=254;AT1G22300	36	86.2	31	83.5	35	86.2	5.08983e+08	3.80747e+08	11.6536	29.3316	0.748053	0.183799	0	0
AT1G22370.2	AT1G22370.2	AT1G22370.2 | Symbols: AtUGT85A5, UGT85A5 | UDP-glucosyl transferase 85A5 | chr1:7898116-7899879 REVERSE LENGTH=479;AT1G22370.1 | Symbols: AtUGT85A5, UGT85A5 | UDP-glucosyl transferase 85A5 | chr1:7898116-7899045 REVERSE LENGTH=309	2	8.6	2	8.6	2	8.6	408970	na	na	na	na	na	0	0
AT1G22410.1	AT1G22410.1	AT1G22410.1 | Symbols: | Class-II DAHP synthetase family protein | chr1:7912120-7914742 FORWARD LENGTH=527	36	65.3	31	57.5	36	65.3	1.80867e+08	1.26036e+08	35.7882	19.8461	0.696847	0.226955	0	0
AT1G22440.1	AT1G22440.1	AT1G22440.1 | Symbols: | Zinc-binding alcohol dehydrogenase family protein | chr1:7922560-7924759 FORWARD LENGTH=386	6	19.4	6	19.4	6	19.4	2332100	1.51133e+06	34.6719	7.62336	0.648057	0.196564	0	1
AT1G22450.1	AT1G22450.1	AT1G22450.1 | Symbols: COX6B, ATCOX6B2 | cytochrome C oxidase 6B | chr1:7925447-7926918 FORWARD LENGTH=191	5	30.9	5	30.9	5	30.9	1.68547e+07	20913000	18.3408	15.218	1.24078	0.183523	0	0
AT1G22510.1	AT1G22510.1;AT1G22510.2	AT1G22510.1 | Symbols: | RING/U-box protein with domain of unknown function (DUF 1232) | chr1:7951003-7952597 REVERSE LENGTH=185;AT1G22510.2 | Symbols: | RING/U-box protein with domain of unknown function (DUF 1232) | chr1:7951003-7952593 REVERSE LENGTH=	5	29.7	4	24.3	5	29.7	6.27787e+06	6.91897e+06	28.3793	21.4635	1.10212	0.625712	0	2
AT1G22520.1	AT1G22520.1;AT1G22520.2	AT1G22520.1 | Symbols: | Domain of unknown function (DUF543) | chr1:7953299-7954304 REVERSE LENGTH=99;AT1G22520.2 | Symbols: | Domain of unknown function (DUF543) | chr1:7952996-7954304 REVERSE LENGTH=179	4	45.5	3	28.3	4	45.5	4.53413e+06	5.68093e+06	52.0529	44.4117	1.25293	0.569897	0	0
AT1G22530.1	AT1G22530.1	AT1G22530.1 | Symbols: PATL2 | PATELLIN 2 | chr1:7955773-7958326 REVERSE LENGTH=683	59	56.5	55	52	59	56.5	2.66817e+08	3.07613e+08	8.95114	35.7871	1.1529	0.660334	0	0
AT1G22610.1	AT1G22610.1	AT1G22610.1 | Symbols: | C2 calcium/lipid-binding plant phosphoribosyltransferase family protein | chr1:7994478-7997567 FORWARD LENGTH=1029	2	2.5	2	2.5	2	2.5	205090000	1.18203e+08	53.833	33.3417	0.576345	0.241196	0	2
AT1G22620.1	AT1G22620.1	AT1G22620.1 | Symbols: ATSAC1 | Phosphoinositide phosphatase family protein | chr1:7997889-8002787 REVERSE LENGTH=912	3	3.7	3	3.7	3	3.7	1926700	2.12587e+06	39.2595	10.08	1.10337	0.599408	0	0
AT1G22740.1	AT1G22740.1	AT1G22740.1 | Symbols: RAB7, ATRABG3B, RAB75, RABG3B | RAB GTPase homolog G3B | chr1:8049247-8050494 FORWARD LENGTH=203	8	57.1	4	37.4	4	37.4	2.57572e+06	590400	76.6794	45.1921	0.229218	0.0848924	0	0
AT1G22840.1	AT1G22840.1	AT1G22840.1 | Symbols: CYTC-1, ATCYTC-A | CYTOCHROME C-1 | chr1:8079384-8080286 FORWARD LENGTH=114;AT1G22840.2 | Symbols: CYTC-1, ATCYTC-A | CYTOCHROME C-1 | chr1:8079384-8080246 FORWARD LENGTH=102	9	57	7	47.4	9	57	2.30957e+07	2.03492e+07	18.4912	60.2534	0.881082	0.574381	0	0
AT1G22890.1	AT1G22890.1	AT1G22890.1 | Symbols: | unknown protein; FUNCTIONS IN: molecular_function unknown; INVOLVED IN: biological_process unknown; LOCATED IN: endomembrane system; EXPRESSED IN: 19 plant structures; EXPRESSED DURING: 11 growth stages; Has 17 Blast hits to 17 pr	1	47.9	1	47.9	1	47.9	301640	na	na	na	na	na	0	0
AT1G22920.1	AT1G22920.1	AT1G22920.1 | Symbols: CSN5A, JAB1, AJH1 | COP9 signalosome 5A | chr1:8109882-8111895 REVERSE LENGTH=357;AT1G22920.2 | Symbols: CSN5A, JAB1, AJH1 | COP9 signalosome 5A | chr1:8109998-8111895 REVERSE LENGTH=351	6	20.4	6	20.4	6	20.4	5.42417e+06	5.24863e+06	15.0587	13.2694	0.967639	0.810506	0	0
AT1G22940.1	AT1G22940.1	AT1G22940.1 | Symbols: TH1, TH-1, THIE | thiamin biosynthesis protein, putative | chr1:8122384-8124908 FORWARD LENGTH=522	1	3.8	1	3.8	1	3.8	53088	65992	42.2389	40.9557	1.24307	0.62885	0	0
AT1G23100.1	AT1G23100.1	AT1G23100.1 | Symbols: | GroES-like family protein | chr1:8195867-8196336 FORWARD LENGTH=97	3	58.8	3	58.8	3	58.8	2931450	1.59393e+06	35.485	10.7708	0.543735	0.25056	0	0
AT1G23130.1	AT1G23130.1	AT1G23130.1 | Symbols: | Polyketide cyclase/dehydrase and lipid transport superfamily protein | chr1:8200434-8200997 FORWARD LENGTH=160	9	45	9	45	9	45	5743300	2.98777e+06	66.2525	8.88059	0.520218	0.526161	0	0
AT1G23140.1	AT1G23140.1	AT1G23140.1 | Symbols: | Calcium-dependent lipid-binding (CaLB domain) family protein | chr1:8202362-8203172 REVERSE LENGTH=165	5	34.5	5	34.5	5	34.5	1663500	2.82143e+06	10.9772	48.2853	1.69608	0.210182	0	0
AT1G23160.1	AT1G23160.1	AT1G23160.1 | Symbols: | Auxin-responsive GH3 family protein | chr1:8209232-8211325 FORWARD LENGTH=578	1	6.2	1	6.2	1	6.2	466530	na	na	na	na	na	0	0
AT1G23170.2	AT1G23170.2	AT1G23170.2 | Symbols: | Protein of unknown function DUF2359, transmembrane | chr1:8212724-8215516 FORWARD LENGTH=615;AT1G23170.1 | Symbols: | Protein of unknown function DUF2359, transmembrane | chr1:8212724-8215516 FORWARD LENGTH=569	16	24.1	8	15.1	8	15.1	9831200	8.57943e+06	5.25321	12.1424	0.872674	0.184561	0	0
AT1G23190.1	AT1G23190.1	AT1G23190.1 | Symbols: PGM3 | Phosphoglucomutase/phosphomannomutase family protein | chr1:8219946-8224186 FORWARD LENGTH=583	30	59.3	19	40.7	30	59.3	3.48123e+07	2.97527e+07	31.3187	20.9199	0.854659	0.542457	0	0
AT1G23230.2	AT1G23230.2;AT1G23230.1	AT1G23230.2 | Symbols: | FUNCTIONS IN: molecular_function unknown; INVOLVED IN: response to salt stress; EXPRESSED IN: 24 plant structures; EXPRESSED DURING: 15 growth stages; CONTAINS InterPro DOMAIN/s: Mediator complex subunit Med23 (InterPro:IPR021629)	2	2.3	2	2.3	2	2.3	388460	na	na	na	na	na	0	0
AT1G23260.1	AT1G23260.1	AT1G23260.1 | Symbols: MMZ1, UEV1A | MMS ZWEI homologue 1 | chr1:8257209-8258573 REVERSE LENGTH=158	2	13.3	1	7	1	7	1054200	997150	29.446	62.8371	0.945883	0.722459	0	0
AT1G23280.1	AT1G23280.1	AT1G23280.1 | Symbols: | MAK16 protein-related | chr1:8260865-8262650 REVERSE LENGTH=303	2	9.2	2	9.2	2	9.2	365760	542370	50.7015	27.5844	1.48286	0.433974	0	0
AT1G23290.1	AT1G23290.1	AT1G23290.1 | Symbols: RPL27A, RPL27AB | Ribosomal protein L18e/L15 superfamily protein | chr1:8263007-8263447 FORWARD LENGTH=146	22	64.4	3	16.4	3	16.4	109160000	106808000	6.64664	9.50727	0.978454	0.74727	0	0
AT1G23310.1	AT1G23310.1	AT1G23310.1 | Symbols: GGT1, AOAT1, GGAT1 | glutamate:glyoxylate aminotransferase | chr1:8268720-8271329 REVERSE LENGTH=481;AT1G23310.2 | Symbols: GGT1, AOAT1, GGAT1 | glutamate:glyoxylate aminotransferase | chr1:8268808-8271329 REVERSE LENGTH=441	14	43	5	20	14	43	7930500	9427300	12.1365	15.3817	1.18874	0.228034	0	0
AT1G23440.1	AT1G23440.1	AT1G23440.1 | Symbols: | Peptidase C15, pyroglutamyl peptidase I-like | chr1:8321940-8324019 FORWARD LENGTH=217	2	10.6	2	10.6	2	10.6	629377	575890	19.2493	19.7682	0.915016	0.616608	0	0
AT1G23460.1	AT1G23460.1	AT1G23460.1 | Symbols: | Pectin lyase-like superfamily protein | chr1:8327382-8329622 FORWARD LENGTH=460	6	19.8	6	19.8	6	19.8	1.0815e+06	1359330	10.9096	31.5489	1.2569	0.445501	0	0
AT1G23480.3	AT1G23480.3;AT1G23480.2;AT1G23480.1	AT1G23480.3 | Symbols: ATCSLA03, CSLA03, ATCSLA3, CSLA3 | cellulose synthase-like A3 | chr1:8334232-8336230 FORWARD LENGTH=484;AT1G23480.2 | Symbols: ATCSLA03, CSLA03, ATCSLA3, CSLA3 | cellulose synthase-like A3 | chr1:8333917-8336230 FORWARD LENGTH=556;AT	2	5	1	2.7	1	2.7	4220200	3.47213e+06	2.62001	15.3451	0.822741	0.153358	0	0
AT1G23750.1	AT1G23750.1	AT1G23750.1 | Symbols: | Nucleic acid-binding, OB-fold-like protein | chr1:8400638-8401171 FORWARD LENGTH=137	3	20.4	1	11.7	1	11.7	2593400	2816500	42.2288	na	1.08603	na	0	0
AT1G23800.1	AT1G23800.1	AT1G23800.1 | Symbols: ALDH2B7, ALDH2B | aldehyde dehydrogenase 2B7 | chr1:8412238-8414804 REVERSE LENGTH=534	10	26.4	10	26.4	10	26.4	4.84167e+06	3.75857e+06	24.1512	11.5051	0.776296	0.229241	0	0
AT1G23820.1	AT1G23820.1	AT1G23820.1 | Symbols: SPDS1 | spermidine synthase 1 | chr1:8420278-8422724 FORWARD LENGTH=378;AT1G23820.2 | Symbols: SPDS1 | spermidine synthase 1 | chr1:8420278-8422480 FORWARD LENGTH=327	10	36.2	5	27.2	10	36.2	9.20127e+06	4.71303e+06	32.9534	18.299	0.512216	0.0517265	0	0
AT1G23860.3	AT1G23860.3;AT1G23860.4;AT1G23860.2;AT1G23860.1	AT1G23860.3 | Symbols: SRZ-21, SRZ21, RSZ21, At-RSZ21 | RS-containing zinc finger protein 21 | chr1:8428091-8429164 REVERSE LENGTH=164;AT1G23860.4 | Symbols: RSZP21, RSZ21, At-RSZ21 | RS-containing zinc finger protein 21 | chr1:8428091-8429164 REVERSE LENG	3	17.7	2	17.7	2	17.7	608605	na	25.111	na	na	na	0	0
AT1G23870.1	AT1G23870.1	AT1G23870.1 | Symbols: ATTPS9, TPS9 | trehalose-phosphatase/synthase 9 | chr1:8432695-8435506 FORWARD LENGTH=867	9	13.8	8	11.9	9	13.8	4.02083e+06	5112600	13.4536	20.4489	1.27153	0.171213	0	0
AT1G23890.1	AT1G23890.1;AT1G23890.2	AT1G23890.1 | Symbols: | NHL domain-containing protein | chr1:8439321-8440803 REVERSE LENGTH=261;AT1G23890.2 | Symbols: | NHL domain-containing protein | chr1:8438900-8440803 REVERSE LENGTH=400	3	13.4	3	13.4	3	13.4	1541500	1606600	17.0274	13.82	1.04223	0.805642	0	2
AT1G23900.1	AT1G23900.1;AT1G23900.2	AT1G23900.1 | Symbols: GAMMA-ADAPTIN 1, Gamma-ADR | gamma-adaptin 1 | chr1:8441379-8447152 FORWARD LENGTH=876;AT1G23900.2 | Symbols: GAMMA-ADAPTIN 1 | gamma-adaptin 1 | chr1:8441379-8447152 FORWARD LENGTH=876	27	36.3	22	31.3	27	36.3	43920000	4.33423e+07	16.8225	24.9042	0.986847	0.897444	0	0
AT1G23935.1	AT1G23935.1	AT1G23935.1 | Symbols: | CONTAINS InterPro DOMAIN/s: Apoptosis inhibitory 5 (InterPro:IPR008383); BEST Arabidopsis thaliana protein match is: unknown protein (TAIR:AT3G19515.2); Has 219 Blast hits to 219 proteins in 67 species: Archae - 0; Bacteria - 0; M	2	4.1	2	4.1	2	4.1	1051500	462330	na	na	0.439686	na	0	0
AT1G23965.1	AT1G23965.1	AT1G23965.1 | Symbols: | unknown protein; FUNCTIONS IN: molecular_function unknown; INVOLVED IN: biological_process unknown; LOCATED IN: cellular_component unknown; BEST Arabidopsis thaliana protein match is: unknown protein (TAIR:AT1G70270.1); Has 30 Bla	1	15.4	1	15.4	1	15.4	1185400	na	na	na	na	na	0	0
AT1G24050.1	AT1G24050.1	AT1G24050.1 | Symbols: | RNA-processing, Lsm domain | chr1:8507057-8508439 FORWARD LENGTH=188	1	10.6	1	10.6	1	10.6	529300	na	na	na	na	na	0	0
AT1G24095.1	AT1G24095.1	AT1G24095.1 | Symbols: | Putative thiol-disulphide oxidoreductase DCC | chr1:8523345-8524690 FORWARD LENGTH=213	1	15	1	15	1	15	58514	92807.5	na	59.5545	1.58607	na	0	0
AT1G24100.1	AT1G24100.1	AT1G24100.1 | Symbols: UGT74B1 | UDP-glucosyl transferase 74B1 | chr1:8525547-8527010 REVERSE LENGTH=460	11	28.7	11	28.7	11	28.7	1.17143e+07	1.12757e+07	15.9954	4.54489	0.962553	0.767345	0	0
AT1G24120.1	AT1G24120.1	AT1G24120.1 | Symbols: ARL1 | ARG1-like 1 | chr1:8529283-8531946 REVERSE LENGTH=436	2	10.8	2	10.8	2	10.8	na	140350	na	na	na	na	0	0
AT1G24160.2	AT1G24160.2;AT1G24160.1	AT1G24160.2 | Symbols: | unknown protein; FUNCTIONS IN: molecular_function unknown; INVOLVED IN: biological_process unknown; LOCATED IN: cellular_component unknown; EXPRESSED IN: guard cell; BEST Arabidopsis thaliana protein match is: unknown protein (TAI	2	5	2	5	2	5	na	2718900	na	na	na	na	0	0
AT1G24180.1	AT1G24180.1	AT1G24180.1 | Symbols: IAR4 | Thiamin diphosphate-binding fold (THDP-binding) superfamily protein | chr1:8560777-8563382 REVERSE LENGTH=393	37	65.6	28	56.7	37	65.6	73089000	6.46843e+07	2.21876	21.862	0.885008	0.413885	0	0
AT1G24267.1	AT1G24267.1;AT1G24267.2	AT1G24267.1 | Symbols: | Protein of unknown function (DUF1664) | chr1:8604451-8607241 REVERSE LENGTH=343;AT1G24267.2 | Symbols: | Protein of unknown function (DUF1664) | chr1:8604451-8607241 REVERSE LENGTH=344	2	12.2	2	12.2	2	12.2	4.10773e+06	4998600	35.1311	21.9445	1.21688	0.431601	0	1
AT1G24280.1	AT1G24280.1	AT1G24280.1 | Symbols: G6PD3 | glucose-6-phosphate dehydrogenase 3 | chr1:8609495-8612383 FORWARD LENGTH=599	27	49.4	9	21.5	9	21.5	1.81527e+07	16906000	22.6281	25.19	0.931323	0.736095	0	0
AT1G24310.1	AT1G24310.1	AT1G24310.1 | Symbols: | unknown protein; FUNCTIONS IN: molecular_function unknown; INVOLVED IN: biological_process unknown; LOCATED IN: nucleolus; EXPRESSED IN: 20 plant structures; EXPRESSED DURING: 13 growth stages; Has 2922 Blast hits to 2454 proteins	2	5.3	2	5.3	2	5.3	367000	na	na	na	na	na	0	0
AT1G24320.1	AT1G24320.1	AT1G24320.1 | Symbols: | Six-hairpin glycosidases superfamily protein | chr1:8626437-8630935 REVERSE LENGTH=789	8	15.8	8	15.8	8	15.8	3.78757e+06	4247700	12.2587	22.4958	1.12149	0.515676	0	0
AT1G24360.1	AT1G24360.1	AT1G24360.1 | Symbols: | NAD(P)-binding Rossmann-fold superfamily protein | chr1:8640820-8643283 FORWARD LENGTH=319	13	45.5	13	45.5	13	45.5	21510000	9.74067e+06	34.6769	44.1204	0.452844	0.102781	0	0
AT1G24450.1	AT1G24450.1	AT1G24450.1 | Symbols: NFD2 | Ribonuclease III family protein | chr1:8664201-8665077 FORWARD LENGTH=191	1	12	1	12	1	12	1192300	1192200	na	na	0.999916	na	0	0
AT1G24460.1	AT1G24460.1	AT1G24460.1 | Symbols: | unknown protein; FUNCTIONS IN: molecular_function unknown; INVOLVED IN: biological_process unknown; LOCATED IN: cellular_component unknown; EXPRESSED IN: 23 plant structures; EXPRESSED DURING: 14 growth stages; BEST Arabidopsis th	27	20.3	27	20.3	27	20.3	12992000	1.32945e+07	12.6978	30.6438	1.02328	0.984529	0	0
AT1G24490.2	AT1G24490.2;AT1G24490.1	AT1G24490.2 | Symbols: ALB4, ARTEMIS | OxaA/YidC-like membrane insertion protein | chr1:8682364-8684966 FORWARD LENGTH=462;AT1G24490.1 | Symbols: ALB4, ARTEMIS | OxaA/YidC-like membrane insertion protein | chr1:8682364-8684966 FORWARD LENGTH=499	4	12.3	4	12.3	4	12.3	4.05433e+06	3503200	22.6605	22.3221	0.864063	0.478499	0	0
AT1G24510.1	AT1G24510.1	AT1G24510.1 | Symbols: | TCP-1/cpn60 chaperonin family protein | chr1:8685504-8688101 REVERSE LENGTH=535;AT1G24510.2 | Symbols: | TCP-1/cpn60 chaperonin family protein | chr1:8685504-8687660 REVERSE LENGTH=459	37	79.6	37	79.6	37	79.6	1.27958e+08	1.08082e+08	20.4509	8.48041	0.844668	0.334173	0	0
AT1G24560.1	AT1G24560.1	AT1G24560.1 | Symbols: | unknown protein; BEST Arabidopsis thaliana protein match is: unknown protein (TAIR:AT3G49055.1); Has 71940 Blast hits to 38124 proteins in 2481 species: Archae - 1358; Bacteria - 12126; Metazoa - 32861; Fungi - 6786; Plants - 4024	14	30.8	14	30.8	14	30.8	10055700	1.00286e+07	26.9309	27.2611	0.997308	0.994541	0	0
AT1G24706.1	AT1G24706.1;AT1G24706.2	AT1G24706.1 | Symbols: THO2, AtTHO2 | THO2 | chr1:8742210-8755243 FORWARD LENGTH=1804;AT1G24706.2 | Symbols: THO2 | THO2 | chr1:8742210-8755250 FORWARD LENGTH=1823	6	4.9	6	4.9	6	4.9	332270	2188800	na	na	6.58741	na	0	0
AT1G25350.1	AT1G25350.1;AT1G25350.2	AT1G25350.1 | Symbols: OVA9 | glutamine-tRNA ligase, putative / glutaminyl-tRNA synthetase, putative / GlnRS, putative | chr1:8889280-8894205 REVERSE LENGTH=795;AT1G25350.2 | Symbols: OVA9 | glutamine-tRNA ligase, putative / glutaminyl-tRNA synthetase, put	11	18.9	11	18.9	11	18.9	8546300	7004500	21.1297	31.6571	0.819594	0.407503	0	0
AT1G25375.1	AT1G25375.1	AT1G25375.1 | Symbols: | Metallo-hydrolase/oxidoreductase superfamily protein | chr1:8900279-8903220 REVERSE LENGTH=524	2	5.2	2	5.2	2	5.2	1343700	1059200	na	na	0.788271	na	0	1
AT1G25380.1	AT1G25380.1	AT1G25380.1 | Symbols: ATNDT2, NDT2 | NAD+ transporter 2 | chr1:8903726-8905818 FORWARD LENGTH=363	14	54.5	13	52.3	14	54.5	1.40623e+07	1.54587e+07	18.7902	7.05911	1.0993	0.457342	0	3
AT1G25390.1	AT1G25390.1	AT1G25390.1 | Symbols: | Protein kinase superfamily protein | chr1:8906640-8908800 REVERSE LENGTH=629	2	3.5	1	2.2	1	2.2	500240	412490	na	na	0.824584	na	0	1
AT1G25410.1	AT1G25410.1	AT1G25410.1 | Symbols: ATIPT6, IPT6 | isopentenyltransferase 6 | chr1:8914191-8915219 REVERSE LENGTH=342	1	5	1	5	1	5	1669200	na	na	na	na	na	0	0
AT1G25420.1	AT1G25420.1	AT1G25420.1 | Symbols: | Regulator of Vps4 activity in the MVB pathway protein | chr1:8916141-8917980 FORWARD LENGTH=323;AT1G25420.3 | Symbols: | Regulator of Vps4 activity in the MVB pathway protein | chr1:8916592-8917980 FORWARD LENGTH=255;AT1G25420.2	7	20.7	7	20.7	7	20.7	5.21183e+06	5.49067e+06	68.5932	48.4907	1.0535	0.738246	0	0
AT1G25480.1	AT1G25480.1	AT1G25480.1 | Symbols: | Aluminium activated malate transporter family protein | chr1:8948467-8950876 FORWARD LENGTH=548	4	8.8	3	5.8	4	8.8	4114700	3.84063e+06	1.86114	12.9395	0.933393	0.427075	0	6
AT1G25490.1	AT1G25490.1	AT1G25490.1 | Symbols: RCN1, REGA, ATB BETA BETA, EER1 | ARM repeat superfamily protein | chr1:8951700-8954899 FORWARD LENGTH=588	36	52.4	27	47.1	36	52.4	1.11417e+08	118170000	9.06883	5.66546	1.06061	0.388666	0	0
AT1G25520.1	AT1G25520.1	AT1G25520.1 | Symbols: | Uncharacterized protein family (UPF0016) | chr1:8962324-8964173 FORWARD LENGTH=230	4	19.1	3	15.2	4	19.1	4.12553e+06	5.03617e+06	25.2287	55.503	1.22073	0.827417	0	5
AT1G25570.1	AT1G25570.1	AT1G25570.1 | Symbols: | Di-glucose binding protein with Leucine-rich repeat domain | chr1:8992183-8995430 REVERSE LENGTH=628	7	20.7	7	20.7	7	20.7	6.40963e+06	6.95857e+06	24.8725	14.3755	1.08564	0.599547	0	1
AT1G26110.2	AT1G26110.2;AT1G26110.1	AT1G26110.2 | Symbols: DCP5 | decapping 5 | chr1:9024616-9027556 REVERSE LENGTH=605;AT1G26110.1 | Symbols: DCP5 | decapping 5 | chr1:9024616-9027556 REVERSE LENGTH=611	4	14.9	4	14.9	4	14.9	7187300	9.70003e+06	36.8435	43.8771	1.34961	0.438787	0	0
AT1G26120.1	AT1G26120.1	AT1G26120.1 | Symbols: ICME-LIKE1 | alpha/beta-Hydrolases superfamily protein | chr1:9028656-9031402 REVERSE LENGTH=476	3	8.2	3	8.2	3	8.2	2267600	2.28763e+06	13.1752	55.5895	1.00883	0.81007	0	2
AT1G26300.1	AT1G26300.1	AT1G26300.1 | Symbols: | BSD domain-containing protein | chr1:9096023-9099746 REVERSE LENGTH=316;AT1G26300.2 | Symbols: | BSD domain-containing protein | chr1:9098937-9099746 REVERSE LENGTH=213	3	13.6	3	13.6	3	13.6	1462500	1661950	32.8678	14.8871	1.13638	0.642751	0	0
AT1G26340.1	AT1G26340.1	AT1G26340.1 | Symbols: B5 #6, ATCB5-A, CB5-A | cytochrome B5 isoform A | chr1:9113992-9114755 FORWARD LENGTH=135	9	73.3	9	73.3	9	73.3	1.30727e+07	1.33557e+07	5.1815	16.0998	1.02165	0.908662	0	1
AT1G26380.1	AT1G26380.1	AT1G26380.1 | Symbols: | FAD-binding Berberine family protein | chr1:9126901-9128508 REVERSE LENGTH=535	18	31.6	14	25.6	18	31.6	7597500	1.26621e+07	70.4611	27.2128	1.66662	0.34922	0	0
AT1G26440.4	AT1G26440.4;AT1G26440.1;AT1G26440.3;AT1G26440.2	AT1G26440.4 | Symbols: ATUPS5, UPS5 | ureide permease 5 | chr1:9144109-9145673 REVERSE LENGTH=351;AT1G26440.1 | Symbols: ATUPS5, UPS5 | ureide permease 5 | chr1:9144109-9145673 REVERSE LENGTH=377;AT1G26440.3 | Symbols: ATUPS5, UPS5 | ureide permease 5 | ch	1	4.3	1	4.3	1	4.3	314740	na	na	na	na	na	0	0
AT1G26460.1	AT1G26460.1	AT1G26460.1 | Symbols: | Tetratricopeptide repeat (TPR)-like superfamily protein | chr1:9151816-9154407 FORWARD LENGTH=630	7	17.1	7	17.1	7	17.1	1.54767e+06	2259600	13.9055	30.5238	1.46	0.214652	0	0
AT1G26480.1	AT1G26480.1	AT1G26480.1 | Symbols: GRF12, GF14 IOTA | general regulatory factor 12 | chr1:9156573-9157845 REVERSE LENGTH=268	3	12.7	1	6.3	1	6.3	na	685870	na	na	na	na	0	0
AT1G26550.1	AT1G26550.1	AT1G26550.1 | Symbols: | FKBP-like peptidyl-prolyl cis-trans isomerase family protein | chr1:9171800-9172716 FORWARD LENGTH=142	3	24.6	3	24.6	3	24.6	3086550	1570050	35.6446	42.6818	0.508675	0.233909	0	0
AT1G26620.1	AT1G26620.1	AT1G26620.1 | Symbols: | Plant protein of unknown function (DUF863) | chr1:9195838-9198719 REVERSE LENGTH=867	1	1.2	1	1.2	1	1.2	1025290	665595	46.1814	5.72085	0.649177	0.464881	0	0
AT1G26630.1	AT1G26630.1	AT1G26630.1 | Symbols: FBR12, ATELF5A-2, ELF5A-2 | Eukaryotic translation initiation factor 5A-1 (eIF-5A 1) protein | chr1:9205968-9207098 FORWARD LENGTH=159;AT1G26630.2 | Symbols: FBR12, ATELF5A-2, ELF5A-2 | Eukaryotic translation initiation factor 5A-1 (	17	94.3	13	70.4	17	94.3	7.06353e+07	7.47977e+07	13.0306	35.4176	1.05893	0.922922	0	0
AT1G26670.1	AT1G26670.1	AT1G26670.1 | Symbols: VTI12, ATVTI12, VTI1B | Vesicle transport v-SNARE family protein | chr1:9216103-9217793 FORWARD LENGTH=222	6	34.2	6	34.2	6	34.2	2698600	2515950	30.1593	2.76834	0.932317	0.864052	0	1
AT1G26690.1	AT1G26690.1	AT1G26690.1 | Symbols: | emp24/gp25L/p24 family/GOLD family protein | chr1:9224299-9225682 REVERSE LENGTH=214	6	26.6	6	26.6	6	26.6	7.22657e+06	5123000	53.7567	9.0407	0.708912	0.671616	0	1
AT1G26700.1	AT1G26700.1	AT1G26700.1 | Symbols: MLO14, ATMLO14 | Seven transmembrane MLO family protein | chr1:9228300-9232237 FORWARD LENGTH=554	1	2.9	1	2.9	1	2.9	na	737920	na	na	na	na	0	6
AT1G26750.1	AT1G26750.1	AT1G26750.1 | Symbols: | unknown protein; Has 44 Blast hits to 44 proteins in 16 species: Archae - 0; Bacteria - 0; Metazoa - 0; Fungi - 0; Plants - 44; Viruses - 0; Other Eukaryotes - 0 (source: NCBI BLink). | chr1:9246857-9248053 FORWARD LENGTH=195	3	16.9	3	16.9	3	16.9	1963150	1950350	31.2321	18.9434	0.99348	0.97523	0	0
AT1G26830.1	AT1G26830.1	AT1G26830.1 | Symbols: CUL3A, ATCUL3A, ATCUL3, CUL3 | cullin 3 | chr1:9296063-9298374 FORWARD LENGTH=732;AT1G69670.1 | Symbols: CUL3B, ATCUL3B | cullin 3B | chr1:26202169-26204442 REVERSE LENGTH=732	10	17.1	10	17.1	10	17.1	5426100	5.37463e+06	14.35	5.94324	0.990515	0.966017	0	0
AT1G26850.1	AT1G26850.1;AT1G26850.2	AT1G26850.1 | Symbols: | S-adenosyl-L-methionine-dependent methyltransferases superfamily protein | chr1:9301146-9303432 REVERSE LENGTH=616;AT1G26850.2 | Symbols: | S-adenosyl-L-methionine-dependent methyltransferases superfamily protein | chr1:9301146-9	56	67.7	54	64.8	56	67.7	2.82743e+08	2.97637e+08	17.1194	15.3822	1.05267	0.716797	0	1
AT1G26880.1	AT1G26880.1;AT1G26880.2	AT1G26880.1 | Symbols: | Ribosomal protein L34e superfamily protein | chr1:9315640-9316681 REVERSE LENGTH=120;AT1G26880.2 | Symbols: | Ribosomal protein L34e superfamily protein | chr1:9315798-9316681 REVERSE LENGTH=96	15	59.2	7	25.8	7	25.8	4.13473e+07	3.77087e+07	26.8665	21.2017	0.911998	0.685761	0	0
AT1G26910.1	AT1G26910.1	AT1G26910.1 | Symbols: RPL10B | Ribosomal protein L16p/L10e family protein | chr1:9321709-9322813 FORWARD LENGTH=221	32	79.2	1	10.4	1	10.4	838550	na	na	na	na	na	0	0
AT1G26940.1	AT1G26940.1	AT1G26940.1 | Symbols: | Cyclophilin-like peptidyl-prolyl cis-trans isomerase family protein | chr1:9343193-9344962 FORWARD LENGTH=226	18	69.9	18	69.9	18	69.9	18338000	21430000	18.2094	4.57814	1.16861	0.253097	0	0
AT1G27000.1	AT1G27000.1	AT1G27000.1 | Symbols: | Protein of unknown function (DUF1664) | chr1:9374068-9376422 FORWARD LENGTH=304	2	11.5	2	11.5	2	11.5	1034875	1.55133e+06	25.4077	5.79842	1.49905	0.250629	0	1
AT1G27030.1	AT1G27030.1	AT1G27030.1 | Symbols: | unknown protein; BEST Arabidopsis thaliana protein match is: unknown protein (TAIR:AT1G27020.1); Has 504 Blast hits to 502 proteins in 169 species: Archae - 0; Bacteria - 299; Metazoa - 0; Fungi - 0; Plants - 67; Viruses - 0; Othe	3	14.8	3	14.8	3	14.8	1208730	800647	57.4957	40.479	0.662387	0.407859	0	0
AT1G27090.1	AT1G27090.1	AT1G27090.1 | Symbols: | glycine-rich protein | chr1:9404041-9406098 REVERSE LENGTH=420	5	17.9	5	17.9	5	17.9	4.78937e+06	4.10997e+06	14.2796	49.3235	0.858144	0.516066	0	0
AT1G27100.1	AT1G27100.1	AT1G27100.1 | Symbols: | Actin cross-linking protein | chr1:9407557-9411074 REVERSE LENGTH=519	5	11.2	5	11.2	5	11.2	1911800	2254000	26.793	23.8923	1.17899	0.579816	0	0
AT1G27130.1	AT1G27130.1	AT1G27130.1 | Symbols: ATGSTU13, GST12, GSTU13 | glutathione S-transferase tau 13 | chr1:9425582-9426597 FORWARD LENGTH=227	14	53.3	14	53.3	14	53.3	36922000	28289000	31.2912	5.97295	0.766183	0.378274	0	0
AT1G27170.1	AT1G27170.1	AT1G27170.1 | Symbols: | transmembrane receptors;ATP binding | chr1:9434718-9439219 FORWARD LENGTH=1384;AT1G27170.2 | Symbols: | transmembrane receptors;ATP binding | chr1:9433577-9439219 FORWARD LENGTH=1384	19	17.5	19	17.5	19	17.5	5.68463e+06	4450200	133.965	123.271	0.782847	0.909484	0	0
AT1G27190.1	AT1G27190.1	AT1G27190.1 | Symbols: | Leucine-rich repeat protein kinase family protein | chr1:9446923-9448728 REVERSE LENGTH=601	22	41.3	22	41.3	22	41.3	42931000	5.13137e+07	27.7226	36.4023	1.19526	0.610381	0	1
AT1G27300.1	AT1G27300.1	AT1G27300.1 | Symbols: | unknown protein; Has 54 Blast hits to 54 proteins in 19 species: Archae - 0; Bacteria - 0; Metazoa - 11; Fungi - 6; Plants - 34; Viruses - 0; Other Eukaryotes - 3 (source: NCBI BLink). | chr1:9483324-9484194 FORWARD LENGTH=200	6	23	6	23	6	23	7.30733e+06	7422300	29.6487	5.53723	1.01573	0.823668	0	1
AT1G27310.1	AT1G27310.1	AT1G27310.1 | Symbols: NTF2A | nuclear transport factor 2A | chr1:9484615-9485790 REVERSE LENGTH=122	3	43.4	3	43.4	3	43.4	1.22281e+07	8585650	35.505	7.04912	0.702123	0.318366	0	0
AT1G27320.1	AT1G27320.1	AT1G27320.1 | Symbols: AHK3, HK3 | histidine kinase 3 | chr1:9487780-9492027 FORWARD LENGTH=1036	5	4.2	3	2.2	3	2.2	765753	764490	28.322	37.7671	0.99835	0.972143	0	2
AT1G27350.1	AT1G27350.1;AT1G27330.1	AT1G27350.1 | Symbols: | Ribosome associated membrane protein RAMP4 | chr1:9498319-9499303 REVERSE LENGTH=68;AT1G27330.1 | Symbols: | Ribosome associated membrane protein RAMP4 | chr1:9493064-9493898 FORWARD LENGTH=68	8	38.2	8	38.2	8	38.2	4.33777e+07	36435000	29.2122	33.3448	0.839948	0.522686	0	1
AT1G27390.1	AT1G27390.1	AT1G27390.1 | Symbols: TOM20-2 | translocase outer membrane 20-2 | chr1:9513469-9514912 REVERSE LENGTH=210	17	71.4	17	71.4	17	71.4	34492000	3.48123e+07	11.2141	13.1804	1.00929	0.946578	0	1
AT1G27400.1	AT1G27400.1	AT1G27400.1 | Symbols: | Ribosomal protein L22p/L17e family protein | chr1:9515230-9516725 FORWARD LENGTH=176	37	86.4	8	22.7	8	22.7	2.13213e+08	1.90357e+08	51.4895	6.39171	0.892799	0.922293	0	0
AT1G27435.1	AT1G27435.1	AT1G27435.1 | Symbols: | unknown protein; Has 16 Blast hits to 16 proteins in 8 species: Archae - 0; Bacteria - 0; Metazoa - 0; Fungi - 0; Plants - 16; Viruses - 0; Other Eukaryotes - 0 (source: NCBI BLink). | chr1:9527956-9528814 REVERSE LENGTH=81	3	33.3	3	33.3	3	33.3	1070180	1601800	59.5018	na	1.49676	na	0	0
AT1G27450.2	AT1G27450.2	AT1G27450.2 | Symbols: APT1, ATAPT1 | adenine phosphoribosyl transferase 1 | chr1:9532421-9533807 FORWARD LENGTH=183;AT1G27450.1 | Symbols: APT1, ATAPT1 | adenine phosphoribosyl transferase 1 | chr1:9532042-9533807 FORWARD LENGTH=243;AT1G27450.3 | Symbols:	7	44.8	7	44.8	7	44.8	13842000	9676200	16.4541	17.7245	0.699046	0.0714231	0	0
AT1G27530.1	AT1G27530.1	AT1G27530.1 | Symbols: | CONTAINS InterPro DOMAIN/s: Ubiquitin-conjugating enzyme/RWD-like (InterPro:IPR016135), Ubiquitin-fold modifier-conjugating enzyme 1 (InterPro:IPR014806); Has 269 Blast hits to 269 proteins in 110 species: Archae - 0; Bacteria - 0	4	20.1	4	20.1	4	20.1	9356950	11855000	122.273	na	1.26697	na	0	1
AT1G27600.2	AT1G27600.2;AT1G27600.1	AT1G27600.2 | Symbols: IRX9-L, I9H | Nucleotide-diphospho-sugar transferases superfamily protein | chr1:9604083-9605881 REVERSE LENGTH=394;AT1G27600.1 | Symbols: IRX9-L, I9H | Nucleotide-diphospho-sugar transferases superfamily protein | chr1:9604083-96058	4	8.4	4	8.4	4	8.4	2.42313e+06	4.06393e+06	52.0707	62.0407	1.67714	0.451664	0	0
AT1G27610.1	AT1G27610.1	AT1G27610.1 | Symbols: | unknown protein; FUNCTIONS IN: molecular_function unknown; INVOLVED IN: biological_process unknown; LOCATED IN: chloroplast; EXPRESSED IN: 11 plant structures; EXPRESSED DURING: LP.04 four leaves visible, 4 anthesis, 4 leaf senesc	2	20.2	2	20.2	2	20.2	5.13853e+06	4293600	95.9958	45.3529	0.835569	0.928728	0	0
AT1G27650.1	AT1G27650.1	AT1G27650.1 | Symbols: ATU2AF35A | U2 snRNP auxiliary factor small subunit, putative | chr1:9615152-9616042 FORWARD LENGTH=296;AT1G27650.2 | Symbols: ATU2AF35A | U2 snRNP auxiliary factor small subunit, putative | chr1:9615302-9616042 FORWARD LENGTH=246	7	35.8	3	20.6	7	35.8	10588100	5555600	38.304	49.6244	0.524702	0.195198	0	0
AT1G27760.2	AT1G27760.2;AT1G27760.1;AT1G27760.3	AT1G27760.2 | Symbols: SAT32, ATSAT32 | interferon-related developmental regulator family protein / IFRD protein family | chr1:9669120-9671322 FORWARD LENGTH=426;AT1G27760.1 | Symbols: SAT32, ATSAT32 | interferon-related developmental regulator family prot	1	4.2	1	4.2	1	4.2	230223	256160	9.91478	41.5097	1.11266	0.822333	0	0
AT1G27770.1	AT1G27770.1	AT1G27770.1 | Symbols: ACA1, PEA1 | autoinhibited Ca2+-ATPase 1 | chr1:9671912-9676010 REVERSE LENGTH=1020;AT1G27770.2 | Symbols: ACA1, PEA1 | autoinhibited Ca2+-ATPase 1 | chr1:9671912-9676010 REVERSE LENGTH=946	48	43.2	43	38.7	44	40.5	8.53073e+07	8.00963e+07	1.49861	4.55455	0.938915	0.128629	0	9
AT1G27920.1	AT1G27920.1	AT1G27920.1 | Symbols: MAP65-8 | microtubule-associated protein 65-8 | chr1:9727106-9729848 FORWARD LENGTH=562	1	4.4	1	4.4	1	4.4	705280	na	na	na	na	na	0	0
AT1G27930.1	AT1G27930.1	AT1G27930.1 | Symbols: | Protein of unknown function (DUF579) | chr1:9731510-9732379 REVERSE LENGTH=289	11	36	11	36	11	36	8467000	6.74803e+06	20.6903	12.1928	0.79698	0.232751	0	1
AT1G27950.1	AT1G27950.1	AT1G27950.1 | Symbols: LTPG1 | glycosylphosphatidylinositol-anchored lipid protein transfer 1 | chr1:9740740-9741991 FORWARD LENGTH=193	4	18.1	4	18.1	4	18.1	10687200	11904090	50.6104	96.5288	1.11386	0.683181	0	1
AT1G27970.1	AT1G27970.1;AT1G27970.2	AT1G27970.1 | Symbols: NTF2B | nuclear transport factor 2B | chr1:9746921-9747787 FORWARD LENGTH=126;AT1G27970.2 | Symbols: NTF2B | nuclear transport factor 2B | chr1:9746921-9748306 FORWARD LENGTH=134	5	42.1	5	42.1	5	42.1	1.11996e+07	8724750	31.1179	20.3272	0.779021	0.381713	0	0
AT1G27980.1	AT1G27980.1	AT1G27980.1 | Symbols: DPL1, ATDPL1 | dihydrosphingosine phosphate lyase | chr1:9748812-9752618 FORWARD LENGTH=544	15	26.5	15	26.5	15	26.5	2.85307e+07	2.52957e+07	10.7883	14.06	0.886613	0.301769	0	2
AT1G28120.1	AT1G28120.1	AT1G28120.1 | Symbols: | CONTAINS InterPro DOMAIN/s: Ovarian tumour, otubain (InterPro:IPR003323), Ubiquitin thioesterase Otubain (InterPro:IPR016615), Peptidase C65, otubain (InterPro:IPR019400); Has 413 Blast hits to 411 proteins in 139 species: Archae	3	13.7	3	13.7	3	13.7	1515900	na	na	na	na	na	0	0
AT1G28130.1	AT1G28130.1	AT1G28130.1 | Symbols: GH3.17 | Auxin-responsive GH3 family protein | chr1:9825431-9827883 FORWARD LENGTH=609;AT1G28130.2 | Symbols: GH3.17 | Auxin-responsive GH3 family protein | chr1:9826379-9827883 FORWARD LENGTH=466	13	33.2	13	33.2	13	33.2	4.94377e+06	8.52887e+06	17.2298	15.8139	1.72518	0.0176511	0	0
AT1G28180.1	AT1G28180.1	AT1G28180.1 | Symbols: | P-loop containing nucleoside triphosphate hydrolases superfamily protein | chr1:9843084-9845002 REVERSE LENGTH=614	1	5.9	1	5.9	1	5.9	na	289980	na	na	na	na	0	0
AT1G28200.1	AT1G28200.1	AT1G28200.1 | Symbols: FIP1 | FH interacting protein 1 | chr1:9850395-9852300 REVERSE LENGTH=259	8	29.7	8	29.7	8	29.7	1.32143e+07	14916000	7.07656	8.94217	1.12877	0.148155	0	0
AT1G28210.1	AT1G28210.1;AT1G28210.2	AT1G28210.1 | Symbols: ATJ1 | DNAJ heat shock family protein | chr1:9854598-9859884 FORWARD LENGTH=408;AT1G28210.2 | Symbols: ATJ1 | DNAJ heat shock family protein | chr1:9854598-9859977 FORWARD LENGTH=427	3	11	3	11	3	11	878535	972543	28.5673	4.51	1.10701	0.658143	0	0
AT1G28240.1	AT1G28240.1	AT1G28240.1 | Symbols: | Protein of unknown function (DUF616) | chr1:9868521-9871798 REVERSE LENGTH=581	2	5.5	2	5.5	2	5.5	2582000	844540	na	na	0.327088	na	0	1
AT1G28260.2	AT1G28260.2;AT1G28260.1	AT1G28260.2 | Symbols: | Telomerase activating protein Est1 | chr1:9875776-9878782 REVERSE LENGTH=880;AT1G28260.1 | Symbols: | Telomerase activating protein Est1 | chr1:9875776-9878782 REVERSE LENGTH=880	2	3.1	2	3.1	2	3.1	1866560	1114830	79.8602	36.2195	0.597264	0.661404	0	0
AT1G28290.2	AT1G28290.2;AT1G28290.1	AT1G28290.2 | Symbols: AGP31 | arabinogalactan protein 31 | chr1:9889331-9890843 REVERSE LENGTH=315;AT1G28290.1 | Symbols: AGP31 | arabinogalactan protein 31 | chr1:9889331-9890843 REVERSE LENGTH=359	15	33.7	15	33.7	15	33.7	6.61517e+07	28596000	73.7475	65.0044	0.432279	0.242946	0	0
AT1G28340.1	AT1G28340.1	AT1G28340.1 | Symbols: AtRLP4, RLP4 | receptor like protein 4 | chr1:9940175-9943252 FORWARD LENGTH=626	9	16.5	9	16.5	9	16.5	8535300	5782600	14.7052	26.6261	0.677492	0.0913865	0	2
AT1G28380.1	AT1G28380.1	AT1G28380.1 | Symbols: NSL1 | MAC/Perforin domain-containing protein | chr1:9963696-9966060 FORWARD LENGTH=612	7	10.5	6	7.5	6	7.5	1577310	768267	79.5543	36.4174	0.487074	0.520559	0	0
AT1G28410.1	AT1G28410.1	AT1G28410.1 | Symbols: | FUNCTIONS IN: molecular_function unknown; INVOLVED IN: biological_process unknown; LOCATED IN: endomembrane system; EXPRESSED IN: 23 plant structures; EXPRESSED DURING: 15 growth stages; BEST Arabidopsis thaliana protein match is:	1	6.5	1	6.5	1	6.5	104020	na	na	na	na	na	0	0
AT1G28420.1	AT1G28420.1	AT1G28420.1 | Symbols: HB-1 | homeobox-1 | chr1:9979936-9987460 FORWARD LENGTH=1705	1	0.5	1	0.5	1	0.5	6.09513e+07	5.24587e+07	35.5948	48.1434	0.860665	0.657446	0	0
AT1G28440.1	AT1G28440.1	AT1G28440.1 | Symbols: HSL1 | HAESA-like 1 | chr1:9996914-10000171 FORWARD LENGTH=996	2	2.2	2	2.2	2	2.2	1581100	1306000	33.1084	8.09978	0.826007	0.506968	0	1
AT1G28470.1	AT1G28470.1	AT1G28470.1 | Symbols: ANAC010, SND3, NAC010 | NAC domain containing protein 10 | chr1:10010259-10011867 FORWARD LENGTH=314	1	8	1	8	1	8	na	2155700	na	na	na	na	0	0
AT1G28490.1	AT1G28490.1	AT1G28490.1 | Symbols: SYP61, ATSYP61, OSM1 | syntaxin of plants 61 | chr1:10016433-10017842 FORWARD LENGTH=245;AT1G28490.2 | Symbols: SYP61, ATSYP61, OSM1 | syntaxin of plants 61 | chr1:10016634-10017842 FORWARD LENGTH=206	7	41.2	7	41.2	7	41.2	3684800	4234050	19.6156	13.666	1.14906	0.393749	0	1
AT1G28510.1	AT1G28510.1	AT1G28510.1 | Symbols: | Optic atrophy 3 protein (OPA3) | chr1:10024036-10025939 FORWARD LENGTH=171	11	63.2	11	63.2	11	63.2	8.77657e+06	8.23073e+06	10.8465	15.6349	0.937808	0.58435	0	1
AT1G28540.1	AT1G28540.1	AT1G28540.1 | Symbols: | unknown protein; Has 25 Blast hits to 25 proteins in 10 species: Archae - 0; Bacteria - 0; Metazoa - 0; Fungi - 0; Plants - 25; Viruses - 0; Other Eukaryotes - 0 (source: NCBI BLink). | chr1:10035696-10036007 FORWARD LENGTH=103	3	46.6	3	46.6	3	46.6	1451600	1.07796e+06	40.3246	48.8886	0.742599	0.447894	0	1
AT1G28570.1	AT1G28570.1	AT1G28570.1 | Symbols: | SGNH hydrolase-type esterase superfamily protein | chr1:10041838-10044112 REVERSE LENGTH=389;AT1G28580.2 | Symbols: | GDSL-like Lipase/Acylhydrolase superfamily protein | chr1:10044603-10045874 REVERSE LENGTH=309;AT1G28570.2 | Sy	2	9	2	9	2	9	1231580	2540750	62.4248	2.99179	2.063	0.208078	0	0
AT1G28590.1	AT1G28590.1	AT1G28590.1 | Symbols: | GDSL-like Lipase/Acylhydrolase superfamily protein | chr1:10047509-10049300 REVERSE LENGTH=403	2	9.7	2	9.7	2	9.7	2447700	828123	na	56.7405	0.338327	na	0	0
AT1G28680.1	AT1G28680.1	AT1G28680.1 | Symbols: | HXXXD-type acyl-transferase family protein | chr1:10078222-10079763 FORWARD LENGTH=451	7	27.1	7	27.1	7	27.1	5023350	4962100	8.78508	6.54996	0.987807	0.888252	0	0
AT1G28760.1	AT1G28760.1	AT1G28760.1 | Symbols: | Uncharacterized conserved protein (DUF2215) | chr1:10103158-10104588 FORWARD LENGTH=476	5	14.5	5	14.5	5	14.5	1546900	1295750	41.3229	40.8138	0.837643	0.717641	0	5
AT1G29020.1	AT1G29020.1	AT1G29020.1 | Symbols: | Calcium-binding EF-hand family protein | chr1:10120497-10122902 REVERSE LENGTH=564	11	17.2	10	15.6	11	17.2	3.84733e+07	40867000	16.7056	12.7854	1.06222	0.634339	0	18
AT1G29025.1	AT1G29025.1	AT1G29025.1 | Symbols: | Calcium-binding EF-hand family protein | chr1:10124524-10126875 REVERSE LENGTH=578	10	19.7	10	19.7	10	19.7	1.37753e+07	1.35141e+07	15.1252	41.9897	0.981039	0.808695	0	0
AT1G29060.1	AT1G29060.1	AT1G29060.1 | Symbols: | Target SNARE coiled-coil domain protein | chr1:10147857-10149459 FORWARD LENGTH=134	5	47.8	2	23.1	2	23.1	749750	352240	na	na	0.46981	na	0	1
AT1G29090.1	AT1G29090.1	AT1G29090.1 | Symbols: | Cysteine proteinases superfamily protein | chr1:10163103-10164385 REVERSE LENGTH=355	1	5.4	1	5.4	1	5.4	na	na	na	na	na	na	0	0
AT1G29150.1	AT1G29150.1	AT1G29150.1 | Symbols: ATS9, RPN6 | non-ATPase subunit 9 | chr1:10181240-10182499 FORWARD LENGTH=419	28	60.9	28	60.9	28	60.9	3.24627e+07	2.29163e+07	21.3933	43.5927	0.705929	0.253213	0	0
AT1G29250.1	AT1G29250.1	AT1G29250.1 | Symbols: | Alba DNA/RNA-binding protein | chr1:10223461-10224592 REVERSE LENGTH=130	9	56.2	4	35.4	9	56.2	1.70873e+07	1.23389e+07	21.8974	28.0204	0.722106	0.176103	0	0
AT1G29320.1	AT1G29320.1	AT1G29320.1 | Symbols: | Transducin/WD40 repeat-like superfamily protein | chr1:10255355-10258238 FORWARD LENGTH=468	2	6.2	2	6.2	2	6.2	583005	na	1.86417	na	na	na	0	0
AT1G29470.2	AT1G29470.2;AT1G29470.1	AT1G29470.2 | Symbols: | S-adenosyl-L-methionine-dependent methyltransferases superfamily protein | chr1:10310424-10313369 REVERSE LENGTH=770;AT1G29470.1 | Symbols: | S-adenosyl-L-methionine-dependent methyltransferases superfamily protein | chr1:1031042	41	51.7	28	36.2	41	51.7	1.25483e+08	132500000	6.70573	12.9079	1.05592	0.598349	0	0
AT1G29670.1	AT1G29670.1	AT1G29670.1 | Symbols: | GDSL-like Lipase/Acylhydrolase superfamily protein | chr1:10375843-10377717 FORWARD LENGTH=363	1	3	1	3	1	3	356250	238270	47.5679	na	0.668828	na	0	0
AT1G29690.1	AT1G29690.1	AT1G29690.1 | Symbols: CAD1 | MAC/Perforin domain-containing protein | chr1:10379310-10381861 REVERSE LENGTH=561	9	19.6	9	19.6	9	19.6	2250000	2.21003e+06	5.97536	21.2455	0.982237	0.820941	0	0
AT1G29740.1	AT1G29740.1	AT1G29740.1 | Symbols: | Leucine-rich repeat transmembrane protein kinase | chr1:10407379-10412997 REVERSE LENGTH=1078	6	6.8	5	5.8	5	5.8	1782500	1.31817e+06	12.3689	38.5385	0.739504	0.26346	0	1
AT1G29790.2	AT1G29790.2;AT1G29790.1	AT1G29790.2 | Symbols: | S-adenosyl-L-methionine-dependent methyltransferases superfamily protein | chr1:10430025-10431161 FORWARD LENGTH=378;AT1G29790.1 | Symbols: | S-adenosyl-L-methionine-dependent methyltransferases superfamily protein | chr1:1043002	24	67.7	24	67.7	24	67.7	2.41127e+07	1.85843e+07	30.8817	34.3172	0.770729	0.378398	0	0
AT1G29820.2	AT1G29820.2;AT1G29820.1	AT1G29820.2 | Symbols: | Magnesium transporter CorA-like family protein | chr1:10438219-10440625 FORWARD LENGTH=540;AT1G29820.1 | Symbols: | Magnesium transporter CorA-like family protein | chr1:10438219-10440625 FORWARD LENGTH=540;AT1G29830.1 | Symbols:	11	27.8	11	27.8	11	27.8	2.16043e+06	1.91117e+06	24.2218	17.5848	0.884622	0.58096	0	0
AT1G29880.1	AT1G29880.1	AT1G29880.1 | Symbols: | glycyl-tRNA synthetase / glycine--tRNA ligase | chr1:10459662-10462781 REVERSE LENGTH=729	27	40.1	27	40.1	27	40.1	1.72623e+07	1.55673e+07	36.1892	25.9494	0.901809	0.768027	0	0
AT1G29890.2	AT1G29890.2	AT1G29890.2 | Symbols: | O-acetyltransferase family protein | chr1:10463532-10467153 FORWARD LENGTH=584;AT1G29890.1 | Symbols: | O-acetyltransferase family protein | chr1:10464491-10467153 FORWARD LENGTH=470	4	6.3	3	5.1	3	5.1	2782400	2.53437e+06	5.46391	32.5784	0.910856	0.589788	0	0
AT1G29900.1	AT1G29900.1	AT1G29900.1 | Symbols: CARB | carbamoyl phosphate synthetase B | chr1:10468164-10471976 FORWARD LENGTH=1187	21	22.5	21	22.5	21	22.5	18470000	1.49647e+07	32.3911	12.963	0.810215	0.48286	0	0
AT1G29965.1	AT1G29965.1	AT1G29965.1 | Symbols: | Ribosomal protein L18ae/LX family protein | chr1:10498458-10499373 REVERSE LENGTH=178	18	64	1	5.1	3	12.9	2643400	2611800	16.2184	32.2677	0.988046	0.86865	0	0
AT1G29970.2	AT1G29970.2;AT1G29970.1;AT1G29970.3	AT1G29970.2 | Symbols: RPL18AA | 60S ribosomal protein L18A-1 | chr1:10498458-10501311 REVERSE LENGTH=312	18	36.5	1	2.9	1	2.9	206730	475020	na	na	2.29778	na	0	0
AT1G29980.2	AT1G29980.2;AT1G29980.1	AT1G29980.2 | Symbols: | Protein of unknown function, DUF642 | chr1:10503411-10504617 REVERSE LENGTH=371;AT1G29980.1 | Symbols: | Protein of unknown function, DUF642 | chr1:10503411-10505994 REVERSE LENGTH=407	12	41.5	12	41.5	12	41.5	1.35547e+07	2.03693e+07	17.1438	16.3838	1.50275	0.0364672	0	0
AT1G29990.1	AT1G29990.1	AT1G29990.1 | Symbols: PFD6 | prefoldin 6 | chr1:10507666-10508821 FORWARD LENGTH=129	4	27.9	4	27.9	4	27.9	2.43443e+06	1558600	18.4679	28.6648	0.640231	0.110275	0	0
AT1G30000.1	AT1G30000.1	AT1G30000.1 | Symbols: MNS3 | alpha-mannosidase 3 | chr1:10509532-10512320 REVERSE LENGTH=624	10	21	10	21	10	21	8266400	1.01448e+07	24.0529	9.01481	1.22724	0.260089	0	1
AT1G30120.1	AT1G30120.1	AT1G30120.1 | Symbols: PDH-E1 BETA | pyruvate dehydrogenase E1 beta | chr1:10584350-10586477 REVERSE LENGTH=406	14	36.2	6	16.5	14	36.2	2.05677e+07	1.13953e+07	36.4981	18.4944	0.554041	0.136104	0	0
AT1G30130.2	AT1G30130.2;AT1G30130.1	AT1G30130.2 | Symbols: | unknown protein; FUNCTIONS IN: molecular_function unknown; INVOLVED IN: biological_process unknown; LOCATED IN: endomembrane system; EXPRESSED IN: 23 plant structures; EXPRESSED DURING: 13 growth stages; CONTAINS InterPro DOMAIN/s	6	30.2	6	30.2	6	30.2	2682700	3.04603e+06	44.1023	45.2527	1.13544	0.80629	0	0
AT1G30230.1	AT1G30230.1;AT1G30230.2	AT1G30230.1 | Symbols: | Glutathione S-transferase, C-terminal-like;Translation elongation factor EF1B/ribosomal protein S6 | chr1:10639286-10640515 FORWARD LENGTH=231;AT1G30230.2 | Symbols: | Glutathione S-transferase, C-terminal-like;Translation elong	14	76.2	11	66.7	14	76.2	73394000	5.22267e+07	29.4259	29.6106	0.711593	0.269685	0	0
AT1G30240.1	AT1G30240.1;AT1G30240.2	AT1G30240.1 | Symbols: | FUNCTIONS IN: binding; INVOLVED IN: biological_process unknown; LOCATED IN: cellular_component unknown; EXPRESSED IN: 21 plant structures; EXPRESSED DURING: 13 growth stages; CONTAINS InterPro DOMAIN/s: Armadillo-type fold (InterP	1	1.6	1	1.6	1	1.6	496025	na	41.7272	na	na	na	0	0
AT1G30360.1	AT1G30360.1	AT1G30360.1 | Symbols: ERD4 | Early-responsive to dehydration stress protein (ERD4) | chr1:10715892-10718799 FORWARD LENGTH=724	46	50.4	46	50.4	46	50.4	2.82423e+08	3.03373e+08	11.8756	17.1986	1.07418	0.600317	0	10
AT1G30400.1	AT1G30400.1;AT1G30400.2	AT1G30400.1 | Symbols: ATMRP1, EST1, ABCC1, ATABCC1, MRP1 | multidrug resistance-associated protein 1 | chr1:10728139-10737697 FORWARD LENGTH=1622;AT1G30400.2 | Symbols: ATMRP1, EST1, ABCC1 | multidrug resistance-associated protein 1 | chr1:10728139-107376	48	41.1	35	33.5	48	41.1	5.70237e+07	4.82973e+07	9.79548	6.40926	0.84697	0.0792643	0	14
AT1G30440.1	AT1G30440.1	AT1G30440.1 | Symbols: | Phototropic-responsive NPH3 family protein | chr1:10759475-10762199 FORWARD LENGTH=665	13	28.9	13	28.9	13	28.9	1.1587e+07	11501900	43.5248	23.5887	0.992658	0.89521	0	0
AT1G30450.3	AT1G30450.3;AT1G30450.2;AT1G30450.1	AT1G30450.3 | Symbols: CCC1, ATCCC1, HAP5 | cation-chloride co-transporter 1 | chr1:10762905-10769061 FORWARD LENGTH=975;AT1G30450.2 | Symbols: CCC1, ATCCC1, HAP5 | cation-chloride co-transporter 1 | chr1:10762905-10769061 FORWARD LENGTH=975;AT1G30450.1 |	24	26.1	24	26.1	24	26.1	3.21203e+07	3.01603e+07	9.38198	17.8774	0.938979	0.599518	0	0
AT1G30470.3	AT1G30470.3;AT1G30470.2;AT1G30470.1	AT1G30470.3 | Symbols: | SIT4 phosphatase-associated family protein | chr1:10779435-10786415 FORWARD LENGTH=764;AT1G30470.2 | Symbols: | SIT4 phosphatase-associated family protein | chr1:10779435-10786415 FORWARD LENGTH=805;AT1G30470.1 | Symbols: | SIT4	6	5.6	6	5.6	6	5.6	2.35183e+06	3.07397e+06	18.5832	11.248	1.30705	0.11113	0	0
AT1G30510.3	AT1G30510.3;AT1G30510.1;AT1G30510.2	AT1G30510.3 | Symbols: ATRFNR2, RFNR2 | root FNR 2 | chr1:10807150-10808292 REVERSE LENGTH=317;AT1G30510.1 | Symbols: ATRFNR2, RFNR2 | root FNR 2 | chr1:10807150-10808984 REVERSE LENGTH=381;AT1G30510.2 | Symbols: ATRFNR2, RFNR2 | root FNR 2 | chr1:10807150	25	78.2	20	59.6	25	78.2	108030000	6.90847e+07	35.0406	20.4706	0.639495	0.216799	0	0
AT1G30570.1	AT1G30570.1	AT1G30570.1 | Symbols: HERK2 | hercules receptor kinase 2 | chr1:10828933-10831482 FORWARD LENGTH=849	3	3.1	1	1.5	1	1.5	na	1561100	na	na	na	na	0	1
AT1G30580.1	AT1G30580.1	AT1G30580.1 | Symbols: | GTP binding | chr1:10831953-10835454 REVERSE LENGTH=394	28	74.1	28	74.1	28	74.1	68610000	7.13783e+07	26.3333	17.3601	1.04035	0.794379	0	0
AT1G30620.3	AT1G30620.3;AT1G30620.2;AT1G30620.1	AT1G30620.3 | Symbols: HSR8, MUR4, UXE1 | NAD(P)-binding Rossmann-fold superfamily protein | chr1:10855496-10857970 FORWARD LENGTH=418;AT1G30620.2 | Symbols: HSR8, MUR4, UXE1 | NAD(P)-binding Rossmann-fold superfamily protein | chr1:10855496-10857970 FORWA	9	22.2	3	6.5	3	6.5	995535	na	35.3385	na	na	na	0	0
AT1G30630.1	AT1G30630.1	AT1G30630.1 | Symbols: | Coatomer epsilon subunit | chr1:10858546-10860173 REVERSE LENGTH=292	15	70.5	15	70.5	15	70.5	2.66403e+07	20407000	11.9515	18.6409	0.766019	0.123476	0	0
AT1G30690.2	AT1G30690.2;AT1G30690.1	AT1G30690.2 | Symbols: | Sec14p-like phosphatidylinositol transfer family protein | chr1:10888284-10890085 FORWARD LENGTH=540;AT1G30690.1 | Symbols: | Sec14p-like phosphatidylinositol transfer family protein | chr1:10888284-10890085 FORWARD LENGTH=540	16	28.3	16	28.3	16	28.3	1.89143e+07	2.39607e+07	29.3008	30.7142	1.2668	0.370011	0	0
AT1G30700.1	AT1G30700.1	AT1G30700.1 | Symbols: | FAD-binding Berberine family protein | chr1:10892623-10894437 FORWARD LENGTH=527	14	23.1	14	23.1	14	23.1	16377000	12770300	24.1256	71.6212	0.77977	0.484669	0	0
AT1G30720.1	AT1G30720.1	AT1G30720.1 | Symbols: | FAD-binding Berberine family protein | chr1:10898197-10899780 FORWARD LENGTH=527	28	49.1	22	43.6	28	49.1	4.75013e+07	4.15093e+07	12.5617	28.0692	0.873856	0.47168	0	0
AT1G30730.1	AT1G30730.1	AT1G30730.1 | Symbols: | FAD-binding Berberine family protein | chr1:10900854-10902434 FORWARD LENGTH=526	27	41.1	21	34.2	21	34.2	4.78103e+07	58256000	37.6281	20.2456	1.21848	0.415664	0	0
AT1G30755.1	AT1G30755.1	AT1G30755.1 | Symbols: | Protein of unknown function (DUF668) | chr1:10905991-10908773 REVERSE LENGTH=615	2	4.6	2	4.6	2	4.6	589300	732053	27.1516	25.2719	1.24224	0.463839	0	0
AT1G30760.1	AT1G30760.1	AT1G30760.1 | Symbols: | FAD-binding Berberine family protein | chr1:10918321-10920441 FORWARD LENGTH=534	5	14.6	4	12.4	5	14.6	3851800	2174600	16.3306	0.611313	0.564567	0.0261666	0	0
AT1G30820.1	AT1G30820.1	AT1G30820.1 | Symbols: | CTP synthase family protein | chr1:10945251-10948825 REVERSE LENGTH=600	4	8.2	4	8.2	4	8.2	2907100	2511700	na	na	0.863988	na	0	0
AT1G30870.1	AT1G30870.1	AT1G30870.1 | Symbols: | Peroxidase superfamily protein | chr1:10991535-10992885 FORWARD LENGTH=349	6	33	6	33	6	33	1177515	1.12109e+06	39.5717	56.7404	0.952078	0.803969	0	0
AT1G30880.1	AT1G30880.1	AT1G30880.1 | Symbols: | unknown protein; Has 24 Blast hits to 24 proteins in 8 species: Archae - 0; Bacteria - 0; Metazoa - 2; Fungi - 0; Plants - 22; Viruses - 0; Other Eukaryotes - 0 (source: NCBI BLink). | chr1:10993379-10994056 REVERSE LENGTH=120	3	26.7	3	26.7	3	26.7	2.74323e+06	1702750	43.1483	21.3741	0.620709	0.314251	0	0
AT1G30890.2	AT1G30890.2;AT1G30890.1	AT1G30890.2 | Symbols: | Integral membrane HRF1 family protein | chr1:10994890-10995999 FORWARD LENGTH=269;AT1G30890.1 | Symbols: | Integral membrane HRF1 family protein | chr1:10994890-10995999 FORWARD LENGTH=269	5	21.6	3	12.3	3	12.3	3942500	4.38517e+06	31.5592	24.125	1.11228	0.622038	0	0
AT1G30900.1	AT1G30900.1	AT1G30900.1 | Symbols: VSR6, VSR3;3, BP80-3;3 | VACUOLAR SORTING RECEPTOR 6 | chr1:10997275-11000543 FORWARD LENGTH=631	33	54	29	50.9	31	52.3	7.07943e+07	5.26207e+07	22.0486	43.9125	0.743289	0.325843	0	1
AT1G31070.2	AT1G31070.2	AT1G31070.2 | Symbols: GlcNAc1pUT1 | N-acetylglucosamine-1-phosphate uridylyltransferase 1 | chr1:11084951-11088361 FORWARD LENGTH=505	1	4	1	4	1	4	1126285	224030	27.1364	na	0.198911	na	0	0
AT1G31130.1	AT1G31130.1	AT1G31130.1 | Symbols: | unknown protein; FUNCTIONS IN: molecular_function unknown; INVOLVED IN: biological_process unknown; LOCATED IN: cellular_component unknown; EXPRESSED IN: 23 plant structures; EXPRESSED DURING: 13 growth stages; BEST Arabidopsis th	7	23.1	7	23.1	7	23.1	4.37457e+06	4378300	35.3327	49.7707	1.00085	0.917772	0	7
AT1G31175.1	AT1G31175.1	AT1G31175.1 | Symbols: | unknown protein; Has 20 Blast hits to 20 proteins in 10 species: Archae - 0; Bacteria - 0; Metazoa - 0; Fungi - 0; Plants - 20; Viruses - 0; Other Eukaryotes - 0 (source: NCBI BLink). | chr1:11140549-11140905 FORWARD LENGTH=118	1	20.3	1	20.3	1	20.3	514230	761710	39.1512	na	1.48126	na	0	0
AT1G31180.1	AT1G31180.1	AT1G31180.1 | Symbols: ATIMD3, IMD3, IPMDH1 | isopropylmalate dehydrogenase 3 | chr1:11142843-11144617 REVERSE LENGTH=404	12	38.1	3	17.3	3	17.3	1035570	607400	30.8476	na	0.586537	na	0	0
AT1G31230.1	AT1G31230.1	AT1G31230.1 | Symbols: AK-HSDH I, AK-HSDH | aspartate kinase-homoserine dehydrogenase i | chr1:11158744-11163055 REVERSE LENGTH=911	15	22.6	13	19.1	15	22.6	8902000	5.66413e+06	37.9739	19.5737	0.636276	0.173832	0	0
AT1G31340.1	AT1G31340.1;AT2G35635.1	AT1G31340.1 | Symbols: RUB1, NEDD8, ATRUB1 | related to ubiquitin 1 | chr1:11218076-11219417 REVERSE LENGTH=156;AT2G35635.1 | Symbols: UBQ7, RUB2 | ubiquitin 7 | chr2:14981044-14981943 FORWARD LENGTH=154;AT4G05050.4 | Symbols: UBQ11 | ubiquitin 11 | chr4:2	21	59.6	1	12.2	1	12.2	833470	na	na	na	na	na	0	0
AT1G31440.1	AT1G31440.1	AT1G31440.1 | Symbols: | SH3 domain-containing protein | chr1:11256150-11258479 REVERSE LENGTH=439	5	13.4	4	11.8	4	11.8	1143985	956940	45.235	14.2406	0.836497	0.764196	0	0
AT1G31640.1	AT1G31640.1	AT1G31640.1 | Symbols: AGL92 | AGAMOUS-like 92 | chr1:11322692-11324176 REVERSE LENGTH=464	2	8.8	2	8.8	2	8.8	na	1945900	na	na	na	na	0	0
AT1G31730.1	AT1G31730.1	AT1G31730.1 | Symbols: | Adaptin family protein | chr1:11359907-11363916 FORWARD LENGTH=938	12	19.9	12	19.9	12	19.9	7.78577e+06	8.64823e+06	13.5457	14.2505	1.11077	0.416582	0	0
AT1G31770.1	AT1G31770.1	AT1G31770.1 | Symbols: ABCG14 | ATP-binding cassette 14 | chr1:11375252-11377644 REVERSE LENGTH=648	2	6.9	2	6.9	2	6.9	473360	na	na	na	na	na	0	6
AT1G31780.1	AT1G31780.1	AT1G31780.1 | Symbols: | CONTAINS InterPro DOMAIN/s: Conserved oligomeric complex COG6 (InterPro:IPR010490); Has 384 Blast hits to 379 proteins in 190 species: Archae - 0; Bacteria - 4; Metazoa - 151; Fungi - 156; Plants - 42; Viruses - 0; Other Eukaryote	3	5.4	3	5.4	3	5.4	893170	1139070	na	42.3406	1.27531	na	0	0
AT1G31812.1	AT1G31812.1	AT1G31812.1 | Symbols: ACBP6, ACBP | acyl-CoA-binding protein 6 | chr1:11411132-11412099 REVERSE LENGTH=92	4	60.9	4	60.9	4	60.9	2010100	na	20.2342	na	na	na	0	0
AT1G31817.1	AT1G31817.1	AT1G31817.1 | Symbols: NFD3 | Ribosomal L18p/L5e family protein | chr1:11414932-11416356 REVERSE LENGTH=314	1	5.4	1	5.4	1	5.4	709897	761563	37.5059	9.20386	1.07278	0.671739	0	0
AT1G31830.2	AT1G31830.2;AT1G31830.1	AT1G31830.2 | Symbols: | Amino acid permease family protein | chr1:11418875-11420314 REVERSE LENGTH=479;AT1G31830.1 | Symbols: | Amino acid permease family protein | chr1:11418875-11420362 REVERSE LENGTH=495	3	6.9	3	6.9	3	6.9	281925	469073	7.12562	14.6085	1.66382	0.0164586	0	0
AT1G31850.3	AT1G31850.3;AT1G31850.2;AT1G31850.1	AT1G31850.3 | Symbols: | S-adenosyl-L-methionine-dependent methyltransferases superfamily protein | chr1:11431165-11433443 FORWARD LENGTH=603;AT1G31850.2 | Symbols: | S-adenosyl-L-methionine-dependent methyltransferases superfamily protein | chr1:1143116	42	66.3	36	56.2	41	64.2	1.13623e+08	1.11487e+08	5.14752	5.45332	0.981195	0.683929	0	0
AT1G31860.1	AT1G31860.1	AT1G31860.1 | Symbols: AT-IE, HISN2 | histidine biosynthesis bifunctional protein (HISIE) | chr1:11434250-11436530 REVERSE LENGTH=281	3	10.7	3	10.7	3	10.7	970570	895605	26.1738	48.3026	0.922762	0.793339	0	0
AT1G31910.2	AT1G31910.2;AT1G31910.1	AT1G31910.2 | Symbols: | GHMP kinase family protein | chr1:11459050-11461386 FORWARD LENGTH=450;AT1G31910.1 | Symbols: | GHMP kinase family protein | chr1:11459050-11461649 FORWARD LENGTH=505	1	3.6	1	3.6	1	3.6	249660	na	na	na	na	na	0	0
AT1G31930.3	AT1G31930.3;AT1G31930.2;AT1G31930.1	AT1G31930.3 | Symbols: XLG3 | extra-large GTP-binding protein 3 | chr1:11465832-11468961 FORWARD LENGTH=848;AT1G31930.2 | Symbols: XLG3 | extra-large GTP-binding protein 3 | chr1:11465832-11468961 FORWARD LENGTH=848;AT1G31930.1 | Symbols: XLG3 | extra-larg	6	9.6	6	9.6	6	9.6	5144000	6786700	90.5438	45.546	1.31934	0.456224	0	0
AT1G32050.1	AT1G32050.1	AT1G32050.1 | Symbols: | SCAMP family protein | chr1:11528616-11530974 FORWARD LENGTH=264	10	42.4	10	42.4	10	42.4	20190000	20682000	6.4495	13.5372	1.02437	0.842983	0	4
AT1G32090.1	AT1G32090.1	AT1G32090.1 | Symbols: | early-responsive to dehydration stress protein (ERD4) | chr1:11540244-11544041 REVERSE LENGTH=806	8	12.8	7	11.7	8	12.8	4083900	4.31737e+06	27.8485	24.4461	1.05717	0.804608	0	8
AT1G32160.1	AT1G32160.1	AT1G32160.1 | Symbols: | Protein of unknown function (DUF760) | chr1:11568701-11570241 FORWARD LENGTH=406	1	5.7	1	5.7	1	5.7	76158	na	na	na	na	na	0	0
AT1G32200.2	AT1G32200.2;AT1G32200.1	AT1G32200.2 | Symbols: ATS1, ACT1 | phospholipid/glycerol acyltransferase family protein | chr1:11602223-11605001 REVERSE LENGTH=459;AT1G32200.1 | Symbols: ATS1, ACT1 | phospholipid/glycerol acyltransferase family protein | chr1:11602223-11605001 REVERSE L	2	7.2	2	7.2	2	7.2	639760	na	na	na	na	na	0	0
AT1G32210.1	AT1G32210.1	AT1G32210.1 | Symbols: ATDAD1 | Defender against death (DAD family) protein | chr1:11606047-11607652 REVERSE LENGTH=115	4	20.9	4	20.9	4	20.9	64148000	6.47917e+07	24.1002	19.3935	1.01003	0.929937	0	3
AT1G32400.3	AT1G32400.3;AT1G32400.2;AT1G32400.1	AT1G32400.3 | Symbols: TOM2A | tobamovirus multiplication 2A | chr1:11689393-11690873 REVERSE LENGTH=280;AT1G32400.2 | Symbols: TOM2A | tobamovirus multiplication 2A | chr1:11689393-11690873 REVERSE LENGTH=280;AT1G32400.1 | Symbols: TOM2A | tobamovirus mul	7	25	7	25	7	25	1.81553e+07	2.11637e+07	21.0153	6.69246	1.1657	0.325589	0	0
AT1G32440.1	AT1G32440.1	AT1G32440.1 | Symbols: PKp3 | plastidial pyruvate kinase 3 | chr1:11712205-11714963 FORWARD LENGTH=571	4	9.6	2	6	2	6	601820	2275500	na	na	3.78103	na	0	0
AT1G32450.1	AT1G32450.1	AT1G32450.1 | Symbols: NRT1.5 | nitrate transporter 1.5 | chr1:11715337-11719807 REVERSE LENGTH=614	14	20.2	14	20.2	14	20.2	1.18675e+07	5801000	39.6315	13.3319	0.488815	0.0749038	0	11
AT1G32490.2	AT1G32490.2;AT1G32490.1	AT1G32490.2 | Symbols: ESP3 | RNA helicase family protein | chr1:11742356-11749286 REVERSE LENGTH=1034;AT1G32490.1 | Symbols: EMB2733, ESP3 | RNA helicase family protein | chr1:11742356-11749286 REVERSE LENGTH=1044	1	3.4	1	3.4	1	3.4	1006100	771200	na	na	0.766524	na	0	0
AT1G32500.1	AT1G32500.1	AT1G32500.1 | Symbols: ATNAP6, NAP6 | non-intrinsic ABC protein 6 | chr1:11750091-11751994 REVERSE LENGTH=475	2	5.1	2	5.1	2	5.1	na	230690	na	na	na	na	0	0
AT1G32790.1	AT1G32790.1	AT1G32790.1 | Symbols: CID11 | CTC-interacting domain 11 | chr1:11875174-11877188 REVERSE LENGTH=358;AT1G32790.2 | Symbols: CID11 | CTC-interacting domain 11 | chr1:11875028-11877188 REVERSE LENGTH=406	3	10.1	2	6.4	3	10.1	1.16235e+06	1427400	58.8472	15.5841	1.22803	0.503132	0	0
AT1G32900.1	AT1G32900.1	AT1G32900.1 | Symbols: | UDP-Glycosyltransferase superfamily protein | chr1:11920582-11923506 REVERSE LENGTH=610	1	3.1	1	3.1	1	3.1	20462000	9181900	101.446	92.4469	0.448729	0.548601	0	0
AT1G33110.2	AT1G33110.2;AT1G33110.1	AT1G33110.2 | Symbols: | MATE efflux family protein | chr1:12005084-12008040 FORWARD LENGTH=404;AT1G33110.1 | Symbols: | MATE efflux family protein | chr1:12005084-12008618 FORWARD LENGTH=494	1	3.5	1	3.5	1	3.5	417495	487550	2.00363	na	1.1678	na	0	0
AT1G33140.1	AT1G33140.1;AT1G33120.1	AT1G33140.1 | Symbols: PGY2 | Ribosomal protein L6 family | chr1:12023360-12024502 FORWARD LENGTH=194;AT1G33120.1 | Symbols: | Ribosomal protein L6 family | chr1:12010986-12012223 FORWARD LENGTH=194	52	92.8	40	86.6	52	92.8	1.13837e+09	9.97567e+08	5.09476	22.9033	0.876314	0.37234	0	0
AT1G33170.1	AT1G33170.1	AT1G33170.1 | Symbols: | S-adenosyl-L-methionine-dependent methyltransferases superfamily protein | chr1:12027262-12030397 FORWARD LENGTH=639	29	52.3	27	47.4	28	49.5	4.82093e+07	5.54947e+07	20.6884	8.92962	1.15112	0.349893	0	1
AT1G33230.1	AT1G33230.1	AT1G33230.1 | Symbols: | TMPIT-like protein | chr1:12046844-12049794 FORWARD LENGTH=347	12	33.1	12	33.1	12	33.1	2.45943e+07	1.35927e+07	15.8939	48.378	0.552677	0.135354	0	5
AT1G33240.1	AT1G33240.1	AT1G33240.1 | Symbols: AT-GTL1, AT-GTL2, GTL1 | GT-2-like 1 | chr1:12051859-12054320 REVERSE LENGTH=669	1	3	1	3	1	3	557510	527245	28.6693	22.5217	0.945714	0.872705	0	0
AT1G33260.2	AT1G33260.2;AT1G33260.1	AT1G33260.2 | Symbols: | Protein kinase superfamily protein | chr1:12064796-12066114 FORWARD LENGTH=348;AT1G33260.1 | Symbols: | Protein kinase superfamily protein | chr1:12064796-12066114 FORWARD LENGTH=349	1	2.3	1	2.3	1	2.3	na	na	na	na	na	na	0	0
AT1G33490.1	AT1G33490.1	AT1G33490.1 | Symbols: | unknown protein; CONTAINS InterPro DOMAIN/s: Protein of unknown function DUF2062 (InterPro:IPR018639); BEST Arabidopsis thaliana protein match is: unknown protein (TAIR:AT4G10140.1); Has 88 Blast hits to 88 proteins in 29 species:	1	6.3	1	6.3	1	6.3	644920	492210	35.1514	na	0.763211	na	0	3
AT1G33590.1	AT1G33590.1	AT1G33590.1 | Symbols: | Leucine-rich repeat (LRR) family protein | chr1:12177788-12179221 FORWARD LENGTH=477	18	49.1	18	49.1	18	49.1	1.11432e+07	7794200	44.6344	58.2284	0.699456	0.476434	0	0
AT1G33610.1	AT1G33610.1	AT1G33610.1 | Symbols: | Leucine-rich repeat (LRR) family protein | chr1:12188910-12190346 FORWARD LENGTH=478	2	5	2	5	2	5	793740	926840	22.5065	64.432	1.16769	0.927635	0	0
AT1G33670.1	AT1G33670.1	AT1G33670.1 | Symbols: | Leucine-rich repeat (LRR) family protein | chr1:12201963-12203330 FORWARD LENGTH=455	1	4.2	1	4.2	1	4.2	420910	na	na	na	na	na	0	0
AT1G33700.2	AT1G33700.2;AT1G33700.1	AT1G33700.2 | Symbols: | Beta-glucosidase, GBA2 type family protein | chr1:12208853-12213571 REVERSE LENGTH=947;AT1G33700.1 | Symbols: | Beta-glucosidase, GBA2 type family protein | chr1:12208853-12213571 REVERSE LENGTH=947	4	4.5	3	3.6	4	4.5	935065	2209990	17.8368	54.2551	2.36346	0.195565	0	0
AT1G33790.2	AT1G33790.2	AT1G33790.2 | Symbols: | jacalin lectin family protein | chr1:12256990-12260432 FORWARD LENGTH=745;AT1G33790.1 | Symbols: | jacalin lectin family protein | chr1:12256990-12260432 FORWARD LENGTH=445	52	77.2	51	76.2	52	77.2	1.78037e+08	1.62413e+08	26.715	15.2407	0.912247	0.715506	0	0
AT1G33800.1	AT1G33800.1	AT1G33800.1 | Symbols: | Protein of unknown function (DUF579) | chr1:12261480-12262456 FORWARD LENGTH=297	12	62	12	62	12	62	6.64227e+07	71918000	11.9866	4.10184	1.08273	0.344184	0	1
AT1G33810.1	AT1G33810.1	AT1G33810.1 | Symbols: | unknown protein; FUNCTIONS IN: molecular_function unknown; INVOLVED IN: biological_process unknown; LOCATED IN: chloroplast thylakoid membrane, chloroplast, chloroplast envelope; EXPRESSED IN: 22 plant structures; EXPRESSED DURING	7	51.4	7	51.4	7	51.4	8.13873e+06	8.97457e+06	8.88556	18.7749	1.1027	0.50671	0	0
AT1G33890.1	AT1G33890.1	AT1G33890.1 | Symbols: | Avirulence induced gene (AIG1) family protein | chr1:12308284-12309686 REVERSE LENGTH=334	1	4.2	1	4.2	1	4.2	na	366430	na	na	na	na	0	1
AT1G33900.1	AT1G33900.1	AT1G33900.1 | Symbols: | P-loop containing nucleoside triphosphate hydrolases superfamily protein | chr1:12311518-12313518 REVERSE LENGTH=326	3	16.9	3	16.9	3	16.9	397625	938230	32.4384	57.4545	2.35959	0.281201	0	0
AT1G33970.3	AT1G33970.3;AT1G33970.5;AT1G33970.4;AT1G33970.2;AT1G33970.1	AT1G33970.3 | Symbols: | P-loop containing nucleoside triphosphate hydrolases superfamily protein | chr1:12349890-12350960 REVERSE LENGTH=276;AT1G33970.5 | Symbols: | P-loop containing nucleoside triphosphate hydrolases superfamily protein | chr1:1234961	2	8	2	8	2	8	282150	na	na	na	na	na	0	0
AT1G33990.1	AT1G33990.1	AT1G33990.1 | Symbols: ATMES14, MES14 | methyl esterase 14 | chr1:12355909-12357894 FORWARD LENGTH=348	11	33.9	8	26.1	11	33.9	4.67873e+06	5.81137e+06	36.7369	27.253	1.24208	0.406558	0	0
AT1G34060.1	AT1G34060.1	AT1G34060.1 | Symbols: | Pyridoxal phosphate (PLP)-dependent transferases superfamily protein | chr1:12396561-12398299 REVERSE LENGTH=463	1	5	1	5	1	5	984020	na	na	na	na	na	0	0
AT1G34120.1	AT1G34120.1;AT1G34120.3;AT1G34120.2	AT1G34120.1 | Symbols: IP5PI, AT5P1, ATIP5PI, AT5PTASE1 | inositol polyphosphate 5-phosphatase I | chr1:12426831-12429526 FORWARD LENGTH=586;AT1G34120.3 | Symbols: IP5PI, AT5P1, ATIP5PI | inositol polyphosphate 5-phosphatase I | chr1:12426831-12429526 FORW	2	4.1	2	4.1	2	4.1	na	na	na	na	na	na	0	0
AT1G34130.1	AT1G34130.1	AT1G34130.1 | Symbols: STT3B | staurosporin and temperature sensitive 3-like b | chr1:12430000-12432985 FORWARD LENGTH=735	15	19.7	15	19.7	15	19.7	3.68667e+07	35386000	5.68843	16.1165	0.959837	0.657275	0	13
AT1G34140.1	AT1G34140.1	AT1G34140.1 | Symbols: PAB1 | poly(A) binding protein 1 | chr1:12433356-12434735 REVERSE LENGTH=407	1	2.7	1	2.7	1	2.7	na	na	na	na	na	na	0	0
AT1G34220.2	AT1G34220.2	AT1G34220.2 | Symbols: | Regulator of Vps4 activity in the MVB pathway protein | chr1:12463102-12465911 REVERSE LENGTH=619;AT1G34220.1 | Symbols: | Regulator of Vps4 activity in the MVB pathway protein | chr1:12463102-12465911 REVERSE LENGTH=649	8	15.3	8	15.3	8	15.3	4.40927e+06	5203500	17.1721	18.4542	1.18013	0.321678	0	0
AT1G34270.1	AT1G34270.1	AT1G34270.1 | Symbols: | Exostosin family protein | chr1:12492571-12494514 REVERSE LENGTH=477	4	9.9	4	9.9	4	9.9	1673930	1301260	49.9562	20.4631	0.777368	0.620112	0	1
AT1G34300.1	AT1G34300.1	AT1G34300.1 | Symbols: | lectin protein kinase family protein | chr1:12503450-12505939 FORWARD LENGTH=829	3	4.9	2	4	2	4	1595100	1.89507e+06	na	35.2519	1.18806	na	0	2
AT1G34320.1	AT1G34320.1	AT1G34320.1 | Symbols: | Protein of unknown function (DUF668) | chr1:12520713-12524046 FORWARD LENGTH=657	7	8.8	7	8.8	7	8.8	4633900	6154500	22.6565	28.0283	1.32815	0.298164	0	0
AT1G34350.1	AT1G34350.1;AT1G34350.2	AT1G34350.1 | Symbols: | unknown protein; Has 192 Blast hits to 192 proteins in 79 species: Archae - 0; Bacteria - 0; Metazoa - 104; Fungi - 0; Plants - 60; Viruses - 0; Other Eukaryotes - 28 (source: NCBI BLink). | chr1:12534585-12535927 FORWARD LENGTH=1	3	13.5	3	13.5	3	13.5	1.06886e+06	876347	80.3059	52.2109	0.819887	0.841074	0	3
AT1G34430.1	AT1G34430.1	AT1G34430.1 | Symbols: EMB3003 | 2-oxoacid dehydrogenases acyltransferase family protein | chr1:12588027-12590084 REVERSE LENGTH=465	14	31.2	13	31.2	13	31.2	1.86793e+07	1.13216e+07	12.7697	78.086	0.606105	0.258935	0	0
AT1G34550.1	AT1G34550.1	AT1G34550.1 | Symbols: EMB2756 | Protein of unknown function (DUF616) | chr1:12647088-12652646 REVERSE LENGTH=735	11	19.2	7	14.4	11	19.2	8.82697e+06	5396900	8.19419	16.4239	0.61141	0.0216479	0	2
AT1G34750.1	AT1G34750.1	AT1G34750.1 | Symbols: | Protein phosphatase 2C family protein | chr1:12736386-12737727 REVERSE LENGTH=282	20	85.1	19	81.9	19	81.9	2.40917e+07	36182000	11.7397	10.6608	1.50185	0.0122152	0	0
AT1G34760.2	AT1G34760.2;AT1G34760.1	AT1G34760.2 | Symbols: GRF11, GF14 OMICRON, RHS5 | general regulatory factor 11 | chr1:12743981-12745603 REVERSE LENGTH=252;AT1G34760.1 | Symbols: GRF11, GF14 OMICRON, RHS5 | general regulatory factor 11 | chr1:12744062-12745603 REVERSE LENGTH=255	8	26.6	4	18.7	4	18.7	5.70773e+06	4130700	21.2996	17.2633	0.723702	0.135658	0	0
AT1G35160.1	AT1G35160.1	AT1G35160.1 | Symbols: GRF4, 14-3-3PHI, GF14 PHI | GF14 protein phi chain | chr1:12867264-12868514 FORWARD LENGTH=267;AT1G35160.2 | Symbols: GF14 PHI | GF14 protein phi chain | chr1:12867264-12868514 FORWARD LENGTH=295	38	88.4	23	74.9	25	74.9	1.85163e+08	1.11632e+08	19.7429	27.3503	0.602886	0.0568916	0	0
AT1G35220.1	AT1G35220.1	AT1G35220.1 | Symbols: | unknown protein; FUNCTIONS IN: molecular_function unknown; INVOLVED IN: biological_process unknown; LOCATED IN: cellular_component unknown; EXPRESSED IN: 22 plant structures; EXPRESSED DURING: 13 growth stages; Has 313 Blast hits	5	7	5	7	5	7	4.52347e+06	4.59903e+06	8.09353	42.0057	1.01671	0.890907	0	0
AT1G35255.1	AT1G35255.1	AT1G35255.1 | Symbols: | unknown protein; Has 3 Blast hits to 3 proteins in 1 species: Archae - 0; Bacteria - 0; Metazoa - 0; Fungi - 0; Plants - 3; Viruses - 0; Other Eukaryotes - 0 (source: NCBI BLink). | chr1:12935947-12936330 REVERSE LENGTH=127	1	11.8	1	11.8	1	11.8	493770	634250	na	na	1.2845	na	0	0
AT1G35580.1	AT1G35580.1;AT1G35580.2	AT1G35580.1 | Symbols: CINV1 | cytosolic invertase 1 | chr1:13122460-13124808 REVERSE LENGTH=551;AT1G35580.2 | Symbols: CINV1 | cytosolic invertase 1 | chr1:13122460-13124808 REVERSE LENGTH=551;AT1G35580.3 | Symbols: CINV1 | cytosolic invertase 1 | chr1:13	31	52.3	19	41.6	31	52.3	7.97043e+07	7.76183e+07	55.4781	22.2807	0.973828	0.878047	0	0
AT1G35620.1	AT1G35620.1	AT1G35620.1 | Symbols: ATPDIL5-2, ATPDI8, PDI8, PDIL5-2 | PDI-like 5-2 | chr1:13156504-13158280 FORWARD LENGTH=440	27	55	27	55	27	55	1.59717e+08	1.59237e+08	7.92158	6.43132	0.996995	0.971476	0	1
AT1G35670.1	AT1G35670.1	AT1G35670.1 | Symbols: ATCDPK2, CPK11, ATCPK11, CDPK2 | calcium-dependent protein kinase 2 | chr1:13205456-13208058 FORWARD LENGTH=495	11	25.3	7	18	11	25.3	9670800	7.74233e+06	44.1171	26.9116	0.800589	0.559361	0	1
AT1G35720.1	AT1G35720.1	AT1G35720.1 | Symbols: ANNAT1, OXY5, ATOXY5 | annexin 1 | chr1:13225304-13226939 FORWARD LENGTH=317	42	91.5	42	91.5	42	91.5	298160000	2.48807e+08	19.7112	16.0693	0.834474	0.30784	0	0
AT1G36050.2	AT1G36050.2;AT1G36050.1	AT1G36050.2 | Symbols: | Endoplasmic reticulum vesicle transporter protein | chr1:13450467-13453055 FORWARD LENGTH=386;AT1G36050.1 | Symbols: | Endoplasmic reticulum vesicle transporter protein | chr1:13450467-13453683 FORWARD LENGTH=489	23	53.9	22	53.9	23	53.9	3.69083e+07	46045000	14.9654	20.2835	1.24755	0.237555	0	0
AT1G36100.1	AT1G36100.1	AT1G36100.1 | Symbols: | myosin heavy chain-related | chr1:13494652-13495215 FORWARD LENGTH=187	1	6.4	1	6.4	1	6.4	622980	na	na	na	na	na	0	2
AT1G36160.1	AT1G36160.1;AT1G36160.2	AT1G36160.1 | Symbols: ACC1, AT-ACC1, EMB22, GK, PAS3 | acetyl-CoA carboxylase 1 | chr1:13534196-13543773 FORWARD LENGTH=2254;AT1G36160.2 | Symbols: ACC1 | acetyl-CoA carboxylase 1 | chr1:13534196-13543773 FORWARD LENGTH=2254	11	6.5	11	6.5	11	6.5	1842100	2060350	0.429922	51.284	1.11848	0.930768	0	0
AT1G36280.2	AT1G36280.2;AT1G36280.1	AT1G36280.2 | Symbols: | L-Aspartase-like family protein | chr1:13640600-13642908 FORWARD LENGTH=519;AT1G36280.1 | Symbols: | L-Aspartase-like family protein | chr1:13640600-13642908 FORWARD LENGTH=527	3	8.7	3	8.7	3	8.7	2490500	2415100	na	13.1344	0.969725	na	0	0
AT1G36310.2	AT1G36310.2;AT1G36310.1	AT1G36310.2 | Symbols: | S-adenosyl-L-methionine-dependent methyltransferases superfamily protein | chr1:13669644-13670934 FORWARD LENGTH=404;AT1G36310.1 | Symbols: | S-adenosyl-L-methionine-dependent methyltransferases superfamily protein | chr1:1366964	1	5.2	1	5.2	1	5.2	320760	na	na	na	na	na	0	0
AT1G36390.2	AT1G36390.2;AT1G36390.1	AT1G36390.2 | Symbols: | Co-chaperone GrpE family protein | chr1:13701811-13703524 REVERSE LENGTH=279;AT1G36390.1 | Symbols: | Co-chaperone GrpE family protein | chr1:13701811-13703524 REVERSE LENGTH=279	1	3.9	1	3.9	1	3.9	819740	na	na	na	na	na	0	0
AT1G37130.1	AT1G37130.1	AT1G37130.1 | Symbols: NIA2, B29, NIA2-1, CHL3, NR, NR2, ATNR2 | nitrate reductase 2 | chr1:14158617-14161652 FORWARD LENGTH=917	7	10.1	5	7.6	5	7.6	3817200	4668550	45.5437	16.0201	1.22303	0.589137	0	0
AT1G41820.1	AT1G41820.1	AT1G41820.1 | Symbols: | unknown protein; Has 46 Blast hits to 46 proteins in 21 species: Archae - 0; Bacteria - 6; Metazoa - 8; Fungi - 2; Plants - 5; Viruses - 1; Other Eukaryotes - 24 (source: NCBI BLink). | chr1:15582423-15585143 REVERSE LENGTH=401	1	4	1	4	1	4	na	na	na	na	na	na	0	0
AT1G41830.1	AT1G41830.1	AT1G41830.1 | Symbols: SKS6 | SKU5-similar 6 | chr1:15603892-15607802 REVERSE LENGTH=542	10	30.3	7	23.1	7	23.1	3453300	1258560	87.0692	36.7262	0.364451	0.452427	0	0
AT1G41880.1	AT1G41880.1	AT1G41880.1 | Symbols: | Ribosomal protein L35Ae family protein | chr1:15651585-15652427 REVERSE LENGTH=111	16	80.2	4	27	16	80.2	1.09177e+08	9.19413e+07	6.11038	21.9342	0.842134	0.287561	0	0
AT1G42440.1	AT1G42440.1	AT1G42440.1 | Symbols: | FUNCTIONS IN: molecular_function unknown; INVOLVED IN: ribosome biogenesis; LOCATED IN: nucleus; EXPRESSED IN: 22 plant structures; EXPRESSED DURING: 13 growth stages; CONTAINS InterPro DOMAIN/s: AARP2CN (InterPro:IPR012948), Prot	4	9.1	4	9.1	4	9.1	299995	185000	57.9908	4.86948	0.616677	0.533097	0	0
AT1G42470.1	AT1G42470.1	AT1G42470.1 | Symbols: | Patched family protein | chr1:15926987-15935128 FORWARD LENGTH=1272	13	12	11	10.8	11	10.8	7910200	6.62553e+06	30.411	36.4233	0.837594	0.544141	0	12
AT1G42480.3	AT1G42480.3;AT1G42480.1	AT1G42480.3 | Symbols: | unknown protein; FUNCTIONS IN: molecular_function unknown; INVOLVED IN: biological_process unknown; LOCATED IN: endomembrane system; EXPRESSED IN: 24 plant structures; EXPRESSED DURING: 13 growth stages; CONTAINS InterPro DOMAIN/s	1	6.6	1	6.6	1	6.6	191215	138090	11.7189	na	0.722171	na	0	0
AT1G42960.1	AT1G42960.1	AT1G42960.1 | Symbols: | expressed protein localized to the inner membrane of the chloroplast. | chr1:16125863-16127080 FORWARD LENGTH=168	10	41.7	10	41.7	10	41.7	2.22207e+08	2.91187e+08	20.8652	18.782	1.31043	0.156109	0	1
AT1G43130.1	AT1G43130.1	AT1G43130.1 | Symbols: LCV2 | like COV 2 | chr1:16228661-16231158 REVERSE LENGTH=261	3	13	3	13	3	13	82223.3	81103	16.6434	na	0.986375	na	0	2
AT1G43140.1	AT1G43140.1	AT1G43140.1 | Symbols: | Cullin family protein | chr1:16232785-16236109 FORWARD LENGTH=721;AT1G02980.1 | Symbols: CUL2, ATCUL2 | cullin 2 | chr1:677869-681212 FORWARD LENGTH=742	4	6.8	3	5.4	3	5.4	2811000	3392300	33.4495	17.7746	1.20679	0.414221	0	0
AT1G43170.9	AT1G43170.9;AT1G43170.8;AT1G43170.7;AT1G43170.6;AT1G43170.5;AT1G43170.3;AT1G43170.2;AT1G43170.1	AT1G43170.9 | Symbols: RP1 | ribosomal protein 1 | chr1:16266992-16268631 FORWARD LENGTH=389;AT1G43170.8 | Symbols: RP1 | ribosomal protein 1 | chr1:16266992-16268631 FORWARD LENGTH=389;AT1G43170.7 | Symbols: RP1 | ribosomal protein 1 | chr1:16266992-16268	77	89.7	60	76.1	77	89.7	2880800000	2.55173e+09	36.1082	18.0566	0.885772	0.755881	0	0
AT1G43190.3	AT1G43190.3;AT1G43190.2;AT1G43190.1	AT1G43190.3 | Symbols: PTB3 | polypyrimidine tract-binding protein 3 | chr1:16275432-16278185 REVERSE LENGTH=430;AT1G43190.2 | Symbols: PTB3 | polypyrimidine tract-binding protein 3 | chr1:16275432-16278185 REVERSE LENGTH=432;AT1G43190.1 | Symbols: PTB3 |	4	10.9	4	10.9	4	10.9	1.29043e+06	1653200	1.96023	16.14	1.28112	0.126055	0	0
AT1G43580.1	AT1G43580.1	AT1G43580.1 | Symbols: | Sphingomyelin synthetase family protein | chr1:16410673-16412612 REVERSE LENGTH=421	10	20	10	20	10	20	2.20653e+07	1.86816e+07	18.3653	71.3057	0.846648	0.544124	0	7
AT1G43600.1	AT1G43600.1	AT1G43600.1 | Symbols: | Haloacid dehalogenase-like hydrolase (HAD) superfamily protein | chr1:16415357-16416022 FORWARD LENGTH=221	1	6.8	1	6.8	1	6.8	na	na	na	na	na	na	0	0
AT1G43620.3	AT1G43620.3;AT1G43620.2;AT1G43620.1	AT1G43620.3 | Symbols: UGT80B1 | UDP-Glycosyltransferase superfamily protein | chr1:16425654-16429500 REVERSE LENGTH=615;AT1G43620.2 | Symbols: UGT80B1 | UDP-Glycosyltransferase superfamily protein | chr1:16425654-16429500 REVERSE LENGTH=615;AT1G43620.1 |	4	15.4	4	15.4	4	15.4	215213	306890	38.909	na	1.42598	na	0	0
AT1G43670.1	AT1G43670.1	AT1G43670.1 | Symbols: | Inositol monophosphatase family protein | chr1:16468184-16470347 FORWARD LENGTH=341	1	5.9	1	5.9	1	5.9	na	689600	na	na	na	na	0	0
AT1G43700.1	AT1G43700.1	AT1G43700.1 | Symbols: VIP1, SUE3 | VIRE2-interacting protein 1 | chr1:16484352-16486017 FORWARD LENGTH=341	4	10.3	4	10.3	4	10.3	1145600	691913	na	27.0892	0.603975	na	0	0
AT1G43710.1	AT1G43710.1	AT1G43710.1 | Symbols: emb1075 | Pyridoxal phosphate (PLP)-dependent transferases superfamily protein | chr1:16486534-16488298 REVERSE LENGTH=482	5	15.8	5	15.8	5	15.8	2.64707e+06	2.30843e+06	3.71246	26.5062	0.872072	0.38863	0	0
AT1G43722.1	AT1G43722.1	AT1G43722.1 | Symbols: | unknown protein; BEST Arabidopsis thaliana protein match is: unknown protein (TAIR:AT5G28730.1); Has 924 Blast hits to 912 proteins in 109 species: Archae - 0; Bacteria - 0; Metazoa - 222; Fungi - 31; Plants - 661; Viruses - 0; Ot	1	6.2	1	6.2	1	6.2	na	604720	na	na	na	na	0	0
AT1G43800.1	AT1G43800.1	AT1G43800.1 | Symbols: | Plant stearoyl-acyl-carrier-protein desaturase family protein | chr1:16577662-16579549 FORWARD LENGTH=391	8	24.3	8	24.3	8	24.3	1.74003e+07	18986000	20.807	14.788	1.09113	0.571647	0	0
AT1G43890.3	AT1G43890.3;AT1G43890.2;AT1G43890.1	AT1G43890.3 | Symbols: ATRAB18, ATRABC1, RAB18-1, RABC1, ATRAB-C1, RAB18 | RAB GTPASE HOMOLOG B18 | chr1:16646934-16648395 FORWARD LENGTH=212;AT1G43890.2 | Symbols: ATRAB18, ATRABC1, RAB18-1, RABC1, ATRAB-C1, RAB18 | RAB GTPASE HOMOLOG B18 | chr1:16646934-	25	87.3	23	83.5	25	87.3	134730000	1.29333e+08	10.1508	8.59862	0.959945	0.637577	0	0
AT1G43910.1	AT1G43910.1	AT1G43910.1 | Symbols: | P-loop containing nucleoside triphosphate hydrolases superfamily protein | chr1:16656050-16657628 REVERSE LENGTH=475	37	62.1	35	59.4	37	62.1	1.02957e+08	82146000	8.88665	2.04981	0.797864	0.0406198	0	0
AT1G44010.1	AT1G44010.1	AT1G44010.1 | Symbols: | unknown protein; BEST Arabidopsis thaliana protein match is: unknown protein (TAIR:AT1G15640.1); Has 211 Blast hits to 210 proteins in 16 species: Archae - 0; Bacteria - 0; Metazoa - 0; Fungi - 0; Plants - 211; Viruses - 0; Other	1	14.5	1	14.5	1	14.5	333210	na	na	na	na	na	0	6
AT1G44050.1	AT1G44050.1	AT1G44050.1 | Symbols: | Cysteine/Histidine-rich C1 domain family protein | chr1:16739309-16741513 FORWARD LENGTH=734	3	9.4	3	9.4	3	9.4	1072600	1530150	na	34.1365	1.42658	na	0	0
AT1G44120.1	AT1G44120.1	AT1G44120.1 | Symbols: | Armadillo/beta-catenin-like repeat ; C2 calcium/lipid-binding domain (CaLB) protein | chr1:16780610-16787414 FORWARD LENGTH=2114	2	1.9	2	1.9	2	1.9	na	28933500	na	11.4986	na	na	0	0
AT1G44170.1	AT1G44170.1;AT1G44170.2	AT1G44170.1 | Symbols: ALDH3H1, ALDH4 | aldehyde dehydrogenase 3H1 | chr1:16796564-16800031 REVERSE LENGTH=484;AT1G44170.2 | Symbols: ALDH3H1, ALDH4 | aldehyde dehydrogenase 3H1 | chr1:16796564-16800031 REVERSE LENGTH=484;AT1G44170.3 | Symbols: ALDH3H1, AL	43	59.3	43	59.3	43	59.3	3.57197e+08	3.01543e+08	20.7502	8.60323	0.844194	0.301062	0	0
AT1G44180.1	AT1G44180.1	AT1G44180.1 | Symbols: | Peptidase M20/M25/M40 family protein | chr1:16808239-16810413 REVERSE LENGTH=435	5	12.9	1	3.4	1	3.4	na	487220	na	na	na	na	0	0
AT1G44770.2	AT1G44770.2;AT1G44770.1	AT1G44770.2 | Symbols: | unknown protein; FUNCTIONS IN: molecular_function unknown; INVOLVED IN: biological_process unknown; LOCATED IN: cellular_component unknown; EXPRESSED IN: 24 plant structures; EXPRESSED DURING: 15 growth stages; BEST Arabidopsis th	2	14.8	2	14.8	2	14.8	268360	na	na	na	na	na	0	0
AT1G44800.1	AT1G44800.1	AT1G44800.1 | Symbols: | nodulin MtN21 /EamA-like transporter family protein | chr1:16914342-16916858 REVERSE LENGTH=370	5	12.2	5	12.2	5	12.2	29628000	2.77673e+07	45.4581	39.2613	0.937199	0.916138	0	9
AT1G44820.1	AT1G44820.1	AT1G44820.1 | Symbols: | Peptidase M20/M25/M40 family protein | chr1:16926351-16928354 FORWARD LENGTH=438	11	36.3	7	26.9	11	36.3	1.74383e+07	1.45773e+07	50.559	23.5683	0.835936	0.715857	0	0
AT1G44835.1	AT1G44835.1;AT1G44835.2	AT1G44835.1 | Symbols: | YbaK/aminoacyl-tRNA synthetase-associated domain | chr1:16939909-16942337 FORWARD LENGTH=307;AT1G44835.2 | Symbols: | YbaK/aminoacyl-tRNA synthetase-associated domain | chr1:16939909-16942337 FORWARD LENGTH=308	2	9.4	2	9.4	2	9.4	536500	na	na	na	na	na	0	0
AT1G44910.2	AT1G44910.2;AT1G44910.1	AT1G44910.2 | Symbols: ATPRP40A, PRP40A | pre-mRNA-processing protein 40A | chr1:16975930-16982647 FORWARD LENGTH=926;AT1G44910.1 | Symbols: ATPRP40A, PRP40A | pre-mRNA-processing protein 40A | chr1:16975930-16982818 FORWARD LENGTH=958	6	7.5	6	7.5	6	7.5	1.12995e+06	705153	47.3129	5.5842	0.624055	0.344678	0	0
AT1G44920.1	AT1G44920.1	AT1G44920.1 | Symbols: | unknown protein; FUNCTIONS IN: molecular_function unknown; INVOLVED IN: biological_process unknown; LOCATED IN: chloroplast; EXPRESSED IN: 22 plant structures; EXPRESSED DURING: 13 growth stages; CONTAINS InterPro DOMAIN/s: Protei	1	6.2	1	6.2	1	6.2	na	2037700	na	na	na	na	0	4
AT1G44960.1	AT1G44960.1	AT1G44960.1 | Symbols: | SNARE associated Golgi protein family | chr1:16999576-17001447 FORWARD LENGTH=261	2	10	2	10	2	10	531115	753030	14.0738	15.274	1.41783	0.142823	0	4
AT1G45000.1	AT1G45000.1	AT1G45000.1 | Symbols: | AAA-type ATPase family protein | chr1:17009220-17011607 FORWARD LENGTH=399;AT1G45000.2 | Symbols: | AAA-type ATPase family protein | chr1:17009220-17011607 FORWARD LENGTH=335	38	83.7	8	14.5	8	14.5	6578600	4870700	10.4331	33.9795	0.740385	0.259303	0	0
AT1G45145.1	AT1G45145.1	AT1G45145.1 | Symbols: ATTRX5, ATH5, LIV1, TRX5 | thioredoxin H-type 5 | chr1:17075264-17076256 REVERSE LENGTH=118	15	99.2	15	99.2	15	99.2	34056000	32626000	11.9055	17.0461	0.95801	0.713063	0	0
AT1G45160.1	AT1G45160.1;AT1G45160.2	AT1G45160.1 | Symbols: | Protein kinase superfamily protein | chr1:17084115-17090277 REVERSE LENGTH=1042;AT1G45160.2 | Symbols: | Protein kinase superfamily protein | chr1:17083814-17090277 REVERSE LENGTH=1067	3	5	3	5	3	5	1582300	na	na	na	na	na	0	0
AT1G45170.2	AT1G45170.2;AT1G45170.1	AT1G45170.2 | Symbols: | unknown protein; FUNCTIONS IN: molecular_function unknown; INVOLVED IN: biological_process unknown; LOCATED IN: cellular_component unknown; EXPRESSED IN: 24 plant structures; EXPRESSED DURING: 13 growth stages; BEST Arabidopsis th	2	21.6	2	21.6	2	21.6	1404235	1961900	49.536	13.5541	1.39713	0.47161	0	0
AT1G45201.2	AT1G45201.2;AT1G45201.1	AT1G45201.2 | Symbols: ATTLL1, TLL1 | triacylglycerol lipase-like 1 | chr1:17123889-17127497 FORWARD LENGTH=387;AT1G45201.1 | Symbols: ATTLL1, TLL1 | triacylglycerol lipase-like 1 | chr1:17123889-17128462 FORWARD LENGTH=479	13	33.6	13	33.6	13	33.6	1.53418e+07	1.75397e+07	35.8419	5.78513	1.14326	0.51964	0	0
AT1G45207.2	AT1G45207.2	AT1G45207.2 | Symbols: | Remorin family protein | chr1:17130703-17133548 REVERSE LENGTH=555	1	1.8	1	1.8	1	1.8	na	2960200	na	na	na	na	0	0
AT1G45233.2	AT1G45233.2	AT1G45233.2 | Symbols: THO5, AtTHO5 | THO complex, subunit 5 | chr1:17152956-17154662 FORWARD LENGTH=452	2	5.1	2	5.1	2	5.1	na	2299500	na	na	na	na	0	0
AT1G45688.1	AT1G45688.1	AT1G45688.1 | Symbols: | unknown protein; FUNCTIONS IN: molecular_function unknown; INVOLVED IN: biological_process unknown; LOCATED IN: plasma membrane; EXPRESSED IN: 22 plant structures; EXPRESSED DURING: 13 growth stages; BEST Arabidopsis thaliana prot	3	12.3	3	12.3	3	12.3	844147	1.20659e+06	60.9602	46.2795	1.42936	0.381849	0	1
AT1G47128.1	AT1G47128.1	AT1G47128.1 | Symbols: RD21, RD21A | Granulin repeat cysteine protease family protein | chr1:17283139-17285609 REVERSE LENGTH=462	16	30.7	15	28.8	15	28.8	253530000	1.88853e+08	3.26652	14.8031	0.744895	0.0700551	0	0
AT1G47200.1	AT1G47200.1	AT1G47200.1 | Symbols: WPP2 | WPP domain protein 2 | chr1:17298181-17298723 REVERSE LENGTH=180	4	26.7	4	26.7	4	26.7	2.73937e+06	2905200	9.41284	71.3602	1.06054	0.829765	0	0
AT1G47240.1	AT1G47240.1	AT1G47240.1 | Symbols: NRAMP2, ATNRAMP2 | NRAMP metal ion transporter 2 | chr1:17309043-17311308 REVERSE LENGTH=530	1	3	1	3	1	3	438600	364700	na	na	0.831509	na	0	11
AT1G47250.1	AT1G47250.1	AT1G47250.1 | Symbols: PAF2 | 20S proteasome alpha subunit F2 | chr1:17319220-17320900 FORWARD LENGTH=277	17	61.7	2	17	2	17	1375900	252320	na	na	0.183385	na	0	0
AT1G47260.1	AT1G47260.1	AT1G47260.1 | Symbols: APFI, GAMMA CA2 | gamma carbonic anhydrase 2 | chr1:17321384-17323347 REVERSE LENGTH=278	32	92.8	27	86.7	32	92.8	364030000	402970000	13.4567	11.2127	1.10697	0.373833	0	0
AT1G47278.1	AT1G47278.1;AT1G47278.2	AT1G47278.1 | Symbols: | unknown protein; FUNCTIONS IN: molecular_function unknown; INVOLVED IN: biological_process unknown; LOCATED IN: cellular_component unknown; Has 37 Blast hits to 37 proteins in 14 species: Archae - 0; Bacteria - 0; Metazoa - 0; Fun	2	31.2	2	31.2	2	31.2	1.94697e+06	2421900	19.101	33.9671	1.24394	0.557744	0	0
AT1G47290.1	AT1G47290.1;AT1G47290.2	AT1G47290.1 | Symbols: AT3BETAHSD/D1, 3BETAHSD/D1 | 3beta-hydroxysteroid-dehydrogenase/decarboxylase isoform 1 | chr1:17336121-17339030 FORWARD LENGTH=382;AT1G47290.2 | Symbols: AT3BETAHSD/D1, 3BETAHSD/D1 | 3beta-hydroxysteroid-dehydrogenase/decarboxylase	14	39.5	14	39.5	14	39.5	2.89627e+07	3.91787e+07	19.6315	4.75434	1.35273	0.0969663	0	2
AT1G47420.1	AT1G47420.1	AT1G47420.1 | Symbols: SDH5 | succinate dehydrogenase 5 | chr1:17395774-17397176 REVERSE LENGTH=257	20	54.9	20	54.9	20	54.9	1.17777e+08	132320000	3.92834	8.75055	1.12348	0.132106	0	0
AT1G47450.1	AT1G47450.1	AT1G47450.1 | Symbols: | Protein of unknown function (DUF784) | chr1:17402684-17403193 REVERSE LENGTH=169	1	11.8	1	11.8	1	11.8	na	na	na	na	na	na	0	0
AT1G47470.1	AT1G47470.1	AT1G47470.1 | Symbols: | Protein of unknown function (DUF784) | chr1:17414611-17415132 REVERSE LENGTH=173	1	20.2	1	20.2	1	20.2	713060	916240	na	na	1.28494	na	0	0
AT1G47480.1	AT1G47480.1	AT1G47480.1 | Symbols: | alpha/beta-Hydrolases superfamily protein | chr1:17417623-17419296 FORWARD LENGTH=314	3	18.5	3	18.5	3	18.5	1649400	1189900	na	na	0.721414	na	0	0
AT1G47550.1	AT1G47550.1	AT1G47550.1 | Symbols: SEC3A | exocyst complex component sec3A | chr1:17457171-17463896 FORWARD LENGTH=887;AT1G47550.2 | Symbols: SEC3A | exocyst complex component sec3A | chr1:17457171-17463896 FORWARD LENGTH=888	24	31	7	9.1	24	31	1.73417e+07	21311000	26.1022	21.3648	1.22889	0.336734	0	0
AT1G47560.1	AT1G47560.1	AT1G47560.1 | Symbols: SEC3B | exocyst complex component sec3B | chr1:17466751-17473190 FORWARD LENGTH=887	18	23	1	1.1	1	1.1	na	3273200	na	na	na	na	0	0
AT1G47600.1	AT1G47600.1	AT1G47600.1 | Symbols: BGLU34, TGG4 | beta glucosidase 34 | chr1:17491771-17494589 FORWARD LENGTH=511;AT1G47600.2 | Symbols: BGLU34 | beta glucosidase 34 | chr1:17491771-17494589 FORWARD LENGTH=510	19	52.3	9	26.6	18	50.9	26237000	1.56182e+07	25.9884	82.0702	0.595276	0.38386	0	0
AT1G47640.1	AT1G47640.1	AT1G47640.1 | Symbols: | unknown protein; FUNCTIONS IN: molecular_function unknown; INVOLVED IN: biological_process unknown; LOCATED IN: mitochondrion; EXPRESSED IN: 23 plant structures; EXPRESSED DURING: 13 growth stages; CONTAINS InterPro DOMAIN/s: Prot	3	14.5	3	14.5	3	14.5	3.23063e+06	2.43923e+06	48.6588	37.0391	0.755033	0.592816	0	5
AT1G47670.1	AT1G47670.1	AT1G47670.1 | Symbols: | Transmembrane amino acid transporter family protein | chr1:17536834-17539486 REVERSE LENGTH=519	3	5.4	3	5.4	3	5.4	1628980	2.40913e+06	63.5076	23.3636	1.47892	0.492654	0	10
AT1G47710.1	AT1G47710.1	AT1G47710.1 | Symbols: | Serine protease inhibitor (SERPIN) family protein | chr1:17558271-17560061 FORWARD LENGTH=391	9	23.3	9	23.3	9	23.3	3.68453e+06	3.31643e+06	8.51587	12.3222	0.900096	0.292146	0	2
AT1G47750.1	AT1G47750.1	AT1G47750.1 | Symbols: PEX11A | peroxin 11A | chr1:17569388-17570134 REVERSE LENGTH=248	10	55.2	10	55.2	10	55.2	5774200	6487200	14.3755	8.80685	1.12348	0.30815	0	2
AT1G47790.1	AT1G47790.1	AT1G47790.1 | Symbols: | F-box and associated interaction domains-containing protein | chr1:17600004-17601173 REVERSE LENGTH=389	1	3.3	1	3.3	1	3.3	917780	na	na	na	na	na	0	0
AT1G47830.1	AT1G47830.1	AT1G47830.1 | Symbols: | SNARE-like superfamily protein | chr1:17613346-17614784 REVERSE LENGTH=142	3	23.9	3	23.9	3	23.9	4610800	5.54333e+06	22.8388	8.5858	1.20225	0.291681	0	0
AT1G47840.1	AT1G47840.1	AT1G47840.1 | Symbols: HXK3 | hexokinase 3 | chr1:17616243-17618859 REVERSE LENGTH=493	8	22.3	7	20.1	7	20.1	2130230	473755	110.813	45.0618	0.222396	0.484838	0	0
AT1G47900.2	AT1G47900.2;AT1G47900.1	AT1G47900.2 | Symbols: | Plant protein of unknown function (DUF869) | chr1:17647340-17651035 REVERSE LENGTH=1052;AT1G47900.1 | Symbols: | Plant protein of unknown function (DUF869) | chr1:17647340-17651035 REVERSE LENGTH=1054	2	3.9	2	3.9	2	3.9	382343	309770	31.2733	na	0.810188	na	0	0
AT1G48030.2	AT1G48030.2;AT1G48030.1	AT1G48030.2 | Symbols: mtLPD1 | mitochondrial lipoamide dehydrogenase 1 | chr1:17717432-17719141 REVERSE LENGTH=507;AT1G48030.1 | Symbols: mtLPD1 | mitochondrial lipoamide dehydrogenase 1 | chr1:17717432-17719141 REVERSE LENGTH=507	22	41.2	12	28	12	28	6937180	1.85802e+06	133.064	69.5602	0.267836	0.49483	0	0
AT1G48090.1	AT1G48090.1	AT1G48090.1 | Symbols: | calcium-dependent lipid-binding family protein | chr1:17732582-17758194 REVERSE LENGTH=4146	16	5.6	16	5.6	16	5.6	4281000	5097000	54.6281	33.9982	1.19061	0.600173	0	0
AT1G48100.1	AT1G48100.1	AT1G48100.1 | Symbols: | Pectin lyase-like superfamily protein | chr1:17766921-17769625 FORWARD LENGTH=475	1	5.5	1	5.5	1	5.5	na	na	na	na	na	na	0	0
AT1G48140.1	AT1G48140.1	AT1G48140.1 | Symbols: | dolichol-phosphate mannosyltransferase-related | chr1:17783402-17783914 FORWARD LENGTH=89	2	13.5	2	13.5	2	13.5	3.48573e+06	4.13837e+06	12.1647	3.28619	1.18723	0.129408	0	1
AT1G48160.1	AT1G48160.1	AT1G48160.1 | Symbols: | signal recognition particle 19 kDa protein, putative / SRP19, putative | chr1:17786779-17788286 REVERSE LENGTH=145	13	63.4	13	63.4	13	63.4	1.47932e+07	1.47617e+07	56.9894	23.1797	0.997871	0.779098	0	0
AT1G48200.1	AT1G48200.1	AT1G48200.1 | Symbols: | unknown protein; FUNCTIONS IN: molecular_function unknown; INVOLVED IN: biological_process unknown; LOCATED IN: endomembrane system; EXPRESSED IN: 22 plant structures; EXPRESSED DURING: 13 growth stages; Has 30 Blast hits to 30 pr	6	53.4	6	53.4	6	53.4	1.28943e+07	1.24583e+07	5.46546	9.7657	0.966187	0.602139	0	0
AT1G48210.1	AT1G48210.1;AT1G48210.2	AT1G48210.1 | Symbols: | Protein kinase superfamily protein | chr1:17799551-17801798 FORWARD LENGTH=363;AT1G48210.2 | Symbols: | Protein kinase superfamily protein | chr1:17799551-17801798 FORWARD LENGTH=363	24	68.6	14	46.3	15	49.6	1.75733e+07	2.14533e+07	8.30898	5.05304	1.22079	0.0319944	0	0
AT1G48230.1	AT1G48230.1	AT1G48230.1 | Symbols: | nodulin MtN21 /EamA-like transporter family protein | chr1:17806264-17808604 FORWARD LENGTH=367	2	7.4	2	7.4	2	7.4	4.37907e+06	4023000	18.1679	30.8252	0.918689	0.660222	0	10
AT1G48270.1	AT1G48270.1	AT1G48270.1 | Symbols: GCR1 | G-protein-coupled receptor 1 | chr1:17828314-17830214 REVERSE LENGTH=326	3	8.9	3	8.9	3	8.9	737833	597850	56.3642	16.0523	0.810278	0.86143	0	7
AT1G48320.1	AT1G48320.1	AT1G48320.1 | Symbols: | Thioesterase superfamily protein | chr1:17855024-17855577 REVERSE LENGTH=156	3	27.6	3	27.6	3	27.6	3169000	2.76517e+06	23.6514	21.1172	0.872568	0.54207	0	0
AT1G48410.1	AT1G48410.1;AT1G48410.3;AT1G48410.2	AT1G48410.1 | Symbols: AGO1 | Stabilizer of iron transporter SufD / Polynucleotidyl transferase | chr1:17886285-17891892 REVERSE LENGTH=1048;AT1G48410.3 | Symbols: AGO1 | Stabilizer of iron transporter SufD / Polynucleotidyl transferase | chr1:17886285-178	22	24.1	22	24.1	22	24.1	1.25383e+07	1.01504e+07	14.5078	9.2839	0.809552	0.130367	0	0
AT1G48420.1	AT1G48420.1	AT1G48420.1 | Symbols: D-CDES, ATACD1, ACD1 | D-cysteine desulfhydrase | chr1:17896767-17898803 REVERSE LENGTH=401	4	15	4	15	4	15	1.96637e+06	2203700	33.7585	35.0457	1.1207	0.738049	0	0
AT1G48440.1	AT1G48440.1	AT1G48440.1 | Symbols: | B-cell receptor-associated 31-like | chr1:17907075-17908327 FORWARD LENGTH=129	6	30.2	6	30.2	6	30.2	2.98063e+07	24109000	6.45365	12.149	0.808855	0.0669547	0	2
AT1G48480.1	AT1G48480.1	AT1G48480.1 | Symbols: RKL1 | receptor-like kinase 1 | chr1:17918475-17920743 FORWARD LENGTH=655	23	37.9	19	33.7	23	37.9	2.98317e+07	3.39683e+07	25.9939	21.8831	1.13867	0.546355	0	1
AT1G48590.1	AT1G48590.1;AT1G48590.2	AT1G48590.1 | Symbols: | Calcium-dependent lipid-binding (CaLB domain) family protein | chr1:17962979-17964274 FORWARD LENGTH=169;AT1G48590.2 | Symbols: | Calcium-dependent lipid-binding (CaLB domain) family protein | chr1:17962886-17964274 FORWARD LENGT	1	5.9	1	5.9	1	5.9	na	na	na	na	na	na	0	0
AT1G48600.1	AT1G48600.1;AT1G48600.2	AT1G48600.1 | Symbols: PMEAMT, AtPMEAMT | S-adenosyl-L-methionine-dependent methyltransferases superfamily protein | chr1:17966448-17969077 FORWARD LENGTH=475;AT1G48600.2 | Symbols: PMEAMT, AtPMEAMT | S-adenosyl-L-methionine-dependent methyltransferases su	37	66.7	22	48.6	37	66.7	159500000	156770000	29.7037	24.7725	0.982884	0.972955	0	0
AT1G48630.1	AT1G48630.1	AT1G48630.1 | Symbols: RACK1B_AT | receptor for activated C kinase 1B | chr1:17981977-17983268 REVERSE LENGTH=326	19	52.8	6	20.9	11	37.4	6039300	3730300	36.3462	23.5329	0.617671	0.176968	0	0
AT1G48760.3	AT1G48760.3;AT1G48760.2;AT1G48760.1	AT1G48760.3 | Symbols: delta-ADR | delta-adaptin | chr1:18036652-18039261 REVERSE LENGTH=869;AT1G48760.2 | Symbols: delta-ADR | delta-adaptin | chr1:18036652-18039261 REVERSE LENGTH=869;AT1G48760.1 | Symbols: delta-ADR | delta-adaptin | chr1:18036652-18039	4	5.5	4	5.5	4	5.5	1462200	1099000	na	na	0.751607	na	0	0
AT1G48790.1	AT1G48790.1	AT1G48790.1 | Symbols: AMSH1 | associated molecule with the SH3 domain of STAM 1 | chr1:18043925-18047427 REVERSE LENGTH=507	1	3.6	1	3.6	1	3.6	126900	na	na	na	na	na	0	0
AT1G48830.2	AT1G48830.2;AT1G48830.1	AT1G48830.2 | Symbols: | Ribosomal protein S7e family protein | chr1:18059854-18060935 REVERSE LENGTH=191;AT1G48830.1 | Symbols: | Ribosomal protein S7e family protein | chr1:18059854-18060935 REVERSE LENGTH=191	33	85.9	29	77.5	29	77.5	9.52597e+07	8.18703e+07	19.891	58.5108	0.859444	0.525157	0	0
AT1G48850.1	AT1G48850.1	AT1G48850.1 | Symbols: EMB1144 | chorismate synthase, putative / 5-enolpyruvylshikimate-3-phosphate phospholyase, putative | chr1:18065154-18067956 REVERSE LENGTH=436;AT1G48850.3 | Symbols: EMB1144 | chorismate synthase, putative / 5-enolpyruvylshikimate-3	16	41.3	16	41.3	16	41.3	31823000	2.22657e+07	31.4237	18.812	0.699672	0.249565	0	0
AT1G48860.1	AT1G48860.1	AT1G48860.1 | Symbols: | RNA 3-terminal phosphate cyclase/enolpyruvate transferase, alpha/beta | chr1:18068892-18071331 REVERSE LENGTH=521;AT1G48860.2 | Symbols: | RNA 3-terminal phosphate cyclase/enolpyruvate transferase, alpha/beta | chr1:18068892-18	12	24.6	2	5.6	2	5.6	2438300	na	na	na	na	na	0	0
AT1G48880.1	AT1G48880.1	AT1G48880.1 | Symbols: TBL7 | TRICHOME BIREFRINGENCE-LIKE 7 | chr1:18081033-18082650 FORWARD LENGTH=445	1	6.5	1	6.5	1	6.5	na	1447200	na	na	na	na	0	2
AT1G48900.1	AT1G48900.1	AT1G48900.1 | Symbols: | Signal recognition particle, SRP54 subunit protein | chr1:18084972-18087743 REVERSE LENGTH=495;AT1G48900.2 | Symbols: | Signal recognition particle, SRP54 subunit protein | chr1:18085031-18087743 REVERSE LENGTH=431;AT5G49500.1 |	10	21.8	10	21.8	10	21.8	1.45693e+07	1.33967e+07	18.7683	20.1946	0.919511	0.611927	0	0
AT1G48920.1	AT1G48920.1	AT1G48920.1 | Symbols: ATNUC-L1, PARL1, NUC-L1 | nucleolin like 1 | chr1:18098186-18101422 FORWARD LENGTH=557	7	17.2	7	17.2	7	17.2	6.43147e+06	2523700	22.3327	37.7092	0.392399	0.0310997	0	0
AT1G49030.1	AT1G49030.1	AT1G49030.1 | Symbols: | PLAC8 family protein | chr1:18136794-18137846 FORWARD LENGTH=224	3	22.3	3	22.3	3	22.3	15590000	1.80927e+07	29.2794	19.9029	1.16053	0.470108	0	1
AT1G49040.1	AT1G49040.1;AT1G49040.3	AT1G49040.1 | Symbols: SCD1 | stomatal cytokinesis defective / SCD1 protein (SCD1) | chr1:18139419-18148826 REVERSE LENGTH=1187;AT1G49040.3 | Symbols: SCD1 | stomatal cytokinesis defective / SCD1 protein (SCD1) | chr1:18140457-18148826 REVERSE LENGTH=1040;	9	8.5	9	8.5	9	8.5	3104900	3471300	10.5028	25.1358	1.11801	0.575196	0	0
AT1G49140.1	AT1G49140.1	AT1G49140.1 | Symbols: | Complex I subunit NDUFS6 | chr1:18177696-18178269 REVERSE LENGTH=107	13	91.6	4	43	4	43	17030000	1.89643e+07	12.5103	28.187	1.11358	0.669883	0	0
AT1G49300.2	AT1G49300.2;AT1G49300.1	AT1G49300.2 | Symbols: ATRAB7, ATRABG3E, RABG3E | RAB GTPase homolog G3E | chr1:18234842-18236968 FORWARD LENGTH=206;AT1G49300.1 | Symbols: ATRAB7, ATRABG3E, RABG3E | RAB GTPase homolog G3E | chr1:18234842-18236968 FORWARD LENGTH=206	19	86.4	6	50.5	6	50.5	7240640	2.43468e+06	155.211	130.332	0.336253	0.704417	0	0
AT1G49340.2	AT1G49340.2;AT1G49340.1	AT1G49340.2 | Symbols: ATPI4K ALPHA | Phosphatidylinositol 3- and 4-kinase family protein | chr1:18252355-18263967 FORWARD LENGTH=2028;AT1G49340.1 | Symbols: ATPI4K ALPHA | Phosphatidylinositol 3- and 4-kinase family protein | chr1:18252355-18263967 FORWAR	36	23.5	36	23.5	36	23.5	1.51387e+07	1.95697e+07	10.1703	11.2658	1.29269	0.0429738	0	0
AT1G49390.1	AT1G49390.1	AT1G49390.1 | Symbols: | 2-oxoglutarate (2OG) and Fe(II)-dependent oxygenase superfamily protein | chr1:18279600-18280873 FORWARD LENGTH=348	1	10.3	1	10.3	1	10.3	726510	na	na	na	na	na	0	0
AT1G49400.1	AT1G49400.1	AT1G49400.1 | Symbols: emb1129 | Nucleic acid-binding, OB-fold-like protein | chr1:18283156-18283643 FORWARD LENGTH=116	2	14.7	2	14.7	2	14.7	1081700	na	na	na	na	na	0	0
AT1G49410.1	AT1G49410.1	AT1G49410.1 | Symbols: TOM6 | translocase of the outer mitochondrial membrane 6 | chr1:18286738-18286902 REVERSE LENGTH=54	7	74.1	7	74.1	7	74.1	8.89107e+06	1.12056e+07	35.969	17.0314	1.26032	0.315562	0	0
AT1G49430.1	AT1G49430.1	AT1G49430.1 | Symbols: LACS2, LRD2 | long-chain acyl-CoA synthetase 2 | chr1:18291188-18295641 FORWARD LENGTH=665	5	11.7	5	11.7	5	11.7	841727	988875	4.61173	3.65039	1.17482	0.0272992	0	0
AT1G49470.1	AT1G49470.1	AT1G49470.1 | Symbols: | Family of unknown function (DUF716) | chr1:18310554-18311462 FORWARD LENGTH=302	1	6	1	6	1	6	2.34503e+06	1573200	40.0519	12.738	0.670865	0.245921	0	7
AT1G49480.1	AT1G49480.1	AT1G49480.1 | Symbols: RTV1 | related to vernalization1 1 | chr1:18314596-18315460 REVERSE LENGTH=226	3	10.6	3	10.6	3	10.6	8008100	6882650	66.8935	70.0537	0.859461	0.845354	0	0
AT1G49510.1	AT1G49510.1	AT1G49510.1 | Symbols: emb1273 | embryo defective 1273 | chr1:18327026-18328147 FORWARD LENGTH=240	2	4.2	2	4.2	2	4.2	1785800	1951300	16.2289	7.28716	1.09268	0.430831	0	4
AT1G49600.1	AT1G49600.1	AT1G49600.1 | Symbols: ATRBP47A, RBP47A | RNA-binding protein 47A | chr1:18357236-18360150 REVERSE LENGTH=445;AT1G47490.2 | Symbols: ATRBP47C, RBP47C | RNA-binding protein 47C | chr1:17424801-17426114 FORWARD LENGTH=310;AT1G47490.1 | Symbols: ATRBP47C, RBP	2	10.8	2	10.8	2	10.8	388050	855450	48.3322	na	2.20448	na	0	0
AT1G49660.1	AT1G49660.1	AT1G49660.1 | Symbols: AtCXE5, CXE5 | carboxyesterase 5 | chr1:18378777-18379736 REVERSE LENGTH=319	1	8.2	1	8.2	1	8.2	477900	na	na	na	na	na	0	0
AT1G49670.1	AT1G49670.1;AT1G49670.2	AT1G49670.1 | Symbols: NQR | ARP protein (REF) | chr1:18381591-18386021 REVERSE LENGTH=629;AT1G49670.2 | Symbols: NQR | ARP protein (REF) | chr1:18381591-18386021 REVERSE LENGTH=652	6	16.7	6	16.7	6	16.7	1988900	1.80263e+06	39.2416	47.4734	0.906347	0.787506	0	0
AT1G49710.1	AT1G49710.1	AT1G49710.1 | Symbols: FUT12, ATFUT12, FUCTB, FUCT2 | fucosyltransferase 12 | chr1:18391622-18393769 REVERSE LENGTH=513	18	37	15	32.9	18	37	2.85817e+07	2.77233e+07	9.39483	21.4533	0.969969	0.778644	0	1
AT1G49760.1	AT1G49760.1;AT1G49760.2	AT1G49760.1 | Symbols: PAB8, PABP8 | poly(A) binding protein 8 | chr1:18416740-18419753 FORWARD LENGTH=671;AT1G49760.2 | Symbols: PAB8 | poly(A) binding protein 8 | chr1:18416740-18419753 FORWARD LENGTH=671	13	23.7	12	22.7	12	22.7	1.13245e+07	12680000	16.9931	17.4071	1.11969	0.491563	0	0
AT1G49820.1	AT1G49820.1	AT1G49820.1 | Symbols: ATMTK, MTK | S-methyl-5-thioribose kinase | chr1:18443005-18444907 FORWARD LENGTH=420	9	27.1	9	27.1	9	27.1	2.05057e+06	2.78887e+06	32.8128	9.86425	1.36005	0.223169	0	0
AT1G49860.1	AT1G49860.1	AT1G49860.1 | Symbols: ATGSTF14, GSTF14 | glutathione S-transferase (class phi) 14 | chr1:18458710-18459730 FORWARD LENGTH=254	5	31.1	5	31.1	5	31.1	1.29775e+06	1.1651e+06	52.8882	27.8991	0.897784	0.886815	0	0
AT1G49930.1	AT1G49930.1	AT1G49930.1 | Symbols: | BEST Arabidopsis thaliana protein match is: Alanyl-tRNA synthetase, class IIc (TAIR:AT5G22800.1); Has 21 Blast hits to 21 proteins in 10 species: Archae - 0; Bacteria - 0; Metazoa - 0; Fungi - 0; Plants - 21; Viruses - 0; Other Eu	1	11.9	1	11.9	1	11.9	694010	na	na	na	na	na	0	0
AT1G49970.1	AT1G49970.1	AT1G49970.1 | Symbols: CLPR1, NCLPP5, SVR2 | CLP protease proteolytic subunit 1 | chr1:18501936-18504462 REVERSE LENGTH=387	1	3.4	1	3.4	1	3.4	681200	na	na	na	na	na	0	0
AT1G50010.1	AT1G50010.1;AT1G04820.1	AT1G50010.1 | Symbols: TUA2 | tubulin alpha-2 chain | chr1:18517737-18519729 FORWARD LENGTH=450;AT1G04820.1 | Symbols: TUA4, TOR2 | tubulin alpha-4 chain | chr1:1356421-1358266 REVERSE LENGTH=450	35	72.2	3	6.4	35	72.2	3.72387e+08	3.65253e+08	6.97899	8.61014	0.980844	0.764758	0	0
AT1G50030.2	AT1G50030.2;AT1G50030.1	AT1G50030.2 | Symbols: TOR | target of rapamycin | chr1:18522626-18539619 REVERSE LENGTH=2454;AT1G50030.1 | Symbols: TOR | target of rapamycin | chr1:18522626-18539619 REVERSE LENGTH=2481	13	7.4	13	7.4	13	7.4	2.94267e+06	2847100	34.0938	16.1868	0.967524	0.994898	0	0
AT1G50050.1	AT1G50050.1	AT1G50050.1 | Symbols: | CAP (Cysteine-rich secretory proteins, Antigen 5, and Pathogenesis-related 1 protein) superfamily protein | chr1:18546165-18549046 FORWARD LENGTH=226	1	11.1	1	11.1	1	11.1	317417	379405	19.13	25.8219	1.19529	0.515374	0	0
AT1G50120.1	AT1G50120.1	AT1G50120.1 | Symbols: | FUNCTIONS IN: molecular_function unknown; INVOLVED IN: biological_process unknown; LOCATED IN: cellular_component unknown; EXPRESSED IN: 23 plant structures; EXPRESSED DURING: 13 growth stages; CONTAINS InterPro DOMAIN/s: Rgp1 (In	2	6.6	2	6.6	2	6.6	826865	963145	4.01329	7.83427	1.16482	0.177043	0	0
AT1G50200.1	AT1G50200.1	AT1G50200.1 | Symbols: ALATS, ACD | Alanyl-tRNA synthetase | chr1:18591429-18598311 REVERSE LENGTH=1003	62	51.4	3	1.2	62	51.4	1.13863e+08	102850000	11.791	0.396499	0.903276	0.285477	0	0
AT1G50200.2	AT1G50200.2	AT1G50200.2 | Symbols: ALATS | Alanyl-tRNA synthetase | chr1:18591429-18598167 REVERSE LENGTH=963	60	53.8	1	1.5	1	1.5	1631400	5599400	na	na	3.43227	na	0	0
AT1G50280.1	AT1G50280.1	AT1G50280.1 | Symbols: | Phototropic-responsive NPH3 family protein | chr1:18623857-18626292 REVERSE LENGTH=525	1	2.9	1	2.9	1	2.9	356650	na	na	na	na	na	0	0
AT1G50370.1	AT1G50370.1	AT1G50370.1 | Symbols: | Calcineurin-like metallo-phosphoesterase superfamily protein | chr1:18658894-18661672 FORWARD LENGTH=303	11	47.9	1	5.3	11	47.9	3194500	1250680	84.3216	28.7687	0.39151	0.469013	0	0
AT1G50380.1	AT1G50380.1	AT1G50380.1 | Symbols: | Prolyl oligopeptidase family protein | chr1:18662480-18666185 FORWARD LENGTH=710	4	11.4	4	11.4	4	11.4	1623800	1478700	na	na	0.910642	na	0	0
AT1G50400.1	AT1G50400.1	AT1G50400.1 | Symbols: | Eukaryotic porin family protein | chr1:18668155-18670322 FORWARD LENGTH=310	1	4.2	1	4.2	1	4.2	na	1860800	na	na	na	na	0	0
AT1G50430.2	AT1G50430.2;AT1G50430.1	AT1G50430.2 | Symbols: DWF5, PA, LE, ST7R, 7RED | Ergosterol biosynthesis ERG4/ERG24 family | chr1:18682175-18685555 REVERSE LENGTH=431;AT1G50430.1 | Symbols: DWF5, PA, LE, ST7R, 7RED | Ergosterol biosynthesis ERG4/ERG24 family | chr1:18682175-18685555 REV	7	15.3	7	15.3	7	15.3	2.27473e+07	22360000	33.1464	28.7359	0.982972	0.96316	0	0
AT1G50460.1	AT1G50460.1	AT1G50460.1 | Symbols: HKL1, ATHKL1 | hexokinase-like 1 | chr1:18694031-18697429 FORWARD LENGTH=498	6	19.9	6	19.9	6	19.9	6.62167e+06	7.68823e+06	12.5715	4.65828	1.16107	0.149315	0	0
AT1G50480.1	AT1G50480.1	AT1G50480.1 | Symbols: THFS | 10-formyltetrahydrofolate synthetase | chr1:18702064-18704687 FORWARD LENGTH=634	26	50	26	50	26	50	3.09037e+07	2.88133e+07	25.4055	4.15934	0.93236	0.771994	0	0
AT1G50500.1	AT1G50500.1;AT1G50500.2	AT1G50500.1 | Symbols: HIT1, ATVPS53, VPS53 | Membrane trafficking VPS53 family protein | chr1:18708217-18715597 REVERSE LENGTH=828;AT1G50500.2 | Symbols: HIT1 | Membrane trafficking VPS53 family protein | chr1:18708217-18715597 REVERSE LENGTH=847	13	20.3	13	20.3	13	20.3	10296200	7832800	67.9791	49.0201	0.760747	0.911261	0	0
AT1G50510.1	AT1G50510.1	AT1G50510.1 | Symbols: | indigoidine synthase A family protein | chr1:18716578-18719060 FORWARD LENGTH=330	5	29.4	5	29.4	5	29.4	2.65937e+06	2670300	25.3195	3.58545	1.00411	0.878168	0	1
AT1G50520.1	AT1G50520.1	AT1G50520.1 | Symbols: CYP705A27 | cytochrome P450, family 705, subfamily A, polypeptide 27 | chr1:18719381-18721070 FORWARD LENGTH=533	3	6.4	1	3.4	1	3.4	189730	344380	20.0135	35.5627	1.81511	0.224591	0	2
AT1G50560.1	AT1G50560.1	AT1G50560.1 | Symbols: CYP705A25 | cytochrome P450, family 705, subfamily A, polypeptide 25 | chr1:18724275-18725916 FORWARD LENGTH=519	6	11.8	5	10.2	6	11.8	2426700	2.18157e+06	na	51.259	0.898985	na	0	3
AT1G50570.2	AT1G50570.2;AT1G50570.1	AT1G50570.2 | Symbols: | Calcium-dependent lipid-binding (CaLB domain) family protein | chr1:18726400-18727566 REVERSE LENGTH=388;AT1G50570.1 | Symbols: | Calcium-dependent lipid-binding (CaLB domain) family protein | chr1:18726400-18727566 REVERSE LENGT	1	5.9	1	5.9	1	5.9	139770	na	na	na	na	na	0	0
AT1G50600.1	AT1G50600.1	AT1G50600.1 | Symbols: SCL5 | scarecrow-like 5 | chr1:18737398-18739547 REVERSE LENGTH=597	5	11.6	4	9.5	5	11.6	5669000	4366400	na	na	0.770224	na	0	0
AT1G50660.1	AT1G50660.1	AT1G50660.1 | Symbols: | unknown protein; INVOLVED IN: biological_process unknown; LOCATED IN: chloroplast; EXPRESSED IN: 22 plant structures; EXPRESSED DURING: 13 growth stages; BEST Arabidopsis thaliana protein match is: unknown protein (TAIR:AT3G20350.	3	6.2	2	4.6	3	6.2	1337400	1661050	1.40639	3.22254	1.242	0.036595	0	0
AT1G50670.1	AT1G50670.1	AT1G50670.1 | Symbols: | OTU-like cysteine protease family protein | chr1:18775086-18776552 REVERSE LENGTH=208	5	36.1	5	36.1	5	36.1	711780	na	na	na	na	na	0	0
AT1G50700.1	AT1G50700.1	AT1G50700.1 | Symbols: CPK33 | calcium-dependent protein kinase 33 | chr1:18782214-18784385 FORWARD LENGTH=521	13	30.1	4	14.2	4	14.2	735335	1.07371e+06	54.5551	25.2966	1.46016	0.467115	0	1
AT1G50920.1	AT1G50920.1	AT1G50920.1 | Symbols: | Nucleolar GTP-binding protein | chr1:18870555-18872570 FORWARD LENGTH=671	13	25.2	12	23.8	13	25.2	8.47293e+06	6.38827e+06	31.3617	15.414	0.753962	0.328138	0	0
AT1G50940.1	AT1G50940.1	AT1G50940.1 | Symbols: ETFALPHA | electron transfer flavoprotein alpha | chr1:18878038-18879939 REVERSE LENGTH=363	1	3.9	1	3.9	1	3.9	933325	365780	60.6514	na	0.391911	na	0	0
AT1G50970.1	AT1G50970.1	AT1G50970.1 | Symbols: | Membrane trafficking VPS53 family protein | chr1:18896323-18900268 FORWARD LENGTH=569	1	4.2	1	4.2	1	4.2	na	na	na	na	na	na	0	0
AT1G51270.4	AT1G51270.4;AT1G51270.2;AT1G51270.1;AT1G51270.3	AT1G51270.4 | Symbols: | structural molecules;transmembrane receptors;structural molecules | chr1:19007577-19011225 FORWARD LENGTH=467;AT1G51270.2 | Symbols: | structural molecules;transmembrane receptors;structural molecules | chr1:19007577-19010496 FOR	2	7.3	2	7.3	2	7.3	1035200	na	na	na	na	na	0	0
AT1G51390.1	AT1G51390.1	AT1G51390.1 | Symbols: NFU5, ATNFU1 | NFU domain protein 5 | chr1:19050427-19051753 FORWARD LENGTH=275	1	4.7	1	4.7	1	4.7	na	243970	na	na	na	na	0	0
AT1G51420.1	AT1G51420.1	AT1G51420.1 | Symbols: ATSPP1, SPP1 | sucrose-phosphatase 1 | chr1:19064852-19066704 REVERSE LENGTH=423;AT2G35840.3 | Symbols: | Sucrose-6F-phosphate phosphohydrolase family protein | chr2:15053952-15055776 FORWARD LENGTH=422;AT2G35840.2 | Symbols: | Suc	2	5.9	2	5.9	2	5.9	674890	na	na	na	na	na	0	0
AT1G51470.1	AT1G51470.1	AT1G51470.1 | Symbols: BGLU35, TGG5 | beta glucosidase 35 | chr1:19087424-19090248 FORWARD LENGTH=511	17	43.2	7	17.6	7	17.6	3284000	2385700	28.4105	na	0.726462	na	0	0
AT1G51510.1	AT1G51510.1	AT1G51510.1 | Symbols: Y14 | RNA-binding (RRM/RBD/RNP motifs) family protein | chr1:19103072-19104753 REVERSE LENGTH=202	1	7.4	1	7.4	1	7.4	1.71793e+06	905130	52.1175	18.1353	0.526871	0.172326	0	0
AT1G51540.1	AT1G51540.1	AT1G51540.1 | Symbols: | Galactose oxidase/kelch repeat superfamily protein | chr1:19115702-19117381 FORWARD LENGTH=415	7	21.2	6	18.6	6	18.6	4.40677e+06	3.79017e+06	20.9677	21.521	0.860079	0.44313	0	2
AT1G51570.1	AT1G51570.1	AT1G51570.1 | Symbols: | Calcium-dependent lipid-binding (CaLB domain) plant phosphoribosyltransferase family protein | chr1:19122358-19124688 REVERSE LENGTH=776	9	16.6	9	16.6	9	16.6	4.61573e+06	2.49923e+06	59.1157	39.0665	0.54146	0.225929	0	3
AT1G51590.1	AT1G51590.1	AT1G51590.1 | Symbols: MNS1, MANIB | alpha-mannosidase 1 | chr1:19128315-19132132 REVERSE LENGTH=560;AT1G51590.2 | Symbols: MNS1, MANIB | alpha-mannosidase 1 | chr1:19128315-19131406 REVERSE LENGTH=456	17	36.1	16	33.9	17	36.1	2.65287e+07	2.78363e+07	14.8365	5.74115	1.04929	0.613971	0	1
AT1G51610.1	AT1G51610.1	AT1G51610.1 | Symbols: | Cation efflux family protein | chr1:19136625-19139621 FORWARD LENGTH=457	3	8.1	3	8.1	3	8.1	588610	759140	45.8191	31.9139	1.28972	0.457862	0	5
AT1G51630.1	AT1G51630.1	AT1G51630.1 | Symbols: | O-fucosyltransferase family protein | chr1:19142141-19144082 REVERSE LENGTH=423	36	74.2	31	66.2	36	74.2	1.22817e+08	1.71897e+08	5.42465	13.2541	1.39962	0.0318876	0	1
AT1G51650.1	AT1G51650.1	AT1G51650.1 | Symbols: | ATP synthase epsilon chain, mitochondrial | chr1:19152680-19153641 FORWARD LENGTH=70	10	98.6	10	98.6	10	98.6	207980000	2.33477e+08	25.089	16.2156	1.12259	0.506968	0	0
AT1G51680.1	AT1G51680.1	AT1G51680.1 | Symbols: 4CL1, 4CL.1, AT4CL1 | 4-coumarate:CoA ligase 1 | chr1:19159007-19161464 REVERSE LENGTH=561;AT1G51680.3 | Symbols: 4CL1, 4CL.1, AT4CL1 | 4-coumarate:CoA ligase 1 | chr1:19159080-19161464 REVERSE LENGTH=539;AT1G51680.2 | Symbols: 4CL1,	14	31	13	26	14	31	2.57097e+07	19522000	22.2426	28.015	0.759325	0.235167	0	0
AT1G51690.2	AT1G51690.2;AT1G51690.1;AT1G51690.3	AT1G51690.2 | Symbols: ATB ALPHA, B ALPHA | protein phosphatase 2A 55 kDa regulatory subunit B alpha isoform | chr1:19166218-19169974 FORWARD LENGTH=512;AT1G51690.1 | Symbols: ATB ALPHA, B ALPHA | protein phosphatase 2A 55 kDa regulatory subunit B alpha is	6	12.3	6	12.3	6	12.3	600380	713480	17.861	24.8897	1.18838	0.513852	0	0
AT1G51710.1	AT1G51710.1	AT1G51710.1 | Symbols: UBP6, ATUBP6 | ubiquitin-specific protease 6 | chr1:19175805-19179894 REVERSE LENGTH=482;AT1G51710.2 | Symbols: UBP6 | ubiquitin-specific protease 6 | chr1:19175805-19179399 REVERSE LENGTH=443	10	27.8	10	27.8	10	27.8	9.16923e+06	5.68323e+06	27.4569	24.7758	0.619816	0.109047	0	0
AT1G51760.1	AT1G51760.1	AT1G51760.1 | Symbols: IAR3, JR3 | peptidase M20/M25/M40 family protein | chr1:19199562-19201424 FORWARD LENGTH=440	19	55.7	19	55.7	19	55.7	2.08767e+07	1.79587e+07	31.632	9.84839	0.860227	0.554988	0	0
AT1G51790.1	AT1G51790.1	AT1G51790.1 | Symbols: | Leucine-rich repeat protein kinase family protein | chr1:19206858-19210574 REVERSE LENGTH=882	20	28.7	20	28.7	20	28.7	2.33293e+07	3.31513e+07	15.002	10.7605	1.42102	0.0350618	0	1
AT1G51800.1	AT1G51800.1	AT1G51800.1 | Symbols: | Leucine-rich repeat protein kinase family protein | chr1:19214203-19217833 FORWARD LENGTH=894	36	36.5	32	33.6	34	35.6	9.45063e+07	143030000	5.92994	6.8201	1.51344	0.00147741	0	1
AT1G51810.1	AT1G51810.1	AT1G51810.1 | Symbols: | Leucine-rich repeat protein kinase family protein | chr1:19227119-19230584 REVERSE LENGTH=744	5	5.2	1	1.7	1	1.7	671440	1099300	na	na	1.63723	na	0	1
AT1G51850.1	AT1G51850.1	AT1G51850.1 | Symbols: | Leucine-rich repeat protein kinase family protein | chr1:19252964-19256783 REVERSE LENGTH=865	29	35.8	21	27.2	25	31.9	7.68517e+07	80768000	48.8757	33.8059	1.05096	0.775765	0	1
AT1G51860.1	AT1G51860.1	AT1G51860.1 | Symbols: | Leucine-rich repeat protein kinase family protein | chr1:19257634-19261479 REVERSE LENGTH=890	10	14	5	7.5	5	7.5	2469100	3.55207e+06	10.1246	44.2419	1.43861	0.439045	0	1
AT1G51870.1	AT1G51870.1	AT1G51870.1 | Symbols: | protein kinase family protein | chr1:19262879-19267001 REVERSE LENGTH=837	11	17.1	5	9.3	8	14.3	2493800	4.36047e+06	74.8675	19.3428	1.74852	0.435846	0	1
AT1G51890.2	AT1G51890.2;AT1G51890.1	AT1G51890.2 | Symbols: | Leucine-rich repeat protein kinase family protein | chr1:19274802-19278528 REVERSE LENGTH=828;AT1G51890.1 | Symbols: | Leucine-rich repeat protein kinase family protein | chr1:19274802-19278528 REVERSE LENGTH=876	30	37.1	28	35.1	28	35.1	9.48453e+07	1.18471e+08	25.7785	21.9121	1.24909	0.333224	0	0
AT1G51965.1	AT1G51965.1	AT1G51965.1 | Symbols: ABO5 | ABA Overly-Sensitive 5 | chr1:19312078-19314145 REVERSE LENGTH=650	1	4.8	1	4.8	1	4.8	1183100	na	na	na	na	na	0	0
AT1G51980.1	AT1G51980.1	AT1G51980.1 | Symbols: | Insulinase (Peptidase family M16) protein | chr1:19323692-19326771 REVERSE LENGTH=503;AT1G51980.2 | Symbols: | Insulinase (Peptidase family M16) protein | chr1:19323929-19326771 REVERSE LENGTH=451	58	87.1	43	75.3	58	87.1	1.15293e+09	1.49747e+09	16.6635	14.9864	1.29883	0.107962	0	0
AT1G52050.1	AT1G52050.1	AT1G52050.1 | Symbols: | Mannose-binding lectin superfamily protein | chr1:19355106-19356748 REVERSE LENGTH=313	1	3.5	1	3.5	1	3.5	500960	na	na	na	na	na	0	0
AT1G52190.1	AT1G52190.1	AT1G52190.1 | Symbols: | Major facilitator superfamily protein | chr1:19434671-19438673 FORWARD LENGTH=607	1	4.3	1	4.3	1	4.3	581060	na	na	na	na	na	0	11
AT1G52200.1	AT1G52200.1	AT1G52200.1 | Symbols: | PLAC8 family protein | chr1:19442271-19443407 REVERSE LENGTH=190	12	50	12	50	12	50	5.04807e+07	69236000	14.1228	14.0836	1.37153	0.0521461	0	0
AT1G52260.1	AT1G52260.1	AT1G52260.1 | Symbols: ATPDIL1-5, ATPDI3, PDI3, PDIL1-5 | PDI-like 1-5 | chr1:19460694-19463346 FORWARD LENGTH=537	5	13.2	3	9.5	3	9.5	672295	297700	19.9659	65.6419	0.442812	0.300315	0	0
AT1G52280.1	AT1G52280.1	AT1G52280.1 | Symbols: AtRABG3d, RABG3d | RAB GTPase homolog G3D | chr1:19468150-19469449 REVERSE LENGTH=206	12	89.3	4	51	7	73.8	5392600	3912400	28.1162	35.7432	0.725513	0.252971	0	0
AT1G52300.1	AT1G52300.1	AT1G52300.1 | Symbols: | Zinc-binding ribosomal protein family protein | chr1:19475213-19476152 REVERSE LENGTH=95	16	71.6	1	9.5	16	71.6	580650000	536510000	28.9608	25.9214	0.923982	0.763372	0	0
AT1G52320.2	AT1G52320.2	AT1G52320.2 | Symbols: | unknown protein; FUNCTIONS IN: molecular_function unknown; INVOLVED IN: N-terminal protein myristoylation; LOCATED IN: plasma membrane; EXPRESSED IN: 23 plant structures; EXPRESSED DURING: 14 growth stages; CONTAINS InterPro DOMAI	14	14	14	14	14	14	1.60747e+07	1.97383e+07	8.38512	23.4763	1.22792	0.332518	0	0
AT1G52360.1	AT1G52360.1;AT1G52360.2	AT1G52360.1 | Symbols: | Coatomer, beta subunit | chr1:19499282-19505397 FORWARD LENGTH=926;AT1G52360.2 | Symbols: | Coatomer, beta subunit | chr1:19499420-19505397 FORWARD LENGTH=970	34	37.1	13	17.6	34	37.1	73784000	7.25183e+07	26.303	19.3738	0.982846	0.98322	0	0
AT1G52380.1	AT1G52380.1	AT1G52380.1 | Symbols: | NUP50 (Nucleoporin 50 kDa) protein | chr1:19509979-19511301 FORWARD LENGTH=440	2	8.4	2	8.4	2	8.4	577485	na	64.2633	na	na	na	0	0
AT1G52400.2	AT1G52400.2;AT1G52400.3;AT1G52400.1	AT1G52400.2 | Symbols: BGL1, BGLU18, ATBG1 | beta glucosidase 18 | chr1:19515250-19517646 FORWARD LENGTH=461;AT1G52400.3 | Symbols: BGLU18 | beta glucosidase 18 | chr1:19515250-19517930 FORWARD LENGTH=528;AT1G52400.1 | Symbols: BGL1, BGLU18, ATBG1 | beta g	8	11.9	5	10.4	5	10.4	37689000	38971000	44.7828	32.1114	1.03402	0.846732	0	0
AT1G52420.1	AT1G52420.1	AT1G52420.1 | Symbols: | UDP-Glycosyltransferase superfamily protein | chr1:19528667-19531035 FORWARD LENGTH=670	14	22.8	11	19.9	14	22.8	1.19921e+07	10472000	21.3299	2.7043	0.873244	0.454729	0	1
AT1G52540.1	AT1G52540.1	AT1G52540.1 | Symbols: | Protein kinase superfamily protein | chr1:19570298-19571884 REVERSE LENGTH=350	5	19.1	4	15.4	5	19.1	1.80757e+06	3.68023e+06	63.0038	62.4179	2.03601	0.276767	0	0
AT1G52570.1	AT1G52570.1	AT1G52570.1 | Symbols: PLDALPHA2 | phospholipase D alpha 2 | chr1:19583940-19586551 REVERSE LENGTH=810	10	11.4	1	3	1	3	1744500	983395	na	94.3972	0.563712	na	0	0
AT1G52600.1	AT1G52600.1	AT1G52600.1 | Symbols: | Peptidase S24/S26A/S26B/S26C family protein | chr1:19590612-19592486 FORWARD LENGTH=180	10	49.4	10	49.4	10	49.4	2.96753e+07	2.74243e+07	22.6839	11.2778	0.924146	0.701832	0	2
AT1G52630.2	AT1G52630.2;AT1G52630.1	AT1G52630.2 | Symbols: | O-fucosyltransferase family protein | chr1:19606470-19607848 REVERSE LENGTH=351;AT1G52630.1 | Symbols: | O-fucosyltransferase family protein | chr1:19606470-19608526 REVERSE LENGTH=439	3	13.4	3	13.4	3	13.4	1406750	1220600	12.7221	na	0.867674	na	0	0
AT1G52670.1	AT1G52670.1	AT1G52670.1 | Symbols: | Single hybrid motif superfamily protein | chr1:19615119-19617420 REVERSE LENGTH=274	3	21.9	3	21.9	3	21.9	712060	na	21.3937	na	na	na	-1	0
AT1G52740.1	AT1G52740.1	AT1G52740.1 | Symbols: HTA9 | histone H2A protein 9 | chr1:19645409-19646221 FORWARD LENGTH=134;AT3G54560.1 | Symbols: HTA11 | histone H2A 11 | chr3:20196532-20197466 FORWARD LENGTH=136	7	42.5	2	12.7	6	35.8	3.54163e+06	7.68623e+06	12.6475	47.937	2.17025	0.123094	0	0
AT1G52760.1	AT1G52760.1	AT1G52760.1 | Symbols: LysoPL2 | lysophospholipase 2 | chr1:19651378-19652576 FORWARD LENGTH=332	20	44	20	44	20	44	174381000	8.10953e+07	78.1241	38.6474	0.465047	0.271197	0	0
AT1G52780.1	AT1G52780.1	AT1G52780.1 | Symbols: | Protein of unknown function (DUF2921) | chr1:19658846-19662025 FORWARD LENGTH=1059	38	36.1	38	36.1	38	36.1	115600000	1.14323e+08	6.25571	9.04943	0.988956	0.854359	0	6
AT1G52820.1	AT1G52820.1	AT1G52820.1 | Symbols: | 2-oxoglutarate (2OG) and Fe(II)-dependent oxygenase superfamily protein | chr1:19669216-19670321 FORWARD LENGTH=317	3	14.5	3	14.5	3	14.5	757973	1046500	9.95661	na	1.38066	na	0	0
AT1G52930.1	AT1G52930.1	AT1G52930.1 | Symbols: | Ribosomal RNA processing Brix domain protein | chr1:19711261-19713103 FORWARD LENGTH=320;AT3G15460.1 | Symbols: | Ribosomal RNA processing Brix domain protein | chr3:5214279-5216188 REVERSE LENGTH=315	2	7.8	2	7.8	2	7.8	1.19653e+06	951030	8.61038	13.2716	0.794821	0.0687852	0	0
AT1G53000.1	AT1G53000.1	AT1G53000.1 | Symbols: KDSB | Nucleotide-diphospho-sugar transferases superfamily protein | chr1:19745330-19747133 REVERSE LENGTH=290	26	90.7	26	90.7	26	90.7	6.16147e+07	4.69183e+07	18.866	17.7842	0.76148	0.163844	0	0
AT1G53040.2	AT1G53040.2;AT1G53040.1	AT1G53040.2 | Symbols: | Protein of unknown function (DUF616) | chr1:19764567-19766870 REVERSE LENGTH=540;AT1G53040.1 | Symbols: | Protein of unknown function (DUF616) | chr1:19764567-19766870 REVERSE LENGTH=540	5	10.7	5	10.7	5	10.7	797203	2.11173e+06	51.7462	39.8066	2.64893	0.0804628	0	0
AT1G53165.1	AT1G53165.1;AT1G53165.2;AT1G53165.3	AT1G53165.1 | Symbols: ATMAP4K ALPHA1 | Protein kinase superfamily protein | chr1:19814386-19819233 FORWARD LENGTH=680;AT1G53165.2 | Symbols: ATMAP4K ALPHA1 | Protein kinase superfamily protein | chr1:19814386-19819233 FORWARD LENGTH=680;AT1G53165.3 | Symb	2	2.6	1	1.6	2	2.6	881383	1.44013e+06	23.394	14.8617	1.63395	0.0398064	0	0
AT1G53180.1	AT1G53180.1	AT1G53180.1 | Symbols: | unknown protein; FUNCTIONS IN: molecular_function unknown; INVOLVED IN: biological_process unknown; LOCATED IN: cellular_component unknown; EXPRESSED IN: 13 plant structures; EXPRESSED DURING: 6 growth stages; BEST Arabidopsis tha	1	2.5	1	2.5	1	2.5	1558050	2883900	8.11014	35.7489	1.85097	0.252611	0	0
AT1G53210.1	AT1G53210.1	AT1G53210.1 | Symbols: | sodium/calcium exchanger family protein / calcium-binding EF hand family protein | chr1:19844790-19847533 FORWARD LENGTH=585	25	37.1	25	37.1	25	37.1	175740000	1.99987e+08	11.7286	11.7304	1.13797	0.256385	0	10
AT1G53240.1	AT1G53240.1	AT1G53240.1 | Symbols: mMDH1 | Lactate/malate dehydrogenase family protein | chr1:19854966-19856802 REVERSE LENGTH=341	21	78	12	58.4	19	78	105650000	6.45357e+07	37.0266	21.586	0.610844	0.198195	0	0
AT1G53280.1	AT1G53280.1	AT1G53280.1 | Symbols: | Class I glutamine amidotransferase-like superfamily protein | chr1:19864942-19867341 REVERSE LENGTH=438	10	38.1	10	38.1	10	38.1	3.49367e+06	3.52007e+06	7.41602	15.1152	1.00756	0.985695	0	0
AT1G53290.1	AT1G53290.1	AT1G53290.1 | Symbols: | Galactosyltransferase family protein | chr1:19871353-19873251 FORWARD LENGTH=345;AT3G14960.1 | Symbols: | Galactosyltransferase family protein | chr3:5036252-5037951 REVERSE LENGTH=343	5	18	5	18	5	18	2.12697e+06	2335200	16.4539	15.8538	1.0979	0.525794	0	1
AT1G53310.3	AT1G53310.3;AT1G53310.2;AT1G53310.1	AT1G53310.3 | Symbols: ATPPC1, PEPC1, ATPEPC1, PPC1 | phosphoenolpyruvate carboxylase 1 | chr1:19884261-19888070 REVERSE LENGTH=967;AT1G53310.2 | Symbols: ATPPC1, PEPC1, ATPEPC1, PPC1 | phosphoenolpyruvate carboxylase 1 | chr1:19884261-19888070 REVERSE LEN	73	69.4	34	46	38	47.3	77684000	7.50847e+07	7.40008	10.1749	0.96654	0.652659	0	0
AT1G53345.1	AT1G53345.1	AT1G53345.1 | Symbols: | unknown protein; INVOLVED IN: biological_process unknown; LOCATED IN: endomembrane system; EXPRESSED IN: 8 plant structures; EXPRESSED DURING: 4 anthesis, F mature embryo stage, petal differentiation and expansion stage, E expande	1	4	1	4	1	4	270380	na	na	na	na	na	0	0
AT1G53390.1	AT1G53390.1	AT1G53390.1 | Symbols: | P-loop containing nucleoside triphosphate hydrolases superfamily protein | chr1:19918197-19923579 FORWARD LENGTH=1109	7	8.1	7	8.1	7	8.1	1.56497e+06	2.46123e+06	22.2691	42.8156	1.57271	0.222515	0	8
AT1G53400.1	AT1G53400.1	AT1G53400.1 | Symbols: | Ubiquitin domain-containing protein | chr1:19925009-19926400 FORWARD LENGTH=114	4	31.6	4	31.6	4	31.6	1827350	1829650	12.4794	9.26371	1.00126	0.980821	0	0
AT1G53430.2	AT1G53430.2;AT1G53430.1	AT1G53430.2 | Symbols: | Leucine-rich repeat transmembrane protein kinase | chr1:19936073-19940959 FORWARD LENGTH=997;AT1G53430.1 | Symbols: | Leucine-rich repeat transmembrane protein kinase | chr1:19935298-19940959 FORWARD LENGTH=1030	37	33.7	21	21.4	35	32.5	58110000	5.00687e+07	14.0044	8.48541	0.861619	0.208879	0	0
AT1G53440.1	AT1G53440.1	AT1G53440.1 | Symbols: | Leucine-rich repeat transmembrane protein kinase | chr1:19945959-19951562 FORWARD LENGTH=1035	29	26.2	11	12.4	11	12.4	1.43003e+07	7.58673e+06	16.1574	33.1618	0.530528	0.0646864	0	1
AT1G53470.1	AT1G53470.1	AT1G53470.1 | Symbols: MSL4 | mechanosensitive channel of small conductance-like 4 | chr1:19958587-19961578 FORWARD LENGTH=881	1	3.1	1	3.1	1	3.1	1228300	na	na	na	na	na	0	5
AT1G53500.1	AT1G53500.1	AT1G53500.1 | Symbols: MUM4, RHM2, ATRHM2, ATMUM4 | NAD-dependent epimerase/dehydratase family protein | chr1:19967157-19969239 REVERSE LENGTH=667	17	32.2	3	7.3	7	15.1	4.99233e+06	2.82183e+06	39.9011	38.0935	0.565233	0.154371	0	0
AT1G53530.2	AT1G53530.2;AT1G53530.1	AT1G53530.2 | Symbols: | Peptidase S24/S26A/S26B/S26C family protein | chr1:19978488-19979778 FORWARD LENGTH=118;AT1G53530.1 | Symbols: | Peptidase S24/S26A/S26B/S26C family protein | chr1:19978249-19979778 FORWARD LENGTH=168	1	8.5	1	8.5	1	8.5	672380	690057	14.5426	20.5557	1.02629	0.895125	0	0
AT1G53540.1	AT1G53540.1	AT1G53540.1 | Symbols: | HSP20-like chaperones superfamily protein | chr1:19980510-19980983 FORWARD LENGTH=157	1	10.8	1	10.8	1	10.8	691950	na	na	na	na	na	0	0
AT1G53580.2	AT1G53580.2;AT1G53580.1	AT1G53580.2 | Symbols: GLX2-3, ETHE1, GLY3 | glyoxalase II 3 | chr1:19991542-19993250 REVERSE LENGTH=294;AT1G53580.1 | Symbols: GLX2-3, ETHE1, GLY3 | glyoxalase II 3 | chr1:19991542-19993250 REVERSE LENGTH=294	5	23.8	5	23.8	5	23.8	3387650	1283800	70.7159	8.85674	0.378965	0.37023	0	0
AT1G53590.1	AT1G53590.1	AT1G53590.1 | Symbols: NTMC2TYPE6.1, NTMC2T6.1 | Calcium-dependent lipid-binding (CaLB domain) family protein | chr1:19996556-20000127 FORWARD LENGTH=751;AT3G14590.1 | Symbols: NTMC2TYPE6.2, NTMC2T6.2 | Calcium-dependent lipid-binding (CaLB domain) family	6	8	6	8	6	8	5762200	4.14593e+06	7.3478	11.0786	0.719505	0.0182301	0	0
AT1G53620.1	AT1G53620.1	AT1G53620.1 | Symbols: | unknown protein; FUNCTIONS IN: molecular_function unknown; INVOLVED IN: biological_process unknown; LOCATED IN: endomembrane system; BEST Arabidopsis thaliana protein match is: unknown protein (TAIR:AT1G53610.1); Has 5795 Blast hi	1	30.7	1	30.7	1	30.7	750040	250390	na	na	0.333836	na	0	3
AT1G53625.1	AT1G53625.1	AT1G53625.1 | Symbols: | unknown protein; Has 29996 Blast hits to 6987 proteins in 655 species: Archae - 23; Bacteria - 6686; Metazoa - 10521; Fungi - 1178; Plants - 7439; Viruses - 681; Other Eukaryotes - 3468 (source: NCBI BLink). | chr1:20014545-200148	5	27	5	27	5	27	32126000	41195000	31.0871	36.4185	1.28229	0.486883	0	0
AT1G53633.1	AT1G53633.1	AT1G53633.1 | Symbols: | unknown protein; FUNCTIONS IN: molecular_function unknown; INVOLVED IN: biological_process unknown; LOCATED IN: cellular_component unknown; Has 5 Blast hits to 5 proteins in 2 species: Archae - 0; Bacteria - 0; Metazoa - 2; Fungi	3	31.5	3	31.5	3	31.5	2.26343e+06	3158100	19.176	25.763	1.39527	0.183269	0	0
AT1G53640.1	AT1G53640.1	AT1G53640.1 | Symbols: | unknown protein; FUNCTIONS IN: molecular_function unknown; INVOLVED IN: biological_process unknown; LOCATED IN: endomembrane system; EXPRESSED IN: 20 plant structures; EXPRESSED DURING: 11 growth stages; Has 1186 Blast hits to 678	1	5.9	1	5.9	1	5.9	na	1289300	na	na	na	na	0	2
AT1G53645.1	AT1G53645.1	AT1G53645.1 | Symbols: | hydroxyproline-rich glycoprotein family protein | chr1:20026434-20028587 REVERSE LENGTH=523	2	7.3	2	7.3	2	7.3	1140000	722730	na	na	0.633974	na	0	0
AT1G53710.1	AT1G53710.1	AT1G53710.1 | Symbols: | Calcineurin-like metallo-phosphoesterase superfamily protein | chr1:20053339-20056271 REVERSE LENGTH=528;AT1G53710.2 | Symbols: | Calcineurin-like metallo-phosphoesterase superfamily protein | chr1:20053662-20056271 REVERSE LENGT	13	32.8	13	32.8	13	32.8	1.29757e+07	9.25187e+06	14.4278	7.77839	0.713017	0.042832	0	1
AT1G53730.1	AT1G53730.1;AT1G53730.2	AT1G53730.1 | Symbols: SRF6 | STRUBBELIG-receptor family 6 | chr1:20061771-20065475 FORWARD LENGTH=719;AT1G53730.2 | Symbols: SRF6 | STRUBBELIG-receptor family 6 | chr1:20061771-20065475 FORWARD LENGTH=720	10	20.7	8	17.9	8	17.9	5.36623e+06	6727500	43.5118	30.3835	1.25367	0.445827	0	1
AT1G53750.1	AT1G53750.1	AT1G53750.1 | Symbols: RPT1A | regulatory particle triple-A 1A | chr1:20065921-20068324 REVERSE LENGTH=426	37	86.9	34	83.1	37	86.9	8.06643e+07	7.06077e+07	9.6256	5.52585	0.875327	0.126652	0	0
AT1G53760.1	AT1G53760.1	AT1G53760.1 | Symbols: | unknown protein; FUNCTIONS IN: molecular_function unknown; INVOLVED IN: biological_process unknown; LOCATED IN: mitochondrion, plasma membrane, plastid, membrane; EXPRESSED IN: 25 plant structures; EXPRESSED DURING: 13 growth stag	15	61.8	15	61.8	15	61.8	75620000	68871000	25.9197	34.7582	0.910751	0.681918	0	1
AT1G53770.1	AT1G53770.1;AT1G53770.2	AT1G53770.1 | Symbols: | O-fucosyltransferase family protein | chr1:20071460-20073708 REVERSE LENGTH=563;AT1G53770.2 | Symbols: | O-fucosyltransferase family protein | chr1:20071460-20073708 REVERSE LENGTH=601	6	14.4	5	13.1	5	13.1	1246500	1101975	na	17.5465	0.884055	na	0	1
AT1G53840.1	AT1G53840.1	AT1G53840.1 | Symbols: ATPME1, PME1 | pectin methylesterase 1 | chr1:20101533-20103458 FORWARD LENGTH=586	24	38.7	24	38.7	24	38.7	3.34727e+07	35771000	17.5863	31.1827	1.06866	0.876194	0	1
AT1G53850.2	AT1G53850.2;AT1G53850.1	AT1G53850.2 | Symbols: PAE1 | 20S proteasome alpha subunit E1 | chr1:20104131-20105792 REVERSE LENGTH=237;AT1G53850.1 | Symbols: PAE1, ATPAE1 | 20S proteasome alpha subunit E1 | chr1:20104131-20105792 REVERSE LENGTH=237	18	79.3	2	23.2	2	23.2	2.40267e+06	946817	57.6182	25.5279	0.394069	0.142175	0	0
AT1G53940.1	AT1G53940.1	AT1G53940.1 | Symbols: GLIP2 | GDSL-motif lipase 2 | chr1:20143279-20145780 FORWARD LENGTH=436	2	6.2	2	6.2	2	6.2	827077	716937	32.8683	30.9335	0.866832	0.664987	0	2
AT1G54000.1	AT1G54000.1	AT1G54000.1 | Symbols: | GDSL-like Lipase/Acylhydrolase superfamily protein | chr1:20154548-20156365 REVERSE LENGTH=391	37	68	33	68	37	68	3345100000	4.49633e+09	26.1909	22.4711	1.34416	0.204727	0	0
AT1G54010.1	AT1G54010.1	AT1G54010.1 | Symbols: | GDSL-like Lipase/Acylhydrolase superfamily protein | chr1:20158854-20160747 REVERSE LENGTH=386	28	60.6	25	58.5	25	58.5	163440000	224370000	40.8829	23.384	1.3728	0.264323	0	0
AT1G54030.1	AT1G54030.1	AT1G54030.1 | Symbols: MVP1 | GDSL-like Lipase/Acylhydrolase superfamily protein | chr1:20167685-20169476 FORWARD LENGTH=417	15	42.9	15	42.9	15	42.9	37938000	60720000	52.8992	60.568	1.60051	0.521108	0	0
AT1G54060.1	AT1G54060.1	AT1G54060.1 | Symbols: ASIL1 | 6B-interacting protein 1-like 1 | chr1:20180972-20182123 FORWARD LENGTH=383	1	4.4	1	4.4	1	4.4	na	na	na	na	na	na	0	0
AT1G54090.1	AT1G54090.1	AT1G54090.1 | Symbols: ATEXO70D2, EXO70D2 | exocyst subunit exo70 family protein D2 | chr1:20189737-20191605 FORWARD LENGTH=622	6	11.4	5	9.5	6	11.4	4415600	4.25457e+06	25.1752	10.6732	0.963531	0.917885	0	0
AT1G54100.2	AT1G54100.2;AT1G54100.1	AT1G54100.2 | Symbols: ALDH7B4 | aldehyde dehydrogenase 7B4 | chr1:20195435-20198853 REVERSE LENGTH=508;AT1G54100.1 | Symbols: ALDH7B4 | aldehyde dehydrogenase 7B4 | chr1:20195435-20198853 REVERSE LENGTH=508	10	33.3	10	33.3	10	33.3	4.99303e+06	5874600	27.1355	21.2472	1.17656	0.417365	0	0
AT1G54150.1	AT1G54150.1	AT1G54150.1 | Symbols: | E3 Ubiquitin ligase family protein | chr1:20215480-20217303 FORWARD LENGTH=383	2	7.8	2	7.8	2	7.8	1496000	1705850	37.2649	38.6622	1.14027	0.772874	0	1
AT1G54220.2	AT1G54220.2;AT1G54220.1	AT1G54220.2 | Symbols: | Dihydrolipoamide acetyltransferase, long form protein | chr1:20246460-20250208 REVERSE LENGTH=539;AT1G54220.1 | Symbols: | Dihydrolipoamide acetyltransferase, long form protein | chr1:20246460-20250208 REVERSE LENGTH=539	9	25.6	5	11.3	5	11.3	1185375	1612500	87.2151	47.3412	1.36033	0.624699	0	0
AT1G54270.1	AT1G54270.1;AT1G54270.2	AT1G54270.1 | Symbols: EIF4A-2 | eif4a-2 | chr1:20260495-20262018 FORWARD LENGTH=412;AT1G54270.2 | Symbols: EIF4A-2 | eif4a-2 | chr1:20260495-20262018 FORWARD LENGTH=407	42	85.2	11	35.7	11	35.7	2.22223e+07	2.42013e+07	14.1818	13.0199	1.08905	0.492663	0	0
AT1G54320.1	AT1G54320.1	AT1G54320.1 | Symbols: | LEM3 (ligand-effect modulator 3) family protein / CDC50 family protein | chr1:20275732-20277793 REVERSE LENGTH=349	21	45.6	16	35.8	21	45.6	8.23373e+07	1.37993e+08	23.081	19.0095	1.67595	0.0492441	0	2
AT1G54340.1	AT1G54340.1	AT1G54340.1 | Symbols: ICDH | isocitrate dehydrogenase | chr1:20283520-20286506 FORWARD LENGTH=416	10	25	4	12.3	4	12.3	2243050	1.38085e+06	38.507	65.695	0.615611	0.311288	0	0
AT1G54410.1	AT1G54410.1	AT1G54410.1 | Symbols: | dehydrin family protein | chr1:20310305-20310601 REVERSE LENGTH=98	7	52	7	52	7	52	1.10047e+07	1.01393e+07	59.1332	51.4669	0.921361	0.92211	0	0
AT1G54510.3	AT1G54510.3;AT1G54510.2;AT1G54510.1	AT1G54510.3 | Symbols: NEK1 | NIMA-related serine/threonine kinase 1 | chr1:20358603-20362006 REVERSE LENGTH=612;AT1G54510.2 | Symbols: NEK1 | NIMA-related serine/threonine kinase 1 | chr1:20358603-20362006 REVERSE LENGTH=612;AT1G54510.1 | Symbols: ATNEK1,	3	6	2	4.7	2	4.7	na	4493900	na	na	na	na	0	0
AT1G54520.1	AT1G54520.1	AT1G54520.1 | Symbols: | unknown protein; FUNCTIONS IN: molecular_function unknown; INVOLVED IN: biological_process unknown; LOCATED IN: chloroplast; EXPRESSED IN: 24 plant structures; EXPRESSED DURING: 15 growth stages; CONTAINS InterPro DOMAIN/s: Protei	3	9.2	3	9.2	3	9.2	1808200	1870350	na	19.7083	1.03437	na	0	2
AT1G54540.1	AT1G54540.1	AT1G54540.1 | Symbols: | Late embryogenesis abundant (LEA) hydroxyproline-rich glycoprotein family | chr1:20367702-20368421 REVERSE LENGTH=239	3	15.1	3	15.1	3	15.1	344020	373750	na	13.1791	1.08642	na	0	1
AT1G54610.3	AT1G54610.3;AT1G54610.1;AT1G54610.2	AT1G54610.3 | Symbols: | Protein kinase superfamily protein | chr1:20393962-20396902 REVERSE LENGTH=572;AT1G54610.1 | Symbols: | Protein kinase superfamily protein | chr1:20393962-20396902 REVERSE LENGTH=572;AT1G54610.2 | Symbols: | Protein kinase super	8	15.6	6	14.2	8	15.6	3.59147e+06	3512900	47.6811	21.8917	0.978124	0.914003	0	0
AT1G54630.2	AT1G54630.2;AT1G54630.1;AT1G54580.1	AT1G54630.2 | Symbols: ACP3 | acyl carrier protein 3 | chr1:20401993-20402919 REVERSE LENGTH=107;AT1G54630.1 | Symbols: ACP3 | acyl carrier protein 3 | chr1:20401642-20402919 REVERSE LENGTH=136;AT1G54580.1 | Symbols: ACP2 | acyl carrier protein 2 | chr1:20	2	15	2	15	2	15	na	854280	na	na	na	na	0	0
AT1G54730.3	AT1G54730.3;AT1G54730.2	AT1G54730.3 | Symbols: | Major facilitator superfamily protein | chr1:20425399-20429445 FORWARD LENGTH=332;AT1G54730.2 | Symbols: | Major facilitator superfamily protein | chr1:20424471-20429978 FORWARD LENGTH=470	1	6	1	6	1	6	1029140	1351500	34.9098	26.9124	1.31323	0.337399	0	0
AT1G54980.1	AT1G54980.1	AT1G54980.1 | Symbols: | Plant invertase/pectin methylesterase inhibitor superfamily protein | chr1:20507375-20508355 REVERSE LENGTH=180	1	6.1	1	6.1	1	6.1	na	446030	na	na	na	na	0	0
AT1G54990.1	AT1G54990.1	AT1G54990.1 | Symbols: AXR4, RGR, RGR1 | alpha/beta-Hydrolases superfamily protein | chr1:20511565-20513489 FORWARD LENGTH=473	16	40.8	16	40.8	16	40.8	4.37967e+07	3.90293e+07	3.42102	9.48469	0.891148	0.16179	0	1
AT1G55020.1	AT1G55020.1	AT1G55020.1 | Symbols: LOX1, ATLOX1 | lipoxygenase 1 | chr1:20525798-20530143 FORWARD LENGTH=859	20	30	20	30	20	30	18531000	1.71373e+07	27.6872	28.1108	0.924793	0.770301	0	0
AT1G55120.2	AT1G55120.2;AT1G55120.3;AT1G55120.1	AT1G55120.2 | Symbols: ATFRUCT5, FRUCT5 | beta-fructofuranosidase 5 | chr1:20566983-20569165 FORWARD LENGTH=555;AT1G55120.3 | Symbols: FRUCT5 | beta-fructofuranosidase 5 | chr1:20566066-20569165 FORWARD LENGTH=579;AT1G55120.1 | Symbols: ATFRUCT5, AtcwINV3,	5	13.7	4	11.7	4	11.7	1634950	1299200	48.5994	na	0.794642	na	0	0
AT1G55130.1	AT1G55130.1	AT1G55130.1 | Symbols: TMN6, AtTMN6 | Endomembrane protein 70 protein family | chr1:20569654-20572266 FORWARD LENGTH=637	15	24.3	4	10	4	10	833460	959740	na	na	1.15151	na	0	0
AT1G55150.1	AT1G55150.1	AT1G55150.1 | Symbols: | DEA(D/H)-box RNA helicase family protein | chr1:20574634-20577141 FORWARD LENGTH=501	2	6	1	3.6	1	3.6	na	274710	na	na	na	na	0	0
AT1G55160.2	AT1G55160.2;AT1G55160.1;AT1G55160.3	AT1G55160.2 | Symbols: | unknown protein; FUNCTIONS IN: molecular_function unknown; INVOLVED IN: biological_process unknown; LOCATED IN: mitochondrion, plastid; EXPRESSED IN: 22 plant structures; EXPRESSED DURING: 13 growth stages; BEST Arabidopsis thalia	9	47.4	9	47.4	9	47.4	1.64327e+07	18542000	18.9356	22.5191	1.12836	0.516491	0	0
AT1G55190.1	AT1G55190.1	AT1G55190.1 | Symbols: PRA1.F2, PRA7 | PRA1 (Prenylated rab acceptor) family protein | chr1:20588450-20589019 FORWARD LENGTH=189	2	22.8	2	22.8	2	22.8	3.88823e+06	2.85631e+06	12.6251	75.6835	0.734604	0.4175	0	3
AT1G55210.2	AT1G55210.2;AT1G55210.1	AT1G55210.2 | Symbols: | Disease resistance-responsive (dirigent-like protein) family protein | chr1:20598057-20598620 REVERSE LENGTH=187;AT1G55210.1 | Symbols: | Disease resistance-responsive (dirigent-like protein) family protein | chr1:20598057-205986	4	18.7	4	18.7	4	18.7	1.32077e+07	10697800	33.2744	43.7209	0.809969	0.520746	0	0
AT1G55290.1	AT1G55290.1	AT1G55290.1 | Symbols: | 2-oxoglutarate (2OG) and Fe(II)-dependent oxygenase superfamily protein | chr1:20626208-20627397 REVERSE LENGTH=361	1	3.3	1	3.3	1	3.3	na	261760	na	na	na	na	0	0
AT1G55310.2	AT1G55310.2;AT1G55310.1	AT1G55310.2 | Symbols: SR33, ATSCL33, SCL33, At-SCL33 | SC35-like splicing factor 33 | chr1:20630676-20632567 FORWARD LENGTH=220;AT1G55310.1 | Symbols: SR33, ATSCL33, SCL33, At-SCL33 | SC35-like splicing factor 33 | chr1:20630676-20632695 FORWARD LENGTH=28	2	10.5	2	10.5	2	10.5	450550	796400	na	na	1.76762	na	0	0
AT1G55320.1	AT1G55320.1	AT1G55320.1 | Symbols: AAE18 | acyl-activating enzyme 18 | chr1:20633371-20636659 FORWARD LENGTH=727;AT1G55320.2 | Symbols: AAE18 | acyl-activating enzyme 18 | chr1:20634194-20636659 FORWARD LENGTH=511	4	7.8	4	7.8	4	7.8	1166600	1091450	19.9173	11.0201	0.935582	0.756557	0	2
AT1G55420.1	AT1G55420.1	AT1G55420.1 | Symbols: EDA11 | Cysteine/Histidine-rich C1 domain family protein | chr1:20691775-20693952 REVERSE LENGTH=725	2	3.7	2	3.7	2	3.7	na	581620	na	na	na	na	0	0
AT1G55450.1	AT1G55450.1	AT1G55450.1 | Symbols: | S-adenosyl-L-methionine-dependent methyltransferases superfamily protein | chr1:20705274-20706825 REVERSE LENGTH=311;AT1G55450.2 | Symbols: | S-adenosyl-L-methionine-dependent methyltransferases superfamily protein | chr1:2070527	26	58.2	26	58.2	26	58.2	147140000	1.65313e+08	6.81292	9.91494	1.12351	0.175605	0	1
AT1G55490.2	AT1G55490.2;AT1G55490.1	AT1G55490.2 | Symbols: CPN60B, LEN1 | chaperonin 60 beta | chr1:20715717-20718673 REVERSE LENGTH=600;AT1G55490.1 | Symbols: CPN60B, LEN1 | chaperonin 60 beta | chr1:20715717-20718673 REVERSE LENGTH=600	22	36.2	3	6.3	3	6.3	1209200	1310400	13.8442	26.5273	1.08369	0.782151	0	0
AT1G55570.1	AT1G55570.1	AT1G55570.1 | Symbols: sks12 | SKU5 similar 12 | chr1:20757882-20759771 FORWARD LENGTH=555;AT3G13390.1 | Symbols: sks11 | SKU5 similar 11 | chr3:4351401-4353289 REVERSE LENGTH=554	2	5	2	5	2	5	3004700	na	na	na	na	na	0	0
AT1G55650.1	AT1G55650.1	AT1G55650.1 | Symbols: | HMG (high mobility group) box protein with ARID/BRIGHT DNA-binding domain | chr1:20796340-20798481 FORWARD LENGTH=337	1	4.2	1	4.2	1	4.2	na	na	na	na	na	na	0	0
AT1G55700.1	AT1G55700.1	AT1G55700.1 | Symbols: | Cysteine/Histidine-rich C1 domain family protein | chr1:20821601-20823640 FORWARD LENGTH=679	2	5	2	5	2	5	2214700	na	na	na	na	na	0	0
AT1G55810.3	AT1G55810.3;AT1G55810.1	AT1G55810.3 | Symbols: UKL3 | uridine kinase-like 3 | chr1:20861273-20864003 FORWARD LENGTH=466;AT1G55810.1 | Symbols: UKL3 | uridine kinase-like 3 | chr1:20861273-20864003 FORWARD LENGTH=466;AT1G55810.2 | Symbols: UKL3 | uridine kinase-like 3 | chr1:20861	23	59	14	43.1	23	59	18959000	1.77943e+07	47.6395	26.9109	0.938569	0.956577	0	0
AT1G55840.1	AT1G55840.1	AT1G55840.1 | Symbols: | Sec14p-like phosphatidylinositol transfer family protein | chr1:20873891-20876018 FORWARD LENGTH=325	1	3.7	1	3.7	1	3.7	479315	366130	12.2991	na	0.763861	na	0	0
AT1G55850.1	AT1G55850.1	AT1G55850.1 | Symbols: ATCSLE1, CSLE1 | cellulose synthase like E1 | chr1:20876752-20879414 FORWARD LENGTH=729	8	15	8	15	8	15	2.64837e+06	2846900	81.7151	54.2175	1.07496	0.809746	0	6
AT1G55890.1	AT1G55890.1	AT1G55890.1 | Symbols: | Tetratricopeptide repeat (TPR)-like superfamily protein | chr1:20901364-20902560 FORWARD LENGTH=398	17	44.7	17	44.7	17	44.7	13535700	15933000	29.5937	29.2205	1.17711	0.571468	0	0
AT1G55900.2	AT1G55900.2;AT1G55900.1	AT1G55900.2 | Symbols: TIM50 | Haloacid dehalogenase-like hydrolase (HAD) superfamily protein | chr1:20903163-20905420 FORWARD LENGTH=370;AT1G55900.1 | Symbols: TIM50, emb1860 | Haloacid dehalogenase-like hydrolase (HAD) superfamily protein | chr1:20903163	18	32.2	18	32.2	18	32.2	5.67707e+07	53303000	1.70747	13.1539	0.938918	0.470589	0	0
AT1G55940.1	AT1G55940.1	AT1G55940.1 | Symbols: CYP708A1 | cytochrome P450, family 708, subfamily A, polypeptide 1 | chr1:20922543-20925619 REVERSE LENGTH=655	1	1.7	1	1.7	1	1.7	234340	na	na	na	na	na	0	1
AT1G56070.1	AT1G56070.1	AT1G56070.1 | Symbols: LOS1 | Ribosomal protein S5/Elongation factor G/III/V family protein | chr1:20968245-20971077 REVERSE LENGTH=843	91	89.2	65	64.7	91	89.2	9.52737e+08	8.49897e+08	17.1326	17.68	0.892058	0.475666	0	0
AT1G56110.1	AT1G56110.1	AT1G56110.1 | Symbols: NOP56 | homolog of nucleolar protein NOP56 | chr1:20984544-20986893 REVERSE LENGTH=522	25	62.6	25	62.6	25	62.6	75928000	63193000	4.7599	6.62802	0.832275	0.0219298	0	0
AT1G56130.1	AT1G56130.1	AT1G56130.1 | Symbols: | Leucine-rich repeat transmembrane protein kinase | chr1:20994931-21000887 REVERSE LENGTH=1032	13	11.1	1	0.8	3	2.7	3315600	4.64403e+06	na	27.8309	1.40066	na	0	1
AT1G56140.1	AT1G56140.1	AT1G56140.1 | Symbols: | Leucine-rich repeat transmembrane protein kinase | chr1:21001708-21007725 REVERSE LENGTH=1033	36	37.2	24	31.8	33	36	9.69187e+07	1.20613e+08	6.7042	14.851	1.24448	0.107189	0	1
AT1G56145.1	AT1G56145.1	AT1G56145.1 | Symbols: | Leucine-rich repeat transmembrane protein kinase | chr1:21008225-21013934 REVERSE LENGTH=1012;AT1G56145.2 | Symbols: | Leucine-rich repeat transmembrane protein kinase | chr1:21008225-21013934 REVERSE LENGTH=1039	45	45.8	40	43.7	45	45.8	1.16897e+08	1.59087e+08	5.67684	15.352	1.36092	0.0682457	0	1
AT1G56190.2	AT1G56190.2;AT1G56190.1	AT1G56190.2 | Symbols: | Phosphoglycerate kinase family protein | chr1:21028622-21030454 FORWARD LENGTH=405;AT1G56190.1 | Symbols: | Phosphoglycerate kinase family protein | chr1:21028403-21030454 FORWARD LENGTH=478	13	37	3	8.6	3	8.6	1.72187e+06	1599300	12.619	13.9538	0.928818	0.607162	0	0
AT1G56330.1	AT1G56330.1	AT1G56330.1 | Symbols: SAR1, ATSAR1, ATSARA1B, ATSAR1B, SAR1B | secretion-associated RAS 1B | chr1:21086845-21088478 REVERSE LENGTH=193;AT3G62560.1 | Symbols: | Ras-related small GTP-binding family protein | chr3:23137539-23138880 FORWARD LENGTH=193	15	66.3	4	24.9	4	24.9	2685800	215225	na	42.2474	0.0801344	na	0	0
AT1G56340.1	AT1G56340.1	AT1G56340.1 | Symbols: CRT1, CRT1a, AtCRT1a | calreticulin 1a | chr1:21090059-21092630 REVERSE LENGTH=425;AT1G56340.2 | Symbols: CRT1, CRT1a, AtCRT1a | calreticulin 1a | chr1:21090022-21092630 REVERSE LENGTH=424	54	83.3	36	72.2	36	72.2	4.54933e+08	419720000	12.3421	8.94103	0.922597	0.422718	0	0
AT1G56423.1	AT1G56423.1	AT1G56423.1 | Symbols: | unknown protein; FUNCTIONS IN: molecular_function unknown; INVOLVED IN: biological_process unknown; LOCATED IN: endomembrane system; Has 30201 Blast hits to 17322 proteins in 780 species: Archae - 12; Bacteria - 1396; Metazoa - 17	5	24.4	5	24.4	5	24.4	4.71533e+06	4.59743e+06	8.15971	19.3576	0.974996	0.793861	0	0
AT1G56450.1	AT1G56450.1	AT1G56450.1 | Symbols: PBG1 | 20S proteasome beta subunit G1 | chr1:21141970-21144186 FORWARD LENGTH=246	8	46.7	8	46.7	8	46.7	2.43189e+07	8.99083e+06	62.0763	58.359	0.369706	0.189928	0	0
AT1G56550.1	AT1G56550.1	AT1G56550.1 | Symbols: RXGT1 | RhamnoGalacturonan speci&#64257;c Xylosyltransferase 1 | chr1:21185836-21188070 REVERSE LENGTH=383	5	16.7	5	16.7	5	16.7	1.21567e+07	1.14243e+07	14.0204	8.46193	0.939759	0.592907	0	2
AT1G56630.1	AT1G56630.1	AT1G56630.1 | Symbols: | alpha/beta-Hydrolases superfamily protein | chr1:21223593-21226943 REVERSE LENGTH=485	4	6.6	4	6.6	4	6.6	1.86307e+06	2172400	19.4342	28.9045	1.16603	0.55146	0	3
AT1G56690.1	AT1G56690.1	AT1G56690.1 | Symbols: | Pentatricopeptide repeat (PPR) superfamily protein | chr1:21253817-21255931 FORWARD LENGTH=704	2	6.7	2	6.7	2	6.7	na	504320	na	na	na	na	0	0
AT1G56700.1	AT1G56700.1;AT1G56700.2	AT1G56700.1 | Symbols: | Peptidase C15, pyroglutamyl peptidase I-like | chr1:21256743-21257640 FORWARD LENGTH=219;AT1G56700.2 | Symbols: | Peptidase C15, pyroglutamyl peptidase I-like | chr1:21256743-21257640 FORWARD LENGTH=219;AT1G56700.3 | Symbols: |	2	11.4	2	11.4	2	11.4	667410	na	na	na	na	na	0	0
AT1G57600.1	AT1G57600.1	AT1G57600.1 | Symbols: | MBOAT (membrane bound O-acyl transferase) family protein | chr1:21330729-21334596 REVERSE LENGTH=533	1	1.7	1	1.7	1	1.7	284440	724960	4.27585	na	2.54873	na	0	11
AT1G57610.1	AT1G57610.1;AT1G57610.2	AT1G57610.1 | Symbols: | Protein of unknown function (DUF607) | chr1:21337449-21338412 REVERSE LENGTH=293;AT1G57610.2 | Symbols: | Protein of unknown function (DUF607) | chr1:21337449-21338412 REVERSE LENGTH=293;AT1G57610.3 | Symbols: | Protein of unkno	10	35.8	9	32.8	10	35.8	5.09217e+06	3.19837e+06	3.59201	19.7868	0.628095	0.0450322	0	2
AT1G57620.1	AT1G57620.1	AT1G57620.1 | Symbols: | emp24/gp25L/p24 family/GOLD family protein | chr1:21342863-21344581 FORWARD LENGTH=212	4	21.2	4	21.2	4	21.2	7.13023e+06	5771200	15.7208	30.2762	0.809398	0.314855	0	1
AT1G57680.2	AT1G57680.2;AT1G57680.1	AT1G57680.2 | Symbols: | FUNCTIONS IN: molecular_function unknown; INVOLVED IN: biological_process unknown; LOCATED IN: endomembrane system; EXPRESSED IN: 24 plant structures; EXPRESSED DURING: 15 growth stages; CONTAINS InterPro DOMAIN/s: Uncharacterised	1	4.4	1	4.4	1	4.4	888200	na	na	na	na	na	0	0
AT1G57720.2	AT1G57720.2;AT1G57720.1	AT1G57720.2 | Symbols: | Translation elongation factor EF1B, gamma chain | chr1:21377873-21380114 FORWARD LENGTH=413;AT1G57720.1 | Symbols: | Translation elongation factor EF1B, gamma chain | chr1:21377873-21380114 FORWARD LENGTH=413	31	61.3	20	37.5	31	61.3	1.46317e+08	1.16917e+08	15.7725	12.9555	0.799066	0.143079	0	0
AT1G57860.1	AT1G57860.1;AT1G57660.1	AT1G57860.1 | Symbols: | Translation protein SH3-like family protein | chr1:21430034-21430827 REVERSE LENGTH=164;AT1G57660.1 | Symbols: | Translation protein SH3-like family protein | chr1:21355567-21356364 FORWARD LENGTH=164	40	93.3	6	15.2	40	93.3	1.29636e+09	1365400000	32.9211	17.8209	1.05326	0.749421	0	0
AT1G57980.1	AT1G57980.1	AT1G57980.1 | Symbols: | Nucleotide-sugar transporter family protein | chr1:21439444-21440732 REVERSE LENGTH=394	1	5.8	1	5.8	1	5.8	264870	505955	na	6.77681	1.9102	na	0	10
AT1G57990.1	AT1G57990.1	AT1G57990.1 | Symbols: ATPUP18, PUP18 | purine permease 18 | chr1:21441700-21442872 REVERSE LENGTH=390	3	8.5	3	8.5	3	8.5	3.64777e+06	6303200	46.9474	10.3646	1.72796	0.182328	0	10
AT1G58030.1	AT1G58030.1	AT1G58030.1 | Symbols: CAT2 | cationic amino acid transporter 2 | chr1:21464185-21468141 REVERSE LENGTH=635	3	8.2	3	8.2	3	8.2	2967800	2.90887e+06	12.3456	34.9548	0.980142	0.813973	0	14
AT1G58080.1	AT1G58080.1	AT1G58080.1 | Symbols: ATATP-PRT1, HISN1A, ATP-PRT1 | ATP phosphoribosyl transferase 1 | chr1:21504562-21507429 REVERSE LENGTH=411	3	10.5	3	10.5	3	10.5	1614500	1495160	39.4876	49.5385	0.926082	0.84818	0	0
AT1G58230.1	AT1G58230.1	AT1G58230.1 | Symbols: | binding | chr1:21566331-21578865 FORWARD LENGTH=2604	5	2.4	5	2.4	5	2.4	1480730	984437	77.0529	53.6705	0.664832	0.683617	0	0
AT1G58250.1	AT1G58250.1;AT1G58250.2	AT1G58250.1 | Symbols: SAB | Golgi-body localisation protein domain ;RNA pol II promoter Fmp27 protein domain | chr1:21587317-21601373 REVERSE LENGTH=2607;AT1G58250.2 | Symbols: SAB | Golgi-body localisation protein domain ;RNA pol II promoter Fmp27 protei	5	2.7	5	2.7	5	2.7	614350	1779150	na	45.2725	2.89599	na	0	0
AT1G58270.1	AT1G58270.1	AT1G58270.1 | Symbols: ZW9 | TRAF-like family protein | chr1:21612394-21614089 REVERSE LENGTH=396	15	26.3	15	26.3	15	26.3	7.27053e+07	1.15977e+08	10.3187	15.6209	1.59516	0.0159961	0	2
AT1G58280.4	AT1G58280.4;AT1G58280.3;AT1G58280.1;AT1G58280.2	AT1G58280.4 | Symbols: | Phosphoglycerate mutase family protein | chr1:21620497-21622267 REVERSE LENGTH=302;AT1G58280.3 | Symbols: | Phosphoglycerate mutase family protein | chr1:21620497-21622611 REVERSE LENGTH=303;AT1G58280.1 | Symbols: | Phosphoglyce	1	5	1	5	1	5	84380	124090	na	na	1.47061	na	0	0
AT1G58320.1	AT1G58320.1	AT1G58320.1 | Symbols: | PLAC8 family protein | chr1:21634123-21635303 REVERSE LENGTH=148	4	48.6	4	48.6	4	48.6	1.70587e+07	1.78503e+07	12.8401	40.2311	1.04641	0.999794	0	1
AT1G58440.1	AT1G58440.1	AT1G58440.1 | Symbols: XF1, SQE1 | FAD/NAD(P)-binding oxidoreductase family protein | chr1:21714094-21717246 REVERSE LENGTH=531	6	14.5	6	14.5	6	14.5	3151230	4.53293e+06	82.2154	66.0123	1.43846	0.497843	0	5
AT1G59218.2	AT1G59218.2;AT1G59218.1;AT1G58848.2;AT1G58848.1	AT1G59218.2 | Symbols: | Disease resistance protein (CC-NBS-LRR class) family | chr1:21828398-21831713 FORWARD LENGTH=1049;AT1G59218.1 | Symbols: | Disease resistance protein (CC-NBS-LRR class) family | chr1:21828398-21831713 FORWARD LENGTH=1049;AT1G5884	1	1.9	1	1.9	1	1.9	na	125860	na	na	na	na	0	0
AT1G59359.1	AT1G59359.1;AT1G58983.1;AT1G58684.1;AT1G58380.1	AT1G59359.1 | Symbols: | Ribosomal protein S5 family protein | chr1:21842537-21843733 REVERSE LENGTH=284;AT1G58983.1 | Symbols: | Ribosomal protein S5 family protein | chr1:21806279-21807475 REVERSE LENGTH=284;AT1G58684.1 | Symbols: | Ribosomal protein	38	78.5	11	29.2	38	78.5	831720000	7.76253e+08	18.0041	18.944	0.933311	0.669953	0	0
AT1G59510.1	AT1G59510.1	AT1G59510.1 | Symbols: CF9 | Carbohydrate-binding protein | chr1:21859768-21860913 FORWARD LENGTH=381	1	7.3	1	7.3	1	7.3	76867	na	na	na	na	na	0	2
AT1G59610.1	AT1G59610.1	AT1G59610.1 | Symbols: ADL3, CF1, DRP2B, DL3 | dynamin-like 3 | chr1:21893413-21900780 FORWARD LENGTH=920	67	64.9	33	41.5	67	64.9	1.85947e+08	2.16987e+08	10.451	19.3251	1.16693	0.36014	0	0
AT1G59710.1	AT1G59710.1	AT1G59710.1 | Symbols: | Protein of unknown function (DUF569) | chr1:21938623-21939673 FORWARD LENGTH=300	11	34.3	11	34.3	11	34.3	2.38483e+07	24919000	9.10472	14.3167	1.04489	0.700009	0	0
AT1G59730.1	AT1G59730.1	AT1G59730.1 | Symbols: ATH7, TH7 | thioredoxin H-type 7 | chr1:21952759-21953392 REVERSE LENGTH=129	2	19.4	2	19.4	2	19.4	68342	665104	na	129.81	9.73199	na	0	0
AT1G59820.1	AT1G59820.1	AT1G59820.1 | Symbols: ALA3 | aminophospholipid ATPase 3 | chr1:22011599-22020023 FORWARD LENGTH=1213	21	20	21	20	21	20	21567000	2.21007e+07	10.7934	12.2503	1.02474	0.822863	0	7
AT1G59865.2	AT1G59865.2;AT1G59865.1	AT1G59865.2 | Symbols: | unknown protein; Has 35333 Blast hits to 34131 proteins in 2444 species: Archae - 798; Bacteria - 22429; Metazoa - 974; Fungi - 991; Plants - 531; Viruses - 0; Other Eukaryotes - 9610 (source: NCBI BLink). | chr1:22032795-22033297	1	14.8	1	14.8	1	14.8	7663200	5800800	29.651	43.898	0.756968	0.52015	0	0
AT1G59870.1	AT1G59870.1	AT1G59870.1 | Symbols: PEN3, PDR8, ATPDR8, ABCG36, ATABCG36 | ABC-2 and Plant PDR ABC-type transporter family protein | chr1:22034661-22039844 FORWARD LENGTH=1469	121	56.2	67	41	121	56.2	1.12343e+09	1260500000	6.30617	3.79977	1.12201	0.0651636	0	13
AT1G59900.1	AT1G59900.1	AT1G59900.1 | Symbols: AT-E1 ALPHA, E1 ALPHA | pyruvate dehydrogenase complex E1 alpha subunit | chr1:22051368-22053660 FORWARD LENGTH=389	23	58.4	14	51.2	14	51.2	1.14155e+07	1.46252e+07	29.7875	46.1185	1.28117	0.599588	0	0
AT1G59910.1	AT1G59910.1	AT1G59910.1 | Symbols: | Actin-binding FH2 (formin homology 2) family protein | chr1:22054167-22057052 REVERSE LENGTH=929	1	2	1	2	1	2	147505	282460	31.5287	17.4186	1.91492	0.157927	0	0
AT1G59960.1	AT1G59960.1	AT1G59960.1 | Symbols: | NAD(P)-linked oxidoreductase superfamily protein | chr1:22071410-22073067 REVERSE LENGTH=326	7	27	7	27	7	27	3.38157e+06	2.40983e+06	65.2383	46.1464	0.712638	0.636423	0	0
AT1G59980.1	AT1G59980.1	AT1G59980.1 | Symbols: ATDJC39, ARL2 | ARG1-like 2 | chr1:22081069-22083491 FORWARD LENGTH=414	2	4.1	2	4.1	2	4.1	442620	na	na	na	na	na	0	0
AT1G60070.1	AT1G60070.1;AT1G60070.2	AT1G60070.1 | Symbols: | Adaptor protein complex AP-1, gamma subunit | chr1:22142944-22149296 REVERSE LENGTH=862;AT1G60070.2 | Symbols: | Adaptor protein complex AP-1, gamma subunit | chr1:22142944-22149296 REVERSE LENGTH=898	23	32.6	18	26.9	18	26.9	2.09317e+07	2.22993e+07	10.2903	23.5055	1.06534	0.784324	0	0
AT1G60095.1	AT1G60095.1	AT1G60095.1 | Symbols: | Mannose-binding lectin superfamily protein | chr1:22160099-22162265 FORWARD LENGTH=531	3	6.2	3	6.2	3	6.2	4.09772e+07	5.84577e+07	125.823	57.4066	1.42659	0.443198	0	0
AT1G60140.1	AT1G60140.1	AT1G60140.1 | Symbols: ATTPS10, TPS10 | trehalose phosphate synthase | chr1:22177246-22180073 REVERSE LENGTH=861	4	7.3	3	5.3	3	5.3	996045	1.04877e+06	39.7346	17.6831	1.05293	0.825311	0	0
AT1G60420.1	AT1G60420.1	AT1G60420.1 | Symbols: | DC1 domain-containing protein | chr1:22261978-22264243 FORWARD LENGTH=578	20	44.8	20	44.8	20	44.8	18725000	2.27533e+07	18.7842	38.1661	1.21513	0.533517	0	0
AT1G60460.2	AT1G60460.2;AT1G60460.3;AT1G60460.1	AT1G60460.2 | Symbols: | unknown protein; Has 35333 Blast hits to 34131 proteins in 2444 species: Archae - 798; Bacteria - 22429; Metazoa - 974; Fungi - 991; Plants - 531; Viruses - 0; Other Eukaryotes - 9610 (source: NCBI BLink). | chr1:22275610-22278565	1	5	1	5	1	5	308390	na	na	na	na	na	0	0
AT1G60660.1	AT1G60660.1	AT1G60660.1 | Symbols: B5 #5, ATCB5LP, CB5LP | cytochrome B5-like protein | chr1:22342589-22342954 REVERSE LENGTH=121	3	33.1	3	33.1	3	33.1	6.32213e+06	5.21003e+06	11.7597	36.2331	0.824094	0.383823	0	0
AT1G60680.1	AT1G60680.1	AT1G60680.1 | Symbols: | NAD(P)-linked oxidoreductase superfamily protein | chr1:22347824-22349236 REVERSE LENGTH=346	24	68.5	9	36.4	11	47.1	41475000	32347000	24.2696	30.9943	0.779916	0.329257	0	0
AT1G60710.1	AT1G60710.1	AT1G60710.1 | Symbols: ATB2 | NAD(P)-linked oxidoreductase superfamily protein | chr1:22355073-22356627 REVERSE LENGTH=345	31	66.1	16	47	31	66.1	77570000	6.21767e+07	41.5683	31.8936	0.801556	0.574872	0	0
AT1G60730.2	AT1G60730.2;AT1G60730.1;AT1G60730.3	AT1G60730.2 | Symbols: | NAD(P)-linked oxidoreductase superfamily protein | chr1:22358613-22360082 REVERSE LENGTH=251;AT1G60730.1 | Symbols: | NAD(P)-linked oxidoreductase superfamily protein | chr1:22358327-22360082 REVERSE LENGTH=345;AT1G60730.3 | Symb	11	25.9	1	4.8	1	4.8	na	na	na	na	na	na	0	0
AT1G60770.1	AT1G60770.1	AT1G60770.1 | Symbols: | Tetratricopeptide repeat (TPR)-like superfamily protein | chr1:22366959-22368648 REVERSE LENGTH=491	11	25.9	11	25.9	11	25.9	1.03583e+07	9.97927e+06	28.2775	16.0534	0.963411	0.946397	0	0
AT1G60780.1	AT1G60780.1	AT1G60780.1 | Symbols: HAP13 | Clathrin adaptor complexes medium subunit family protein | chr1:22369289-22371885 REVERSE LENGTH=428	12	42.8	12	42.8	12	42.8	8345500	9545500	30.8166	31.0335	1.14379	0.602442	0	0
AT1G60870.1	AT1G60870.1	AT1G60870.1 | Symbols: MEE9 | maternal effect embryo arrest 9 | chr1:22409712-22410227 FORWARD LENGTH=147	1	8.2	1	8.2	1	8.2	na	na	na	na	na	na	0	0
AT1G60930.1	AT1G60930.1	AT1G60930.1 | Symbols: RECQL4B, ATRECQ4B, RECQ4B | RECQ helicase L4B | chr1:22431093-22438302 REVERSE LENGTH=1150	2	3	2	3	2	3	860700	1.06148e+06	21.0219	48.5133	1.23327	0.771795	0	2
AT1G60995.1	AT1G60995.1	AT1G60995.1 | Symbols: | FUNCTIONS IN: molecular_function unknown; INVOLVED IN: biological_process unknown; LOCATED IN: cellular_component unknown; EXPRESSED IN: 20 plant structures; EXPRESSED DURING: 10 growth stages; CONTAINS InterPro DOMAIN/s: Membrali	5	9.5	5	9.5	5	9.5	1.1182e+06	639820	33.9906	40.0912	0.572189	0.150229	0	0
AT1G61140.2	AT1G61140.2;AT1G61140.3;AT1G61140.1	AT1G61140.2 | Symbols: EDA16 | SNF2 domain-containing protein / helicase domain-containing protein / zinc finger protein-related | chr1:22536293-22540610 REVERSE LENGTH=1022;AT1G61140.3 | Symbols: EDA16 | SNF2 domain-containing protein / helicase domain-co	1	2.1	1	2.1	1	2.1	na	na	na	na	na	na	0	0
AT1G61180.1	AT1G61180.1;AT1G61180.2	AT1G61180.1 | Symbols: | LRR and NB-ARC domains-containing disease resistance protein | chr1:22551486-22554330 FORWARD LENGTH=889;AT1G61180.2 | Symbols: | LRR and NB-ARC domains-containing disease resistance protein | chr1:22551486-22554185 FORWARD LENGT	9	12.9	8	11.6	9	12.9	6912300	8.51353e+06	19.1511	7.67298	1.23165	0.177064	0	0
AT1G61230.1	AT1G61230.1	AT1G61230.1 | Symbols: | Mannose-binding lectin superfamily protein | chr1:22578951-22580781 FORWARD LENGTH=505	1	3.2	1	3.2	1	3.2	na	na	na	na	na	na	0	0
AT1G61250.2	AT1G61250.2;AT1G61250.1	AT1G61250.2 | Symbols: SC3 | secretory carrier 3 | chr1:22586035-22588519 FORWARD LENGTH=274;AT1G61250.1 | Symbols: SC3 | secretory carrier 3 | chr1:22586035-22588664 FORWARD LENGTH=289	19	40.9	18	40.9	19	40.9	6.12367e+07	64949000	21.8217	16.4385	1.06062	0.702329	0	0
AT1G61300.1	AT1G61300.1	AT1G61300.1 | Symbols: | LRR and NB-ARC domains-containing disease resistance protein | chr1:22607714-22610175 REVERSE LENGTH=762	2	4.7	1	3.1	1	3.1	na	na	na	na	na	na	0	0
AT1G61320.1	AT1G61320.1	AT1G61320.1 | Symbols: | FBD / Leucine Rich Repeat domains containing protein | chr1:22617370-22619718 FORWARD LENGTH=459	1	2.6	1	2.6	1	2.6	na	na	na	na	na	na	0	0
AT1G61560.4	AT1G61560.4;AT1G61560.3;AT1G61560.2;AT1G61560.1	AT1G61560.4 | Symbols: MLO6 | Seven transmembrane MLO family protein | chr1:22708875-22711488 REVERSE LENGTH=521;AT1G61560.3 | Symbols: MLO6 | Seven transmembrane MLO family protein | chr1:22708875-22711488 REVERSE LENGTH=521;AT1G61560.2 | Symbols: MLO6 |	6	12.7	5	10.9	5	10.9	4.71653e+06	5.20733e+06	49.3501	26.85	1.10406	0.667463	0	0
AT1G61570.1	AT1G61570.1	AT1G61570.1 | Symbols: TIM13 | translocase of the inner mitochondrial membrane 13 | chr1:22718897-22719473 REVERSE LENGTH=87	5	58.6	5	58.6	5	58.6	2.76497e+06	2.73557e+06	72.5751	35.8483	0.989367	0.81814	0	0
AT1G61580.1	AT1G61580.1	AT1G61580.1 | Symbols: RPL3B, ARP2 | R-protein L3 B | chr1:22720833-22722402 REVERSE LENGTH=390	25	45.9	8	23.3	8	23.3	5416300	4444000	6.57683	7.05113	0.820486	0.0250005	0	0
AT1G61590.1	AT1G61590.1	AT1G61590.1 | Symbols: | Protein kinase superfamily protein | chr1:22723691-22726022 REVERSE LENGTH=424	7	15.6	4	11.3	4	11.3	1844500	2.29407e+06	0.0460032	33.6052	1.24373	0.468313	0	0
AT1G61670.1	AT1G61670.1	AT1G61670.1 | Symbols: | Lung seven transmembrane receptor family protein | chr1:22770132-22772258 FORWARD LENGTH=513	7	15.4	7	15.4	7	15.4	5.51553e+06	8.70497e+06	20.9966	30.4085	1.57826	0.147868	0	6
AT1G61730.1	AT1G61730.1	AT1G61730.1 | Symbols: | DNA-binding storekeeper protein-related transcriptional regulator | chr1:22793447-22794577 REVERSE LENGTH=376	3	13.3	3	13.3	3	13.3	250210	na	na	na	na	na	0	0
AT1G61750.1	AT1G61750.1	AT1G61750.1 | Symbols: | Receptor-like protein kinase-related family protein | chr1:22804613-22806318 REVERSE LENGTH=341	7	28.4	7	28.4	7	28.4	1.71033e+07	1.29443e+07	11.4661	24.1739	0.756827	0.173051	0	1
AT1G61770.1	AT1G61770.1	AT1G61770.1 | Symbols: | Chaperone DnaJ-domain superfamily protein | chr1:22810220-22812370 FORWARD LENGTH=300	13	49.3	13	49.3	13	49.3	3.37583e+07	30957000	3.51657	9.89575	0.917018	0.262087	0	2
AT1G61790.1	AT1G61790.1	AT1G61790.1 | Symbols: | Oligosaccharyltransferase complex/magnesium transporter family protein | chr1:22814390-22815430 FORWARD LENGTH=346	15	39.6	15	39.6	15	39.6	185520000	1.77493e+08	11.5225	34.7344	0.956734	0.742532	0	4
AT1G61820.1	AT1G61820.1	AT1G61820.1 | Symbols: BGLU46 | beta glucosidase 46 | chr1:22835452-22838444 FORWARD LENGTH=516;AT1G61820.3 | Symbols: BGLU46 | beta glucosidase 46 | chr1:22836707-22838444 FORWARD LENGTH=377	4	13.2	4	13.2	4	13.2	36126000	4.11117e+07	16.8415	16.7431	1.13801	0.391066	0	0
AT1G61870.1	AT1G61870.1	AT1G61870.1 | Symbols: PPR336 | pentatricopeptide repeat 336 | chr1:22865326-22866552 REVERSE LENGTH=408	9	22.1	9	22.1	9	22.1	2804000	3.35457e+06	22.7773	22.1346	1.19635	0.389128	0	0
AT1G61900.2	AT1G61900.2;AT1G61900.3;AT1G61900.1	AT1G61900.2 | Symbols: | unknown protein; FUNCTIONS IN: molecular_function unknown; INVOLVED IN: biological_process unknown; LOCATED IN: anchored to plasma membrane, plasma membrane, anchored to membrane; EXPRESSED IN: 23 plant structures; EXPRESSED DURIN	7	23.7	7	23.7	7	23.7	1.15978e+07	15507500	41.7227	42.9782	1.3371	0.471254	0	0
AT1G62020.1	AT1G62020.1	AT1G62020.1 | Symbols: | Coatomer, alpha subunit | chr1:22919814-22923728 FORWARD LENGTH=1216	73	57.2	24	22.2	24	22.2	37345000	3.13693e+07	36.0732	28.081	0.839988	0.630402	0	0
AT1G62150.1	AT1G62150.1	AT1G62150.1 | Symbols: | Mitochondrial transcription termination factor family protein | chr1:22970198-22971589 REVERSE LENGTH=463	1	4.3	1	4.3	1	4.3	na	na	na	na	na	na	0	0
AT1G62330.1	AT1G62330.1	AT1G62330.1 | Symbols: | O-fucosyltransferase family protein | chr1:23046965-23050053 FORWARD LENGTH=652	31	42.8	29	40	31	42.8	38989000	4.83123e+07	21.1726	30.4356	1.23913	0.445535	0	1
AT1G62380.1	AT1G62380.1	AT1G62380.1 | Symbols: ACO2, ATACO2 | ACC oxidase 2 | chr1:23082340-23084068 FORWARD LENGTH=320	11	46.9	11	46.9	11	46.9	1.91683e+07	9.50403e+06	43.7711	15.4438	0.495819	0.110347	0	0
AT1G62430.1	AT1G62430.1	AT1G62430.1 | Symbols: ATCDS1, CDS1 | CDP-diacylglycerol synthase 1 | chr1:23106274-23108923 REVERSE LENGTH=421	6	13.3	5	9.3	6	13.3	4.80557e+06	7.04507e+06	31.8875	24.7943	1.46602	0.168312	0	8
AT1G62640.2	AT1G62640.2;AT1G62640.1	AT1G62640.2 | Symbols: KAS III | 3-ketoacyl-acyl carrier protein synthase III | chr1:23192502-23194737 FORWARD LENGTH=404;AT1G62640.1 | Symbols: KAS III | 3-ketoacyl-acyl carrier protein synthase III | chr1:23192502-23194737 FORWARD LENGTH=404	5	20.5	5	20.5	5	20.5	3.31363e+06	3169550	24.5179	31.2666	0.956518	0.875509	0	0
AT1G62660.1	AT1G62660.1	AT1G62660.1 | Symbols: | Glycosyl hydrolases family 32 protein | chr1:23199949-23203515 FORWARD LENGTH=648	27	37.2	22	34.1	27	37.2	8.28823e+07	7.64663e+07	11.4074	15.8793	0.922589	0.505372	0	1
AT1G62730.1	AT1G62730.1	AT1G62730.1 | Symbols: | Terpenoid synthases superfamily protein | chr1:23229204-23230118 REVERSE LENGTH=304	3	10.2	3	10.2	3	10.2	757440	913433	25.4159	34.2856	1.20595	0.588002	0	0
AT1G62740.1	AT1G62740.1	AT1G62740.1 | Symbols: Hop2 | stress-inducible protein, putative | chr1:23231026-23233380 FORWARD LENGTH=571	12	24.2	6	15.4	6	15.4	5269600	9.84297e+06	7.65003	15.7963	1.86788	0.0100861	0	0
AT1G62780.1	AT1G62780.1	AT1G62780.1 | Symbols: | unknown protein; FUNCTIONS IN: molecular_function unknown; INVOLVED IN: biological_process unknown; LOCATED IN: chloroplast, chloroplast stroma; EXPRESSED IN: 22 plant structures; EXPRESSED DURING: 14 growth stages; Has 94 Blast h	2	12.7	2	12.7	2	12.7	2033500	2762300	31.3443	20.5792	1.3584	0.366677	0	0
AT1G62790.2	AT1G62790.2;AT1G62790.1	AT1G62790.2 | Symbols: | Bifunctional inhibitor/lipid-transfer protein/seed storage 2S albumin superfamily protein | chr1:23252369-23253481 FORWARD LENGTH=149;AT1G62790.1 | Symbols: | Bifunctional inhibitor/lipid-transfer protein/seed storage 2S albumin	3	13.4	3	13.4	3	13.4	1.13209e+07	10708300	56.3838	45.5642	0.945885	0.990072	0	0
AT1G62800.1	AT1G62800.1;AT1G62800.2	AT1G62800.1 | Symbols: ASP4 | aspartate aminotransferase 4 | chr1:23253934-23257416 REVERSE LENGTH=403;AT1G62800.2 | Symbols: ASP4 | aspartate aminotransferase 4 | chr1:23253934-23257416 REVERSE LENGTH=405	7	21.3	4	13.4	4	13.4	3124000	3658400	na	25.5443	1.17106	na	0	0
AT1G62810.1	AT1G62810.1	AT1G62810.1 | Symbols: | Copper amine oxidase family protein | chr1:23258253-23261772 REVERSE LENGTH=712	8	18.3	8	18.3	8	18.3	7197900	4.87787e+06	38.7179	41.4085	0.677679	0.31909	0	0
AT1G62820.1	AT1G62820.1	AT1G62820.1 | Symbols: | Calcium-binding EF-hand family protein | chr1:23263822-23264268 REVERSE LENGTH=148	9	75	3	49.3	3	49.3	3409200	3558000	12.8633	6.34052	1.04365	0.617679	0	0
AT1G62830.1	AT1G62830.1	AT1G62830.1 | Symbols: LDL1, SWP1, ATSWP1, ATLSD1, LSD1 | LSD1-like 1 | chr1:23264638-23267172 REVERSE LENGTH=844	1	1.7	1	1.7	1	1.7	770850	na	na	na	na	na	0	2
AT1G63000.1	AT1G63000.1	AT1G63000.1 | Symbols: NRS/ER, UER1 | nucleotide-rhamnose synthase/epimerase-reductase | chr1:23342510-23343859 FORWARD LENGTH=301	20	78.4	19	78.4	19	78.4	3.15563e+07	1.75437e+07	36.8098	14.4172	0.555948	0.0988819	0	0
AT1G63010.4	AT1G63010.4;AT1G63010.3;AT1G63010.1	AT1G63010.4 | Symbols: | Major Facilitator Superfamily with SPX (SYG1/Pho81/XPR1) domain-containing protein | chr1:23347972-23351026 REVERSE LENGTH=699;AT1G63010.3 | Symbols: | Major Facilitator Superfamily with SPX (SYG1/Pho81/XPR1) domain-containing pr	16	24.9	16	24.9	16	24.9	18121000	18163000	9.54751	2.60814	1.00232	0.935888	0	0
AT1G63050.1	AT1G63050.1	AT1G63050.1 | Symbols: | MBOAT (membrane bound O-acyl transferase) family protein | chr1:23376061-23378178 REVERSE LENGTH=465	4	9.9	2	7.1	4	9.9	1.34683e+07	1.88913e+07	21.7346	29.6334	1.40265	0.248013	0	8
AT1G63110.2	AT1G63110.2;AT1G63110.3;AT1G63110.1	AT1G63110.2 | Symbols: | GPI transamidase subunit PIG-U | chr1:23405155-23407757 FORWARD LENGTH=397;AT1G63110.3 | Symbols: | GPI transamidase subunit PIG-U | chr1:23405145-23407757 FORWARD LENGTH=407;AT1G63110.1 | Symbols: | GPI transamidase subunit PIG	2	4.3	2	4.3	2	4.3	3801100	5658750	45.1666	6.80397	1.48871	0.244701	0	0
AT1G63120.1	AT1G63120.1	AT1G63120.1 | Symbols: ATRBL2, RBL2 | RHOMBOID-like 2 | chr1:23409054-23410725 REVERSE LENGTH=317	1	6.6	1	6.6	1	6.6	639687	346407	41.6564	32.3664	0.541526	0.181751	0	7
AT1G63160.1	AT1G63160.1	AT1G63160.1 | Symbols: RFC2 | replication factor C 2 | chr1:23422068-23423771 REVERSE LENGTH=333	4	15	4	15	4	15	3.51047e+06	2646050	54.5724	73.3202	0.75376	0.694184	0	0
AT1G63400.1	AT1G63400.1	AT1G63400.1 | Symbols: | Pentatricopeptide repeat (PPR) superfamily protein | chr1:23507320-23509053 FORWARD LENGTH=577	1	3.1	1	3.1	1	3.1	318390	487290	na	na	1.53048	na	0	0
AT1G63420.1	AT1G63420.1	AT1G63420.1 | Symbols: | Arabidopsis thaliana protein of unknown function (DUF821) | chr1:23515874-23518777 FORWARD LENGTH=578	7	15.7	7	15.7	7	15.7	4.74873e+06	7.07223e+06	5.70257	18.6326	1.48929	0.0651682	0	1
AT1G63430.1	AT1G63430.1;AT1G63430.2	AT1G63430.1 | Symbols: | Leucine-rich repeat protein kinase family protein | chr1:23522896-23526451 FORWARD LENGTH=664;AT1G63430.2 | Symbols: | Leucine-rich repeat protein kinase family protein | chr1:23522896-23526451 FORWARD LENGTH=688	1	1.8	1	1.8	1	1.8	na	569490	na	na	na	na	0	1
AT1G63440.1	AT1G63440.1	AT1G63440.1 | Symbols: HMA5 | heavy metal atpase 5 | chr1:23527655-23531109 FORWARD LENGTH=995	2	3	2	3	2	3	300025	715197	59.0409	94.1712	2.38379	0.389788	0	8
AT1G63450.1	AT1G63450.1	AT1G63450.1 | Symbols: RHS8 | root hair specific 8 | chr1:23532523-23534517 FORWARD LENGTH=664	4	8	4	8	4	8	1599850	2.01633e+06	15.0849	35.4863	1.26033	0.530617	0	1
AT1G63460.1	AT1G63460.1	AT1G63460.1 | Symbols: GPX8, ATGPX8 | glutathione peroxidase 8 | chr1:23535118-23536326 FORWARD LENGTH=167	4	33.5	3	27.5	3	27.5	863313	1054150	19.4938	4.24606	1.22105	0.182955	0	0
AT1G63500.1	AT1G63500.1	AT1G63500.1 | Symbols: | Protein kinase protein with tetratricopeptide repeat domain | chr1:23556015-23558403 FORWARD LENGTH=487	33	69.6	21	56.5	33	69.6	205010000	2.42797e+08	11.6221	6.75981	1.18432	0.113135	0	0
AT1G63550.1	AT1G63550.1	AT1G63550.1 | Symbols: | Receptor-like protein kinase-related family protein | chr1:23569786-23570890 FORWARD LENGTH=324	2	7.1	2	7.1	2	7.1	17302000	3.08487e+07	34.4174	32.2834	1.78295	0.117042	0	1
AT1G63560.1	AT1G63560.1	AT1G63560.1 | Symbols: | Receptor-like protein kinase-related family protein | chr1:23573161-23573940 FORWARD LENGTH=259	17	56.8	17	56.8	17	56.8	1.27388e+08	185645000	36.5798	46.9384	1.45732	0.465958	0	0
AT1G63570.1	AT1G63570.1	AT1G63570.1 | Symbols: | Receptor-like protein kinase-related family protein | chr1:23575450-23576304 FORWARD LENGTH=284	2	11.6	2	11.6	2	11.6	967690	1.85017e+06	39.8415	34.3616	1.91194	0.116586	0	0
AT1G63580.1	AT1G63580.1	AT1G63580.1 | Symbols: | Receptor-like protein kinase-related family protein | chr1:23577333-23578254 FORWARD LENGTH=273	1	3.3	1	3.3	1	3.3	366977	400640	17.6022	32.4759	1.09173	0.823986	0	0
AT1G63590.1	AT1G63590.1	AT1G63590.1 | Symbols: | Receptor-like protein kinase-related family protein | chr1:23579896-23580702 FORWARD LENGTH=268	4	15.3	4	15.3	4	15.3	1.10348e+07	15761000	13.616	20.1903	1.4283	0.0800138	0	0
AT1G63660.1	AT1G63660.1	AT1G63660.1 | Symbols: | GMP synthase (glutamine-hydrolyzing), putative / glutamine amidotransferase, putative | chr1:23604127-23607080 REVERSE LENGTH=534;AT1G63660.2 | Symbols: | GMP synthase (glutamine-hydrolyzing), putative / glutamine amidotransferas	16	38.2	16	38.2	16	38.2	5.78067e+06	4304800	59.1675	17.3554	0.744689	0.612679	0	0
AT1G63770.3	AT1G63770.3;AT1G63770.5	AT1G63770.3 | Symbols: | Peptidase M1 family protein | chr1:23657791-23664243 REVERSE LENGTH=987;AT1G63770.5 | Symbols: | Peptidase M1 family protein | chr1:23657791-23664243 REVERSE LENGTH=1013;AT1G63770.4 | Symbols: | Peptidase M1 family protein | chr	22	31.6	22	31.6	22	31.6	15997000	1.67197e+07	27.283	13.2361	1.04518	0.749064	0	0
AT1G63830.3	AT1G63830.3;AT1G63830.2;AT1G63830.1	AT1G63830.3 | Symbols: | PLAC8 family protein | chr1:23685408-23687098 FORWARD LENGTH=232;AT1G63830.2 | Symbols: | PLAC8 family protein | chr1:23685408-23687098 FORWARD LENGTH=232;AT1G63830.1 | Symbols: | PLAC8 family protein | chr1:23685408-23687098 FO	4	11.2	4	11.2	4	11.2	4.26627e+07	3.34063e+07	15.2841	52.218	0.783034	0.424106	0	0
AT1G63880.1	AT1G63880.1	AT1G63880.1 | Symbols: | Disease resistance protein (TIR-NBS-LRR class) family | chr1:23712514-23716047 REVERSE LENGTH=1017;AT1G63870.1 | Symbols: | Disease resistance protein (TIR-NBS-LRR class) family | chr1:23707131-23711901 REVERSE LENGTH=1031;AT4G11	2	3.3	2	3.3	2	3.3	1885050	2218200	113.61	na	1.17673	na	0	0
AT1G63900.1	AT1G63900.1;AT1G63900.2	AT1G63900.1 | Symbols: DAL1 | E3 Ubiquitin ligase family protein | chr1:23717056-23719086 FORWARD LENGTH=343;AT1G63900.2 | Symbols: DAL1 | E3 Ubiquitin ligase family protein | chr1:23717056-23719086 FORWARD LENGTH=347	1	6.7	1	6.7	1	6.7	664030	517677	66.2625	10.9376	0.779598	0.999286	0	0
AT1G63940.1	AT1G63940.1;AT1G63940.2	AT1G63940.1 | Symbols: MDAR6 | monodehydroascorbate reductase 6 | chr1:23730206-23733534 FORWARD LENGTH=486;AT1G63940.2 | Symbols: MDAR6 | monodehydroascorbate reductase 6 | chr1:23730095-23733534 FORWARD LENGTH=493;AT1G63940.4 | Symbols: MDAR6 | monodehyd	33	73.7	33	73.7	33	73.7	1.20201e+08	90951000	24.927	19.9132	0.756656	0.243444	0	0
AT1G64040.1	AT1G64040.1	AT1G64040.1 | Symbols: TOPP3 | type one serine/threonine protein phosphatase 3 | chr1:23758626-23760274 REVERSE LENGTH=322	2	8.4	2	8.4	2	8.4	827685	713455	37.3534	4.10614	0.861989	0.748629	0	0
AT1G64060.1	AT1G64060.1	AT1G64060.1 | Symbols: ATRBOH F, ATRBOHF, RBOHAP108, RBOHF, RBOH F | respiratory burst oxidase protein F | chr1:23770266-23776317 FORWARD LENGTH=944	1	1.4	1	1.4	1	1.4	na	485130	na	na	na	na	0	5
AT1G64065.1	AT1G64065.1	AT1G64065.1 | Symbols: | Late embryogenesis abundant (LEA) hydroxyproline-rich glycoprotein family | chr1:23778628-23779272 FORWARD LENGTH=214	3	15	3	15	3	15	866780	1283850	5.91608	11.3404	1.48117	0.0803902	0	0
AT1G64090.1	AT1G64090.1	AT1G64090.1 | Symbols: RTNLB3 | Reticulan like protein B3 | chr1:23789395-23790669 FORWARD LENGTH=255;AT1G64090.2 | Symbols: RTNLB3 | Reticulan like protein B3 | chr1:23789395-23790669 FORWARD LENGTH=271	17	52.9	17	52.9	17	52.9	1.98927e+08	1.76643e+08	10.6182	11.9244	0.887982	0.275058	0	3
AT1G64160.1	AT1G64160.1	AT1G64160.1 | Symbols: | Disease resistance-responsive (dirigent-like protein) family protein | chr1:23814063-23814611 FORWARD LENGTH=182	1	11.5	1	11.5	1	11.5	1485200	na	na	na	na	na	0	0
AT1G64190.1	AT1G64190.1	AT1G64190.1 | Symbols: | 6-phosphogluconate dehydrogenase family protein | chr1:23825549-23827012 REVERSE LENGTH=487	47	83.4	24	46.4	47	83.4	4.14493e+08	3.28373e+08	24.379	24.4235	0.792228	0.336242	0	0
AT1G64200.1	AT1G64200.1	AT1G64200.1 | Symbols: VHA-E3 | vacuolar H+-ATPase subunit E isoform 3 | chr1:23828537-23830002 REVERSE LENGTH=237	21	65	8	49.4	8	49.4	14543700	7667500	59.6298	30.5442	0.527204	0.409281	0	0
AT1G64220.1	AT1G64220.1	AT1G64220.1 | Symbols: TOM7-2 | translocase of outer membrane 7 kDa subunit 2 | chr1:23833088-23833321 REVERSE LENGTH=77	2	18.2	2	18.2	2	18.2	1.91337e+06	2.59377e+06	29.6245	28.1228	1.3556	0.275705	0	0
AT1G64320.1	AT1G64320.1	AT1G64320.1 | Symbols: | myosin heavy chain-related | chr1:23869036-23870548 FORWARD LENGTH=476	1	4.6	1	4.6	1	4.6	na	1039200	na	na	na	na	0	0
AT1G64330.1	AT1G64330.1	AT1G64330.1 | Symbols: | myosin heavy chain-related | chr1:23872172-23873970 FORWARD LENGTH=555	11	25	11	25	11	25	7.22643e+06	8149800	42.9147	21.5664	1.12778	0.598189	0	0
AT1G64385.1	AT1G64385.1	AT1G64385.1 | Symbols: | unknown protein; FUNCTIONS IN: molecular_function unknown; INVOLVED IN: biological_process unknown; LOCATED IN: endomembrane system; Has 66 Blast hits to 66 proteins in 21 species: Archae - 0; Bacteria - 0; Metazoa - 6; Fungi - 4;	2	7.1	2	7.1	2	7.1	475165	479230	16.7191	21.1794	1.00855	0.984581	0	1
AT1G64400.1	AT1G64400.1	AT1G64400.1 | Symbols: LACS3 | AMP-dependent synthetase and ligase family protein | chr1:23915802-23919681 REVERSE LENGTH=665	53	56.4	48	52.5	48	52.5	1.94257e+08	2.18107e+08	29.7001	14.0741	1.12278	0.510559	0	0
AT1G64440.1	AT1G64440.1	AT1G64440.1 | Symbols: RHD1, REB1, UGE4 | NAD(P)-binding Rossmann-fold superfamily protein | chr1:23937102-23939565 FORWARD LENGTH=348	2	8.3	2	8.3	2	8.3	1146800	597790	12.4181	na	0.521268	na	0	0
AT1G64520.1	AT1G64520.1	AT1G64520.1 | Symbols: RPN12a | regulatory particle non-ATPase 12A | chr1:23956459-23958120 FORWARD LENGTH=267	17	66.3	17	66.3	17	66.3	14602000	6.76797e+06	30.9552	41.544	0.463496	0.0536426	0	0
AT1G64550.1	AT1G64550.1	AT1G64550.1 | Symbols: ATGCN3, GCN3 | general control non-repressible 3 | chr1:23968850-23973369 FORWARD LENGTH=715	4	8	4	8	4	8	953673	1145300	14.7337	na	1.20094	na	0	0
AT1G64640.1	AT1G64640.1	AT1G64640.1 | Symbols: ENODL8, AtENODL8 | early nodulin-like protein 8 | chr1:24022482-24023151 REVERSE LENGTH=191	3	24.6	3	24.6	3	24.6	1.17727e+06	978000	37.2477	55.9044	0.830733	0.585961	0	1
AT1G64650.1	AT1G64650.1	AT1G64650.1 | Symbols: | Major facilitator superfamily protein | chr1:24023805-24026336 REVERSE LENGTH=462;AT1G64650.2 | Symbols: | Major facilitator superfamily protein | chr1:24023805-24026048 REVERSE LENGTH=421	10	22.3	6	13.6	10	22.3	50668000	4.36923e+07	37.198	67.6109	0.862326	0.604696	0	11
AT1G64740.1	AT1G64740.1	AT1G64740.1 | Symbols: TUA1 | alpha-1 tubulin | chr1:24050114-24052296 FORWARD LENGTH=450	13	34.4	1	4.4	1	4.4	na	277310	na	na	na	na	0	0
AT1G64760.1	AT1G64760.1;AT1G64760.2	AT1G64760.1 | Symbols: | O-Glycosyl hydrolases family 17 protein | chr1:24054220-24056194 REVERSE LENGTH=481;AT1G64760.2 | Symbols: | O-Glycosyl hydrolases family 17 protein | chr1:24054220-24056194 REVERSE LENGTH=481	7	22.9	6	20.4	6	20.4	5135700	5551200	1.55106	6.20107	1.0809	0.154886	0	1
AT1G64780.1	AT1G64780.1	AT1G64780.1 | Symbols: ATAMT1;2, AMT1;2 | ammonium transporter 1;2 | chr1:24061021-24062565 REVERSE LENGTH=514	3	9.3	3	9.3	3	9.3	1311000	2751100	31.9196	na	2.09847	na	0	11
AT1G64790.1	AT1G64790.1	AT1G64790.1 | Symbols: ILA | ILITYHIA | chr1:24065232-24081908 REVERSE LENGTH=2610;AT1G64790.2 | Symbols: ILA | ILITYHIA | chr1:24065232-24083403 REVERSE LENGTH=2696	65	29.3	65	29.3	65	29.3	6.87327e+07	5.29797e+07	34.5916	19.0433	0.770808	0.411126	0	2
AT1G64850.1	AT1G64850.1	AT1G64850.1 | Symbols: | Calcium-binding EF hand family protein | chr1:24096548-24097574 REVERSE LENGTH=162	3	15.4	3	15.4	3	15.4	3055600	na	na	na	na	na	0	2
AT1G64880.1	AT1G64880.1	AT1G64880.1 | Symbols: | Ribosomal protein S5 family protein | chr1:24105713-24108780 FORWARD LENGTH=515	13	28.5	13	28.5	13	28.5	6.69387e+06	6.67193e+06	39.2857	28.5479	0.996723	0.945229	0	0
AT1G64890.1	AT1G64890.1	AT1G64890.1 | Symbols: | Major facilitator superfamily protein | chr1:24109752-24111165 FORWARD LENGTH=442	1	3.4	1	3.4	1	3.4	768735	943310	14.7845	11.0476	1.22709	0.264222	0	11
AT1G64990.2	AT1G64990.2;AT1G64990.1	AT1G64990.2 | Symbols: GTG1 | GPCR-type G protein 1 | chr1:24140183-24145866 REVERSE LENGTH=468;AT1G64990.1 | Symbols: GTG1 | GPCR-type G protein 1 | chr1:24140183-24145866 REVERSE LENGTH=468;AT4G27630.1 | Symbols: GTG2 | GPCR-type G protein 2 | chr4:13791	2	5.1	2	5.1	2	5.1	314997	441393	27.3836	37.7567	1.40126	0.370541	0	0
AT1G65020.1	AT1G65020.1	AT1G65020.1 | Symbols: | FUNCTIONS IN: molecular_function unknown; INVOLVED IN: biological_process unknown; LOCATED IN: endoplasmic reticulum, plasma membrane; EXPRESSED IN: 23 plant structures; EXPRESSED DURING: 13 growth stages; CONTAINS InterPro DOMAIN	20	56.7	20	56.7	20	56.7	1.34243e+07	12530000	15.237	5.75246	0.93338	0.579087	0	0
AT1G65032.1	AT1G65032.1	AT1G65032.1 | Symbols: | unknown protein; FUNCTIONS IN: molecular_function unknown; INVOLVED IN: biological_process unknown; LOCATED IN: cellular_component unknown; Has 30201 Blast hits to 17322 proteins in 780 species: Archae - 12; Bacteria - 1396; Metaz	1	22	1	22	1	22	498500	na	na	na	na	na	0	0
AT1G65120.1	AT1G65120.1;AT1G65120.2	AT1G65120.1 | Symbols: | Ubiquitin carboxyl-terminal hydrolase-related protein | chr1:24191721-24195907 REVERSE LENGTH=1121;AT1G65120.2 | Symbols: | Ubiquitin carboxyl-terminal hydrolase-related protein | chr1:24191457-24195907 REVERSE LENGTH=1147	2	4.7	2	4.7	2	4.7	na	410780	na	na	na	na	0	0
AT1G65130.1	AT1G65130.1	AT1G65130.1 | Symbols: | Ubiquitin carboxyl-terminal hydrolase-related protein | chr1:24196472-24201022 REVERSE LENGTH=1079	1	2.2	1	2.2	1	2.2	517820	na	na	na	na	na	0	0
AT1G65220.1	AT1G65220.1	AT1G65220.1 | Symbols: | ARM repeat superfamily protein | chr1:24226204-24228799 FORWARD LENGTH=411	10	26.8	5	16.1	5	16.1	5849950	5718100	30.8072	23.5902	0.977461	0.9495	0	0
AT1G65260.1	AT1G65260.1	AT1G65260.1 | Symbols: PTAC4, VIPP1 | plastid transcriptionally active 4 | chr1:24236329-24240428 FORWARD LENGTH=330	15	28.5	15	28.5	15	28.5	1.33203e+07	1.41583e+07	6.48268	23.5138	1.06291	0.784457	0	0
AT1G65270.3	AT1G65270.3;AT1G65270.2;AT1G65270.1	AT1G65270.3 | Symbols: | unknown protein; FUNCTIONS IN: molecular_function unknown; INVOLVED IN: biological_process unknown; LOCATED IN: endoplasmic reticulum, plasma membrane; EXPRESSED IN: 24 plant structures; EXPRESSED DURING: 13 growth stages; Has 353	23	46.2	23	46.2	23	46.2	6.29833e+07	70538000	9.65314	4.38211	1.11995	0.159859	0	0
AT1G65290.1	AT1G65290.1	AT1G65290.1 | Symbols: mtACP2 | mitochondrial acyl carrier protein 2 | chr1:24249088-24250366 REVERSE LENGTH=126	2	24.6	2	24.6	2	24.6	2.89727e+06	2642050	15.8354	22.7678	0.911911	0.661917	0	0
AT1G65410.1	AT1G65410.1	AT1G65410.1 | Symbols: ATNAP11, TGD3, NAP11 | non-intrinsic ABC protein 11 | chr1:24295362-24297332 FORWARD LENGTH=345	2	9.3	2	9.3	2	9.3	467200	na	33.8812	na	na	na	0	0
AT1G65540.1	AT1G65540.1	AT1G65540.1 | Symbols: | LETM1-like protein | chr1:24362382-24366011 REVERSE LENGTH=736	20	22	18	20.8	18	20.8	3.61357e+07	4.64273e+07	27.7582	24.1273	1.28481	0.323255	0	1
AT1G65580.1	AT1G65580.1	AT1G65580.1 | Symbols: FRA3 | Endonuclease/exonuclease/phosphatase family protein | chr1:24377598-24383940 REVERSE LENGTH=1101	2	2.1	2	2.1	2	2.1	870560	1009600	na	na	1.15971	na	0	0
AT1G65590.1	AT1G65590.1	AT1G65590.1 | Symbols: HEXO3, ATHEX1 | beta-hexosaminidase 3 | chr1:24385996-24390989 FORWARD LENGTH=535	2	4.9	2	4.9	2	4.9	3.40213e+06	2.35023e+06	37.7289	34.655	0.690812	0.300405	0	0
AT1G65610.1	AT1G65610.1	AT1G65610.1 | Symbols: ATGH9A2, KOR2 | Six-hairpin glycosidases superfamily protein | chr1:24391823-24395261 REVERSE LENGTH=623	4	8.8	4	8.8	4	8.8	3.22437e+06	3006200	25.2805	25.9781	0.932338	0.749074	0	1
AT1G65690.1	AT1G65690.1	AT1G65690.1 | Symbols: | Late embryogenesis abundant (LEA) hydroxyproline-rich glycoprotein family | chr1:24431642-24432898 REVERSE LENGTH=252	9	39.3	9	39.3	9	39.3	1.79867e+07	2.19883e+07	29.7885	35.2027	1.22248	0.550543	0	1
AT1G65720.1	AT1G65720.1	AT1G65720.1 | Symbols: | unknown protein; FUNCTIONS IN: molecular_function unknown; INVOLVED IN: biological_process unknown; LOCATED IN: endomembrane system; EXPRESSED IN: 24 plant structures; EXPRESSED DURING: 15 growth stages; Has 44 Blast hits to 44 pr	2	11.1	2	11.1	2	11.1	217160	145210	6.25833	18.105	0.668677	0.164765	0	1
AT1G65820.1	AT1G65820.1;AT1G65820.3	AT1G65820.1 | Symbols: | microsomal glutathione s-transferase, putative | chr1:24485213-24486682 FORWARD LENGTH=146;AT1G65820.3 | Symbols: | microsomal glutathione s-transferase, putative | chr1:24485213-24486682 FORWARD LENGTH=194	7	32.2	7	32.2	7	32.2	4.49527e+07	3.71733e+07	14.3808	11.5611	0.826944	0.168563	0	3
AT1G65930.1	AT1G65930.1	AT1G65930.1 | Symbols: cICDH | cytosolic NADP+-dependent isocitrate dehydrogenase | chr1:24539088-24541861 FORWARD LENGTH=410	59	89.8	51	82	59	89.8	2.82187e+08	2.72533e+08	20.4013	18.2983	0.965791	0.858318	0	0
AT1G65960.2	AT1G65960.2	AT1G65960.2 | Symbols: GAD2 | glutamate decarboxylase 2 | chr1:24552094-24557253 FORWARD LENGTH=494;AT1G65960.1 | Symbols: GAD2 | glutamate decarboxylase 2 | chr1:24555868-24557253 FORWARD LENGTH=365	22	54	19	47.6	19	47.6	1.30493e+07	7.93577e+06	23.869	76.2871	0.608136	0.275954	0	0
AT1G65970.1	AT1G65970.1;AT1G60740.1	AT1G65970.1 | Symbols: TPX2 | thioredoxin-dependent peroxidase 2 | chr1:24557527-24558229 REVERSE LENGTH=162;AT1G60740.1 | Symbols: | Thioredoxin superfamily protein | chr1:22361127-22361817 FORWARD LENGTH=162	5	45.1	4	45.1	4	45.1	1958780	759493	50.5016	21.1262	0.387738	0.129088	0	0
AT1G65980.1	AT1G65980.1	AT1G65980.1 | Symbols: TPX1 | thioredoxin-dependent peroxidase 1 | chr1:24559524-24560753 REVERSE LENGTH=162;AT1G65980.2 | Symbols: TPX1 | thioredoxin-dependent peroxidase 1 | chr1:24559595-24560753 REVERSE LENGTH=121	14	88.9	13	88.9	14	88.9	3.09113e+07	2.53233e+07	16.8288	14.1075	0.819225	0.210512	0	0
AT1G65985.1	AT1G65985.1	AT1G65985.1 | Symbols: | Plant protein of unknown function (DUF247) | chr1:24562578-24568470 REVERSE LENGTH=456	21	42.8	21	42.8	21	42.8	4.76603e+07	59103000	1.76204	9.92525	1.24009	0.0586326	0	1
AT1G66070.2	AT1G66070.2;AT1G66070.1	AT1G66070.2 | Symbols: | Translation initiation factor eIF3 subunit | chr1:24596194-24597520 REVERSE LENGTH=226;AT1G66070.1 | Symbols: | Translation initiation factor eIF3 subunit | chr1:24596194-24597520 REVERSE LENGTH=226	3	18.1	3	18.1	3	18.1	1.19313e+06	955165	84.8176	75.0714	0.800552	0.846415	0	0
AT1G66150.1	AT1G66150.1	AT1G66150.1 | Symbols: TMK1 | transmembrane kinase 1 | chr1:24631503-24634415 FORWARD LENGTH=942	4	7.7	3	6.3	3	6.3	1863050	883207	18.1991	40.1644	0.474065	0.0866322	0	1
AT1G66180.1	AT1G66180.1	AT1G66180.1 | Symbols: | Eukaryotic aspartyl protease family protein | chr1:24647221-24648513 FORWARD LENGTH=430	2	8.1	2	8.1	2	8.1	na	659535	na	17.0586	na	na	0	0
AT1G66200.1	AT1G66200.1	AT1G66200.1 | Symbols: ATGSR2, GSR2, GLN1;2 | glutamine synthase clone F11 | chr1:24655520-24657520 REVERSE LENGTH=356;AT1G66200.3 | Symbols: GSR2, GLN1;2 | glutamine synthase clone F11 | chr1:24655520-24657520 REVERSE LENGTH=365	38	83.4	14	58.7	38	83.4	5.06057e+08	5.80957e+08	9.70703	14.149	1.14801	0.259693	0	0
AT1G66210.1	AT1G66210.1	AT1G66210.1 | Symbols: | Subtilisin-like serine endopeptidase family protein | chr1:24665735-24668650 REVERSE LENGTH=759	2	4.5	2	4.5	2	4.5	282680	na	na	na	na	na	0	1
AT1G66240.1	AT1G66240.1	AT1G66240.1 | Symbols: ATX1, ATATX1 | homolog of anti-oxidant 1 | chr1:24686445-24687327 REVERSE LENGTH=106;AT1G66240.2 | Symbols: ATX1, ATATX1 | homolog of anti-oxidant 1 | chr1:24686445-24686832 REVERSE LENGTH=66	9	57.5	9	57.5	9	57.5	22150000	1.32447e+07	32.3379	32.9469	0.597953	0.12919	0	0
AT1G66250.1	AT1G66250.1	AT1G66250.1 | Symbols: | O-Glycosyl hydrolases family 17 protein | chr1:24693063-24695416 FORWARD LENGTH=505	5	17.8	5	17.8	5	17.8	5955400	7105700	14.7087	46.0405	1.19315	0.774402	0	0
AT1G66260.2	AT1G66260.2;AT1G66260.1	AT1G66260.2 | Symbols: | RNA-binding (RRM/RBD/RNP motifs) family protein | chr1:24695895-24697883 REVERSE LENGTH=295;AT1G66260.1 | Symbols: | RNA-binding (RRM/RBD/RNP motifs) family protein | chr1:24695895-24697883 REVERSE LENGTH=295	3	9.8	3	9.8	3	9.8	2818600	3782600	na	na	1.34201	na	0	0
AT1G66270.1	AT1G66270.1	AT1G66270.1 | Symbols: BGLU21 | Glycosyl hydrolase superfamily protein | chr1:24700110-24702995 REVERSE LENGTH=524;AT1G66270.2 | Symbols: BGLU21 | Glycosyl hydrolase superfamily protein | chr1:24700110-24702995 REVERSE LENGTH=522	70	80.3	46	66.2	46	66.2	1046230000	1.23344e+09	39.0163	37.6896	1.17894	0.596389	0	0
AT1G66280.1	AT1G66280.1	AT1G66280.1 | Symbols: BGLU22 | Glycosyl hydrolase superfamily protein | chr1:24706759-24709737 REVERSE LENGTH=524	94	85.3	68	72.7	94	85.3	9.94313e+09	1.12016e+10	36.7214	47.3915	1.12656	0.791292	0	0
AT1G66340.1	AT1G66340.1	AT1G66340.1 | Symbols: ETR1, EIN1, ETR, AtETR1 | Signal transduction histidine kinase, hybrid-type, ethylene sensor | chr1:24734698-24737366 FORWARD LENGTH=738	4	4.6	4	4.6	4	4.6	3326800	2.40517e+06	20.1873	11.9784	0.722967	0.111093	0	3
AT1G66345.1	AT1G66345.1	AT1G66345.1 | Symbols: | Pentatricopeptide repeat (PPR) superfamily protein | chr1:24737719-24739353 FORWARD LENGTH=544	4	11.8	4	11.8	4	11.8	1.72957e+06	1901850	46.1442	4.91147	1.09961	0.590952	0	0
AT1G66510.3	AT1G66510.3;AT1G66510.2;AT1G66510.1	AT1G66510.3 | Symbols: | AAR2 protein family | chr1:24813322-24815804 FORWARD LENGTH=355;AT1G66510.2 | Symbols: | AAR2 protein family | chr1:24812881-24815804 FORWARD LENGTH=399;AT1G66510.1 | Symbols: | AAR2 protein family | chr1:24812881-24815804 FORWA	1	2.3	1	2.3	1	2.3	na	na	na	na	na	na	0	0
AT1G66530.1	AT1G66530.1	AT1G66530.1 | Symbols: | Arginyl-tRNA synthetase, class Ic | chr1:24819064-24822277 REVERSE LENGTH=590	12	26.1	6	14.7	6	14.7	2.57853e+06	3.38647e+06	51.8203	19.3022	1.31333	0.414507	0	0
AT1G66570.2	AT1G66570.2;AT1G66570.3;AT1G66570.1	AT1G66570.2 | Symbols: ATSUC7, SUC7 | sucrose-proton symporter 7 | chr1:24835467-24837242 REVERSE LENGTH=417;AT1G66570.3 | Symbols: ATSUC7, SUC7 | sucrose-proton symporter 7 | chr1:24835403-24837242 REVERSE LENGTH=456;AT1G66570.1 | Symbols: ATSUC7, SUC7 |	2	10.1	1	7.7	1	7.7	426520	456260	76.102	45.9148	1.06973	0.856738	0	0
AT1G66580.1	AT1G66580.1	AT1G66580.1 | Symbols: SAG24, RPL10C | senescence associated gene 24 | chr1:24839208-24840439 FORWARD LENGTH=221	36	89.6	6	21.7	8	26.2	7.74223e+07	7.37367e+07	33.6982	20.1105	0.952395	0.911992	0	0
AT1G66680.1	AT1G66680.1	AT1G66680.1 | Symbols: AR401 | S-adenosyl-L-methionine-dependent methyltransferases superfamily protein | chr1:24866352-24868888 REVERSE LENGTH=358	3	22.3	3	22.3	3	22.3	865865	na	31.0873	na	na	na	-1	0
AT1G66690.1	AT1G66690.1	AT1G66690.1 | Symbols: | S-adenosyl-L-methionine-dependent methyltransferases superfamily protein | chr1:24869554-24870798 REVERSE LENGTH=353	1	6.2	1	6.2	1	6.2	2489800	na	na	na	na	na	0	0
AT1G66700.1	AT1G66700.1	AT1G66700.1 | Symbols: PXMT1 | S-adenosyl-L-methionine-dependent methyltransferases superfamily protein | chr1:24873460-24874690 REVERSE LENGTH=353	1	3.7	1	3.7	1	3.7	512100	636220	na	na	1.24237	na	0	0
AT1G66760.1	AT1G66760.1;AT1G66760.2	AT1G66760.1 | Symbols: | MATE efflux family protein | chr1:24902110-24904054 FORWARD LENGTH=466;AT1G66760.2 | Symbols: | MATE efflux family protein | chr1:24902110-24904213 FORWARD LENGTH=482	1	3	1	3	1	3	na	na	na	na	na	na	0	10
AT1G66820.1	AT1G66820.1	AT1G66820.1 | Symbols: | glycine-rich protein | chr1:24930093-24930422 FORWARD LENGTH=109	3	23.9	3	23.9	3	23.9	2318500	3443850	na	15.3932	1.48538	na	0	2
AT1G66880.1	AT1G66880.1	AT1G66880.1 | Symbols: | Protein kinase superfamily protein | chr1:24946928-24955438 FORWARD LENGTH=1296	20	20.9	19	20.3	19	20.3	2.19483e+07	3.47063e+07	33.7474	37.6505	1.58127	0.244478	0	1
AT1G66900.1	AT1G66900.1	AT1G66900.1 | Symbols: | alpha/beta-Hydrolases superfamily protein | chr1:24959552-24961255 FORWARD LENGTH=272	2	5.9	2	5.9	2	5.9	1.2411e+06	1509000	26.9669	27.2649	1.21585	0.46794	0	0
AT1G66930.1	AT1G66930.1	AT1G66930.1 | Symbols: | Protein kinase superfamily protein | chr1:24970523-24973069 FORWARD LENGTH=674	4	8.6	3	7.4	3	7.4	884243	1.75271e+06	26.3913	46.5481	1.98215	0.194761	0	2
AT1G66970.1	AT1G66970.1;AT1G66970.2	AT1G66970.1 | Symbols: SVL2 | SHV3-like 2 | chr1:24992746-24996005 REVERSE LENGTH=763;AT1G66970.2 | Symbols: SVL2 | SHV3-like 2 | chr1:24992746-24996005 REVERSE LENGTH=785	2	5.1	1	3.8	1	3.8	na	325270	na	na	na	na	0	0
AT1G67000.1	AT1G67000.1	AT1G67000.1 | Symbols: | Protein kinase superfamily protein | chr1:25004217-25007604 REVERSE LENGTH=892	2	2.6	1	1.7	1	1.7	na	369160	na	na	na	na	0	1
AT1G67080.1	AT1G67080.1	AT1G67080.1 | Symbols: ABA4 | abscisic acid (aba)-deficient 4 | chr1:25045405-25046681 REVERSE LENGTH=220	5	32.7	5	32.7	5	32.7	7.97263e+06	6.20933e+06	0.0759373	11.8764	0.778831	0.0693009	0	4
AT1G67090.1	AT1G67090.1	AT1G67090.1 | Symbols: RBCS1A | ribulose bisphosphate carboxylase small chain 1A | chr1:25048465-25049249 REVERSE LENGTH=180;AT1G67090.2 | Symbols: RBCS1A | ribulose bisphosphate carboxylase small chain 1A | chr1:25048590-25049249 REVERSE LENGTH=136	5	26.1	3	13.9	5	26.1	5193600	3.42037e+06	9.00221	25.9841	0.658573	0.085241	0	0
AT1G67140.1	AT1G67140.1;AT1G67140.2;AT1G67140.3	AT1G67140.1 | Symbols: SWEETIE | HEAT repeat-containing protein | chr1:25101016-25117372 REVERSE LENGTH=2221;AT1G67140.2 | Symbols: SWEETIE | HEAT repeat-containing protein | chr1:25101016-25117372 REVERSE LENGTH=2222;AT1G67140.3 | Symbols: SWEETIE | HEAT	7	3.3	7	3.3	7	3.3	4639800	2685330	14.4395	78.2342	0.57876	0.32911	0	4
AT1G67150.2	AT1G67150.2;AT1G67150.1	AT1G67150.2 | Symbols: | Plant protein of unknown function (DUF247) | chr1:25122588-25124607 FORWARD LENGTH=412;AT1G67150.1 | Symbols: | Plant protein of unknown function (DUF247) | chr1:25122588-25124607 FORWARD LENGTH=408;AT1G67150.3 | Symbols: | Plan	6	18.4	6	18.4	6	18.4	9431800	11051000	5.34658	3.87345	1.17167	0.0173749	0	0
AT1G67210.2	AT1G67210.2;AT1G67210.1	AT1G67210.2 | Symbols: | Proline-rich spliceosome-associated (PSP) family protein / zinc knuckle (CCHC-type) family protein | chr1:25141339-25143774 FORWARD LENGTH=403;AT1G67210.1 | Symbols: | Proline-rich spliceosome-associated (PSP) family protein / zi	1	6.2	1	6.2	1	6.2	876913	766613	62.1408	37.4743	0.874218	0.99409	0	0
AT1G67220.1	AT1G67220.1	AT1G67220.1 | Symbols: HAC02, HAC2, ATHPCAT1 | histone acetyltransferase of the CBP family 2 | chr1:25145587-25150450 FORWARD LENGTH=1367	1	1.5	1	1.5	1	1.5	645780	503880	na	na	0.780266	na	0	0
AT1G67230.1	AT1G67230.1	AT1G67230.1 | Symbols: LINC1 | little nuclei1 | chr1:25151561-25156032 REVERSE LENGTH=1132	5	5.2	5	5.2	5	5.2	na	4798050	na	84.4378	na	na	0	0
AT1G67280.2	AT1G67280.2;AT1G67280.1	AT1G67280.2 | Symbols: | Glyoxalase/Bleomycin resistance protein/Dioxygenase superfamily protein | chr1:25188563-25190134 REVERSE LENGTH=262;AT1G67280.1 | Symbols: | Glyoxalase/Bleomycin resistance protein/Dioxygenase superfamily protein | chr1:25188563-	5	24	3	16	3	16	615290	204900	2.3766	na	0.333014	na	0	0
AT1G67330.1	AT1G67330.1	AT1G67330.1 | Symbols: | Protein of unknown function (DUF579) | chr1:25214118-25214993 FORWARD LENGTH=291	14	51.5	14	51.5	14	51.5	3.97553e+07	4.39653e+07	15.1352	6.45966	1.1059	0.352051	0	1
AT1G67350.2	AT1G67350.2;AT1G67350.1	AT1G67350.2 | Symbols: | unknown protein; FUNCTIONS IN: molecular_function unknown; INVOLVED IN: photorespiration; LOCATED IN: mitochondrial membrane, mitochondrial respiratory chain complex I, respiratory chain complex I; EXPRESSED IN: 24 plant structure	14	75.5	14	75.5	14	75.5	6.96393e+07	8.88047e+07	10.4635	22.1409	1.27521	0.196092	0	0
AT1G67390.1	AT1G67390.1	AT1G67390.1 | Symbols: | F-box family protein | chr1:25244690-25247139 FORWARD LENGTH=479	2	8.4	2	8.4	2	8.4	4564400	2157600	na	na	0.472702	na	0	1
AT1G67410.1	AT1G67410.1	AT1G67410.1 | Symbols: | Exostosin family protein | chr1:25251606-25253568 REVERSE LENGTH=430	3	5.8	3	5.8	3	5.8	113870	517080	na	na	4.54097	na	0	0
AT1G67430.1	AT1G67430.1	AT1G67430.1 | Symbols: | Ribosomal protein L22p/L17e family protein | chr1:25262209-25263627 FORWARD LENGTH=175;AT1G67430.2 | Symbols: | Ribosomal protein L22p/L17e family protein | chr1:25262209-25263627 FORWARD LENGTH=131	39	88	10	24	39	88	1.50339e+09	1.81513e+09	52.8435	14.7445	1.20736	0.462459	0	0
AT1G67490.1	AT1G67490.1	AT1G67490.1 | Symbols: GCS1, KNF | glucosidase 1 | chr1:25280633-25286581 REVERSE LENGTH=852;AT1G67490.2 | Symbols: GCS1, KNF | glucosidase 1 | chr1:25280633-25286581 REVERSE LENGTH=768	20	24.5	20	24.5	20	24.5	1.62583e+07	1.95067e+07	8.11705	36.0483	1.19979	0.578133	0	1
AT1G67500.1	AT1G67500.1;AT1G67500.2	AT1G67500.1 | Symbols: ATREV3, REV3 | recovery protein 3 | chr1:25287707-25296714 REVERSE LENGTH=1890;AT1G67500.2 | Symbols: REV3 | recovery protein 3 | chr1:25287707-25296714 REVERSE LENGTH=1916	3	2.3	3	2.3	3	2.3	1076500	na	na	na	na	na	0	0
AT1G67550.1	AT1G67550.1	AT1G67550.1 | Symbols: URE | urease | chr1:25312842-25316911 FORWARD LENGTH=838	3	5.7	3	5.7	3	5.7	1317900	721390	na	na	0.547378	na	0	0
AT1G67560.1	AT1G67560.1	AT1G67560.1 | Symbols: LOX6 | PLAT/LH2 domain-containing lipoxygenase family protein | chr1:25319926-25324117 FORWARD LENGTH=917	26	35.6	26	35.6	26	35.6	1.71293e+07	13863000	11.461	29.686	0.809313	0.292177	0	0
AT1G67623.1	AT1G67623.1	AT1G67623.1 | Symbols: | F-box family protein | chr1:25342111-25343243 FORWARD LENGTH=296	1	4.7	1	4.7	1	4.7	449960	328220	58.268	na	0.729443	na	0	0
AT1G67650.1	AT1G67650.1	AT1G67650.1 | Symbols: | SRP72 RNA-binding domain | chr1:25359832-25362395 REVERSE LENGTH=651	6	16.1	2	4	2	4	na	2391000	na	na	na	na	0	0
AT1G67680.1	AT1G67680.1	AT1G67680.1 | Symbols: | SRP72 RNA-binding domain | chr1:25365962-25368464 REVERSE LENGTH=664	23	53.3	19	41.4	23	53.3	2.35327e+07	1.93827e+07	23.4739	15.1241	0.823649	0.362356	0	0
AT1G67730.1	AT1G67730.1	AT1G67730.1 | Symbols: YBR159, KCR1, ATKCR1 | beta-ketoacyl reductase 1 | chr1:25391676-25393365 FORWARD LENGTH=318	32	79.2	32	79.2	32	79.2	257180000	1.74773e+08	18.825	47.4285	0.679576	0.262845	0	1
AT1G67750.1	AT1G67750.1	AT1G67750.1 | Symbols: | Pectate lyase family protein | chr1:25401660-25403165 FORWARD LENGTH=408	3	9.6	3	9.6	3	9.6	2.35337e+06	1728900	22.5233	18.3229	0.73465	0.216338	0	0
AT1G67785.1	AT1G67785.1	AT1G67785.1 | Symbols: | unknown protein; Has 30 Blast hits to 30 proteins in 12 species: Archae - 0; Bacteria - 0; Metazoa - 0; Fungi - 0; Plants - 30; Viruses - 0; Other Eukaryotes - 0 (source: NCBI BLink). | chr1:25416100-25416984 REVERSE LENGTH=63	4	39.7	4	39.7	4	39.7	13891000	2.67229e+07	114.219	84.8526	1.92375	0.471081	0	0
AT1G67800.4	AT1G67800.4;AT1G67800.3;AT1G67800.1;AT1G67800.2	AT1G67800.4 | Symbols: | Copine (Calcium-dependent phospholipid-binding protein) family | chr1:25421029-25423237 REVERSE LENGTH=433;AT1G67800.3 | Symbols: | Copine (Calcium-dependent phospholipid-binding protein) family | chr1:25421029-25423237 REVERSE L	4	14.3	4	14.3	4	14.3	1.02677e+06	1103480	49.4933	33.2049	1.07471	0.742518	0	0
AT1G67850.2	AT1G67850.2;AT1G67850.1	AT1G67850.2 | Symbols: | Protein of unknown function (DUF707) | chr1:25439204-25441904 FORWARD LENGTH=404;AT1G67850.1 | Symbols: | Protein of unknown function (DUF707) | chr1:25439204-25441904 FORWARD LENGTH=404	2	6.7	1	4.7	1	4.7	317795	149200	90.2543	na	0.469485	na	0	0
AT1G67890.2	AT1G67890.2;AT1G67890.1	AT1G67890.2 | Symbols: | PAS domain-containing protein tyrosine kinase family protein | chr1:25457345-25461727 FORWARD LENGTH=738;AT1G67890.1 | Symbols: | PAS domain-containing protein tyrosine kinase family protein | chr1:25457345-25462436 FORWARD LENGT	2	3.3	1	2.2	1	2.2	381835	387635	3.21299	0.497995	1.01519	0.621522	0	0
AT1G67930.1	AT1G67930.1	AT1G67930.1 | Symbols: | Golgi transport complex protein-related | chr1:25474218-25477332 REVERSE LENGTH=832	11	15.5	11	15.5	11	15.5	8660300	7.20567e+06	8.09246	10.3326	0.832034	0.0760603	0	1
AT1G67940.1	AT1G67940.1	AT1G67940.1 | Symbols: ATNAP3, AtSTAR1, NAP3 | non-intrinsic ABC protein 3 | chr1:25477805-25478667 FORWARD LENGTH=263	4	27	4	27	4	27	535665	233343	77.8502	10.0799	0.435614	0.481561	0	0
AT1G68020.1	AT1G68020.1;AT1G68020.2	AT1G68020.1 | Symbols: ATTPS6, TPS6 | UDP-Glycosyltransferase / trehalose-phosphatase family protein | chr1:25497493-25499595 FORWARD LENGTH=700;AT1G68020.2 | Symbols: ATTPS6, TPS6 | UDP-Glycosyltransferase / trehalose-phosphatase family protein | chr1:254	4	6.1	1	1	2	2.6	na	1188700	na	na	na	na	0	0
AT1G68040.1	AT1G68040.1	AT1G68040.1 | Symbols: | S-adenosyl-L-methionine-dependent methyltransferases superfamily protein | chr1:25502876-25505224 FORWARD LENGTH=363	1	5.5	1	5.5	1	5.5	na	220690	na	na	na	na	0	0
AT1G68070.1	AT1G68070.1	AT1G68070.1 | Symbols: | Zinc finger, C3HC4 type (RING finger) family protein | chr1:25515412-25516767 REVERSE LENGTH=343	8	35.3	8	35.3	8	35.3	9.76417e+06	10772000	8.6179	6.52618	1.10322	0.187747	0	5
AT1G68100.1	AT1G68100.1	AT1G68100.1 | Symbols: IAR1 | ZIP metal ion transporter family | chr1:25521325-25524032 FORWARD LENGTH=469	5	13.6	5	13.6	5	13.6	2.98483e+06	2.16553e+06	8.85928	37.7974	0.725512	0.277307	0	7
AT1G68220.1	AT1G68220.1	AT1G68220.1 | Symbols: | Protein of unknown function (DUF1218) | chr1:25570322-25571562 FORWARD LENGTH=201	3	17.4	3	17.4	3	17.4	2600100	1.98463e+06	29.2706	33.7692	0.763291	0.359165	0	3
AT1G68300.1	AT1G68300.1	AT1G68300.1 | Symbols: | Adenine nucleotide alpha hydrolases-like superfamily protein | chr1:25598518-25599261 REVERSE LENGTH=160	13	61.2	13	61.2	13	61.2	3.57809e+07	12076200	155.292	66.4728	0.337504	0.884153	0	0
AT1G68370.1	AT1G68370.1	AT1G68370.1 | Symbols: ARG1 | Chaperone DnaJ-domain superfamily protein | chr1:25632046-25634527 REVERSE LENGTH=410	6	17.3	6	17.3	6	17.3	2.16193e+06	2.4836e+06	37.4693	54.6034	1.14879	0.927864	0	0
AT1G68440.1	AT1G68440.1	AT1G68440.1 | Symbols: | unknown protein; BEST Arabidopsis thaliana protein match is: unknown protein (TAIR:AT1G25400.2); Has 86 Blast hits to 86 proteins in 29 species: Archae - 0; Bacteria - 6; Metazoa - 27; Fungi - 11; Plants - 24; Viruses - 0; Other E	1	6.2	1	6.2	1	6.2	420520	370355	51.2523	26.1627	0.880707	0.882283	0	1
AT1G68650.1	AT1G68650.1	AT1G68650.1 | Symbols: | Uncharacterized protein family (UPF0016) | chr1:25775825-25777683 FORWARD LENGTH=228	4	14.9	3	11	3	11	1165040	622570	64.8384	na	0.534377	na	0	5
AT1G68680.1	AT1G68680.1	AT1G68680.1 | Symbols: | unknown protein; FUNCTIONS IN: molecular_function unknown; INVOLVED IN: biological_process unknown; LOCATED IN: chloroplast; EXPRESSED IN: 23 plant structures; EXPRESSED DURING: 16 growth stages; Has 20 Blast hits to 20 proteins i	6	52	6	52	6	52	33031000	4.82303e+07	11.573	55.1582	1.46015	0.425975	0	2
AT1G68720.1	AT1G68720.1	AT1G68720.1 | Symbols: TADA, ATTADA | tRNA arginine adenosine deaminase | chr1:25804547-25808820 FORWARD LENGTH=1307	7	7	7	7	7	7	9.26393e+06	4.81477e+06	74.5777	17.2885	0.519732	0.336256	0	0
AT1G68760.1	AT1G68760.1	AT1G68760.1 | Symbols: ATNUDT1, ATNUDX1, NUDX1 | nudix hydrolase 1 | chr1:25829090-25829607 FORWARD LENGTH=147	1	10.2	1	10.2	1	10.2	193560	na	na	na	na	na	0	0
AT1G68790.1	AT1G68790.1	AT1G68790.1 | Symbols: LINC3 | little nuclei3 | chr1:25834932-25839157 REVERSE LENGTH=1085	2	2	2	2	2	2	5054400	13596500	58.2233	9.43919	2.69003	0.238616	0	0
AT1G68890.1	AT1G68890.1	AT1G68890.1 | Symbols: | magnesium ion binding;thiamin pyrophosphate binding;hydro-lyases;catalytics;2-succinyl-5-enolpyruvyl-6-hydroxy-3-cyclohexene-1-carboxylic-acid synthases | chr1:25896988-25906553 FORWARD LENGTH=1715	1	1.6	1	1.6	1	1.6	2096495	na	111.681	na	na	na	0	0
AT1G68910.3	AT1G68910.3;AT1G68910.2;AT1G68910.1	AT1G68910.3 | Symbols: WIT2 | WPP domain-interacting protein 2 | chr1:25908373-25910485 REVERSE LENGTH=582;AT1G68910.2 | Symbols: WIT2 | WPP domain-interacting protein 2 | chr1:25908373-25910485 REVERSE LENGTH=582;AT1G68910.1 | Symbols: WIT2 | WPP domain-i	5	10.5	5	10.5	5	10.5	674760	671935	18.9258	48.2552	0.995813	0.900815	0	0
AT1G68930.1	AT1G68930.1	AT1G68930.1 | Symbols: | pentatricopeptide (PPR) repeat-containing protein | chr1:25918314-25920545 FORWARD LENGTH=743	2	4.7	2	4.7	2	4.7	1498850	1500400	22.5174	19.2942	1.00103	0.985054	0	0
AT1G68940.1	AT1G68940.1;AT1G68940.2;AT1G68940.3	AT1G68940.1 | Symbols: | Armadillo/beta-catenin-like repeat family protein | chr1:25922001-25925374 REVERSE LENGTH=1033;AT1G68940.2 | Symbols: | Armadillo/beta-catenin-like repeat family protein | chr1:25921453-25925374 REVERSE LENGTH=1035;AT1G68940.3 |	7	10.6	7	10.6	7	10.6	3.20007e+07	4.18673e+07	35.0297	47.0872	1.30833	0.49335	0	0
AT1G69250.1	AT1G69250.1	AT1G69250.1 | Symbols: | Nuclear transport factor 2 (NTF2) family protein with RNA binding (RRM-RBD-RNP motifs) domain | chr1:26033163-26035301 FORWARD LENGTH=427;AT1G69250.2 | Symbols: | Nuclear transport factor 2 (NTF2) family protein with RNA binding	3	11	3	11	3	11	839690	795297	na	27.7805	0.947131	na	0	0
AT1G69340.1	AT1G69340.1	AT1G69340.1 | Symbols: | appr-1-p processing enzyme family protein | chr1:26066298-26069644 FORWARD LENGTH=562	9	18.1	9	18.1	9	18.1	5.63077e+06	6670600	42.8977	2.79283	1.18467	0.435746	0	0
AT1G69370.1	AT1G69370.1	AT1G69370.1 | Symbols: CM3, cm-3 | chorismate mutase 3 | chr1:26080098-26081559 FORWARD LENGTH=316	1	5.4	1	5.4	1	5.4	7458300	5149700	75.3288	na	0.690466	na	0	0
AT1G69390.1	AT1G69390.1	AT1G69390.1 | Symbols: ATMINE1, MINE1, ARC12 | homologue of bacterial MinE 1 | chr1:26084721-26086284 FORWARD LENGTH=229	2	10	2	10	2	10	1238400	na	na	na	na	na	0	0
AT1G69410.1	AT1G69410.1	AT1G69410.1 | Symbols: ATELF5A-3, ELF5A-3 | eukaryotic elongation factor 5A-3 | chr1:26089301-26090194 FORWARD LENGTH=158	11	91.1	7	67.1	8	74.7	1.01152e+07	1.12319e+07	35.924	29.1475	1.1104	0.665269	0	0
AT1G69450.2	AT1G69450.2;AT1G69450.1	AT1G69450.2 | Symbols: | Early-responsive to dehydration stress protein (ERD4) | chr1:26107120-26110006 REVERSE LENGTH=711;AT1G69450.1 | Symbols: | Early-responsive to dehydration stress protein (ERD4) | chr1:26107120-26110006 REVERSE LENGTH=711	1	2	1	2	1	2	2099000	2166900	12.99	18.633	1.03235	0.882813	0	0
AT1G69460.1	AT1G69460.1	AT1G69460.1 | Symbols: | emp24/gp25L/p24 family/GOLD family protein | chr1:26112054-26113160 REVERSE LENGTH=214	7	30.4	7	30.4	7	30.4	5.92717e+06	2872200	51.8918	39.8792	0.484582	0.241527	0	1
AT1G69510.3	AT1G69510.3;AT1G69510.2;AT1G69510.1	AT1G69510.3 | Symbols: | cAMP-regulated phosphoprotein 19-related protein | chr1:26126779-26127725 FORWARD LENGTH=137;AT1G69510.2 | Symbols: | cAMP-regulated phosphoprotein 19-related protein | chr1:26126779-26127725 FORWARD LENGTH=137;AT1G69510.1 | Symb	1	7.3	1	7.3	1	7.3	803550	738700	6.37808	na	0.919296	na	0	0
AT1G69620.1	AT1G69620.1	AT1G69620.1 | Symbols: RPL34 | ribosomal protein L34 | chr1:26189900-26191081 FORWARD LENGTH=119	17	59.7	9	26.1	17	59.7	279790000	2.62563e+08	9.65153	24.1773	0.93843	0.635471	0	0
AT1G69640.1	AT1G69640.1	AT1G69640.1 | Symbols: SBH1 | sphingoid base hydroxylase 1 | chr1:26193933-26195466 REVERSE LENGTH=260	4	16.5	4	16.5	4	16.5	1275970	776810	65.2294	na	0.6088	na	0	4
AT1G69740.2	AT1G69740.2;AT1G69740.1	AT1G69740.2 | Symbols: HEMB1 | Aldolase superfamily protein | chr1:26232197-26234713 FORWARD LENGTH=430;AT1G69740.1 | Symbols: HEMB1 | Aldolase superfamily protein | chr1:26232197-26234713 FORWARD LENGTH=430	3	10.7	3	10.7	3	10.7	514210	803940	na	27.048	1.56345	na	0	0
AT1G69800.1	AT1G69800.1	AT1G69800.1 | Symbols: | Cystathionine beta-synthase (CBS) protein | chr1:26274416-26276105 REVERSE LENGTH=447;AT1G69800.2 | Symbols: | Cystathionine beta-synthase (CBS) protein | chr1:26274416-26276325 REVERSE LENGTH=476	2	6	2	6	2	6	725537	869753	21.2595	22.7507	1.19877	0.376869	0	3
AT1G69840.7	AT1G69840.7;AT1G69840.6;AT1G69840.5;AT1G69840.4;AT1G69840.3;AT1G69840.2;AT1G69840.1	AT1G69840.7 | Symbols: | SPFH/Band 7/PHB domain-containing membrane-associated protein family | chr1:26293932-26295150 REVERSE LENGTH=286;AT1G69840.6 | Symbols: | SPFH/Band 7/PHB domain-containing membrane-associated protein family | chr1:26293932-262951	26	82.5	18	67.8	18	67.8	46421000	3.36933e+07	11.5913	24.2739	0.725821	0.144052	0	0
AT1G69850.1	AT1G69850.1	AT1G69850.1 | Symbols: ATNRT1:2, NTL1, NRT1:2 | nitrate transporter 1:2 | chr1:26296945-26300407 REVERSE LENGTH=585	3	10.1	3	10.1	3	10.1	1807700	2699600	42.144	na	1.49339	na	0	12
AT1G69960.1	AT1G69960.1	AT1G69960.1 | Symbols: PP2A | serine/threonine protein phosphatase 2A | chr1:26348892-26350511 REVERSE LENGTH=307	7	29	2	10.1	2	10.1	1022200	na	na	na	na	na	0	0
AT1G70160.1	AT1G70160.1	AT1G70160.1 | Symbols: | unknown protein; FUNCTIONS IN: molecular_function unknown; INVOLVED IN: biological_process unknown; LOCATED IN: endomembrane system; EXPRESSED IN: 24 plant structures; EXPRESSED DURING: 15 growth stages; BEST Arabidopsis thaliana	2	3.4	2	3.4	2	3.4	506130	na	na	na	na	na	0	0
AT1G70170.1	AT1G70170.1	AT1G70170.1 | Symbols: MMP | matrix metalloproteinase | chr1:26424005-26425141 FORWARD LENGTH=378	2	8.2	2	8.2	2	8.2	143100	281194	na	91.6975	1.96502	na	0	0
AT1G70310.1	AT1G70310.1	AT1G70310.1 | Symbols: SPDS2 | spermidine synthase 2 | chr1:26485497-26487352 REVERSE LENGTH=340	9	34.4	4	24.4	4	24.4	na	277950	na	na	na	na	0	0
AT1G70320.1	AT1G70320.1	AT1G70320.1 | Symbols: UPL2 | ubiquitin-protein ligase 2 | chr1:26488745-26501281 REVERSE LENGTH=3658	18	6.5	7	3.1	18	6.5	1.15253e+07	8.51477e+06	6.04983	11.3878	0.738787	0.0252965	0	3
AT1G70330.1	AT1G70330.1	AT1G70330.1 | Symbols: ENT1,AT, ENT1 | equilibrative nucleotide transporter 1 | chr1:26502920-26504360 FORWARD LENGTH=450	8	15.8	8	15.8	8	15.8	4977300	3585000	31.6172	31.7642	0.72027	0.256188	0	11
AT1G70410.3	AT1G70410.3;AT1G70410.1	AT1G70410.3 | Symbols: ATBCA4, BCA4 | beta carbonic anhydrase 4 | chr1:26534167-26536505 REVERSE LENGTH=258;AT1G70410.1 | Symbols: ATBCA4, BCA4, CA4 | beta carbonic anhydrase 4 | chr1:26534167-26536505 REVERSE LENGTH=258;AT1G70410.2 | Symbols: ATBCA4, BCA4	42	95.3	42	95.3	42	95.3	4.01033e+08	452110000	10.7447	5.74022	1.12736	0.188038	0	0
AT1G70480.1	AT1G70480.1;AT1G70480.2	AT1G70480.1 | Symbols: | Domain of unknown function (DUF220) | chr1:26562304-26563608 FORWARD LENGTH=320;AT1G70480.2 | Symbols: | Domain of unknown function (DUF220) | chr1:26562250-26563608 FORWARD LENGTH=338	2	9.7	2	9.7	2	9.7	853040	na	na	na	na	na	0	0
AT1G70490.3	AT1G70490.3;AT1G70490.2;AT1G70490.1;AT1G23490.1	AT1G70490.3 | Symbols: ATARFA1D, ARFA1D | Ras-related small GTP-binding family protein | chr1:26564162-26565152 REVERSE LENGTH=181;AT1G70490.2 | Symbols: ATARFA1D, ARFA1D | Ras-related small GTP-binding family protein | chr1:26564162-26565152 REVERSE LENGT	25	91.2	1	17.7	1	17.7	239335	126800	71.9737	na	0.529801	na	0	0
AT1G70520.1	AT1G70520.1	AT1G70520.1 | Symbols: CRK2 | cysteine-rich RLK (RECEPTOR-like protein kinase) 2 | chr1:26584888-26587334 REVERSE LENGTH=649	11	24	10	22.7	10	22.7	18320000	24848000	42.3901	40.6538	1.35633	0.477426	0	1
AT1G70530.1	AT1G70530.1	AT1G70530.1 | Symbols: CRK3 | cysteine-rich RLK (RECEPTOR-like protein kinase) 3 | chr1:26588750-26591379 REVERSE LENGTH=646	10	23.1	10	23.1	10	23.1	9.11623e+06	9.80747e+06	52.0307	39.8694	1.07582	0.81605	0	1
AT1G70580.4	AT1G70580.4;AT1G70580.3;AT1G70580.2;AT1G70580.1	AT1G70580.4 | Symbols: AOAT2, GGT2 | alanine-2-oxoglutarate aminotransferase 2 | chr1:26613222-26615845 FORWARD LENGTH=481;AT1G70580.3 | Symbols: AOAT2, GGT2 | alanine-2-oxoglutarate aminotransferase 2 | chr1:26613222-26615845 FORWARD LENGTH=481;AT1G70580.	11	27.4	2	4.4	2	4.4	941130	1423100	1.75813	na	1.51212	na	0	0
AT1G70600.1	AT1G70600.1	AT1G70600.1 | Symbols: | Ribosomal protein L18e/L15 superfamily protein | chr1:26621168-26621608 REVERSE LENGTH=146	24	69.2	5	29.5	24	69.2	6.21117e+08	5.48377e+08	6.75897	11.9184	0.882888	0.192075	0	0
AT1G70660.1	AT1G70660.1	AT1G70660.1 | Symbols: MMZ2, UEV1B | MMS ZWEI homologue 2 | chr1:26640755-26641949 FORWARD LENGTH=159;AT1G70650.2 | Symbols: | Ran BP2/NZF zinc finger-like superfamily protein | chr1:26638158-26641949 FORWARD LENGTH=595;AT1G70660.2 | Symbols: MMZ2 | MMS Z	5	32.1	4	25.8	5	32.1	9.10863e+06	8388100	56.3549	33.4058	0.920896	0.953706	0	0
AT1G70670.1	AT1G70670.1	AT1G70670.1 | Symbols: | Caleosin-related family protein | chr1:26644830-26645970 FORWARD LENGTH=195	11	52.8	11	52.8	11	52.8	2.22773e+07	23564000	9.31641	8.96957	1.05776	0.49531	0	1
AT1G70690.1	AT1G70690.1	AT1G70690.1 | Symbols: HWI1, PDLP5 | Receptor-like protein kinase-related family protein | chr1:26652099-26653381 FORWARD LENGTH=299	9	56.2	9	56.2	9	56.2	2.35547e+07	1.87413e+07	29.7163	53.8052	0.795653	0.486823	0	1
AT1G70710.1	AT1G70710.1	AT1G70710.1 | Symbols: ATGH9B1, CEL1, GH9B1 | glycosyl hydrolase 9B1 | chr1:26659356-26662962 REVERSE LENGTH=492	3	10	2	8.1	3	10	1584950	914985	30.0117	81.147	0.577296	0.456941	0	0
AT1G70730.1	AT1G70730.1	AT1G70730.1 | Symbols: PGM2 | Phosphoglucomutase/phosphomannomutase family protein | chr1:26669020-26672726 REVERSE LENGTH=585;AT1G70730.3 | Symbols: PGM2 | Phosphoglucomutase/phosphomannomutase family protein | chr1:26669020-26673166 REVERSE LENGTH=662;AT	22	57.1	11	34.5	11	34.5	8.05433e+06	7083700	33.7027	3.92899	0.879489	0.694655	0	0
AT1G70770.2	AT1G70770.2;AT1G70770.1	AT1G70770.2 | Symbols: | Protein of unknown function DUF2359, transmembrane | chr1:26688622-26691185 REVERSE LENGTH=610;AT1G70770.1 | Symbols: | Protein of unknown function DUF2359, transmembrane | chr1:26688622-26691185 REVERSE LENGTH=610	52	59.5	44	56.9	52	59.5	723080000	740910000	15.6298	3.26596	1.02466	0.75525	0	0
AT1G70810.1	AT1G70810.1	AT1G70810.1 | Symbols: | Calcium-dependent lipid-binding (CaLB domain) family protein | chr1:26704207-26705091 FORWARD LENGTH=165	7	49.7	7	49.7	7	49.7	6.74247e+06	6.84577e+06	27.7167	15.7534	1.01532	0.871418	0	0
AT1G70830.5	AT1G70830.5;AT1G70830.3;AT1G70830.4;AT1G70830.1;AT1G70830.2	AT1G70830.5 | Symbols: MLP28 | MLP-like protein 28 | chr1:26710203-26711395 REVERSE LENGTH=173;AT1G70830.3 | Symbols: MLP28 | MLP-like protein 28 | chr1:26710203-26711395 REVERSE LENGTH=201;AT1G70830.4 | Symbols: MLP28 | MLP-like protein 28 | chr1:26710203	4	18.5	2	12.7	2	12.7	1845700	2.25367e+06	48.2696	35.4519	1.22104	0.519385	0	0
AT1G70850.3	AT1G70850.3;AT1G70850.1	AT1G70850.3 | Symbols: MLP34 | MLP-like protein 34 | chr1:26715429-26716744 REVERSE LENGTH=316;AT1G70850.1 | Symbols: MLP34 | MLP-like protein 34 | chr1:26715429-26716744 REVERSE LENGTH=316;AT1G70850.2 | Symbols: MLP34 | MLP-like protein 34 | chr1:26715673	13	55.7	11	45.6	13	55.7	60302000	5.63257e+07	32.6301	32.5957	0.93406	0.831563	0	0
AT1G70880.1	AT1G70880.1	AT1G70880.1 | Symbols: | Polyketide cyclase/dehydrase and lipid transport superfamily protein | chr1:26723086-26723717 REVERSE LENGTH=159	4	23.9	4	23.9	4	23.9	3.73543e+06	5139000	44.1823	58.0487	1.37574	0.540075	0	0
AT1G71040.1	AT1G71040.1	AT1G71040.1 | Symbols: LPR2 | Cupredoxin superfamily protein | chr1:26797201-26800224 REVERSE LENGTH=581	2	4.3	2	4.3	2	4.3	698875	224140	107.051	na	0.320715	na	0	0
AT1G71070.1	AT1G71070.1	AT1G71070.1 | Symbols: | Core-2/I-branching beta-1,6-N-acetylglucosaminyltransferase family protein | chr1:26807440-26809152 REVERSE LENGTH=395	10	30.4	10	30.4	10	30.4	7.94013e+06	1.25333e+07	15.4956	10.3236	1.57848	0.0199782	0	1
AT1G71150.1	AT1G71150.1	AT1G71150.1 | Symbols: | unknown protein; BEST Arabidopsis thaliana protein match is: unknown protein (TAIR:AT1G22970.1); Has 105 Blast hits to 103 proteins in 41 species: Archae - 0; Bacteria - 2; Metazoa - 42; Fungi - 6; Plants - 48; Viruses - 0; Other	1	6.6	1	6.6	1	6.6	1617200	na	na	na	na	na	0	0
AT1G71220.1	AT1G71220.1	AT1G71220.1 | Symbols: EBS1, UGGT, PSL2 | UDP-glucose:glycoprotein glucosyltransferases;transferases, transferring hexosyl groups;transferases, transferring glycosyl groups | chr1:26841664-26851730 FORWARD LENGTH=1613	72	49.3	1	1.5	1	1.5	2204400	1479700	na	na	0.671248	na	0	0
AT1G71220.2	AT1G71220.2	AT1G71220.2 | Symbols: EBS1 | UDP-glucose:glycoprotein glucosyltransferases;transferases, transferring hexosyl groups;transferases, transferring glycosyl groups | chr1:26841664-26851730 FORWARD LENGTH=1614	72	49.4	1	1.6	72	49.4	1.47487e+08	1.75413e+08	6.86598	4.69932	1.18935	0.0270689	0	0
AT1G71270.1	AT1G71270.1	AT1G71270.1 | Symbols: POK, TTD8, ATVPS52 | Vps52 / Sac2 family | chr1:26863736-26869817 FORWARD LENGTH=707	5	8.6	5	8.6	5	8.6	12269700	1.15826e+07	66.9739	45.4891	0.943998	0.873689	0	0
AT1G71310.3	AT1G71310.3;AT1G71310.2;AT1G71310.1	AT1G71310.3 | Symbols: | cobalt ion binding | chr1:26879179-26879844 REVERSE LENGTH=165;AT1G71310.2 | Symbols: | cobalt ion binding | chr1:26878717-26879844 REVERSE LENGTH=176;AT1G71310.1 | Symbols: | cobalt ion binding | chr1:26878717-26879844 REVERSE	1	9.7	1	9.7	1	9.7	543700	na	na	na	na	na	0	0
AT1G71330.1	AT1G71330.1	AT1G71330.1 | Symbols: ATNAP5, NAP5 | non-intrinsic ABC protein 5 | chr1:26884014-26885169 REVERSE LENGTH=324	3	10.2	1	6.8	1	6.8	496280	285480	na	na	0.57524	na	0	2
AT1G71340.1	AT1G71340.1	AT1G71340.1 | Symbols: | PLC-like phosphodiesterases superfamily protein | chr1:26885556-26887321 REVERSE LENGTH=328	3	10.4	3	10.4	3	10.4	1167600	563020	na	na	0.482203	na	0	1
AT1G71400.1	AT1G71400.1	AT1G71400.1 | Symbols: AtRLP12, RLP12 | receptor like protein 12 | chr1:26909905-26912448 FORWARD LENGTH=847	4	5.1	4	5.1	4	5.1	1.24746e+06	534640	62.9138	na	0.428584	na	0	0
AT1G71410.1	AT1G71410.1	AT1G71410.1 | Symbols: | ARM repeat superfamily protein | chr1:26913070-26917515 REVERSE LENGTH=909;AT1G22870.1 | Symbols: | Protein kinase family protein with ARM repeat domain | chr1:8089501-8094173 FORWARD LENGTH=913	5	8.5	5	8.5	5	8.5	2435800	3.36737e+06	42.5925	19.6869	1.38245	0.313522	0	0
AT1G71695.1	AT1G71695.1	AT1G71695.1 | Symbols: | Peroxidase superfamily protein | chr1:26964359-26966557 FORWARD LENGTH=358	7	22.1	7	22.1	7	22.1	6.47207e+06	7.69377e+06	20.0581	19.7221	1.18877	0.364481	0	0
AT1G71697.1	AT1G71697.1	AT1G71697.1 | Symbols: ATCK1, CK, CK1 | choline kinase 1 | chr1:26971537-26973177 FORWARD LENGTH=346	5	21.1	5	21.1	5	21.1	5.19353e+06	7.84863e+06	28.5289	7.1754	1.51123	0.100136	0	0
AT1G71780.1	AT1G71780.1	AT1G71780.1 | Symbols: | unknown protein; FUNCTIONS IN: molecular_function unknown; INVOLVED IN: biological_process unknown; LOCATED IN: endoplasmic reticulum; EXPRESSED IN: 25 plant structures; EXPRESSED DURING: 15 growth stages; Has 34 Blast hits to 34	7	29.4	7	29.4	7	29.4	1.29862e+07	11736000	22.2091	0.769753	0.903726	0.608354	0	2
AT1G71820.1	AT1G71820.1	AT1G71820.1 | Symbols: SEC6 | SEC6 | chr1:27010022-27016745 FORWARD LENGTH=752;AT1G71820.2 | Symbols: SEC6 | SEC6 | chr1:27010022-27016745 FORWARD LENGTH=774	11	17.4	11	17.4	11	17.4	4.69373e+06	6.32197e+06	8.74373	13.0347	1.3469	0.0384572	0	0
AT1G71840.1	AT1G71840.1	AT1G71840.1 | Symbols: | transducin family protein / WD-40 repeat family protein | chr1:27022424-27024380 FORWARD LENGTH=407	2	7.6	2	7.6	2	7.6	703960	544445	6.66587	16.7917	0.773403	0.24682	0	0
AT1G71860.1	AT1G71860.1;AT1G71860.3	AT1G71860.1 | Symbols: PTP1, ATPTP1 | protein tyrosine phosphatase 1 | chr1:27026866-27028675 FORWARD LENGTH=340;AT1G71860.3 | Symbols: PTP1, ATPTP1 | protein tyrosine phosphatase 1 | chr1:27026866-27028675 FORWARD LENGTH=340;AT1G71860.2 | Symbols: PTP1, A	13	49.1	13	49.1	13	49.1	8014500	6837700	96.5195	50.5118	0.853166	0.953948	0	0
AT1G71880.1	AT1G71880.1	AT1G71880.1 | Symbols: SUC1, ATSUC1 | sucrose-proton symporter 1 | chr1:27054334-27056100 FORWARD LENGTH=513	8	17.7	7	15.8	8	17.7	26147000	19487000	14.9011	35.2871	0.745286	0.227147	0	12
AT1G71900.1	AT1G71900.1	AT1G71900.1 | Symbols: | Protein of unknown function (DUF803) | chr1:27061754-27064053 FORWARD LENGTH=343	4	9	4	9	4	9	4304450	3423500	16.9842	1.94565	0.79534	0.314118	0	9
AT1G72020.1	AT1G72020.1	AT1G72020.1 | Symbols: | unknown protein; Has 52 Blast hits to 52 proteins in 18 species: Archae - 0; Bacteria - 0; Metazoa - 0; Fungi - 0; Plants - 52; Viruses - 0; Other Eukaryotes - 0 (source: NCBI BLink). | chr1:27109521-27110327 REVERSE LENGTH=97	3	45.4	3	45.4	3	45.4	3.44367e+07	2.60753e+07	12.0087	20.723	0.757197	0.11476	0	1
AT1G72060.1	AT1G72060.1	AT1G72060.1 | Symbols: | serine-type endopeptidase inhibitors | chr1:27118494-27118843 FORWARD LENGTH=81	1	34.6	1	34.6	1	34.6	568350	na	na	na	na	na	0	0
AT1G72090.1	AT1G72090.1	AT1G72090.1 | Symbols: | Methylthiotransferase | chr1:27123617-27126767 FORWARD LENGTH=601	6	18.3	6	18.3	6	18.3	1928650	1200950	40.8613	6.75342	0.622689	0.379681	0	1
AT1G72120.1	AT1G72120.1	AT1G72120.1 | Symbols: | Major facilitator superfamily protein | chr1:27132133-27133975 FORWARD LENGTH=557	1	3.9	1	3.9	1	3.9	na	513180	na	na	na	na	0	21
AT1G72130.2	AT1G72130.2;AT1G72130.1	AT1G72130.2 | Symbols: | Major facilitator superfamily protein | chr1:27137763-27139223 FORWARD LENGTH=420;AT1G72130.1 | Symbols: | Major facilitator superfamily protein | chr1:27137201-27139223 FORWARD LENGTH=538	1	8.8	1	8.8	1	8.8	na	234380	na	na	na	na	0	0
AT1G72150.1	AT1G72150.1	AT1G72150.1 | Symbols: PATL1 | PATELLIN 1 | chr1:27148558-27150652 FORWARD LENGTH=573	53	58.5	49	53.1	49	53.1	2.24707e+08	2.24977e+08	17.7797	31.1714	1.0012	0.931347	0	0
AT1G72160.1	AT1G72160.1	AT1G72160.1 | Symbols: | Sec14p-like phosphatidylinositol transfer family protein | chr1:27153823-27155609 REVERSE LENGTH=490	49	62.9	46	60.8	49	62.9	3.27773e+08	317280000	20.8424	10.7177	0.967986	0.895257	0	0
AT1G72170.1	AT1G72170.1	AT1G72170.1 | Symbols: | Domain of unknown function (DUF543) | chr1:27156403-27157516 FORWARD LENGTH=102	3	45.1	2	28.4	2	28.4	1.59073e+06	1.56333e+06	10.453	16.648	0.982775	0.852932	0	0
AT1G72175.1	AT1G72175.1	AT1G72175.1 | Symbols: | RING/U-box protein with domain of unknown function (DUF 1232) | chr1:27157978-27159359 FORWARD LENGTH=185	2	11.4	1	5.9	1	5.9	1214700	na	na	na	na	na	0	2
AT1G72230.1	AT1G72230.1	AT1G72230.1 | Symbols: | Cupredoxin superfamily protein | chr1:27188287-27189093 FORWARD LENGTH=181	4	49.2	4	49.2	4	49.2	1.46183e+06	957450	30.2058	23.3246	0.654965	0.148671	0	0
AT1G72270.1	AT1G72270.1	AT1G72270.1 | Symbols: | CONTAINS InterPro DOMAIN/s: Ribosome 60S biogenesis N-terminal (InterPro:IPR021714); BEST Arabidopsis thaliana protein match is: unknown protein (TAIR:AT4G27010.1); Has 772 Blast hits to 657 proteins in 120 species: Archae - 0; Ba	3	2.2	3	2.2	3	2.2	901190	1863400	54.3612	17.4026	2.06771	0.279374	0	4
AT1G72280.1	AT1G72280.1	AT1G72280.1 | Symbols: AERO1, ERO1 | endoplasmic reticulum oxidoreductins 1 | chr1:27212039-27214506 REVERSE LENGTH=469	6	15.1	6	15.1	6	15.1	3.15773e+06	4.11683e+06	68.533	35.1872	1.30373	0.460839	0	1
AT1G72300.1	AT1G72300.1	AT1G72300.1 | Symbols: | Leucine-rich receptor-like protein kinase family protein | chr1:27217679-27220966 REVERSE LENGTH=1095	13	17.1	13	17.1	13	17.1	1.23657e+07	15358000	12.7217	30.0617	1.24199	0.385195	0	2
AT1G72330.2	AT1G72330.2;AT1G72330.1;AT1G72330.3	AT1G72330.2 | Symbols: ALAAT2 | alanine aminotransferase 2 | chr1:27233637-27236191 FORWARD LENGTH=431;AT1G72330.1 | Symbols: ALAAT2 | alanine aminotransferase 2 | chr1:27233637-27236571 FORWARD LENGTH=540;AT1G72330.3 | Symbols: ALAAT2 | alanine aminotrans	13	23.7	3	7.2	3	7.2	4668300	3874750	na	5.90358	0.830013	na	0	0
AT1G72370.2	AT1G72370.2;AT1G72370.1	AT1G72370.2 | Symbols: P40, AP40, RP40, RPSAA | 40s ribosomal protein SA | chr1:27243148-27244842 REVERSE LENGTH=294;AT1G72370.1 | Symbols: P40, AP40, RP40, RPSAA | 40s ribosomal protein SA | chr1:27243148-27244842 REVERSE LENGTH=298	21	56.8	21	56.8	21	56.8	2.24127e+08	181320000	23.769	17.6204	0.809007	0.283789	0	0
AT1G72480.1	AT1G72480.1	AT1G72480.1 | Symbols: | Lung seven transmembrane receptor family protein | chr1:27286304-27288339 REVERSE LENGTH=509	6	23.8	6	23.8	6	23.8	3.76917e+07	54813000	29.8157	24.6779	1.45425	0.19717	0	7
AT1G72500.1	AT1G72500.1	AT1G72500.1 | Symbols: | LOCATED IN: plasma membrane; EXPRESSED IN: 23 plant structures; EXPRESSED DURING: 13 growth stages; CONTAINS InterPro DOMAIN/s: von Willebrand factor, type A (InterPro:IPR002035); BEST Arabidopsis thaliana protein match is: inter-	6	12.8	6	12.8	6	12.8	1820000	1.77007e+06	26.5981	34.7413	0.972564	0.86549	0	0
AT1G72520.1	AT1G72520.1	AT1G72520.1 | Symbols: LOX4 | PLAT/LH2 domain-containing lipoxygenase family protein | chr1:27308611-27312589 FORWARD LENGTH=926	1	1.3	1	1.3	1	1.3	na	765920	na	na	na	na	0	0
AT1G72550.2	AT1G72550.2;AT1G72550.1	AT1G72550.2 | Symbols: | tRNA synthetase beta subunit family protein | chr1:27319999-27323908 REVERSE LENGTH=584;AT1G72550.1 | Symbols: | tRNA synthetase beta subunit family protein | chr1:27319947-27323908 REVERSE LENGTH=598	14	36.1	14	36.1	14	36.1	3149200	5405050	62.9283	37.3304	1.71632	0.405043	0	0
AT1G72560.3	AT1G72560.3;AT1G72560.2;AT1G72560.1	AT1G72560.3 | Symbols: PSD | ARM repeat superfamily protein | chr1:27325026-27329467 REVERSE LENGTH=988;AT1G72560.2 | Symbols: PSD | ARM repeat superfamily protein | chr1:27325026-27329467 REVERSE LENGTH=988;AT1G72560.1 | Symbols: PSD | ARM repeat superfam	5	4.3	5	4.3	5	4.3	3921700	3.32603e+06	24.2756	38.135	0.84811	0.503883	0	0
AT1G72700.1	AT1G72700.1	AT1G72700.1 | Symbols: | ATPase E1-E2 type family protein / haloacid dehalogenase-like hydrolase family protein | chr1:27366910-27371491 FORWARD LENGTH=1228	5	5	3	2.9	3	2.9	2371600	na	na	na	na	na	0	10
AT1G72730.1	AT1G72730.1	AT1G72730.1 | Symbols: | DEA(D/H)-box RNA helicase family protein | chr1:27378040-27379593 REVERSE LENGTH=414	23	50	3	11.4	3	11.4	1858900	269990	na	na	0.145242	na	0	0
AT1G72750.1	AT1G72750.1	AT1G72750.1 | Symbols: ATTIM23-2, TIM23-2 | translocase inner membrane subunit 23-2 | chr1:27383577-27384143 FORWARD LENGTH=188	15	72.9	15	72.9	15	72.9	2.77087e+07	2.69493e+07	14.7751	3.33087	0.972596	0.823113	0	3
AT1G72810.1	AT1G72810.1	AT1G72810.1 | Symbols: | Pyridoxal-5-phosphate-dependent enzyme family protein | chr1:27398760-27400393 REVERSE LENGTH=516	8	22.3	7	20.2	8	22.3	3888200	2898500	55.1111	57.6777	0.745461	0.543747	0	0
AT1G72820.1	AT1G72820.1	AT1G72820.1 | Symbols: | Mitochondrial substrate carrier family protein | chr1:27403457-27404506 FORWARD LENGTH=349	2	8.6	2	8.6	2	8.6	334670	na	na	na	na	na	0	4
AT1G72840.1	AT1G72840.1;AT1G72840.2	AT1G72840.1 | Symbols: | Disease resistance protein (TIR-NBS-LRR class) | chr1:27410020-27413485 REVERSE LENGTH=1042;AT1G72840.2 | Symbols: | Disease resistance protein (TIR-NBS-LRR class) | chr1:27409504-27413485 REVERSE LENGTH=1183	2	1.9	2	1.9	2	1.9	na	336230	na	na	na	na	0	0
AT1G72880.2	AT1G72880.2;AT1G72880.1	AT1G72880.2 | Symbols: | Survival protein SurE-like phosphatase/nucleotidase | chr1:27423678-27425928 REVERSE LENGTH=385;AT1G72880.1 | Symbols: | Survival protein SurE-like phosphatase/nucleotidase | chr1:27423678-27425928 REVERSE LENGTH=385	1	4.9	1	4.9	1	4.9	996320	na	na	na	na	na	0	0
AT1G72960.1	AT1G72960.1	AT1G72960.1 | Symbols: | Root hair defective 3 GTP-binding protein (RHD3) | chr1:27446263-27450862 FORWARD LENGTH=795	14	16.1	5	5.9	5	5.9	6500520	4878300	96.6801	64.9402	0.750448	0.911343	0	3
AT1G73030.1	AT1G73030.1	AT1G73030.1 | Symbols: VPS46.2, CHMP1A | SNF7 family protein | chr1:27473938-27474848 FORWARD LENGTH=203	8	35.5	4	21.7	8	35.5	7.60323e+06	8.08783e+06	16.9994	19.578	1.06374	0.722155	0	0
AT1G73080.1	AT1G73080.1	AT1G73080.1 | Symbols: PEPR1, ATPEPR1 | PEP1 receptor 1 | chr1:27484513-27488021 FORWARD LENGTH=1123	12	13.8	11	12.4	12	13.8	5823800	4601300	10.8502	15.4769	0.790086	0.110117	0	1
AT1G73160.1	AT1G73160.1	AT1G73160.1 | Symbols: | UDP-Glycosyltransferase superfamily protein | chr1:27506534-27507994 FORWARD LENGTH=486	4	9.1	4	9.1	4	9.1	977625	722170	33.4558	52.2705	0.738698	0.539379	0	1
AT1G73180.2	AT1G73180.2;AT1G73180.1	AT1G73180.2 | Symbols: | Eukaryotic translation initiation factor eIF2A family protein | chr1:27518335-27521014 FORWARD LENGTH=484;AT1G73180.1 | Symbols: | Eukaryotic translation initiation factor eIF2A family protein | chr1:27518335-27521432 FORWARD LEN	3	8.3	3	8.3	3	8.3	74969500	58056500	63.2514	7.45759	0.774402	0.813283	0	0
AT1G73200.1	AT1G73200.1	AT1G73200.1 | Symbols: | Putative integral membrane protein conserved region (DUF2404) | chr1:27523454-27526573 REVERSE LENGTH=779	7	15.9	7	15.9	7	15.9	3682400	3357400	15.0799	31.1938	0.911742	0.621849	0	0
AT1G73230.1	AT1G73230.1	AT1G73230.1 | Symbols: | Nascent polypeptide-associated complex NAC | chr1:27540506-27541364 REVERSE LENGTH=165	10	55.2	8	50.9	8	50.9	8545700	9.78103e+06	27.5711	20.0754	1.14456	0.495429	0	0
AT1G73240.1	AT1G73240.1	AT1G73240.1 | Symbols: | CONTAINS InterPro DOMAIN/s: Nucleoporin protein Ndc1-Nup (InterPro:IPR019049); Has 36 Blast hits to 36 proteins in 17 species: Archae - 0; Bacteria - 0; Metazoa - 1; Fungi - 0; Plants - 35; Viruses - 0; Other Eukaryotes - 0 (sourc	4	10	4	10	4	10	2.09907e+06	2.61967e+06	14.3452	31.9027	1.24801	0.427451	0	4
AT1G73250.1	AT1G73250.1	AT1G73250.1 | Symbols: ATFX, GER1 | GDP-4-keto-6-deoxymannose-3,5-epimerase-4-reductase 1 | chr1:27545213-27546360 REVERSE LENGTH=323	4	13.3	1	4	1	4	750255	na	12.0573	na	na	na	0	0
AT1G73260.1	AT1G73260.1	AT1G73260.1 | Symbols: ATKTI1, KTI1 | kunitz trypsin inhibitor 1 | chr1:27547410-27548057 REVERSE LENGTH=215	13	49.8	13	49.8	13	49.8	3.44983e+07	1.55707e+07	34.0875	20.8316	0.451345	0.0316952	0	0
AT1G73270.1	AT1G73270.1	AT1G73270.1 | Symbols: scpl6 | serine carboxypeptidase-like 6 | chr1:27549021-27552517 REVERSE LENGTH=452	14	42.9	12	39.8	14	42.9	5317700	5.85423e+06	54.3465	42.1467	1.1009	0.717443	0	0
AT1G73280.1	AT1G73280.1	AT1G73280.1 | Symbols: scpl3 | serine carboxypeptidase-like 3 | chr1:27552970-27555322 REVERSE LENGTH=441	5	10.2	3	6.8	4	8.6	197620	986880	na	na	4.99383	na	0	0
AT1G73310.1	AT1G73310.1	AT1G73310.1 | Symbols: scpl4 | serine carboxypeptidase-like 4 | chr1:27562815-27565177 REVERSE LENGTH=441	10	26.5	9	24.9	9	24.9	5.32153e+06	4.61617e+06	56.698	16.1069	0.86745	0.903241	0	0
AT1G73330.1	AT1G73330.1	AT1G73330.1 | Symbols: ATDR4, DR4 | drought-repressed 4 | chr1:27569022-27569651 REVERSE LENGTH=209	8	26.8	8	26.8	8	26.8	9.91243e+06	7.96627e+06	43.4448	30.9945	0.803664	0.60372	0	0
AT1G73390.3	AT1G73390.3;AT1G73390.2;AT1G73390.1	AT1G73390.3 | Symbols: | Endosomal targeting BRO1-like domain-containing protein | chr1:27591079-27594148 REVERSE LENGTH=419;AT1G73390.2 | Symbols: | Endosomal targeting BRO1-like domain-containing protein | chr1:27591079-27594148 REVERSE LENGTH=419;AT1G	11	27.7	8	17.7	11	27.7	7.45633e+06	6.49863e+06	27.4938	1.49832	0.871559	0.52519	0	0
AT1G73430.2	AT1G73430.2;AT1G73430.1	AT1G73430.2 | Symbols: | sec34-like family protein | chr1:27604096-27610829 FORWARD LENGTH=784;AT1G73430.1 | Symbols: | sec34-like family protein | chr1:27604096-27610829 FORWARD LENGTH=784	5	11.2	5	11.2	5	11.2	3673900	4.56307e+06	24.8784	39.2125	1.24202	0.632014	0	0
AT1G73600.1	AT1G73600.1;AT1G73600.2	AT1G73600.1 | Symbols: | S-adenosyl-L-methionine-dependent methyltransferases superfamily protein | chr1:27670825-27673400 FORWARD LENGTH=490;AT1G73600.2 | Symbols: | S-adenosyl-L-methionine-dependent methyltransferases superfamily protein | chr1:2766922	11	19.8	6	13.1	6	13.1	2970600	2259400	41.2277	na	0.760587	na	0	0
AT1G73620.1	AT1G73620.1	AT1G73620.1 | Symbols: | Pathogenesis-related thaumatin superfamily protein | chr1:27681432-27682954 FORWARD LENGTH=264	5	26.5	5	26.5	5	26.5	2.06573e+06	1729800	25.5509	7.99573	0.837378	0.421825	0	1
AT1G73740.1	AT1G73740.1	AT1G73740.1 | Symbols: | UDP-Glycosyltransferase superfamily protein | chr1:27734451-27736008 FORWARD LENGTH=431	2	3.5	2	3.5	2	3.5	760333	721060	73.62	26.4481	0.948347	0.726772	0	2
AT1G73810.1	AT1G73810.1	AT1G73810.1 | Symbols: | Core-2/I-branching beta-1,6-N-acetylglucosaminyltransferase family protein | chr1:27752506-27755208 REVERSE LENGTH=418	1	4.5	1	4.5	1	4.5	1304700	1986800	na	na	1.5228	na	0	1
AT1G73880.1	AT1G73880.1	AT1G73880.1 | Symbols: UGT89B1 | UDP-glucosyl transferase 89B1 | chr1:27785143-27786564 FORWARD LENGTH=473	2	7.2	2	7.2	2	7.2	na	140290	na	na	na	na	0	0
AT1G73940.1	AT1G73940.1	AT1G73940.1 | Symbols: | unknown protein; BEST Arabidopsis thaliana protein match is: unknown protein (TAIR:AT5G49410.2); Has 54 Blast hits to 54 proteins in 11 species: Archae - 0; Bacteria - 0; Metazoa - 0; Fungi - 0; Plants - 54; Viruses - 0; Other Euk	5	41.7	5	41.7	5	41.7	2.22583e+06	2176200	70.9668	28.7366	0.977701	0.815019	0	0
AT1G73980.1	AT1G73980.1	AT1G73980.1 | Symbols: | Phosphoribulokinase / Uridine kinase family | chr1:27820292-27823527 REVERSE LENGTH=643	1	3.9	1	3.9	1	3.9	564470	na	na	na	na	na	0	1
AT1G73990.1	AT1G73990.1	AT1G73990.1 | Symbols: SPPA, SPPA1 | signal peptide peptidase | chr1:27824465-27828807 FORWARD LENGTH=677	13	24.2	13	24.2	13	24.2	9.65477e+06	11340000	2.49154	5.5954	1.17455	0.0229959	0	0
AT1G74010.1	AT1G74010.1	AT1G74010.1 | Symbols: | Calcium-dependent phosphotriesterase superfamily protein | chr1:27832432-27834017 REVERSE LENGTH=325	5	34.2	4	26.5	4	26.5	2.38357e+06	2172500	31.6694	29.0394	0.911449	0.803301	0	0
AT1G74020.1	AT1G74020.1	AT1G74020.1 | Symbols: SS2 | strictosidine synthase 2 | chr1:27835289-27837277 REVERSE LENGTH=335	23	57	22	57	23	57	2.41173e+08	206910000	27.4859	23.7663	0.857931	0.514603	0	0
AT1G74030.1	AT1G74030.1	AT1G74030.1 | Symbols: ENO1 | enolase 1 | chr1:27839465-27841901 REVERSE LENGTH=477	21	47.4	21	47.4	21	47.4	1.86935e+07	1.19736e+07	58.249	96.3661	0.640519	0.41499	0	0
AT1G74050.1	AT1G74050.1	AT1G74050.1 | Symbols: | Ribosomal protein L6 family protein | chr1:27847256-27848680 REVERSE LENGTH=233	47	87.1	2	9	47	87.1	306710000	2.31277e+08	4.16988	11.6295	0.754056	0.0408249	0	0
AT1G74060.1	AT1G74060.1	AT1G74060.1 | Symbols: | Ribosomal protein L6 family protein | chr1:27850033-27851299 REVERSE LENGTH=233	47	87.1	3	14.2	3	14.2	4.07623e+06	3.04283e+06	38.1984	9.95954	0.746482	0.45455	0	0
AT1G74090.1	AT1G74090.1	AT1G74090.1 | Symbols: SOT18, ATSOT18, ATST5B | desulfo-glucosinolate sulfotransferase 18 | chr1:27863003-27864055 FORWARD LENGTH=350	24	70	20	63.1	24	70	2.78797e+07	2.79703e+07	31.3703	19.0383	1.00325	0.911361	0	0
AT1G74100.1	AT1G74100.1	AT1G74100.1 | Symbols: SOT16, ATSOT16, CORI-7, ATST5A | sulfotransferase 16 | chr1:27864489-27865505 REVERSE LENGTH=338	20	57.7	17	55.3	19	57.7	22019000	2.48213e+07	26.2055	16.5758	1.12727	0.516152	0	0
AT1G74210.1	AT1G74210.1	AT1G74210.1 | Symbols: | PLC-like phosphodiesterases superfamily protein | chr1:27910396-27912785 FORWARD LENGTH=392	4	14.5	4	14.5	4	14.5	2.18443e+06	2771900	45.992	13.7916	1.26893	0.4021	0	0
AT1G74230.1	AT1G74230.1	AT1G74230.1 | Symbols: GR-RBP5 | glycine-rich RNA-binding protein 5 | chr1:27915346-27916857 FORWARD LENGTH=289	3	13.1	3	13.1	3	13.1	1300300	1233475	na	30.9133	0.948608	na	0	0
AT1G74260.1	AT1G74260.1	AT1G74260.1 | Symbols: PUR4 | purine biosynthesis 4 | chr1:27923005-27927764 REVERSE LENGTH=1407	6	8	6	8	6	8	1916800	1284200	na	na	0.669971	na	0	0
AT1G74270.1	AT1G74270.1	AT1G74270.1 | Symbols: | Ribosomal protein L35Ae family protein | chr1:27928415-27929466 REVERSE LENGTH=112;AT1G07070.1 | Symbols: | Ribosomal protein L35Ae family protein | chr1:2168652-2169703 FORWARD LENGTH=112	8	61.6	2	10.7	4	34.8	5.83713e+06	4202300	18.3523	35.2586	0.719925	0.380823	0	0
AT1G74280.1	AT1G74280.1	AT1G74280.1 | Symbols: | alpha/beta-Hydrolases superfamily protein | chr1:27929758-27931126 FORWARD LENGTH=372	7	22	5	16.4	7	22	5995200	5742300	36.2368	28.2086	0.957816	0.925979	0	1
AT1G74300.1	AT1G74300.1	AT1G74300.1 | Symbols: | alpha/beta-Hydrolases superfamily protein | chr1:27935368-27936474 FORWARD LENGTH=346	6	27.7	3	15	4	19.7	2.98923e+06	4365600	32.0482	36.8469	1.46044	0.306278	0	1
AT1G74380.1	AT1G74380.1	AT1G74380.1 | Symbols: XXT5 | xyloglucan xylosyltransferase 5 | chr1:27959848-27961221 FORWARD LENGTH=457	19	46.6	14	32.6	19	46.6	5.68143e+07	5.08197e+07	21.521	26.1089	0.894487	0.583884	0	1
AT1G74520.1	AT1G74520.1	AT1G74520.1 | Symbols: ATHVA22A, HVA22A | HVA22 homologue A | chr1:28008109-28009156 REVERSE LENGTH=177	3	12.4	3	12.4	3	12.4	1820900	1286500	na	na	0.706519	na	0	2
AT1G74560.3	AT1G74560.3	AT1G74560.3 | Symbols: NRP1 | NAP1-related protein 1 | chr1:28017763-28019900 REVERSE LENGTH=264;AT1G74560.1 | Symbols: NRP1 | NAP1-related protein 1 | chr1:28017815-28019900 REVERSE LENGTH=256;AT1G74560.2 | Symbols: NRP1 | NAP1-related protein 1 | chr1:28	5	37.5	4	31.4	5	37.5	1683900	668790	na	na	0.397167	na	0	0
AT1G74590.1	AT1G74590.1	AT1G74590.1 | Symbols: ATGSTU10, GSTU10 | glutathione S-transferase TAU 10 | chr1:28023887-28024666 REVERSE LENGTH=232	4	28.9	4	28.9	4	28.9	2.73333e+06	2.91737e+06	51.9237	44.8815	1.06733	0.841012	0	0
AT1G74640.1	AT1G74640.1	AT1G74640.1 | Symbols: | alpha/beta-Hydrolases superfamily protein | chr1:28032849-28034659 FORWARD LENGTH=370	2	11.1	2	11.1	2	11.1	na	942430	na	na	na	na	0	0
AT1G74670.1	AT1G74670.1	AT1G74670.1 | Symbols: | Gibberellin-regulated family protein | chr1:28053378-28053893 FORWARD LENGTH=101	1	20.8	1	20.8	1	20.8	1694200	na	na	na	na	na	0	0
AT1G74690.1	AT1G74690.1	AT1G74690.1 | Symbols: IQD31 | IQ-domain 31 | chr1:28061498-28063924 REVERSE LENGTH=587	1	3.4	1	3.4	1	3.4	467000	na	na	na	na	na	0	0
AT1G74740.1	AT1G74740.1	AT1G74740.1 | Symbols: CPK30, CDPK1A, ATCPK30 | calcium-dependent protein kinase 30 | chr1:28080199-28082476 REVERSE LENGTH=541	19	32	14	29.9	17	32	17537000	2.14917e+07	17.2164	22.7735	1.2255	0.333988	0	1
AT1G74790.1	AT1G74790.1	AT1G74790.1 | Symbols: | catalytics | chr1:28098912-28101673 FORWARD LENGTH=695	10	14.8	9	13.5	9	13.5	1.23975e+07	18025000	30.0616	25.9842	1.45392	0.199925	0	1
AT1G74800.1	AT1G74800.1	AT1G74800.1 | Symbols: | Galactosyltransferase family protein | chr1:28102221-28104993 REVERSE LENGTH=672	4	6.2	4	6.2	4	6.2	1194990	714835	36.0624	46.4869	0.598193	0.331369	0	1
AT1G74910.1	AT1G74910.1;AT1G74910.2	AT1G74910.1 | Symbols: | ADP-glucose pyrophosphorylase family protein | chr1:28135770-28138456 REVERSE LENGTH=415;AT1G74910.2 | Symbols: | ADP-glucose pyrophosphorylase family protein | chr1:28135770-28138456 REVERSE LENGTH=415;AT1G74910.3 | Symbols: |	3	8.4	2	5.3	3	8.4	1632950	1.14087e+06	8.83802	7.86888	0.698654	0.0423726	0	0
AT1G74920.1	AT1G74920.1	AT1G74920.1 | Symbols: ALDH10A8 | aldehyde dehydrogenase 10A8 | chr1:28139175-28142573 REVERSE LENGTH=501;AT1G74920.2 | Symbols: ALDH10A8 | aldehyde dehydrogenase 10A8 | chr1:28139175-28142573 REVERSE LENGTH=496	15	48.7	15	48.7	15	48.7	6.56493e+06	3.96523e+06	98.0026	31.3363	0.604002	0.767633	0	0
AT1G74960.3	AT1G74960.3;AT1G74960.2;AT1G74960.1	AT1G74960.3 | Symbols: FAB1 | fatty acid biosynthesis 1 | chr1:28152564-28155948 REVERSE LENGTH=541;AT1G74960.2 | Symbols: FAB1, KAS2 | fatty acid biosynthesis 1 | chr1:28152564-28155948 REVERSE LENGTH=541;AT1G74960.1 | Symbols: FAB1, KAS2, ATKAS2 | fatty	2	7.8	2	7.8	2	7.8	748687	950745	29.9249	51.8171	1.26988	0.701541	0	0
AT1G75060.1	AT1G75060.1	AT1G75060.1 | Symbols: | unknown protein; BEST Arabidopsis thaliana protein match is: unknown protein (TAIR:AT1G19330.2); Has 104 Blast hits to 104 proteins in 22 species: Archae - 0; Bacteria - 0; Metazoa - 0; Fungi - 0; Plants - 104; Viruses - 0; Other	1	4.5	1	4.5	1	4.5	370155	376780	38.6358	9.879	1.0179	0.879542	0	0
AT1G75130.1	AT1G75130.1	AT1G75130.1 | Symbols: CYP721A1 | cytochrome P450, family 721, subfamily A, polypeptide 1 | chr1:28200073-28201911 REVERSE LENGTH=505	6	13.9	6	13.9	6	13.9	2518350	2.06797e+06	8.47119	34.5385	0.821159	0.341533	0	0
AT1G75140.1	AT1G75140.1	AT1G75140.1 | Symbols: | unknown protein; LOCATED IN: endoplasmic reticulum; EXPRESSED IN: 24 plant structures; EXPRESSED DURING: 13 growth stages; BEST Arabidopsis thaliana protein match is: unknown protein (TAIR:AT1G19370.1); Has 51 Blast hits to 49 pro	11	13.6	11	13.6	11	13.6	8736200	1.07237e+07	4.91066	15.1725	1.2275	0.147954	0	1
AT1G75170.1	AT1G75170.1;AT1G75170.2	AT1G75170.1 | Symbols: | Sec14p-like phosphatidylinositol transfer family protein | chr1:28214405-28215686 FORWARD LENGTH=296;AT1G75170.2 | Symbols: | Sec14p-like phosphatidylinositol transfer family protein | chr1:28214405-28215686 FORWARD LENGTH=296	12	48.6	12	48.6	12	48.6	1.84963e+07	1.15247e+07	15.932	5.0622	0.623078	0.0256626	0	0
AT1G75200.1	AT1G75200.1	AT1G75200.1 | Symbols: | flavodoxin family protein / radical SAM domain-containing protein | chr1:28220849-28223597 REVERSE LENGTH=647	15	21.9	15	21.9	15	21.9	1.60337e+07	1.2849e+07	2.76228	43.4455	0.801374	0.416929	0	0
AT1G75220.1	AT1G75220.1	AT1G75220.1 | Symbols: | Major facilitator superfamily protein | chr1:28229412-28232606 REVERSE LENGTH=487	8	13.3	5	8.4	5	8.4	1.53667e+07	14535200	23.7977	34.9889	0.945892	0.76688	0	12
AT1G75270.1	AT1G75270.1	AT1G75270.1 | Symbols: DHAR2 | dehydroascorbate reductase 2 | chr1:28250255-28251237 REVERSE LENGTH=213	8	40.8	8	40.8	8	40.8	3191800	3.52867e+06	63.3932	45.4938	1.10554	0.752881	0	0
AT1G75280.1	AT1G75280.1;AT1G75290.1	AT1G75280.1 | Symbols: | NmrA-like negative transcriptional regulator family protein | chr1:28252030-28253355 FORWARD LENGTH=310;AT1G75290.1 | Symbols: | NAD(P)-binding Rossmann-fold superfamily protein | chr1:28253890-28255173 FORWARD LENGTH=318	1	4.8	1	4.8	1	4.8	466410	na	na	na	na	na	0	0
AT1G75330.1	AT1G75330.1	AT1G75330.1 | Symbols: OTC | ornithine carbamoyltransferase | chr1:28266457-28268383 REVERSE LENGTH=375	6	15.2	6	15.2	6	15.2	1.59653e+06	569007	52.7805	23.3073	0.356403	0.071748	0	0
AT1G75420.1	AT1G75420.1	AT1G75420.1 | Symbols: | UDP-Glycosyltransferase superfamily protein | chr1:28305469-28307317 FORWARD LENGTH=463	3	7.8	2	6	3	7.8	975643	1.78293e+06	47.938	28.2348	1.82744	0.143697	0	0
AT1G75440.1	AT1G75440.1;AT5G42990.1	AT1G75440.1 | Symbols: UBC16 | ubiquitin-conjugating enzyme 16 | chr1:28313623-28314960 FORWARD LENGTH=161;AT5G42990.1 | Symbols: UBC18 | ubiquitin-conjugating enzyme 18 | chr5:17244206-17245904 REVERSE LENGTH=161;AT1G45050.1 | Symbols: ATUBC2-1, UBC15 | U	2	11.8	2	11.8	2	11.8	526953	470857	7.64252	3.89092	0.893545	0.107665	0	0
AT1G75500.2	AT1G75500.2;AT1G75500.1	AT1G75500.2 | Symbols: WAT1 | Walls Are Thin 1 | chr1:28338282-28340091 REVERSE LENGTH=389;AT1G75500.1 | Symbols: WAT1 | Walls Are Thin 1 | chr1:28338282-28340091 REVERSE LENGTH=389	8	13.6	8	13.6	8	13.6	7.55647e+07	56347000	25.7149	27.513	0.745679	0.281938	0	0
AT1G75560.2	AT1G75560.2;AT1G75560.1	AT1G75560.2 | Symbols: | zinc knuckle (CCHC-type) family protein | chr1:28371420-28372717 REVERSE LENGTH=257;AT1G75560.1 | Symbols: | zinc knuckle (CCHC-type) family protein | chr1:28371420-28372717 REVERSE LENGTH=257	4	21.8	4	21.8	4	21.8	1669320	1203495	66.2369	100.388	0.720949	0.738133	0	0
AT1G75590.1	AT1G75590.1	AT1G75590.1 | Symbols: | SAUR-like auxin-responsive protein family | chr1:28383250-28383714 REVERSE LENGTH=154	1	9.1	1	9.1	1	9.1	354410	na	na	na	na	na	0	0
AT1G75660.1	AT1G75660.1	AT1G75660.1 | Symbols: XRN3, AtXRN3 | 5-3 exoribonuclease 3 | chr1:28408289-28414825 FORWARD LENGTH=1020	2	2.6	2	2.6	2	2.6	298450	180980	25.4317	na	0.6064	na	0	0
AT1G75680.1	AT1G75680.1	AT1G75680.1 | Symbols: AtGH9B7, GH9B7 | glycosyl hydrolase 9B7 | chr1:28417215-28419231 REVERSE LENGTH=525	20	43.8	20	43.8	20	43.8	26795000	24127000	12.8025	18.1789	0.900429	0.462222	0	1
AT1G75750.2	AT1G75750.2;AT1G75750.1	AT1G75750.2 | Symbols: GASA1 | GAST1 protein homolog 1 | chr1:28441813-28442284 REVERSE LENGTH=97;AT1G75750.1 | Symbols: GASA1 | GAST1 protein homolog 1 | chr1:28441813-28442284 REVERSE LENGTH=98	2	11.3	2	11.3	2	11.3	1928200	2.38297e+06	15.4829	51.603	1.23585	0.716267	0	0
AT1G75760.1	AT1G75760.1	AT1G75760.1 | Symbols: | ER lumen protein retaining receptor family protein | chr1:28446940-28448421 REVERSE LENGTH=272	1	5.1	1	5.1	1	5.1	3.82663e+06	1.72267e+06	29.7809	45.6318	0.450178	0.0576723	0	6
AT1G75840.1	AT1G75840.1	AT1G75840.1 | Symbols: ARAC5, ATGP3, ROP4, ATROP4 | RAC-like GTP binding protein 5 | chr1:28475964-28477377 FORWARD LENGTH=196;AT1G20090.1 | Symbols: ARAC4, ROP2, ATROP2, ATRAC4 | RHO-related protein from plants 2 | chr1:6967223-6968603 FORWARD LENGTH=195	7	42.9	3	30.1	7	42.9	5.48293e+06	3.80383e+06	15.7045	27.8779	0.693759	0.121834	0	0
AT1G75850.1	AT1G75850.1	AT1G75850.1 | Symbols: VPS35B | VPS35 homolog B | chr1:28478053-28483874 REVERSE LENGTH=790	16	31.4	15	30.3	15	30.3	11499900	10082800	22.6545	22.8742	0.876773	0.496979	0	0
AT1G75930.1	AT1G75930.1	AT1G75930.1 | Symbols: EXL6 | extracellular lipase 6 | chr1:28508109-28509708 FORWARD LENGTH=343	1	5.8	1	5.8	1	5.8	493750	452495	na	0.189085	0.916446	na	0	0
AT1G75950.1	AT1G75950.1	AT1G75950.1 | Symbols: SKP1, ASK1, ATSKP1, SKP1A, UIP1 | S phase kinase-associated protein 1 | chr1:28516715-28517454 FORWARD LENGTH=160	2	20.6	2	20.6	2	20.6	1082095	1743000	36.1893	na	1.61076	na	0	0
AT1G75990.1	AT1G75990.1	AT1G75990.1 | Symbols: | PAM domain (PCI/PINT associated module) protein | chr1:28524623-28526718 REVERSE LENGTH=487	28	48.7	7	13.6	7	13.6	10291200	1.01708e+07	21.4622	31.8247	0.988297	0.899554	0	0
AT1G76010.1	AT1G76010.1	AT1G76010.1 | Symbols: | Alba DNA/RNA-binding protein | chr1:28528505-28530488 REVERSE LENGTH=350	7	28.3	7	28.3	7	28.3	7.23813e+06	6129400	21.1268	19.8546	0.846821	0.40034	0	0
AT1G76030.1	AT1G76030.1	AT1G76030.1 | Symbols: | ATPase, V1 complex, subunit B protein | chr1:28534134-28536916 FORWARD LENGTH=486	65	96.3	2	10.5	65	96.3	8.31013e+08	8.40177e+08	16.8249	23.693	1.01103	0.990714	0	0
AT1G76040.2	AT1G76040.2	AT1G76040.2 | Symbols: CPK29 | calcium-dependent protein kinase 29 | chr1:28537743-28540448 FORWARD LENGTH=561;AT1G76040.1 | Symbols: CPK29 | calcium-dependent protein kinase 29 | chr1:28538906-28540448 FORWARD LENGTH=323	17	34.8	15	31.7	15	31.7	4.09237e+07	3.98277e+07	17.4109	13.9154	0.973218	0.873964	0	0
AT1G76070.1	AT1G76070.1	AT1G76070.1 | Symbols: | unknown protein; FUNCTIONS IN: molecular_function unknown; INVOLVED IN: biological_process unknown; LOCATED IN: plasma membrane; EXPRESSED IN: 8 plant structures; EXPRESSED DURING: LP.04 four leaves visible, 4 anthesis, petal diff	1	5.1	1	5.1	1	5.1	262690	188320	na	na	0.716891	na	0	0
AT1G76090.1	AT1G76090.1	AT1G76090.1 | Symbols: SMT3 | sterol methyltransferase 3 | chr1:28550592-28551671 REVERSE LENGTH=359	26	61.3	23	54.9	23	54.9	6.86407e+07	6.67497e+07	11.3856	7.7381	0.972451	0.768992	0	1
AT1G76140.2	AT1G76140.2;AT1G76140.1	AT1G76140.2 | Symbols: | Prolyl oligopeptidase family protein | chr1:28571187-28574852 FORWARD LENGTH=792;AT1G76140.1 | Symbols: | Prolyl oligopeptidase family protein | chr1:28571187-28574852 FORWARD LENGTH=795	2	4	2	4	2	4	1001350	887630	59.0839	54.9371	0.886433	0.89997	0	0
AT1G76150.1	AT1G76150.1	AT1G76150.1 | Symbols: ECH2, ATECH2 | enoyl-CoA hydratase 2 | chr1:28575236-28577637 REVERSE LENGTH=309	3	15.2	3	15.2	3	15.2	2368800	2767600	20.4298	41.4008	1.16836	0.765139	0	0
AT1G76160.1	AT1G76160.1	AT1G76160.1 | Symbols: sks5 | SKU5 similar 5 | chr1:28578211-28581020 REVERSE LENGTH=541	11	26.6	8	21.1	11	26.6	3484950	2.00513e+06	88.1228	29.7756	0.575369	0.724618	0	0
AT1G76180.2	AT1G76180.2;AT1G76180.1	AT1G76180.2 | Symbols: ERD14 | Dehydrin family protein | chr1:28587013-28587657 REVERSE LENGTH=185;AT1G76180.1 | Symbols: ERD14 | Dehydrin family protein | chr1:28587013-28587657 REVERSE LENGTH=185	9	45.9	8	41.6	9	45.9	6.59573e+06	7105300	19.1547	19.9426	1.07726	0.685113	0	0
AT1G76185.1	AT1G76185.1;AT1G20460.1	AT1G76185.1 | Symbols: | unknown protein; BEST Arabidopsis thaliana protein match is: unknown protein (TAIR:AT1G20460.1); Has 37 Blast hits to 37 proteins in 11 species: Archae - 0; Bacteria - 0; Metazoa - 0; Fungi - 0; Plants - 37; Viruses - 0; Other Euk	1	12.3	1	12.3	1	12.3	1484800	1366400	24.183	na	0.920259	na	0	2
AT1G76200.1	AT1G76200.1	AT1G76200.1 | Symbols: | unknown protein; Has 96 Blast hits to 96 proteins in 48 species: Archae - 0; Bacteria - 0; Metazoa - 0; Fungi - 47; Plants - 38; Viruses - 0; Other Eukaryotes - 11 (source: NCBI BLink). | chr1:28593351-28593980 FORWARD LENGTH=69	5	62.3	5	62.3	5	62.3	1.06838e+07	12350000	54.512	2.34814	1.15596	0.503946	0	0
AT1G76270.1	AT1G76270.1	AT1G76270.1 | Symbols: | O-fucosyltransferase family protein | chr1:28613554-28616537 REVERSE LENGTH=572	13	22	8	14.3	11	20.5	9.40943e+06	9.91047e+06	12.5597	40.0296	1.05325	0.999566	0	1
AT1G76340.1	AT1G76340.1	AT1G76340.1 | Symbols: GONST3 | golgi nucleotide sugar transporter 3 | chr1:28635188-28636306 REVERSE LENGTH=372	2	9.4	2	9.4	2	9.4	414745	492710	33.8239	19.2136	1.18798	0.578695	0	10
AT1G76380.3	AT1G76380.3;AT1G76380.1;AT1G76380.2	AT1G76380.3 | Symbols: | DNA-binding bromodomain-containing protein | chr1:28651416-28654536 REVERSE LENGTH=579;AT1G76380.1 | Symbols: | DNA-binding bromodomain-containing protein | chr1:28651416-28654536 REVERSE LENGTH=579;AT1G76380.2 | Symbols: | DNA-	1	2.6	1	2.6	1	2.6	na	886220	na	72.7644	na	na	0	0
AT1G76390.2	AT1G76390.2;AT1G76390.1	AT1G76390.2 | Symbols: | ARM repeat superfamily protein | chr1:28655914-28658531 FORWARD LENGTH=811;AT1G76390.1 | Symbols: | ARM repeat superfamily protein | chr1:28655914-28658531 FORWARD LENGTH=811	6	11.5	4	9.1	4	9.1	1991200	2.52633e+06	6.51993	11.4295	1.26875	0.059397	0	0
AT1G76400.1	AT1G76400.1	AT1G76400.1 | Symbols: | Ribophorin I | chr1:28658713-28661672 REVERSE LENGTH=614	50	64.5	50	64.5	50	64.5	2.09853e+08	205920000	3.33394	8.4382	0.981257	0.721743	0	1
AT1G76405.2	AT1G76405.2	AT1G76405.2 | Symbols: | unknown protein; FUNCTIONS IN: molecular_function unknown; INVOLVED IN: biological_process unknown; LOCATED IN: chloroplast envelope; EXPRESSED IN: 21 plant structures; EXPRESSED DURING: 13 growth stages; BEST Arabidopsis thaliana	11	58.7	11	58.7	11	58.7	5.96477e+06	3.38453e+06	35.2463	37.9212	0.567421	0.170631	0	0
AT1G76440.3	AT1G76440.3;AT1G76440.2;AT1G76440.1	AT1G76440.3 | Symbols: | HSP20-like chaperones superfamily protein | chr1:28682371-28682999 REVERSE LENGTH=143;AT1G76440.2 | Symbols: | HSP20-like chaperones superfamily protein | chr1:28682371-28682999 REVERSE LENGTH=143;AT1G76440.1 | Symbols: | HSP20-	1	17.5	1	17.5	1	17.5	1543200	na	na	na	na	na	0	0
AT1G76490.1	AT1G76490.1	AT1G76490.1 | Symbols: HMG1, HMGR1, AtHMGR1 | hydroxy methylglutaryl CoA reductase 1 | chr1:28695801-28698206 FORWARD LENGTH=642	4	12.6	4	12.6	4	12.6	1491700	590570	na	na	0.395904	na	0	3
AT1G76510.1	AT1G76510.1;AT1G76510.2;AT1G76510.3	AT1G76510.1 | Symbols: | ARID/BRIGHT DNA-binding domain-containing protein | chr1:28708927-28712498 REVERSE LENGTH=434;AT1G76510.2 | Symbols: | ARID/BRIGHT DNA-binding domain-containing protein | chr1:28708927-28712498 REVERSE LENGTH=434;AT1G76510.3 | Sy	3	11.8	3	11.8	3	11.8	704980	na	na	na	na	na	0	0
AT1G76540.1	AT1G76540.1	AT1G76540.1 | Symbols: CDKB2;1 | cyclin-dependent kinase B2;1 | chr1:28720554-28722351 REVERSE LENGTH=313	1	8.6	1	8.6	1	8.6	na	18243000	na	na	na	na	0	0
AT1G76550.1	AT1G76550.1	AT1G76550.1 | Symbols: | Phosphofructokinase family protein | chr1:28722900-28726929 REVERSE LENGTH=617	27	44.6	12	21.7	12	21.7	1.42703e+07	13767000	21.4535	15.9235	0.964729	0.862397	0	0
AT1G76650.2	AT1G76650.2;AT1G76650.3;AT1G76650.1	AT1G76650.2 | Symbols: CML38 | calmodulin-like 38 | chr1:28766909-28767442 REVERSE LENGTH=167;AT1G76650.3 | Symbols: CML38 | calmodulin-like 38 | chr1:28766909-28767442 REVERSE LENGTH=177;AT1G76650.1 | Symbols: CML38 | calmodulin-like 38 | chr1:28766909-28	1	7.8	1	7.8	1	7.8	1035400	629010	na	na	0.607504	na	0	0
AT1G76700.1	AT1G76700.1	AT1G76700.1 | Symbols: | DNAJ heat shock N-terminal domain-containing protein | chr1:28780619-28783022 REVERSE LENGTH=398	9	37.9	8	35.9	8	35.9	1912200	1.32623e+06	na	13.0559	0.693564	na	0	0
AT1G76810.1	AT1G76810.1	AT1G76810.1 | Symbols: | eukaryotic translation initiation factor 2 (eIF-2) family protein | chr1:28831366-28836310 REVERSE LENGTH=1294	5	7.8	4	6.2	5	7.8	5.49963e+06	7.23413e+06	23.3904	35.9545	1.31538	0.421961	0	0
AT1G76850.1	AT1G76850.1	AT1G76850.1 | Symbols: SEC5A | exocyst complex component sec5 | chr1:28848013-28854282 FORWARD LENGTH=1090	17	22	10	14.4	17	22	1.16601e+07	12934800	21.8541	27.4703	1.10932	0.697415	0	0
AT1G76860.1	AT1G76860.1	AT1G76860.1 | Symbols: | Small nuclear ribonucleoprotein family protein | chr1:28854594-28855637 REVERSE LENGTH=98	1	16.3	1	16.3	1	16.3	929820	605700	na	na	0.651416	na	0	0
AT1G76970.1	AT1G76970.1	AT1G76970.1 | Symbols: | Target of Myb protein 1 | chr1:28922841-28924854 REVERSE LENGTH=446	3	10.3	2	7.2	2	7.2	93095	145641	na	67.4466	1.56443	na	0	0
AT1G77020.1	AT1G77020.1	AT1G77020.1 | Symbols: | DNAJ heat shock N-terminal domain-containing protein | chr1:28945056-28946867 REVERSE LENGTH=379	3	10	3	10	3	10	285490	313760	na	na	1.09902	na	0	0
AT1G77110.1	AT1G77110.1	AT1G77110.1 | Symbols: PIN6 | Auxin efflux carrier family protein | chr1:28970855-28974408 FORWARD LENGTH=570	1	3.9	1	3.9	1	3.9	1660600	na	na	na	na	na	0	9
AT1G77120.1	AT1G77120.1	AT1G77120.1 | Symbols: ADH1, ADH, ATADH, ATADH1 | alcohol dehydrogenase 1 | chr1:28975509-28977216 FORWARD LENGTH=379	59	99.7	59	99.7	59	99.7	2882900000	2.62857e+09	33.0546	31.0937	0.911779	0.783233	0	0
AT1G77130.1	AT1G77130.1	AT1G77130.1 | Symbols: PGSIP2, GUX3 | plant glycogenin-like starch initiation protein 2 | chr1:28979066-28981228 REVERSE LENGTH=618	19	35.3	19	35.3	19	35.3	9.97083e+06	1.16053e+07	26.32	4.91846	1.16393	0.36891	0	1
AT1G77140.1	AT1G77140.1	AT1G77140.1 | Symbols: VPS45, ATVPS45 | vacuolar protein sorting 45 | chr1:28984163-28987681 FORWARD LENGTH=569	14	34.4	14	34.4	14	34.4	9.75857e+06	6.55113e+06	9.62719	10.9041	0.671321	0.00980296	0	0
AT1G77180.3	AT1G77180.3;AT1G77180.2;AT1G77180.1	AT1G77180.3 | Symbols: SKIP | chromatin protein family | chr1:28999791-29001632 REVERSE LENGTH=511;AT1G77180.2 | Symbols: SKIP | chromatin protein family | chr1:28999791-29001632 REVERSE LENGTH=613;AT1G77180.1 | Symbols: SKIP | chromatin protein family | c	4	8.8	4	8.8	4	8.8	3.59157e+06	2.75737e+06	20.3721	25.4997	0.767734	0.220776	0	0
AT1G77260.1	AT1G77260.1	AT1G77260.1 | Symbols: | S-adenosyl-L-methionine-dependent methyltransferases superfamily protein | chr1:29023961-29026699 REVERSE LENGTH=655	2	4	1	2	1	2	1187600	900960	21.6848	na	0.758639	na	0	1
AT1G77330.1	AT1G77330.1	AT1G77330.1 | Symbols: | 2-oxoglutarate (2OG) and Fe(II)-dependent oxygenase superfamily protein | chr1:29063215-29064447 REVERSE LENGTH=307	4	16.6	4	16.6	4	16.6	1.34477e+06	986955	46.9246	8.60388	0.733919	0.512379	0	0
AT1G77420.1	AT1G77420.1	AT1G77420.1 | Symbols: | alpha/beta-Hydrolases superfamily protein | chr1:29093641-29095442 FORWARD LENGTH=382	2	8.4	2	8.4	2	8.4	na	111868	na	46.7899	na	na	0	0
AT1G77440.2	AT1G77440.2;AT1G77440.1	AT1G77440.2 | Symbols: PBC2 | 20S proteasome beta subunit C2 | chr1:29096020-29098105 FORWARD LENGTH=204;AT1G77440.1 | Symbols: PBC2 | 20S proteasome beta subunit C2 | chr1:29096334-29098105 FORWARD LENGTH=204	7	44.1	1	14.7	1	14.7	183950	na	na	na	na	na	0	0
AT1G77470.1	AT1G77470.1	AT1G77470.1 | Symbols: RFC3, RFC5 | replication factor C subunit 3 | chr1:29112194-29114323 REVERSE LENGTH=369	1	5.4	1	5.4	1	5.4	274080	na	30.1439	na	na	na	0	0
AT1G77480.2	AT1G77480.2;AT1G77480.1	AT1G77480.2 | Symbols: | Eukaryotic aspartyl protease family protein | chr1:29114946-29117150 REVERSE LENGTH=432;AT1G77480.1 | Symbols: | Eukaryotic aspartyl protease family protein | chr1:29114705-29117150 REVERSE LENGTH=466	3	17.1	3	17.1	3	17.1	1.50787e+06	2.33203e+06	27.3069	20.1967	1.54658	0.0941246	0	0
AT1G77510.1	AT1G77510.1	AT1G77510.1 | Symbols: ATPDIL1-2, PDI6, ATPDI6, PDIL1-2 | PDI-like 1-2 | chr1:29126742-29129433 FORWARD LENGTH=508	45	65.7	37	64	37	64	118360000	158810000	8.82242	3.77434	1.34175	0.01626	0	0
AT1G77530.1	AT1G77530.1	AT1G77530.1 | Symbols: | O-methyltransferase family protein | chr1:29136037-29137423 FORWARD LENGTH=381	4	15.2	4	15.2	4	15.2	2.78933e+06	2966000	19.0823	25.7866	1.06334	0.80162	0	0
AT1G77550.1	AT1G77550.1	AT1G77550.1 | Symbols: | tubulin-tyrosine ligases;tubulin-tyrosine ligases | chr1:29138490-29142965 REVERSE LENGTH=855	2	4.3	2	4.3	2	4.3	584970	na	na	na	na	na	0	0
AT1G77590.1	AT1G77590.1	AT1G77590.1 | Symbols: LACS9 | long chain acyl-CoA synthetase 9 | chr1:29148501-29151776 REVERSE LENGTH=691	39	56.4	37	53.5	39	56.4	6.04023e+07	64937000	5.91721	17.6565	1.07507	0.590008	0	0
AT1G77600.1	AT1G77600.1;AT1G77600.2;AT1G77600.3	AT1G77600.1 | Symbols: | ARM repeat superfamily protein | chr1:29152890-29162156 REVERSE LENGTH=1367;AT1G77600.2 | Symbols: | ARM repeat superfamily protein | chr1:29152890-29162156 REVERSE LENGTH=1410;AT1G77600.3 | Symbols: | ARM repeat superfamily pro	4	4	4	4	4	4	2403350	1194440	0.085323	98.2197	0.49699	0.442144	0	0
AT1G77610.1	AT1G77610.1	AT1G77610.1 | Symbols: | EamA-like transporter family protein | chr1:29165489-29167486 FORWARD LENGTH=336	2	5.4	2	5.4	2	5.4	1.61775e+06	3680600	58.4914	1.84048	2.27514	0.14806	0	8
AT1G77630.1	AT1G77630.1	AT1G77630.1 | Symbols: | Peptidoglycan-binding LysM domain-containing protein | chr1:29173726-29175387 FORWARD LENGTH=423	5	19.1	3	16.1	3	16.1	1035500	324920	na	na	0.313781	na	0	1
AT1G77690.1	AT1G77690.1	AT1G77690.1 | Symbols: LAX3 | like AUX1 3 | chr1:29201232-29203317 REVERSE LENGTH=470	3	6	3	6	3	6	2.27667e+06	2297850	23.2428	78.0976	1.0093	0.844651	0	10
AT1G77700.1	AT1G77700.1	AT1G77700.1 | Symbols: | Pathogenesis-related thaumatin superfamily protein | chr1:29204747-29206217 FORWARD LENGTH=356	2	9.6	2	9.6	2	9.6	3946550	2989800	10.5227	na	0.757573	na	0	2
AT1G77760.1	AT1G77760.1	AT1G77760.1 | Symbols: NIA1, GNR1, NR1 | nitrate reductase 1 | chr1:29236005-29239367 REVERSE LENGTH=917	15	23.4	13	20.9	15	23.4	1.53787e+07	2.27467e+07	20.0194	8.23867	1.47911	0.0618512	0	0
AT1G77810.2	AT1G77810.2;AT1G77810.1	AT1G77810.2 | Symbols: | Galactosyltransferase family protein | chr1:29260899-29263001 REVERSE LENGTH=384;AT1G77810.1 | Symbols: | Galactosyltransferase family protein | chr1:29260899-29263001 REVERSE LENGTH=393	3	8.6	1	3.6	2	6.5	423590	180180	na	na	0.425364	na	0	0
AT1G77940.1	AT1G77940.1	AT1G77940.1 | Symbols: | Ribosomal protein L7Ae/L30e/S12e/Gadd45 family protein | chr1:29304116-29305288 REVERSE LENGTH=112	12	74.1	6	33	6	33	1.59428e+07	6.41043e+06	114.996	85.6046	0.40209	0.441063	0	0
AT1G78000.1	AT1G78000.1;AT1G78000.2	AT1G78000.1 | Symbols: SULTR1;2, SEL1 | sulfate transporter 1;2 | chr1:29329889-29332877 FORWARD LENGTH=653;AT1G78000.2 | Symbols: SULTR1;2, SEL1 | sulfate transporter 1;2 | chr1:29329889-29332877 FORWARD LENGTH=653	16	32.9	12	28.2	12	28.2	4.37287e+07	3.82767e+07	10.9262	24.0792	0.875322	0.3943	0	10
AT1G78060.1	AT1G78060.1	AT1G78060.1 | Symbols: | Glycosyl hydrolase family protein | chr1:29349796-29352868 REVERSE LENGTH=767	5	9.9	5	9.9	5	9.9	1648600	893130	na	na	0.541751	na	0	0
AT1G78200.2	AT1G78200.2;AT1G78200.1	AT1G78200.2 | Symbols: | Protein phosphatase 2C family protein | chr1:29420483-29421650 FORWARD LENGTH=283;AT1G78200.1 | Symbols: | Protein phosphatase 2C family protein | chr1:29420483-29421650 FORWARD LENGTH=283	2	8.8	2	8.8	2	8.8	1246100	na	na	na	na	na	0	0
AT1G78240.2	AT1G78240.2;AT1G78240.1	AT1G78240.2 | Symbols: TSD2, QUA2 | S-adenosyl-L-methionine-dependent methyltransferases superfamily protein | chr1:29433173-29435815 REVERSE LENGTH=684;AT1G78240.1 | Symbols: TSD2, QUA2, OSU1 | S-adenosyl-L-methionine-dependent methyltransferases superfam	20	42.3	20	42.3	20	42.3	1.72313e+07	14900000	11.1185	22.1182	0.864704	0.376376	0	0
AT1G78300.1	AT1G78300.1	AT1G78300.1 | Symbols: GRF2, 14-3-3OMEGA, GF14 OMEGA | general regulatory factor 2 | chr1:29461883-29463052 FORWARD LENGTH=259	37	88	24	73.7	24	73.7	2.15133e+08	181610000	5.7383	21.174	0.844174	0.258005	0	0
AT1G78370.1	AT1G78370.1	AT1G78370.1 | Symbols: ATGSTU20, GSTU20 | glutathione S-transferase TAU 20 | chr1:29484428-29485204 REVERSE LENGTH=217	8	57.1	8	57.1	8	57.1	1.26387e+07	1.01754e+07	26.6257	19.7395	0.805098	0.32597	0	0
AT1G78380.1	AT1G78380.1	AT1G78380.1 | Symbols: ATGSTU19, GST8, GSTU19 | glutathione S-transferase TAU 19 | chr1:29486659-29487819 REVERSE LENGTH=219	16	61.6	16	61.6	16	61.6	1.95593e+07	19520000	17.3226	18.9262	0.997989	0.974611	0	0
AT1G78400.1	AT1G78400.1	AT1G78400.1 | Symbols: | Pectin lyase-like superfamily protein | chr1:29498281-29499682 REVERSE LENGTH=404	1	9.7	1	9.7	1	9.7	560930	na	na	na	na	na	0	0
AT1G78470.1	AT1G78470.1	AT1G78470.1 | Symbols: | BEST Arabidopsis thaliana protein match is: F-box family protein (TAIR:AT1G67390.1); Has 40 Blast hits to 40 proteins in 4 species: Archae - 0; Bacteria - 0; Metazoa - 0; Fungi - 0; Plants - 40; Viruses - 0; Other Eukaryotes - 0 (	1	4.1	1	4.1	1	4.1	na	na	na	na	na	na	0	0
AT1G78510.2	AT1G78510.2	AT1G78510.2 | Symbols: SPS1 | solanesyl diphosphate synthase 1 | chr1:29535410-29537042 REVERSE LENGTH=367	1	5.4	1	5.4	1	5.4	12177000	12497000	na	na	1.02628	na	0	0
AT1G78570.1	AT1G78570.1	AT1G78570.1 | Symbols: RHM1, ROL1, ATRHM1 | rhamnose biosynthesis 1 | chr1:29550110-29552207 FORWARD LENGTH=669	23	46.6	10	24.5	23	46.6	2.45027e+07	2.00913e+07	7.58291	9.37132	0.819965	0.0465403	0	0
AT1G78610.1	AT1G78610.1	AT1G78610.1 | Symbols: MSL6 | mechanosensitive channel of small conductance-like 6 | chr1:29569226-29572126 REVERSE LENGTH=856	4	4.6	4	4.6	4	4.6	2022250	2.80253e+06	0.262248	10.0373	1.38585	0.0297624	0	7
AT1G78680.2	AT1G78680.2;AT1G78680.1	AT1G78680.2 | Symbols: GGH2 | gamma-glutamyl hydrolase 2 | chr1:29593933-29595968 FORWARD LENGTH=333;AT1G78680.1 | Symbols: ATGGH2, GGH2 | gamma-glutamyl hydrolase 2 | chr1:29593933-29596037 FORWARD LENGTH=347	3	18.6	3	18.6	3	18.6	3187400	na	na	na	na	na	0	0
AT1G78690.1	AT1G78690.1	AT1G78690.1 | Symbols: | Phospholipid/glycerol acyltransferase family protein | chr1:29597002-29598409 FORWARD LENGTH=284	4	21.5	4	21.5	4	21.5	1.43127e+06	1.49833e+06	20.2316	25.9194	1.04686	0.845676	0	0
AT1G78800.1	AT1G78800.1	AT1G78800.1 | Symbols: | UDP-Glycosyltransferase superfamily protein | chr1:29625859-29627941 REVERSE LENGTH=403	5	15.6	5	15.6	5	15.6	4.20517e+06	4815100	37.931	8.04022	1.14504	0.489568	0	1
AT1G78830.1	AT1G78830.1	AT1G78830.1 | Symbols: | Curculin-like (mannose-binding) lectin family protein | chr1:29637141-29638508 REVERSE LENGTH=455;AT1G78820.1 | Symbols: | D-mannose binding lectin protein with Apple-like carbohydrate-binding domain | chr1:29634401-29635768 REVE	2	9.9	2	9.9	2	9.9	701880	678270	na	na	0.966362	na	0	0
AT1G78850.1	AT1G78850.1	AT1G78850.1 | Symbols: | D-mannose binding lectin protein with Apple-like carbohydrate-binding domain | chr1:29642072-29643397 REVERSE LENGTH=441	49	62.6	30	44.9	49	62.6	6.48973e+08	490530000	11.6629	57.3785	0.755855	0.410779	0	0
AT1G78860.1	AT1G78860.1	AT1G78860.1 | Symbols: | D-mannose binding lectin protein with Apple-like carbohydrate-binding domain | chr1:29646168-29647499 REVERSE LENGTH=443	40	60.3	21	38.1	21	38.1	1.40363e+08	108490000	8.99703	49.7974	0.772923	0.420084	0	0
AT1G78870.1	AT1G78870.1;AT1G78870.2	AT1G78870.1 | Symbols: UBC35, UBC13A | ubiquitin-conjugating enzyme 35 | chr1:29650589-29652203 FORWARD LENGTH=154;AT1G78870.2 | Symbols: UBC35, UBC13A | ubiquitin-conjugating enzyme 35 | chr1:29650589-29652203 FORWARD LENGTH=153;AT1G78870.3 | Symbols: UBC	7	61	2	22.1	2	22.1	2.01767e+06	2.11227e+06	10.5482	13.8943	1.04689	0.685769	0	0
AT1G78880.1	AT1G78880.1	AT1G78880.1 | Symbols: | Ubiquitin-specific protease family C19-related protein | chr1:29653068-29654819 REVERSE LENGTH=468	11	28	3	11.8	3	11.8	4800000	4.90037e+06	0.15026	11.5777	1.02091	0.831065	0	2
AT1G78900.2	AT1G78900.2;AT1G78900.1	AT1G78900.2 | Symbols: VHA-A | vacuolar ATP synthase subunit A | chr1:29660463-29664575 FORWARD LENGTH=623;AT1G78900.1 | Symbols: VHA-A | vacuolar ATP synthase subunit A | chr1:29660463-29664575 FORWARD LENGTH=623	84	99.5	84	99.5	84	99.5	2196600000	2.40083e+09	10.1724	2.38089	1.09298	0.259328	0	0
AT1G78920.1	AT1G78920.1;AT1G78920.2	AT1G78920.1 | Symbols: AVP2, AVPL1, AtVHP2;1, VHP2;1, VP2 | vacuolar H+-pyrophosphatase 2 | chr1:29672340-29676761 FORWARD LENGTH=802;AT1G78920.2 | Symbols: AVP2, AVPL1, AtVHP2;1, VHP2;1, VP2 | vacuolar H+-pyrophosphatase 2 | chr1:29672340-29676761 FORWARD	18	21.7	18	21.7	18	21.7	75939000	7.00823e+07	8.89351	23.9088	0.922877	0.568613	0	16
AT1G79010.1	AT1G79010.1	AT1G79010.1 | Symbols: | Alpha-helical ferredoxin | chr1:29725138-29726933 REVERSE LENGTH=222	20	75.7	3	10.8	20	75.7	8.84493e+07	8.62603e+07	8.12587	20.1612	0.975251	0.789873	0	0
AT1G79040.1	AT1G79040.1	AT1G79040.1 | Symbols: PSBR | photosystem II subunit R | chr1:29736085-29736781 FORWARD LENGTH=140	1	17.1	1	17.1	1	17.1	na	147990	na	na	na	na	0	1
[truncated: 4,546 more rows]
