# Supplementary material for: Root Membrane Ubiquitinome under Short-Term Osmotic Stress
Source: Int J Mol Sci. 2022 Feb 10;23(4):1956. doi: 10.3390/ijms23041956 (PMC8879470; doi:10.3390/ijms23041956)
Supplement: Supplementary file 1 [file ijms-23-01956-s001.zip › supplemental Figures and Tables/Table S10 .xlsx]

## Sheet: Feuil1
Table S10: Ubiquitinated proteins identified in the present work and described in the literature as containing K63-Ub linkages.
Literature: [34, 39]
"≥2" indicates that the protein harbors more than one K-Ub residue .
Positions of K-Ub are described in Table S3.
AGI	name	number Ubi sites
At1g14870	PCR2, PLANT CADMIUM RESISTANCE 2	1
At1g15690	AtVHP1;1	1
At1g22530	PATL2, PATELLIN 2	1
At1g52740	HTA9, histone H2A protein 9	1
At1g64790	ILA, ILITYHIA	1
At1g69840	HIR1	1
At1g70410	beta carbonic anhydrase 4	1
At2g09990	Ribosomal protein S5 domain 2-like superfamily protein	1
At2g19730	Ribosomal L28e protein family	1
At2g30860	glutathione S-transferase PHI 9	1
At3g01280	VDAC1, voltage dependent anion channel 1	1
At3g01420	PADOX-1, Peroxidase superfamily protein	1
At3g08580	AAC1, ADP/ATP carrier 1	1
At3g09440	Heat shock protein 70 (Hsp 70) family protein	1
At3g16430	JAL31, jacalin-related lectin 31	1
At3g19820	DWARF1 / DIMINUTO (DIM)	1
At4g13940	SAHH1, S-adenosyl-L-homocysteine hydrolase	1
At4g23400	PIP1;5	1
At4g31700	RPS6, RPS6A, ribosomal protein S6	1
At4g32285	ENTH/ANTH/VHS superfamily protein	1
At4g32410	AtCESA1, cellulose synthase 1	1
At5g02500	AT-HSC70-1, heat shock cognate protein 70-1	1
At5g05170	ATCESA3,Cellulose synthase family protein	1
At5g14040	PHT3;1, phosphate transporter 3;1	1
At5g15200	Ribosomal protein S4	1
At5g51570	HIR3	1
At5g52640	HSP90.1, heat shock protein 90.1	1
At5g57110	ACA8, autoinhibited Ca2+ -ATPase, isoform 8	1
At5g60660	PIP2;4	1
At1g01580	ATFRO2, ferric reduction oxidase 2	≥2
At1g01620	PIP1;3	≥2
At1g02520	PGP11, P-glycoprotein 11	≥2
At1g11260	ATSTP1, sugar transporter 1	≥2
At1g12110	NRT1.1, nitrate transporter 1.1	≥2
At1g30360	ERD4	≥2
At1g44170	ALDH4, aldehyde dehydrogenase 3H1	≥2
At1g53430	Leucine-rich repeat transmembrane protein kinase	≥2
At1g59870	PDR8	≥2
At1g72150	PATELLIN 1	≥2
At1g78000	SULTR1;2, sulfate transporter 1;2	≥2
At2g18960	H(+)-ATPase 1	≥2
At2g20990	SYTA, synaptotagmin A	≥2
At2g36380	PDR6	≥2
At2g37170	PIP2;2	≥2
At2g37180	PIP2;3	≥2
At2g41840	Ribosomal protein S5 family protein	≥2
At2g43950	ATOEP37, OEP37, chloroplast outer envelope protein 37	≥2
At2g45820	Remorin family protein	≥2
At2g45960	PIP1;2	≥2
At2g47000	PGP4	≥2
At3g01290	HIR2	≥2
At3g02880	Leucine-rich repeat protein kinase family protein	≥2
At3g16420	PYK10-binding protein 1	≥2
At3g28860	PGP19	≥2
At3g42050	vacuolar ATP synthase subunit H family protein	≥2
At3g47950	H(+)-ATPase 4	≥2
At3g52400	SYP122	≥2
At3g53420	PIP2;1	≥2
At3g53480	PDR9	≥2
At3g53870	Ribosomal protein S3 family protein	≥2
At3g61430	PIP1;1	≥2
At4g05200	CRK25, cysteine-rich RLK (RECEPTOR-like protein kinase) 25	≥2
At4g20260	ATPCAP1, plasma-membrane associated cation-binding protein 1	≥2
At4g25740	RNA binding Plectin/S10 domain-containing protein	≥2
At4g30190	H(+)-ATPase 2	≥2
At4g35100	PIP2;7	≥2
At4g39080	VHA-A3, vacuolar proton ATPase A3	≥2
At5g16590	LRR1	≥2
At5g22770	alpha-ADR, alpha-adaptin	≥2
At5g43350	PHT1;1, phosphate transporter 1;1	≥2
At5g57350	AHA3, ATAHA3, HA3, H(+)-ATPase 3	≥2
At5g62390	ATBAG7, BAG7, BCL-2-associated athanogene 7	≥2
At5g62740	HIR4	≥2
