# Supplementary material for: Root Membrane Ubiquitinome under Short-Term Osmotic Stress
Source: Int J Mol Sci. 2022 Feb 10;23(4):1956. doi: 10.3390/ijms23041956 (PMC8879470; doi:10.3390/ijms23041956)
Supplement: Supplementary file 1 [file ijms-23-01956-s001.zip › supplemental Figures and Tables/Table S2.xlsx]

## Sheet: variant proteins
Table S2. Proteins with quantitative variations upon mannitol treatment.
The third column indicates the quantitative ratio between mannitol-treated and control plants.
The last column refers to proteins that appear (1) and disappear (-1) upon mannitol treatment.
AGI	name	ratio MAN/CTRL	pvalue	App - Disp
AT5G09440.1	EXL4 EXORDIUM like 4 chr5:2938397-2939233 FORWARD LENGTH=278	0.363594	0.000383959	0
AT3G07020.2	UDP-Glycosyltransferase superfamily protein chr3:2218120-2221590 REVERSE LENGTH=637;AT3G07020.1 Symbols: UDP-Glycosyltransferase superfamily protein chr3:2217841-2221590 REVERSE LENGTH=637	1.28955	0.000589561	0
AT4G00355.3	unknown protein; BEST Arabidopsis thaliana protein match is: unknown protein (TAIR:AT2G45980.1); Has 100 Blast hits to 97 proteins in 16 species: Archae - 0; Bacteria - 0; Metazoa - 0; Fungi - 0; Plants - 100; Viruses - 0; Other E	2.02373	0.00117891	0
AT1G51800.1	Leucine-rich repeat protein kinase family protein chr1:19214203-19217833 FORWARD LENGTH=894	1.51344	0.00147741	0
AT4G18800.1	ATHSGBP, ATRAB11B, ATRABA1D, RABA1d RAB GTPase homolog A1D chr4:10320156-10321339 REVERSE LENGTH=214	0.828601	0.00238268	0
AT5G59260.1	Concanavalin A-like lectin protein kinase family protein chr5:23907901-23909925 REVERSE LENGTH=674	1.57702	0.00270859	0
AT2G39200.1	MLO12, ATMLO12 Seven transmembrane MLO family protein chr2:16356255-16359797 REVERSE LENGTH=576	1.53543	0.00289838	0
AT1G15500.1	ATNTT2 TLC ATP/ADP transporter chr1:5326426-5328688 FORWARD LENGTH=618	1.47437	0.00344227	0
AT2G30210.1	LAC3 laccase 3 chr2:12887735-12889827 REVERSE LENGTH=570	0.313646	0.00371077	0
AT2G18450.1	SDH1-2 succinate dehydrogenase 1-2 chr2:7997510-8000801 REVERSE LENGTH=632	1.34339	0.00409825	0
AT3G60820.1	PBF1 N-terminal nucleophile aminohydrolases (Ntn hydrolases) superfamily protein chr3:22472038-22473809 REVERSE LENGTH=223;AT3G60820.3 Symbols: PBF1 N-terminal nucleophile aminohydrolases (Ntn hydrolases) superfamily protein	0.696617	0.00494751	0
AT4G38510.4	ATPase, V1 complex, subunit B protein chr4:18011155-18014789 REVERSE LENGTH=487;AT4G38510.3 Symbols: ATPase, V1 complex, subunit B protein chr4:18011155-18014789 REVERSE LENGTH=487;AT4G38510.2 Symbols: ATPase, V1 com	1.14205	0.00520551	0
AT3G60190.1	ADL4, ADLP2, EDR3, DRP1E, ADL1E, DL1E DYNAMIN-like 1E chr3:22244367-22247651 REVERSE LENGTH=624	1.23326	0.00522102	0
AT4G30190.1	AHA2, PMA2, HA2 H(+)-ATPase 2 chr4:14770820-14775920 REVERSE LENGTH=948;AT4G30190.2 Symbols: HA2 H(+)-ATPase 2 chr4:14770820-14775920 REVERSE LENGTH=981	1.44955	0.00528056	0
AT2G22660.2	Protein of unknown function (duplicated DUF1399) chr2:9627737-9630840 FORWARD LENGTH=819;AT2G22660.1 Symbols: Protein of unknown function (duplicated DUF1399) chr2:9627737-9629957 FORWARD LENGTH=586	1.40987	0.00548441	0
AT4G36440.1	unknown protein; FUNCTIONS IN: molecular_function unknown; INVOLVED IN: biological_process unknown; LOCATED IN: endomembrane system; EXPRESSED IN: 24 plant structures; EXPRESSED DURING: 15 growth stages; Has 41 Blast hits to 41 pr	1.50456	0.00564886	0
AT1G06700.2	Protein kinase superfamily protein chr1:2052750-2054552 REVERSE LENGTH=361;AT1G06700.1 Symbols: Protein kinase superfamily protein chr1:2052750-2054552 REVERSE LENGTH=361	1.34089	0.00584866	0
AT2G34390.1	NIP2;1, NLM4 NOD26-like intrinsic protein 2;1 chr2:14514617-14515793 REVERSE LENGTH=288	2.78637	0.00585888	0
AT5G55630.2	KCO1, TPK1 Outward rectifying potassium channel protein chr5:22531718-22532893 FORWARD LENGTH=363;AT5G55630.1 Symbols: KCO1, TPK1, ATKCO1, ATTPK1 Outward rectifying potassium channel protein chr5:22531718-22532893 FORWARD L	0.647489	0.0060882	0
AT5G43460.1	HR-like lesion-inducing protein-related chr5:17460007-17461492 FORWARD LENGTH=154	1.32152	0.00720046	0
AT3G08510.3	phospholipase C 2 chr3:2582626-2585556 REVERSE LENGTH=552;AT3G08510.2 Symbols: ATPLC2, PLC2 phospholipase C 2 chr3:2582626-2585556 REVERSE LENGTH=581;AT3G08510.1 Symbols: ATPLC2, PLC2 phospholipase C 2 chr3:2582626-2	1.19003	0.00777449	0
AT2G17440.1	PIRL5 plant intracellular ras group-related LRR 5 chr2:7571331-7573406 FORWARD LENGTH=526	1.51146	0.00779875	0
AT5G19180.1	ECR1 E1 C-terminal related 1 chr5:6453375-6455750 FORWARD LENGTH=454	0.527527	0.00862964	0
AT5G20350.1	TIP1 Ankyrin repeat family protein with DHHC zinc finger domain chr5:6876772-6881102 FORWARD LENGTH=620	0.852286	0.00879899	0
AT5G45500.2	RNI-like superfamily protein chr5:18432636-18434951 REVERSE LENGTH=771;AT5G45500.1 Symbols: RNI-like superfamily protein chr5:18432636-18434951 REVERSE LENGTH=771	1.49494	0.00925946	0
AT3G08600.1	Protein of unknown function (DUF1191) chr3:2612646-2613596 FORWARD LENGTH=316	2.41089	0.00973709	0
AT1G77140.1	VPS45, ATVPS45 vacuolar protein sorting 45 chr1:28984163-28987681 FORWARD LENGTH=569	0.671321	0.00980296	0
AT1G62740.1	Hop2 stress-inducible protein, putative chr1:23231026-23233380 FORWARD LENGTH=571	1.86788	0.0100861	0
AT5G07320.1	Mitochondrial substrate carrier family protein chr5:2310248-2312082 FORWARD LENGTH=479	0.851114	0.0108115	0
AT4G37900.1	Protein of unknown function (duplicated DUF1399) chr4:17821737-17824445 REVERSE LENGTH=787	1.26535	0.0110389	0
AT4G11850.1	PLDGAMMA1, MEE54 phospholipase D gamma 1 chr4:7129352-7132937 REVERSE LENGTH=858	1.51924	0.0112198	0
AT2G44650.1	CHL-CPN10, CPN10 chloroplast chaperonin 10 chr2:18419521-18420510 REVERSE LENGTH=139	0.667625	0.011282	0
AT5G19485.1	transferases;nucleotidyltransferases chr5:6573907-6576352 REVERSE LENGTH=456	1.5084	0.0114858	0
AT1G34750.1	Protein phosphatase 2C family protein chr1:12736386-12737727 REVERSE LENGTH=282	1.50185	0.0122152	0
AT4G01040.1	Glycosyl hydrolase superfamily protein chr4:453383-455407 FORWARD LENGTH=430	0.723478	0.0123897	0
AT4G23790.1	TBL24 TRICHOME BIREFRINGENCE-LIKE 24 chr4:12387870-12389659 FORWARD LENGTH=430	1.36746	0.0126458	0
AT3G60330.2	HA7 H(+)-ATPase 7 chr3:22298763-22303509 FORWARD LENGTH=961;AT3G60330.1 Symbols: AHA7, HA7 H(+)-ATPase 7 chr3:22298763-22303509 FORWARD LENGTH=961	1.2617	0.0129599	0
AT5G45130.1	ATRAB5A, ATRABF2A, RABF2A, RAB5A, RHA1, ATRAB-F2A, RAB-F2A RAB homolog 1 chr5:18244495-18246060 FORWARD LENGTH=200	0.762114	0.0129955	0
AT4G15400.1	HXXXD-type acyl-transferase family protein chr4:8812121-8813428 REVERSE LENGTH=435	1.63784	0.0133196	0
AT4G38550.1	Arabidopsis phospholipase-like protein (PEARLI 4) family chr4:18025886-18028546 FORWARD LENGTH=612	2.4464	0.0134965	0
AT3G25190.1	Vacuolar iron transporter (VIT) family protein chr3:9174505-9175614 FORWARD LENGTH=219	0.511516	0.0138057	0
AT5G49770.1	Leucine-rich repeat protein kinase family protein chr5:20222860-20227267 FORWARD LENGTH=946	1.47241	0.0144248	0
AT2G30920.1	ATCOQ3, EMB3002, COQ3 coenzyme Q 3 chr2:13157409-13159824 REVERSE LENGTH=322	0.116209	0.0145254	0
AT3G21190.1	O-fucosyltransferase family protein chr3:7432579-7434543 REVERSE LENGTH=422	1.36308	0.0149111	0
AT3G10410.1	SCPL49, CPY SERINE CARBOXYPEPTIDASE-LIKE 49 chr3:3235518-3238063 REVERSE LENGTH=516	1.39147	0.0153793	0
AT1G58270.1	ZW9 TRAF-like family protein chr1:21612394-21614089 REVERSE LENGTH=396	1.59516	0.0159961	0
AT1G77510.1	ATPDIL1-2, PDI6, ATPDI6, PDIL1-2 PDI-like 1-2 chr1:29126742-29129433 FORWARD LENGTH=508	1.34175	0.01626	0
AT1G05150.1	Calcium-binding tetratricopeptide family protein chr1:1484280-1486706 REVERSE LENGTH=808	1.35464	0.0163188	0
AT4G31750.1	WIN2 HOPW1-1-interacting 2 chr4:15364657-15367207 REVERSE LENGTH=311;AT5G24940.1 Symbols: Protein phosphatase 2C family protein chr5:8591407-8593601 REVERSE LENGTH=447	2.3785	0.0163695	0
AT1G19230.1	Riboflavin synthase-like superfamily protein chr1:6644189-6649149 FORWARD LENGTH=926;AT1G19230.2 Symbols: Riboflavin synthase-like superfamily protein chr1:6644189-6649149 FORWARD LENGTH=934	1.54833	0.0163888	0
AT1G31830.2	Amino acid permease family protein chr1:11418875-11420314 REVERSE LENGTH=479;AT1G31830.1 Symbols: Amino acid permease family protein chr1:11418875-11420362 REVERSE LENGTH=495	1.66382	0.0164586	0
AT3G01420.1	ALPHA-DOX1, DOX1, DIOX1, PADOX-1 Peroxidase superfamily protein chr3:159689-162726 REVERSE LENGTH=639	1.26669	0.0165841	0
AT4G34980.1	SLP2 subtilisin-like serine protease 2 chr4:16656929-16659223 REVERSE LENGTH=764	0.77192	0.0167653	0
AT3G58730.1	vacuolar ATP synthase subunit D (VATD) / V-ATPase D subunit / vacuolar proton pump D subunit (VATPD) chr3:21718495-21719280 REVERSE LENGTH=261	0.815271	0.016793	0
AT1G67150.2	Plant protein of unknown function (DUF247) chr1:25122588-25124607 FORWARD LENGTH=412;AT1G67150.1 Symbols: Plant protein of unknown function (DUF247) chr1:25122588-25124607 FORWARD LENGTH=408;AT1G67150.3 Symbols: Plan	1.17167	0.0173749	0
AT1G28130.1	GH3.17 Auxin-responsive GH3 family protein chr1:9825431-9827883 FORWARD LENGTH=609;AT1G28130.2 Symbols: GH3.17 Auxin-responsive GH3 family protein chr1:9826379-9827883 FORWARD LENGTH=466	1.72518	0.0176511	0
AT3G08950.1	HCC1 electron transport SCO1/SenC family protein chr3:2727285-2729289 FORWARD LENGTH=334	1.16839	0.0177185	0
AT3G01720.1	unknown protein; FUNCTIONS IN: molecular_function unknown; INVOLVED IN: biological_process unknown; LOCATED IN: endomembrane system; EXPRESSED IN: 24 plant structures; EXPRESSED DURING: 13 growth stages; BEST Arabidopsis thaliana	1.14732	0.01776	0
AT1G53590.1	NTMC2TYPE6.1, NTMC2T6.1 Calcium-dependent lipid-binding (CaLB domain) family protein chr1:19996556-20000127 FORWARD LENGTH=751;AT3G14590.1 Symbols: NTMC2TYPE6.2, NTMC2T6.2 Calcium-dependent lipid-binding (CaLB domain) family	0.719505	0.0182301	0
AT5G47540.1	Mo25 family protein chr5:19283265-19285328 REVERSE LENGTH=343	1.71775	0.0182882	0
AT4G21660.1	proline-rich spliceosome-associated (PSP) family protein chr4:11506259-11509772 REVERSE LENGTH=584;AT4G21660.2 Symbols: proline-rich spliceosome-associated (PSP) family protein chr4:11506259-11509772 REVERSE LENGTH=598	0.713877	0.0192957	0
AT3G04080.1	ATAPY1, APY1 apyrase 1 chr3:1068068-1070917 REVERSE LENGTH=471	0.746501	0.0196016	0
AT1G71070.1	Core-2/I-branching beta-1,6-N-acetylglucosaminyltransferase family protein chr1:26807440-26809152 REVERSE LENGTH=395	1.57848	0.0199782	0
AT3G09500.1	Ribosomal L29 family protein chr3:2917047-2917895 FORWARD LENGTH=123	0.697895	0.0203663	0
AT4G04340.3	ERD (early-responsive to dehydration stress) family protein chr4:2123235-2126624 FORWARD LENGTH=772;AT4G04340.2 Symbols: ERD (early-responsive to dehydration stress) family protein chr4:2123235-2126624 FORWARD LENGTH=772;	1.64118	0.0205021	0
AT1G22280.1	PAPP2C phytochrome-associated protein phosphatase type 2C chr1:7874236-7875496 FORWARD LENGTH=281;AT1G22280.3 Symbols: PAPP2C phytochrome-associated protein phosphatase type 2C chr1:7874236-7875496 FORWARD LENGTH=287;AT1G22	1.23914	0.0205838	0
AT2G03505.1	Carbohydrate-binding X8 domain superfamily protein chr2:1064317-1065094 FORWARD LENGTH=168	2.05789	0.0208307	0
AT2G16070.2	PDV2 plastid division2 chr2:6984072-6985356 REVERSE LENGTH=307;AT2G16070.1 Symbols: PDV2 plastid division2 chr2:6984072-6984746 REVERSE LENGTH=224	0.700859	0.0209046	0
AT4G21450.1	PapD-like superfamily protein chr4:11426136-11428125 FORWARD LENGTH=295;AT4G21450.3 Symbols: PapD-like superfamily protein chr4:11426136-11428125 FORWARD LENGTH=314;AT4G21450.2 Symbols: PapD-like superfamily protein	1.66508	0.0211582	0
AT3G11070.1	Outer membrane OMP85 family protein chr3:3467801-3469815 FORWARD LENGTH=520	1.22273	0.0214302	0
AT3G45410.1	Concanavalin A-like lectin protein kinase family protein chr3:16654019-16656013 REVERSE LENGTH=664	1.92458	0.0215452	0
AT2G01170.1	BAT1 bidirectional amino acid transporter 1 chr2:102364-104462 REVERSE LENGTH=516	1.70544	0.0215456	0
AT1G34550.1	EMB2756 Protein of unknown function (DUF616) chr1:12647088-12652646 REVERSE LENGTH=735	0.61141	0.0216479	0
AT1G56110.1	NOP56 homolog of nucleolar protein NOP56 chr1:20984544-20986893 REVERSE LENGTH=522	0.832275	0.0219298	0
AT4G22120.6	ERD (early-responsive to dehydration stress) family protein chr4:11715976-11719144 REVERSE LENGTH=771;AT4G22120.5 Symbols: ERD (early-responsive to dehydration stress) family protein chr4:11715976-11719144 REVERSE LENGTH=	1.30043	0.0219659	0
AT3G02880.1	Leucine-rich repeat protein kinase family protein chr3:634819-636982 FORWARD LENGTH=627	1.47966	0.0221364	0
AT5G18480.1	PGSIP6 plant glycogenin-like starch initiation protein 6 chr5:6131307-6133787 REVERSE LENGTH=537	1.27356	0.0221503	0
AT3G27820.1	ATMDAR4, MDAR4 monodehydroascorbate reductase 4 chr3:10315249-10317881 FORWARD LENGTH=488	1.84194	0.0222029	0
AT3G44400.2	Disease resistance protein (TIR-NBS-LRR class) family chr3:16046331-16049668 REVERSE LENGTH=1007;AT3G44400.1 Symbols: Disease resistance protein (TIR-NBS-LRR class) family chr3:16046331-16049668 REVERSE LENGTH=1007	1.33861	0.0223379	0
AT2G31670.1	Stress responsive alpha-beta barrel domain protein chr2:13472699-13473490 REVERSE LENGTH=263	0.508833	0.022655	0
AT3G16290.1	EMB2083 AAA-type ATPase family protein chr3:5521187-5524995 REVERSE LENGTH=876	0.574792	0.0229768	0
AT1G73990.1	SPPA, SPPA1 signal peptide peptidase chr1:27824465-27828807 FORWARD LENGTH=677	1.17455	0.0229959	0
AT5G63000.1	Mitochondrial import inner membrane translocase subunit Tim17/Tim22/Tim23 family protein chr5:25280151-25281463 REVERSE LENGTH=201	1.37786	0.0231208	0
AT2G23770.1	protein kinase family protein / peptidoglycan-binding LysM domain-containing protein chr2:10120242-10122080 REVERSE LENGTH=612	1.63171	0.0231584	0
AT4G26900.1	AT-HF, HISN4 HIS HF chr4:13515514-13519608 FORWARD LENGTH=592	0.367354	0.0231848	0
AT3G26700.1	Protein kinase superfamily protein chr3:9810669-9812356 FORWARD LENGTH=380	1.35147	0.0237867	0
AT5G16300.3	Vps51/Vps67 family (components of vesicular transport) protein chr5:5338119-5342068 FORWARD LENGTH=1029;AT5G16300.1 Symbols: Vps51/Vps67 family (components of vesicular transport) protein chr5:5338119-5342186 FORWARD LENG	0.779887	0.0239184	0
AT5G42300.1	UBL5 ubiquitin-like protein 5 chr5:16913611-16913832 REVERSE LENGTH=73;AT3G45180.1 Symbols: Ubiquitin-like superfamily protein chr3:16538991-16539212 REVERSE LENGTH=73	0.59509	0.0241987	0
AT3G27740.1	CARA carbamoyl phosphate synthetase A chr3:10281470-10283792 REVERSE LENGTH=430;AT3G27740.2 Symbols: CARA carbamoyl phosphate synthetase A chr3:10281470-10283792 REVERSE LENGTH=358	0.382726	0.0245217	0
AT1G61580.1	RPL3B, ARP2 R-protein L3 B chr1:22720833-22722402 REVERSE LENGTH=390	0.820486	0.0250005	0
AT1G70320.1	UPL2 ubiquitin-protein ligase 2 chr1:26488745-26501281 REVERSE LENGTH=3658	0.738787	0.0252965	0
AT4G37340.1	CYP81D3 cytochrome P450, family 81, subfamily D, polypeptide 3 chr4:17564953-17566706 REVERSE LENGTH=500	1.71098	0.0253351	0
AT3G01290.1	SPFH/Band 7/PHB domain-containing membrane-associated protein family chr3:88252-89356 REVERSE LENGTH=285	1.23733	0.0256326	0
AT1G75170.1	Sec14p-like phosphatidylinositol transfer family protein chr1:28214405-28215686 FORWARD LENGTH=296;AT1G75170.2 Symbols: Sec14p-like phosphatidylinositol transfer family protein chr1:28214405-28215686 FORWARD LENGTH=296	0.623078	0.0256626	0
AT1G30760.1	FAD-binding Berberine family protein chr1:10918321-10920441 FORWARD LENGTH=534	0.564567	0.0261666	0
AT5G45510.1	Leucine-rich repeat (LRR) family protein chr5:18444798-18449071 FORWARD LENGTH=1222;AT5G45510.2 Symbols: Leucine-rich repeat (LRR) family protein chr5:18444798-18448952 FORWARD LENGTH=1210	1.41232	0.0264377	0
AT5G63280.1	C2H2-like zinc finger protein chr5:25367085-25368848 FORWARD LENGTH=271	0.718986	0.0264404	0
AT4G39460.2	SAMC1 S-adenosylmethionine carrier 1 chr4:18356093-18358596 REVERSE LENGTH=325;AT4G39460.1 Symbols: SAMC1, SAMT1 S-adenosylmethionine carrier 1 chr4:18356093-18358596 REVERSE LENGTH=325	0.530043	0.026507	0
AT3G60245.1	Zinc-binding ribosomal protein family protein chr3:22268803-22269750 FORWARD LENGTH=92	0.606269	0.0265713	0
AT4G36940.1	NAPRT1 nicotinate phosphoribosyltransferase 1 chr4:17416938-17419883 FORWARD LENGTH=559;AT2G23420.1 Symbols: NAPRT2 nicotinate phosphoribosyltransferase 2 chr2:9971819-9974909 FORWARD LENGTH=557	0.531647	0.0267226	0
AT1G71220.2	EBS1 UDP-glucose:glycoprotein glucosyltransferases;transferases, transferring hexosyl groups;transferases, transferring glycosyl groups chr1:26841664-26851730 FORWARD LENGTH=1614	1.18935	0.0270689	0
AT1G49430.1	LACS2, LRD2 long-chain acyl-CoA synthetase 2 chr1:18291188-18295641 FORWARD LENGTH=665	1.17482	0.0272992	0
AT2G05920.1	Subtilase family protein chr2:2269831-2272207 REVERSE LENGTH=754	0.336014	0.0275286	0
AT5G58270.1	STA1, ATATM3, ATM3 ABC transporter of the mitochondrion 3 chr5:23562168-23567040 FORWARD LENGTH=728	1.31712	0.0280341	0
AT2G44050.1	COS1 6,7-dimethyl-8-ribityllumazine synthase / DMRL synthase / lumazine synthase / riboflavin synthase chr2:18224304-18225917 FORWARD LENGTH=227	0.250889	0.0286815	0
AT4G33430.2	BAK1 BRI1-associated receptor kinase chr4:16086654-16090288 REVERSE LENGTH=662;AT4G33430.1 Symbols: BAK1, RKS10, SERK3, ELG, ATSERK3, ATBAK1 BRI1-associated receptor kinase chr4:16086654-16090288 REVERSE LENGTH=615;AT1G7183	1.19854	0.0290177	0
AT1G12240.1	ATBETAFRUCT4, VAC-INV Glycosyl hydrolases family 32 protein chr1:4153699-4157457 FORWARD LENGTH=664	0.512181	0.0291433	0
AT4G39690.1	FUNCTIONS IN: molecular_function unknown; INVOLVED IN: biological_process unknown; LOCATED IN: mitochondrion; EXPRESSED IN: 26 plant structures; EXPRESSED DURING: 14 growth stages; CONTAINS InterPro DOMAIN/s: Mitochondrial inner m	1.36856	0.0297018	0
AT1G78610.1	MSL6 mechanosensitive channel of small conductance-like 6 chr1:29569226-29572126 REVERSE LENGTH=856	1.38585	0.0297624	0
AT4G03520.1	ATHM2 Thioredoxin superfamily protein chr4:1562585-1564055 REVERSE LENGTH=186;AT4G03520.2 Symbols: ATHM2 Thioredoxin superfamily protein chr4:1562585-1562803 REVERSE LENGTH=72	0.524006	0.0300358	0
AT1G48920.1	ATNUC-L1, PARL1, NUC-L1 nucleolin like 1 chr1:18098186-18101422 FORWARD LENGTH=557	0.392399	0.0310997	0
AT3G48340.1	Cysteine proteinases superfamily protein chr3:17897739-17899074 FORWARD LENGTH=361	2.18178	0.0314761	0
AT1G73260.1	ATKTI1, KTI1 kunitz trypsin inhibitor 1 chr1:27547410-27548057 REVERSE LENGTH=215	0.451345	0.0316952	0
AT4G00430.1	TMP-C, PIP1;4, PIP1E plasma membrane intrinsic protein 1;4 chr4:186143-187531 REVERSE LENGTH=287;AT4G00430.2 Symbols: TMP-C, PIP1;4, PIP1E plasma membrane intrinsic protein 1;4 chr4:186569-187531 REVERSE LENGTH=219	1.71381	0.0317543	0
AT3G05060.1	NOP56-like pre RNA processing ribonucleoprotein chr3:1413174-1415564 REVERSE LENGTH=533	0.772557	0.0317696	0
AT3G51440.1	Calcium-dependent phosphotriesterase superfamily protein chr3:19089114-19090537 FORWARD LENGTH=371	1.20007	0.0317993	0
AT1G51630.1	O-fucosyltransferase family protein chr1:19142141-19144082 REVERSE LENGTH=423	1.39962	0.0318876	0
AT3G17410.1	Protein kinase superfamily protein chr3:5956601-5958882 FORWARD LENGTH=364	1.27036	0.031941	0
AT1G48210.1	Protein kinase superfamily protein chr1:17799551-17801798 FORWARD LENGTH=363;AT1G48210.2 Symbols: Protein kinase superfamily protein chr1:17799551-17801798 FORWARD LENGTH=363	1.22079	0.0319944	0
AT2G47470.1	ATPDIL2-1, UNE5, MEE30, PDI11, ATPDI11 thioredoxin family protein chr2:19481503-19483683 FORWARD LENGTH=361;AT2G47470.4 Symbols: ATPDIL2-1, UNE5, MEE30, PDI11, ATPDI11 thioredoxin family protein chr2:19481503-19483683 FORWA	1.31311	0.0322222	0
AT4G29900.1	ACA10, CIF1, ATACA10 autoinhibited Ca(2+)-ATPase 10 chr4:14611225-14618775 REVERSE LENGTH=1069	1.15638	0.0323402	0
AT3G21630.1	CERK1, LYSM RLK1 chitin elicitor receptor kinase 1 chr3:7615543-7618530 REVERSE LENGTH=617	1.45455	0.0324711	0
AT1G07790.1	HTB1 Histone superfamily protein chr1:2413049-2413495 FORWARD LENGTH=148;AT5G02570.1 Symbols: Histone superfamily protein chr5:576742-577140 REVERSE LENGTH=132	1.62193	0.0329493	0
AT3G54600.1	Class I glutamine amidotransferase-like superfamily protein chr3:20211048-20212876 FORWARD LENGTH=399	0.557162	0.0332549	0
AT4G37330.1	CYP81D4 cytochrome P450, family 81, subfamily D, polypeptide 4 chr4:17562547-17564569 REVERSE LENGTH=492	0.573371	0.0335556	0
AT2G22360.1	DNAJ heat shock family protein chr2:9498162-9500459 FORWARD LENGTH=442	2.0802	0.0336175	0
AT2G48010.1	RKF3 receptor-like kinase in in flowers 3 chr2:19641465-19643318 FORWARD LENGTH=617	1.48699	0.0337495	0
AT1G08090.1	ATNRT2:1, NRT2, NRT2;1AT, ACH1, LIN1, ATNRT2.1, NRT2.1, NRT2:1 nitrate transporter 2:1 chr1:2524139-2525920 FORWARD LENGTH=530	1.92196	0.0346572	0
AT4G29810.3	ATMKK2, MKK2, MK1 MAP kinase kinase 2 chr4:14593479-14595241 REVERSE LENGTH=338;AT4G29810.1 Symbols: ATMKK2, MKK2, MK1 MAP kinase kinase 2 chr4:14593299-14595241 REVERSE LENGTH=363;AT4G29810.2 Symbols: ATMKK2, MKK2, MK1 |	1.51947	0.03473	0
AT4G02580.1	NADH-ubiquinone oxidoreductase 24 kDa subunit, putative chr4:1134586-1136906 FORWARD LENGTH=255	1.15489	0.0348513	0
AT4G02350.1	SEC15B exocyst complex component sec15B chr4:1038157-1040571 FORWARD LENGTH=787	2.26481	0.0348985	0
AT5G23530.1	AtCXE18, CXE18 carboxyesterase 18 chr5:7933366-7934373 REVERSE LENGTH=335	0.564601	0.0349449	0
AT2G30740.1	Protein kinase superfamily protein chr2:13096399-13098285 FORWARD LENGTH=366	1.25333	0.0349803	0
AT3G56310.1	Melibiase family protein chr3:20882886-20885745 FORWARD LENGTH=437;AT3G56310.2 Symbols: Melibiase family protein chr3:20882886-20885745 FORWARD LENGTH=413	1.52864	0.0350357	0
AT1G51790.1	Leucine-rich repeat protein kinase family protein chr1:19206858-19210574 REVERSE LENGTH=882	1.42102	0.0350618	0
AT4G16500.1	Cystatin/monellin superfamily protein chr4:9301530-9301883 REVERSE LENGTH=117	0.717332	0.0352813	0
AT5G01800.1	saposin B domain-containing protein chr5:307422-308646 FORWARD LENGTH=217	2.69478	0.0353378	0
AT3G47210.1	Plant protein of unknown function (DUF247) chr3:17385545-17386969 FORWARD LENGTH=474	1.27949	0.0354885	0
AT3G29110.1	Terpenoid cyclases/Protein prenyltransferases superfamily protein chr3:11082155-11085891 REVERSE LENGTH=569	0.60458	0.0357157	0
AT4G01370.1	ATMPK4, MPK4 MAP kinase 4 chr4:567219-568889 FORWARD LENGTH=376	2.34141	0.0360818	0
AT4G12340.1	copper ion binding chr4:7321492-7322004 REVERSE LENGTH=170	1.7897	0.0364133	0
AT4G04700.1	CPK27 calcium-dependent protein kinase 27 chr4:2385276-2387986 REVERSE LENGTH=485	1.36646	0.0364626	0
AT1G29980.2	Protein of unknown function, DUF642 chr1:10503411-10504617 REVERSE LENGTH=371;AT1G29980.1 Symbols: Protein of unknown function, DUF642 chr1:10503411-10505994 REVERSE LENGTH=407	1.50275	0.0364672	0
AT1G50660.1	unknown protein; INVOLVED IN: biological_process unknown; LOCATED IN: chloroplast; EXPRESSED IN: 22 plant structures; EXPRESSED DURING: 13 growth stages; BEST Arabidopsis thaliana protein match is: unknown protein (TAIR:AT3G20350.	1.242	0.036595	0
AT5G06740.1	Concanavalin A-like lectin protein kinase family protein chr5:2084094-2086052 FORWARD LENGTH=652	1.29266	0.0370742	0
AT2G18960.1	AHA1, PMA, OST2, HA1 H(+)-ATPase 1 chr2:8221858-8227268 FORWARD LENGTH=949	1.41929	0.0371629	0
AT2G40150.1	TBL28 TRICHOME BIREFRINGENCE-LIKE 28 chr2:16775511-16777141 FORWARD LENGTH=424	0.693055	0.0372305	0
AT5G41770.1	crooked neck protein, putative / cell cycle protein, putative chr5:16718021-16720936 FORWARD LENGTH=705	0.561865	0.0374405	0
AT5G27850.1	Ribosomal protein L18e/L15 superfamily protein chr5:9873169-9874297 FORWARD LENGTH=187	0.661089	0.037603	0
AT2G18740.1	Small nuclear ribonucleoprotein family protein chr2:8123334-8124710 FORWARD LENGTH=88;AT2G18740.2 Symbols: Small nuclear ribonucleoprotein family protein chr2:8123334-8124581 FORWARD LENGTH=78	0.558228	0.0378624	0
AT1G71820.1	SEC6 SEC6 chr1:27010022-27016745 FORWARD LENGTH=752;AT1G71820.2 Symbols: SEC6 SEC6 chr1:27010022-27016745 FORWARD LENGTH=774	1.3469	0.0384572	0
AT3G62600.1	ATERDJ3B, ERDJ3B DNAJ heat shock family protein chr3:23151038-23153346 REVERSE LENGTH=346	1.1891	0.0390207	0
AT1G14830.1	ADL1C, ADL5, DRP1C, DL1C DYNAMIN-like 1C chr1:5107699-5111470 REVERSE LENGTH=614	1.1958	0.039356	0
AT2G25310.1	Protein of unknown function (DUF2012) chr2:10777436-10779123 REVERSE LENGTH=210	0.680136	0.0394492	0
AT3G62700.1	ATMRP10, MRP10, ABCC14 multidrug resistance-associated protein 10 chr3:23190428-23195727 REVERSE LENGTH=1539	0.852134	0.0394982	0
AT4G21580.1	oxidoreductase, zinc-binding dehydrogenase family protein chr4:11475822-11477514 FORWARD LENGTH=325;AT4G21580.3 Symbols: oxidoreductase, zinc-binding dehydrogenase family protein chr4:11475822-11477514 FORWARD LENGTH=319	0.714221	0.039685	0
AT4G25100.5	FSD1 Fe superoxide dismutase 1 chr4:12884649-12886501 REVERSE LENGTH=212;AT4G25100.3 Symbols: FSD1 Fe superoxide dismutase 1 chr4:12884649-12886501 REVERSE LENGTH=212;AT4G25100.2 Symbols: FSD1 Fe superoxide dismutase 1	0.307388	0.0397125	0
AT1G53165.1	ATMAP4K ALPHA1 Protein kinase superfamily protein chr1:19814386-19819233 FORWARD LENGTH=680;AT1G53165.2 Symbols: ATMAP4K ALPHA1 Protein kinase superfamily protein chr1:19814386-19819233 FORWARD LENGTH=680;AT1G53165.3 Symb	1.63395	0.0398064	0
AT4G02840.1	Small nuclear ribonucleoprotein family protein chr4:1264726-1266253 FORWARD LENGTH=116;AT4G02840.2 Symbols: Small nuclear ribonucleoprotein family protein chr4:1264726-1266253 FORWARD LENGTH=126	0.551668	0.0399014	0
AT5G16900.1	Leucine-rich repeat protein kinase family protein chr5:5555254-5559715 FORWARD LENGTH=866	2.18475	0.0399723	0
AT4G22010.1	sks4 SKU5 similar 4 chr4:11663429-11666463 FORWARD LENGTH=541	0.601341	0.0400092	0
AT2G40190.1	LEW3 UDP-Glycosyltransferase superfamily protein chr2:16785232-16787257 FORWARD LENGTH=463	0.505284	0.0400358	0
AT3G55010.2	ATPURM, PUR5 phosphoribosylformylglycinamidine cyclo-ligase, chloroplast / phosphoribosyl-aminoimidazole synthetase / AIR synthase (PUR5) chr3:20386818-20388549 FORWARD LENGTH=389;AT3G55010.1 Symbols: ATPURM, PUR5 phosphoribo	0.309944	0.0402843	0
AT1G43910.1	P-loop containing nucleoside triphosphate hydrolases superfamily protein chr1:16656050-16657628 REVERSE LENGTH=475	0.797864	0.0406198	0
AT1G74050.1	Ribosomal protein L6 family protein chr1:27847256-27848680 REVERSE LENGTH=233	0.754056	0.0408249	0
AT2G41800.1	Protein of unknown function, DUF642 chr2:17436671-17438005 REVERSE LENGTH=370	0.413263	0.0409992	0
AT5G55610.1	unknown protein; LOCATED IN: mitochondrion, chloroplast, plastid, membrane; EXPRESSED IN: 25 plant structures; EXPRESSED DURING: 13 growth stages; Has 1807 Blast hits to 1807 proteins in 277 species: Archae - 0; Bacteria - 0; Meta	1.09281	0.0410441	0
AT5G65750.1	2-oxoglutarate dehydrogenase, E1 component chr5:26304212-26307947 FORWARD LENGTH=1025	0.78515	0.0413485	0
AT5G37850.2	SOS4 pfkB-like carbohydrate kinase family protein chr5:15065621-15068783 FORWARD LENGTH=309;AT5G37850.3 Symbols: SOS4 pfkB-like carbohydrate kinase family protein chr5:15065394-15068783 FORWARD LENGTH=315;AT5G37850.1 Symb	0.392603	0.04139	0
AT4G21150.1	HAP6 ribophorin II (RPN2) family protein chr4:11278646-11283599 FORWARD LENGTH=691;AT4G21150.3 Symbols: HAP6 ribophorin II (RPN2) family protein chr4:11278646-11283599 FORWARD LENGTH=691;AT4G21150.2 Symbols: HAP6 riboph	1.27446	0.0414086	0
AT2G12400.1	unknown protein; FUNCTIONS IN: molecular_function unknown; INVOLVED IN: biological_process unknown; LOCATED IN: endomembrane system; EXPRESSED IN: 25 plant structures; EXPRESSED DURING: 13 growth stages; BEST Arabidopsis thaliana	2.21874	0.041445	0
AT3G47590.1	alpha/beta-Hydrolases superfamily protein chr3:17536133-17537515 REVERSE LENGTH=309	0.620821	0.0414515	0
AT5G06830.1	unknown protein; CONTAINS InterPro DOMAIN/s: Protein of unknown function DUF773 (InterPro:IPR008491); Has 365 Blast hits to 359 proteins in 109 species: Archae - 9; Bacteria - 13; Metazoa - 209; Fungi - 7; Plants - 47; Viruses - 0	0.584098	0.0416509	0
AT1G18980.1	RmlC-like cupins superfamily protein chr1:6557364-6558026 REVERSE LENGTH=220	0.427879	0.0416988	0
AT3G52400.1	SYP122, ATSYP122 syntaxin of plants 122 chr3:19425835-19427032 REVERSE LENGTH=341	1.45663	0.0418044	0
AT4G31840.1	ENODL15, AtENODL15 early nodulin-like protein 15 chr4:15401798-15402426 FORWARD LENGTH=177	0.608866	0.0418385	0
AT3G24540.1	Protein kinase superfamily protein chr3:8952903-8955621 FORWARD LENGTH=509	1.25841	0.0420733	0
AT4G27860.2	vacuolar iron transporter (VIT) family protein chr4:13873808-13876240 FORWARD LENGTH=596;AT4G27860.1 Symbols: vacuolar iron transporter (VIT) family protein chr4:13873808-13876240 FORWARD LENGTH=611	0.671331	0.0421529	0
AT5G41280.1	Receptor-like protein kinase-related family protein chr5:16509532-16510729 FORWARD LENGTH=286	0.801318	0.0421754	0
AT1G74910.1	ADP-glucose pyrophosphorylase family protein chr1:28135770-28138456 REVERSE LENGTH=415;AT1G74910.2 Symbols: ADP-glucose pyrophosphorylase family protein chr1:28135770-28138456 REVERSE LENGTH=415;AT1G74910.3 Symbols: |	0.698654	0.0423726	0
AT3G19280.1	FUT11, ATFUT11, FUCT1, FUCTA fucosyltransferase 11 chr3:6681409-6683801 REVERSE LENGTH=501	0.534851	0.0424491	0
AT1G79540.1	Pentatricopeptide repeat (PPR) superfamily protein chr1:29920334-29922676 REVERSE LENGTH=780	0.386189	0.042628	0
AT4G06744.1	Leucine-rich repeat (LRR) family protein chr4:4070870-4072084 REVERSE LENGTH=404	0.601634	0.0428236	0
AT1G53710.1	Calcineurin-like metallo-phosphoesterase superfamily protein chr1:20053339-20056271 REVERSE LENGTH=528;AT1G53710.2 Symbols: Calcineurin-like metallo-phosphoesterase superfamily protein chr1:20053662-20056271 REVERSE LENGT	0.713017	0.042832	0
AT5G03160.1	ATP58IPK, P58IPK homolog of mamallian P58IPK chr5:750286-752671 FORWARD LENGTH=482	1.11772	0.0428468	0
AT1G49340.2	ATPI4K ALPHA Phosphatidylinositol 3- and 4-kinase family protein chr1:18252355-18263967 FORWARD LENGTH=2028;AT1G49340.1 Symbols: ATPI4K ALPHA Phosphatidylinositol 3- and 4-kinase family protein chr1:18252355-18263967 FORWAR	1.29269	0.0429738	0
AT4G01210.1	glycosyl transferase family 1 protein chr4:507738-512362 REVERSE LENGTH=1031	1.19363	0.0431182	0
AT5G42150.1	Glutathione S-transferase family protein chr5:16846247-16847909 FORWARD LENGTH=315	0.814443	0.0432791	0
AT1G10950.1	TMN1, AtTMN1 transmembrane nine 1 chr1:3659322-3663622 FORWARD LENGTH=589	0.832778	0.0433668	0
AT4G08780.1	Peroxidase superfamily protein chr4:5604153-5608202 FORWARD LENGTH=346	0.740847	0.0435427	0
AT3G53010.1	Domain of unknown function (DUF303) chr3:19656603-19657928 REVERSE LENGTH=297	2.38953	0.0437667	0
AT2G32450.1	Calcium-binding tetratricopeptide family protein chr2:13778614-13781022 FORWARD LENGTH=802	1.44314	0.0438253	0
AT1G18260.1	HCP-like superfamily protein chr1:6279047-6282008 REVERSE LENGTH=678	0.843631	0.0438874	0
AT5G05380.1	PRA1.B3 prenylated RAB acceptor 1.B3 chr5:1592214-1592867 FORWARD LENGTH=217	1.42147	0.0443093	0
AT3G46330.1	MEE39 Leucine-rich repeat protein kinase family protein chr3:17020887-17024884 REVERSE LENGTH=878	1.45498	0.0444484	0
AT2G30200.1	catalytics;transferases;[acyl-carrier-protein] S-malonyltransferases;binding chr2:12883162-12885482 REVERSE LENGTH=393;AT2G30200.2 Symbols: catalytics;transferases;[acyl-carrier-protein] S-malonyltransferases;binding chr2	0.606439	0.0446489	0
AT4G23940.1	FtsH extracellular protease family chr4:12437108-12441841 FORWARD LENGTH=946	1.18148	0.0446688	0
AT1G10130.1	ECA3, ATECA3 endoplasmic reticulum-type calcium-transporting ATPase 3 chr1:3311139-3321941 FORWARD LENGTH=998	1.17258	0.0449551	0
AT3G25860.1	LTA2, PLE2 2-oxoacid dehydrogenases acyltransferase family protein chr3:9460632-9462585 FORWARD LENGTH=480	0.666332	0.0450153	0
AT1G57610.1	Protein of unknown function (DUF607) chr1:21337449-21338412 REVERSE LENGTH=293;AT1G57610.2 Symbols: Protein of unknown function (DUF607) chr1:21337449-21338412 REVERSE LENGTH=293;AT1G57610.3 Symbols: Protein of unkno	0.628095	0.0450322	0
AT5G57350.2	HA3 H(+)-ATPase 3 chr5:23231208-23236381 REVERSE LENGTH=949;AT5G57350.1 Symbols: AHA3, ATAHA3, HA3 H(+)-ATPase 3 chr5:23231208-23236381 REVERSE LENGTH=949	1.397	0.0450887	0
AT2G18730.1	ATDGK3, DGK3 diacylglycerol kinase 3 chr2:8118976-8121689 FORWARD LENGTH=488	1.17763	0.0455479	0
AT2G31810.1	ACT domain-containing small subunit of acetolactate synthase protein chr2:13524271-13528246 FORWARD LENGTH=491;AT2G31810.3 Symbols: ACT domain-containing small subunit of acetolactate synthase protein chr2:13524271-135282	0.433783	0.0456585	0
AT2G40765.1	unknown protein; FUNCTIONS IN: molecular_function unknown; INVOLVED IN: biological_process unknown; LOCATED IN: mitochondrion, mitochondrial respiratory chain complex III; EXPRESSED IN: 24 plant structures; EXPRESSED DURING: 15 gr	1.3147	0.0459382	0
AT4G16155.1	dihydrolipoyl dehydrogenases chr4:9153570-9157322 REVERSE LENGTH=630	0.207954	0.0460648	0
AT4G29270.1	HAD superfamily, subfamily IIIB acid phosphatase chr4:14423797-14424848 REVERSE LENGTH=256	0.70098	0.0462324	0
AT1G78570.1	RHM1, ROL1, ATRHM1 rhamnose biosynthesis 1 chr1:29550110-29552207 FORWARD LENGTH=669	0.819965	0.0465403	0
AT4G08230.2	glycine-rich protein chr4:5188047-5188364 REVERSE LENGTH=72;AT4G08230.1 Symbols: glycine-rich protein chr4:5188047-5189574 REVERSE LENGTH=113	0.634321	0.0467115	0
AT5G35590.1	PAA1 proteasome alpha subunit A1 chr5:13765417-13767768 REVERSE LENGTH=246	0.79105	0.0470619	0
AT5G10290.1	leucine-rich repeat transmembrane protein kinase family protein chr5:3235462-3238171 REVERSE LENGTH=613	1.26195	0.0471647	0
AT5G19450.2	CDPK19, CPK8 calcium-dependent protein kinase 19 chr5:6558672-6561471 REVERSE LENGTH=533;AT5G19450.1 Symbols: CDPK19, CPK8 calcium-dependent protein kinase 19 chr5:6558672-6561471 REVERSE LENGTH=533	1.89967	0.0472118	0
AT1G15710.1	prephenate dehydrogenase family protein chr1:5404505-5405581 FORWARD LENGTH=358	0.426178	0.0472773	0
AT4G34460.3	AGB1, ELK4, ATAGB1 GTP binding protein beta 1 chr4:16477586-16479266 REVERSE LENGTH=347;AT4G34460.1 Symbols: AGB1, ELK4, ATAGB1 GTP binding protein beta 1 chr4:16477393-16479266 REVERSE LENGTH=377;AT4G34460.4 Symbols: AGB	1.20411	0.0473173	0
AT5G17010.4	Major facilitator superfamily protein chr5:5587851-5592332 REVERSE LENGTH=470;AT5G17010.3 Symbols: Major facilitator superfamily protein chr5:5587851-5592332 REVERSE LENGTH=503;AT5G17010.1 Symbols: Major facilitator	1.59652	0.0475725	0
AT3G10370.1	SDP6 FAD-dependent oxidoreductase family protein chr3:3216502-3219027 FORWARD LENGTH=629	1.1589	0.0477189	0
AT5G33320.1	CUE1, PPT, ARAPPT Glucose-6-phosphate/phosphate translocator-related chr5:12588950-12591408 FORWARD LENGTH=408	0.483798	0.0477716	0
AT1G17340.1	Phosphoinositide phosphatase family protein chr1:5934129-5938391 FORWARD LENGTH=785	1.24072	0.0485086	0
AT5G05400.1	LRR and NB-ARC domains-containing disease resistance protein chr5:1597745-1600369 REVERSE LENGTH=874	3.41581	0.0485555	0
AT5G10980.1	Histone superfamily protein chr5:3472591-3473349 REVERSE LENGTH=136;AT4G40040.2 Symbols: Histone superfamily protein chr4:18557539-18558236 REVERSE LENGTH=136;AT4G40040.1 Symbols: Histone superfamily protein chr4:1	1.31994	0.0486142	0
AT5G45490.1	P-loop containing nucleoside triphosphate hydrolases superfamily protein chr5:18431064-18432128 FORWARD LENGTH=354;AT5G45490.2 Symbols: P-loop containing nucleoside triphosphate hydrolases superfamily protein chr5:1843106	1.85282	0.0490236	0
AT1G54320.1	LEM3 (ligand-effect modulator 3) family protein / CDC50 family protein chr1:20275732-20277793 REVERSE LENGTH=349	1.67595	0.0492441	0
AT5G28540.1	BIP1 heat shock protein 70 (Hsp 70) family protein chr5:10540665-10543274 REVERSE LENGTH=669	1.18767	0.0494056	0
AT3G49880.1	glycosyl hydrolase family protein 43 chr3:18496907-18498398 FORWARD LENGTH=466	0.599299	0.0494353	0
AT1G20575.1	Nucleotide-diphospho-sugar transferases superfamily protein chr1:7126987-7128677 REVERSE LENGTH=246	0.756598	0.0498767	0
AT3G09740.1	SYP71, ATSYP71 syntaxin of plants 71 chr3:2989615-2991354 FORWARD LENGTH=266	1.19049	0.0499688	0
AT3G52920.2	Family of unknown function (DUF662) chr3:19624601-19625981 FORWARD LENGTH=177;AT3G52920.1 Symbols: Family of unknown function (DUF662) chr3:19624601-19625981 FORWARD LENGTH=180	1.26144	0.0499709	0
AT1G11200.1	Protein of unknown function (DUF300) chr1:3753896-3755459 FORWARD LENGTH=295	na	na	-1
AT1G52670.1	Single hybrid motif superfamily protein chr1:19615119-19617420 REVERSE LENGTH=274	na	na	-1
AT1G66680.1	AR401 S-adenosyl-L-methionine-dependent methyltransferases superfamily protein chr1:24866352-24868888 REVERSE LENGTH=358	na	na	-1
AT3G12110.1	ACT11 actin-11 chr3:3858116-3859609 FORWARD LENGTH=377	na	na	-1
AT3G13650.1	Disease resistance-responsive (dirigent-like protein) family protein chr3:4463056-4463616 FORWARD LENGTH=186;AT1G58170.1 Symbols: Disease resistance-responsive (dirigent-like protein) family protein chr1:21536188-21536745	na	na	-1
AT3G18130.1	RACK1C_AT receptor for activated C kinase 1C chr3:6211109-6212371 REVERSE LENGTH=326	na	na	-1
AT3G44550.1	FAR5 fatty acid reductase 5 chr3:16138060-16141409 FORWARD LENGTH=496	na	na	-1
AT3G51610.1	unknown protein; FUNCTIONS IN: molecular_function unknown; INVOLVED IN: response to oxidative stress; LOCATED IN: endomembrane system; EXPRESSED IN: 25 plant structures; EXPRESSED DURING: 15 growth stages; Has 53 Blast hits to 53	na	na	-1
AT5G22650.2	HD2B, HDT02, HDT2, ATHD2B, HDA4, HD2 histone deacetylase 2B chr5:7534120-7536054 FORWARD LENGTH=305;AT5G22650.1 Symbols: HD2B, HDT02, HDT2, ATHD2B, HDA4, HD2, ATHD2 histone deacetylase 2B chr5:7534120-7536054 FORWARD LENGTH	na	na	-1
AT5G40710.1	zinc finger (C2H2 type) family protein chr5:16295091-16296810 FORWARD LENGTH=272	na	na	-1
AT5G66670.2	Protein of unknown function (DUF677) chr5:26611474-26612700 REVERSE LENGTH=408;AT5G66670.1 Symbols: Protein of unknown function (DUF677) chr5:26611474-26612700 REVERSE LENGTH=408	na	na	1
