# Supplementary material for: Root Membrane Ubiquitinome under Short-Term Osmotic Stress
Source: Int J Mol Sci. 2022 Feb 10;23(4):1956. doi: 10.3390/ijms23041956 (PMC8879470; doi:10.3390/ijms23041956)
Supplement: Supplementary file 1 [file ijms-23-01956-s001.zip › supplemental Figures and Tables/Table S3.xlsx]

## Sheet: ubi proteins + ubi sites 
Table S3. Inventory of ubiquitinated proteins in a root microsomal fraction.
Column 3: the number of K-Ubs in the protein.
Column 4: position of K-Ubs in the protein.
The corresponding ubiquitinated peptides are described in Table S1.
TMD: number of transmembrane domains
Red bold characters : proteins involved in endocytosis and vesicle trafficking.
AGI	description	Nb K-Ub	Position of ubiquitinated site in protein	TMD
AT1G14910.1	ANTH domain-containing protein, putative clathrin assembly protein chr1:5139928-5143571 REVERSE LENGTH=692	1	175	0
AT2G01600.1	ANTH domain-containing protein, putative clathrin assembly protein chr2:268975-272356 FORWARD LENGTH=571	1	175	0
AT2G26890.1	GRV2, KAM2 DNAJ heat shock N-terminal domain-containing protein chr2:11462327-11473841 REVERSE LENGTH=2554	1	1003	0
AT2G38360.1	PRA1.B4 prenylated RAB acceptor 1.B4 chr2:16069840-16070502 REVERSE LENGTH=220	1	68	3
AT3G52400.1	ATSYP122 syntaxin of plants 122 chr3:19425835-19427032 REVERSE LENGTH=341	2	105;199	1
AT3G60600.1	VAP27 vesicle associated protein chr3:22400537-22402408 FORWARD LENGTH=256	1	184	1
AT4G02080.1	ATSAR2, SAR2 secretion-associated RAS super family 2 chr4:921554-922547 FORWARD LENGTH=19	1	100	0
AT4G31490.1	Coatomer, beta subunit chr4:15269460-15272693 FORWARD LENGTH=948	3	428;706;713	1
AT4G32285.2	probable clathrin assembly protein chr4:15586003-15587910 FORWARD LENGTH=635	1	344	0
AT4G39220.1	ATRER1A Rer1 family protein chr4:18264280-18265531 FORWARD LENGTH=191	1	106	4
AT5G08080.2	ATSYP132 syntaxin of plants 132 chr5:2588532-2590488 FORWARD LENGTH=223	3	6;39;40	1
AT5G22770.3	ALPHA-ADR, AP-2 complex subunit alpha-1 chr5:7579844-7588026 REVERSE LENGTH=1012	2	288;292	0
AT5G35200.1	ENTH/ANTH/VHS superfamily protein, putative clathrin assembly protein chr5:13462463-13465581 REVERSE LENGTH=544	2	310;317	0
AT5G39510.1	VTI11, Vesicle transport v-SNARE family protein chr5:15822035-158	2	42;184	1
AT5G54110.1	ENTH/ANTH/VHS superfamily protein, putative clathrin assembly protein chr5:21958356-21960367 FORWARD LENGTH=266	1	93	0
AT1G01580.1	FRO2, FRD1, ATFRO2 ferric reduction oxidase 2 chr1:209395-212810 FORWARD LENGTH=725	3	528;531;680	10
AT1G01620.1	PIP1C, TMP-B, PIP1;3 plasma membrane intrinsic protein 1C chr1:225986-227176 REVERSE LENGTH=286	2	4;14	6
AT1G01650.2	SPPL4, ATSPPL4 SIGNAL PEPTIDE PEPTIDASE-LIKE 4 chr1:233188-236537 REVERSE LENGTH=398	2	84;87	9
AT1G02520.1	PGP11 P-glycoprotein 11 chr1:524134-528745 FORWARD LENGTH=1278	3	504;919;1029	12
AT1G02780.1	emb2386 Ribosomal protein L19e family protein chr1:608120-609391 REVERSE LENGTH=214	2	153;162	0
AT1G04160.1	XIB, ATXIB, XI-8, XI-B myosin XI B chr1:1086495-1096146 FORWARD LENGTH=1500	2	998;1012	0
AT1G04650.1	unknown protein; Has 30201 Blast hits to 17322 proteins in 780 species: Archae - 12; Bacteria - 1396; Metaz	1	824	0
AT1G04750.2	VAMP7B, VAMP721, ATVAMP721, AT VAMP7B vesicle-associated membrane protein 721 chr1:1331857-1333426 REVERSE	2	120;127	1
AT1G04760.1	ATVAMP726, VAMP726 vesicle-associated membrane protein 726 chr1:1334760-1336070 FORWARD LENGTH=220	3	108;158;165	1
AT1G06400.1	ARA2, ATRABA1A, ATRAB11E, ARA-2 Ras-related small GTP-binding family protein chr1:1951089-1952686 REVERSE	1	195	0
AT1G08090.1	ATNRT2:1, NRT2, NRT2;1AT, ACH1, LIN1, ATNRT2.1, NRT2.1, NRT2:1 nitrate transporter 2:1 chr1:2524139-252592	7	35;38;48;259;493;495;509	11
AT1G08920.3	ESL1 ERD (early response to dehydration) six-like 1 chr1:2867446-2870190 FORWARD LENGTH=449	1	253	12
AT1G08930.2	ERD6 Major facilitator superfamily protein chr1:2873604-2876979 FORWARD LENGTH=496	2	22;281	12
AT1G09070.1	SRC2, (AT)SRC2 soybean gene regulated by cold-2 chr1:2927767-2928741 FORWARD LENGTH=324	1	106	1
AT1G09970.1	LRR XI-23, RLK7 Leucine-rich receptor-like protein kinase family protein chr1:3252408-3255428 FORWARD LENG	2	654;771	1
AT1G10130.1	ECA3, ATECA3 endoplasmic reticulum-type calcium-transporting ATPase 3 chr1:3311139-3321941 FORWARD LENGTH=	1	618	9
AT1G11260.1	STP1, ATSTP1 sugar transporter 1 chr1:3777460-3780133 FORWARD LENGTH=522	2	512;520	12
AT1G11580.1	ATPMEPCRA, PMEPCRA methylesterase PCR A chr1:3888730-3890649 FORWARD LENGTH=557	1	11	1
AT1G11670.1	MATE efflux family protein chr1:3928520-3931482 REVERSE LENGTH=503	1	502	12
AT1G11680.1	CYP51G1, EMB1738, CYP51A2, CYP51 CYTOCHROME P450 51G1 chr1:3938925-3940585 FORWARD LENGTH=488	2	243;253	1
AT1G12110.1	NRT1.1, CHL1-1, NRT1, B-1, ATNRT1, CHL1 nitrate transporter 1.1 chr1:4105341-4109290 FORWARD LENGTH=590	6	7;181;267;291;293;307	12
AT1G13110.1	CYP71B7 cytochrome P450, family 71 subfamily B, polypeptide 7 chr1:4467272-4468857 FORWARD LENGTH=504	2	157;478	4
AT1G13210.1	ACA.l autoinhibited Ca2ﰄ콪 II chr1:4509252-4513774 REVERSE LENGTH=1203	1	667	10
AT1G13480.1	Protein of unknown function (DUF1262) chr1:4622783-4624043 REVERSE LENGTH=387	1	211	0
AT1G14160.1	Uncharacterised protein family (UPF0497) chr1:4840798-4841660 REVERSE LENGTH=209	1	21	4
AT1G14290.1	SBH2 sphingoid base hydroxylase 2 chr1:4880307-4881784 REVERSE LENGTH=259	1	47	4
AT1G14320.1	SAC52, RPL10, RPL10A Ribosomal protein L16p/L10e family protein chr1:4888270-4889408 FORWARD LENGTH=220	1	82	0
AT1G14870.1	PCR2 PLANT CADMIUM RESISTANCE 2 chr1:5128591-5129458 REVERSE LENGTH=152	1	90	1
AT1G15210.1	PDR7, ATPDR7 pleiotropic drug resistance 7 chr1:5231552-5236573 REVERSE LENGTH=1442	5	86;92;100;107;605	14
AT1G15690.1	AVP1, ATAVP3, AVP-3, AtVHP1;1 Inorganic H pyrophosphatase family protein chr1:5399115-5402185 FORWARD LENG	1	710	16
AT1G18270.3	ketose-bisphosphate aldolase class-II family protein chr1:6283634-6293772 REVERSE LENGTH=1393	1	448	0
AT1G18470.1	Transmembrane Fragile-X-F-associated protein chr1:6356407-6360057 REVERSE LENGTH=467	1	404	7
AT1G18880.1	Major facilitator superfamily protein chr1:6520800-6523241 FORWARD LENGTH=587	3	5;8;304	12
AT1G19250.1	FMO1 flavin-dependent monooxygenase 1 chr1:6650656-6653053 REVERSE LENGTH=530	1	387	0
AT1G19450.1	Major facilitator superfamily protein chr1:6731671-6734633 REVERSE LENGTH=488	1	259	12
AT1G19770.1	ATPUP14, PUP14 purine permease 14 chr1:6832426-6833702 FORWARD LENGTH=393	1	12	10
AT1G20823.1	RING/U-box superfamily protein chr1:7238880-7239473 FORWARD LENGTH=197	1	186	1
AT1G21480.2	Exostosin family protein chr1:7519372-7521426 REVERSE LENGTH=410	1	8	1
AT1G21600.2	PTAC6 plastid transcriptionally active 6 chr1:7571514-7573782 REVERSE LENGTH=328	2	252;268	0
AT1G22530.1	PATL2 PATELLIN 2 chr1:7955773-7958326 REVERSE LENGTH=683	1	573	0
AT1G26120.1	ICME-LIKE1 alpha/beta-Hydrolases superfamily protein chr1:9028656-9031402 REVERSE LENGTH=476	1	411	2
AT1G26340.1	B5 #6, ATCB5-A, CB5-A cytochrome B5 isoform A chr1:9113992-9114755 FORWARD LENGTH=135	2	66;74	1
AT1G26440.4	ATUPS5, UPS5 ureide permease 5 chr1:9144109-9145673 REVERSE LENGTH=351	1	122	8
AT1G26630.2	FBR12, ATELF5A-2, ELF5A-2 Eukaryotic translation initiation factor 5A-1 (eIF-5A 1) protein chr1:9205968-92	1	17	0
AT1G26910.1	RPL10B Ribosomal protein L16p/L10e family protein chr1:9321709-9322813 FORWARD LENGTH=221	1	82	0
AT1G27400.1	Ribosomal protein L22p/L17e family protein chr1:9515230-9516725 FORWARD LENGTH=176	1	97	0
AT1G29970.2	RPL18AA 60S ribosomal protein L18A-1 chr1:10498458-10501311 REVERSE LENGTH=312	1	7	2
AT1G30360.1	ERD4 Early-responsive to dehydration stress protein (ERD4) chr1:10715892-10718799 FORWARD LENGTH=724	2	300;681	10
AT1G30440.1	Phototropic-responsive NPH3 family protein chr1:10759475-10762199 FORWARD LENGTH=665	1	426	0
AT1G32050.1	SCAMP family protein chr1:11528616-11530974 FORWARD LENGTH=264	1	60	4
AT1G32450.1	NRT1.5 nitrate transporter 1.5 chr1:11715337-11719807 REVERSE LENGTH=614	6	9;13;14;15;295;329	11
AT1G33140.1	PGY2 Ribosomal protein L6 family chr1:12023360-12024502 FORWARD LENGTH=194	1	128	0
AT1G33700.2	Beta-glucosidase, GBA2 type family protein chr1:12208853-12213571 REVERSE LENGTH=947	1	725	0
AT1G34750.1	Protein phosphatase 2C family protein chr1:12736386-12737727 REVERSE LENGTH=282	1	217	0
AT1G35510.1	O-fucosyltransferase family protein chr1:13071486-13074675 FORWARD LENGTH=568	1	425	2
AT1G43170.9	RP1 ribosomal protein 1 chr1:16266992-16268631 FORWARD LENGTH=389	1	359	0
AT1G43910.1	P-loop containing nucleoside triphosphate hydrolases superfamily protein chr1:16656050-16657628 REVERSE L	1	215	1
AT1G44170.3	ALDH3H1, ALDH4 aldehyde dehydrogenase 3H1 chr1:16796564-16798574 REVERSE LENGTH=421	3	136;242;247	0
AT1G44800.1	nodulin MtN21 /EamA-like transporter family protein chr1:16914342-16916858 REVERSE LENGTH=370	2	336;340	9
AT1G48210.2	Protein kinase superfamily protein chr1:17799551-17801798 FORWARD LENGTH=363	1	300	0
AT1G48830.2	Ribosomal protein S7e family protein chr1:18059854-18060935 REVERSE LENGTH=191	2	86;87	0
AT1G51570.1	Calcium-dependent lipid-binding (CaLB domain) plant phosphoribosyltransferase family protein chr1:1912235	1	113	3
AT1G51890.2	Leucine-rich repeat protein kinase family protein chr1:19274802-19278528 REVERSE LENGTH=828	2	495;530	1
AT1G52320.4	unknown protein; FUNCTIONS IN: molecular_function unknown; INVOLVED IN: N-terminal protein myristoylation;	1	400	0
AT1G53210.1	sodium/calcium exchanger family protein / calcium-binding EF hand family protein chr1:19844790-19847533 F	4	191;306;353;401	10
AT1G53310.3	ATPPC1, PEPC1, ATPEPC1, PPC1 phosphoenolpyruvate carboxylase 1 chr1:19884261-19888070 REVERSE LENGTH=967	1	630	0
AT1G53430.2	Leucine-rich repeat transmembrane protein kinase chr1:19936073-19940959 FORWARD LENGTH=997	2	718;777	1
AT1G53633.1	unknown protein; FUNCTIONS IN: molecular_function unknown; INVOLVED IN: biological_process unknown; LOCATED	2	65;70	0
AT1G53840.1	ATPME1, PME1 pectin methylesterase 1 chr1:20101533-20103458 FORWARD LENGTH=586	1	12	1
AT1G54410.1	dehydrin family protein chr1:20310305-20310601 REVERSE LENGTH=98	1	7	0
AT1G54440.1	Polynucleotidyl transferase, ribonuclease H fold protein with HRDC domain chr1:20323284-20327931 FORWARD	1	37	0
AT1G55020.1	LOX1, ATLOX1 lipoxygenase 1 chr1:20525798-20530143 FORWARD LENGTH=859	2	19;20	0
AT1G55060.1	UBQ12 ubiquitin 12 chr1:20549533-20550225 FORWARD LENGTH=230	12	11;27;29;48;105;109;124;139;163;179;181;215	0
AT1G55450.1	S-adenosyl-L-methionine-dependent methyltransferases superfamily protein chr1:20705274-20706825 REVERSE L	2	7;203	1
AT1G56145.2	Leucine-rich repeat transmembrane protein kinase chr1:21008225-21013934 REVERSE LENGTH=1039	1	951	1
AT1G58030.1	CAT2 cationic amino acid transporter 2 chr1:21464185-21468141 REVERSE LENGTH=635	1	369	14
AT1G58320.1	PLAC8 family protein chr1:21634123-21635303 REVERSE LENGTH=148	1	52	1
AT1G59359.1	Ribosomal protein S5 family protein chr1:21842537-21843733 REVERSE LENGTH=284	4	52;250;269;275	0
AT1G59870.1	PEN3, PDR8, ATPDR8, ABCG36, ATABCG36 ABC-2 and Plant PDR ABC-type transporter family protein chr1:22034661	6	94;102;109;132;441;607	13
AT1G61180.1	LRR and NB-ARC domains-containing disease resistance protein chr1:22551486-22554330 FORWARD LENGTH=889	1	126	0
AT1G61250.2	SC3 secretory carrier 3 chr1:22586035-22588519 FORWARD LENGTH=274	1	71	4
AT1G61350.1	ARM repeat superfamily protein chr1:22634099-22635820 FORWARD LENGTH=573	1	457	0
AT1G61360.2	S-locus lectin protein kinase family protein chr1:22637867-22640731 REVERSE LENGTH=740	1	507	1
AT1G61670.1	Lung seven transmembrane receptor family protein chr1:22770132-22772258 FORWARD LENGTH=513	1	511	6
AT1G63830.3	PLAC8 family protein chr1:23685408-23687098 FORWARD LENGTH=232	1	10	1
AT1G64400.1	LACS3 AMP-dependent synthetase and ligase family protein chr1:23915802-23919681 REVERSE LENGTH=665	1	208	0
AT1G64790.1	ILA ILITYHIA chr1:24065232-24081908 REVERSE LENGTH=2610	1	1327	2
AT1G65720.1	unknown protein; FUNCTIONS IN: molecular_function unknown; INVOLVED IN: biological_process unknown; LOCATED	2	161;162	1
AT1G65930.1	cICDH cytosolic NADP+dependent isocitrate dehydrogenase chr1:24539088-24541861 FORWARD LENGTH=410	1	384	0
AT1G67870.1	glycine-rich protein chr1:25449593-25450943 REVERSE LENGTH=279	1	4	0
AT1G68070.1	Zinc finger, C3HC4 type (RING finger) family protein chr1:25515412-25516767 REVERSE LENGTH=343	1	338	5
AT1G68220.1	Protein of unknown function (DUF1218) chr1:25570322-25571562 FORWARD LENGTH=201	1	174	3
AT1G69840.7	SPFH/Band 7/PHB domain-containing membrane-associated protein family chr1:26293932-26295150 REVERSE LENGT	1	89	0
AT1G70410.3	ATBCA4, BCA4 beta carbonic anhydrase 4 chr1:26534167-26536505 REVERSE LENGTH=258	1	39	0
AT1G70530.1	CRK3 cysteine-rich RLK (RECEPTOR-like protein kinase) 3 chr1:26588750-26591379 REVERSE LENGTH=646	1	326	1
AT1G70670.1	Caleosin-related family protein chr1:26644830-26645970 FORWARD LENGTH=195	1	99	1
AT1G71880.1	SUC1, ATSUC1 sucrose-proton symporter 1 chr1:27054334-27056100 FORWARD LENGTH=513	2	175;262	12
AT1G72150.1	PATL1 PATELLIN 1 chr1:27148558-27150652 FORWARD LENGTH=573	2	528;545	0
AT1G72160.1	Sec14p-like phosphatidylinositol transfer family protein chr1:27153823-27155609 REVERSE LENGTH=490	4	131;266;434;443	0
AT1G72890.1	Disease resistance protein (TIR-NBS class) chr1:27429947-27431717 FORWARD LENGTH=438	1	369	0
AT1G75220.1	Major facilitator superfamily protein chr1:28229412-28232606 REVERSE LENGTH=487	1	258	12
AT1G76030.1	ATPase, V1 complex, subunit B protein chr1:28534134-28536916 FORWARD LENGTH=486	1	474	0
AT1G76090.1	SMT3 sterol methyltransferase 3 chr1:28550592-28551671 REVERSE LENGTH=359	1	269	1
AT1G76700.1	DNAJ heat shock N-terminal domain-containing protein chr1:28780619-28783022 REVERSE LENGTH=398	1	260	0
AT1G76900.2	AtTLP1, TLP1 tubby like protein 1 chr1:28882741-28884377 FORWARD LENGTH=455	1	340	0
AT1G77120.1	ADH1, ADH, ATADH, ATADH1 alcohol dehydrogenase 1 chr1:28975509-28977216 FORWARD LENGTH=379	2	194;230	0
AT1G77885.1	unknown protein; BEST Arabidopsis thaliana protein match is: unknown protein (TAIR:AT1G22065.1); Has 35333	1	41	0
AT1G78000.2	SULTR1;2, SEL1 sulfate transporter 1;2 chr1:29329889-29332877 FORWARD LENGTH=653	3	60;64;565	10
AT1G78870.3	UBC35, UBC13A ubiquitin-conjugating enzyme 35 chr1:29650589-29651858 FORWARD LENGTH=112	3	84;94;96	0
AT1G80660.2	HA9 H()-ATPase 9 chr1:30316227-30319948 REVERSE LENGTH=945	1	515	10
AT1G80690.1	PPPDE putative thiol peptidase family protein chr1:30329283-30330524 REVERSE LENGTH=227	1	83	0
AT1G80870.1	Protein kinase superfamily protein chr1:30392133-30394211 FORWARD LENGTH=692	1	89	2
AT2G01735.1	RIE1 RING-finger protein for embryogenesis chr2:324499-325895 FORWARD LENGTH=359	1	353	5
AT2G02040.1	ATPTR2-B, NTR1, PTR2-B, PTR2, ATPTR2 peptide transporter 2 chr2:487542-489707 FORWARD LENGTH=585	1	325	10
AT2G07050.1	CAS1 cycloartenol synthase 1 chr2:2924629-2930295 FORWARD LENGTH=759	1	500	2
AT2G09990.1	Ribosomal protein S5 domain 2-like superfamily protein chr2:3781442-3781882 FORWARD LENGTH=146	1	33	0
AT2G13650.2	GONST1 golgi nucleotide sugar transporter 1 chr2:5687985-5690303 REVERSE LENGTH=284	2	2;15	10
AT2G16390.1	DRD1, CHR35, DMS1 SNF2 domain-containing protein / helicase domain-containing protein chr2:7097638-7101182	1	724	0
AT2G16850.1	PIP3B, PIP2;8 plasma membrane intrinsic protein 2;8 chr2:7301647-7303180 FORWARD LENGTH=278	1	3	6
AT2G17440.1	PIRL5 plant intracellular ras group-related LRR 5 chr2:7571331-7573406 FORWARD LENGTH=526	1	484	0
AT2G17820.1	ATHK1, AHK1, HK1 histidine kinase 1 chr2:7743133-7748013 REVERSE LENGTH=1207	1	565	3
AT2G18360.1	alpha/beta-Hydrolases superfamily protein chr2:7976848-7979221 REVERSE LENGTH=313	1	240	0
AT2G18730.1	ATDGK3, DGK3 diacylglycerol kinase 3 chr2:8118976-8121689 FORWARD LENGTH=488	1	128	0
AT2G18960.1	AHA1, PMA, OST2, HA1 H()-ATPase 1 chr2:8221858-8227268 FORWARD LENGTH=949	17	8;16;27;139;157;175;343;386;405;449;519;848;888;897;911;934;936	10
AT2G19130.1	S-locus lectin protein kinase family protein chr2:8293789-8296275 FORWARD LENGTH=828	1	591	1
AT2G19350.1	Eukaryotic protein of unknown function (DUF872) chr2:8376329-8377097 FORWARD LENGTH=103	1	93	2
AT2G19730.3	Ribosomal L28e protein family chr2:8511752-8512995 FORWARD LENGTH=143	1	115	0
AT2G20230.1	Tetraspanin family protein chr2:8725762-8727388 FORWARD LENGTH=270	2	212;269	4
AT2G20780.1	Major facilitator superfamily protein chr2:8947496-8949170 REVERSE LENGTH=526	1	507	10
AT2G20990.1	SYTA, NTMC2TYPE1.1, ATSYTA, NTMC2T1.1, SYT1 synaptotagmin A chr2:9014827-9017829 FORWARD LENGTH=541	2	98;253	1
AT2G21410.1	VHA-A2 vacuolar proton ATPase A2 chr2:9162703-9168141 FORWARD LENGTH=821	1	191	6
AT2G22660.1	Protein of unknown function (duplicated DUF1399) chr2:9627737-9629957 FORWARD LENGTH=586	1	450	0
AT2G23200.1	Protein kinase superfamily protein chr2:9879351-9881855 FORWARD LENGTH=834	1	710	1
AT2G23770.1	protein kinase family protein / peptidoglycan-binding LysM domain-containing protein chr2:10120242-101220	1	500	1
AT2G23950.1	Leucine-rich repeat protein kinase family protein chr2:10187204-10189969 REVERSE LENGTH=634	1	273	1
AT2G24520.1	AHA5, HA5 H()-ATPase 5 chr2:10415522-10419730 FORWARD LENGTH=931	2	501;916	10
AT2G24720.1	ATGLR2.2, GLR2.2 glutamate receptor 2.2 chr2:10522783-10525840 REVERSE LENGTH=920	1	864	4
AT2G24762.1	AtGDU4, GDU4 glutamine dumper 4 chr2:10559479-10559949 FORWARD LENGTH=156	1	80	1
AT2G25270.1	unknown protein; LOCATED IN: plasma membrane; EXPRESSED IN: 18 plant structures; EXPRESSED DURING: 13 growt	1	538	5
AT2G25790.1	Leucine-rich receptor-like protein kinase family protein chr2:11000631-11004031 FORWARD LENGTH=960	1	677	2
AT2G26300.1	GPA1, GP ALPHA 1, ATGPA1 G protein alpha subunit 1 chr2:11198087-11200822 FORWARD LENGTH=383	1	183	0
AT2G27080.2	Late embryogenesis abundant (LEA) hydroxyproline-rich glycoprotein family chr2:11566383-11567165 FORWARD	2	29;43	1
AT2G27370.1	Uncharacterised protein family (UPF0497) chr2:11708628-11709905 REVERSE LENGTH=221	1	5	4
AT2G27690.1	CYP94C1 cytochrome P450, family 94, subfamily C, polypeptide 1 chr2:11809373-11810860 FORWARD LENGTH=495	1	126	1
AT2G28780.1	unknown protein; INVOLVED IN: biological_process unknown; LOCATED IN: mitochondrion; EXPRESSED IN: inflores	6	361;366;368;634;636;695	9
AT2G28860.1	CYP710A4 cytochrome P450, family 710, subfamily A, polypeptide 4 chr2:12388342-12389823 REVERSE LENGTH=493	2	200;203	1
AT2G29220.1	Concanavalin A-like lectin protein kinase family protein chr2:12562781-12564664 REVERSE LENGTH=627	4	331;403;561;562	1
AT2G30490.1	ATC4H, C4H, CYP73A5, REF3 cinnamate-4-hydroxylase chr2:12993861-12995683 REVERSE LENGTH=505	4	64;88;170;268	2
AT2G30770.1	CYP71A13 cytochrome P450, family 71, subfamily A, polypeptide 13 chr2:13109909-13112006 REVERSE LENGTH=503	1	383	1
AT2G30860.2	ATGSTF9, GLUTTR, ATGSTF7, GSTF9 glutathione S-transferase PHI 9 chr2:13139132-13140079 FORWARD LENGTH=166	1	87	0
AT2G30930.1	unknown protein; FUNCTIONS IN: molecular_function unknown; INVOLVED IN: biological_process unknown; LOCATED	1	146	0
AT2G31610.1	Ribosomal protein S3 family protein chr2:13450384-13451669 FORWARD LENGTH=250	2	10;62	0
AT2G31880.1	SOBIR1, EVR Leucine-rich repeat protein kinase family protein chr2:13554920-13556845 FORWARD LENGTH=641	1	321	1
AT2G32270.1	ZIP3 zinc transporter 3 precursor chr2:13704278-13706612 FORWARD LENGTH=339	1	177	8
AT2G34250.2	SecY protein transport family protein chr2:14462635-14464572 FORWARD LENGTH=475	1	412	9
AT2G34390.1	NIP2;1, NLM4 NOD26-like intrinsic protein 2;1 chr2:14514617-14515793 REVERSE LENGTH=288	1	8	6
AT2G35635.1	UBQ7, RUB2 ubiquitin 7 chr2:14981044-14981943 FORWARD LENGTH=154	10	6;11;27;29;33;48;63;87;109;124	0
AT2G35720.1	OWL1 DNAJ heat shock N-terminal domain-containing protein chr2:15016883-15019866 FORWARD LENGTH=538	1	267	1
AT2G36380.1	PDR6, ATPDR6 pleiotropic drug resistance 6 chr2:15257583-15263627 FORWARD LENGTH=1453	2	119;1153	12
AT2G36410.2	Family of unknown function (DUF662) chr2:15279041-15280270 FORWARD LENGTH=192	2	147;176	0
AT2G36570.1	Leucine-rich repeat protein kinase family protein chr2:15335583-15337725 FORWARD LENGTH=672	1	319	1
AT2G37110.1	PLAC8 family protein chr2:15592689-15593726 FORWARD LENGTH=242	1	160	1
AT2G37170.1	PIP2B, PIP2;2 plasma membrane intrinsic protein 2 chr2:15613624-15614791 REVERSE LENGTH=285	2	3;274	6
AT2G37180.1	RD28, PIP2;3, PIP2C Aquaporin-like superfamily protein chr2:15617779-15618937 FORWARD LENGTH=285	2	3;274	6
AT2G38810.3	HTA8 histone H2A 8 chr2:16219444-16220679 REVERSE LENGTH=136	1	132	0
AT2G39200.1	MLO12, ATMLO12 Seven transmembrane MLO family protein chr2:16356255-16359797 REVERSE LENGTH=576	2	269;344	7
AT2G39210.1	Major facilitator superfamily protein chr2:16366287-16368231 REVERSE LENGTH=601	1	292	10
AT2G39410.1	alpha/beta-Hydrolases superfamily protein chr2:16455667-16456401 FORWARD LENGTH=121	1	16	0
AT2G39420.1	alpha/beta-Hydrolases superfamily protein chr2:16460442-16462872 FORWARD LENGTH=317	1	16	0
AT2G39480.1	PGP6 P-glycoprotein 6 chr2:16478249-16484827 REVERSE LENGTH=1407	2	524;525	12
AT2G40095.1	Alpha/beta hydrolase related protein chr2:16743107-16744455 FORWARD LENGTH=209	1	200	4
AT2G40900.1	nodulin MtN21 /EamA-like transporter family protein chr2:17063396-17065514 REVERSE LENGTH=394	1	365	10
AT2G41840.1	Ribosomal protein S5 family protein chr2:17460016-17461398 REVERSE LENGTH=285	4	53;251;270;276	0
AT2G42350.1	RING/U-box superfamily protein chr2:17639245-17639898 FORWARD LENGTH=217	1	176	1
AT2G42500.3	PP2A-3 protein phosphatase 2A-3 chr2:17699029-17701226 REVERSE LENGTH=171	1	40	0
AT2G43950.1	OEP37, ATOEP37 chloroplast outer envelope protein 37 chr2:18200553-18202644 REVERSE LENGTH=343	3	185;192;194	0
AT2G45170.2	ATATG8E, ATG8E AUTOPHAGY 8E chr2:18624545-18625526 FORWARD LENGTH=122	1	26	0
AT2G45820.1	Remorin family protein chr2:18863147-18864576 REVERSE LENGTH=190	2	161;162	0
AT2G45960.1	PIP1B, TMP-A, ATHH2, PIP1;2 plasma membrane intrinsic protein 1B chr2:18910450-18911703 FORWARD LENGTH=286	2	4;14	6
AT2G46650.1	B5 #1, ATCB5-C, CB5-C cytochrome B5 isoform C chr2:19151807-19152394 FORWARD LENGTH=132	1	63	1
AT2G46800.2	ZAT, ATMTP1, MTP1, ZAT1, ATCDF1 zinc transporter of Arabidopsis thaliana chr2:19238128-19239324 FORWARD LE	1	331	6
AT2G47000.1	MDR4, PGP4, ABCB4, ATPGP4 ATP binding cassette subfamily B4 chr2:19310008-19314750 REVERSE LENGTH=1286	4	21;381;895;1039	11
AT2G47560.1	RING/U-box superfamily protein chr2:19511934-19512617 REVERSE LENGTH=227	2	88;212	1
AT3G01280.1	VDAC1, ATVDAC1 voltage dependent anion channel 1 chr3:85754-87612 FORWARD LENGTH=276	1	48	0
AT3G01290.1	SPFH/Band 7/PHB domain-containing membrane-associated protein family chr3:88252-89356 REVERSE LENGTH=285	5	18;82;111;196;254	0
AT3G01420.1	ALPHA-DOX1, DOX1, DIOX1, PADOX-1 Peroxidase superfamily protein chr3:159689-162726 REVERSE LENGTH=639	1	208	0
AT3G01680.1	CONTAINS InterPro DOMAIN/s: Mediator complex subunit Med28 (InterPro:IPR021640); BEST Arabidopsis thaliana	1	689	2
AT3G02560.2	Ribosomal protein S7e family protein chr3:542341-543168 FORWARD LENGTH=191	2	86;87	0
AT3G02880.1	Leucine-rich repeat protein kinase family protein chr3:634819-636982 FORWARD LENGTH=627	3	315;345;383	1
AT3G03050.1	CSLD3, KJK, ATCSLD3 cellulose synthase-like D3 chr3:687873-691629 FORWARD LENGTH=1145	2	529;532	8
AT3G03270.2	Adenine nucleotide alpha hydrolases-like superfamily protein chr3:762136-763075 REVERSE LENGTH=159	1	50	0
AT3G03310.1	ATLCAT3, LCAT3 lecithin:cholesterol acyltransferase 3 chr3:778767-781488 REVERSE LENGTH=447	1	326	0
AT3G04110.1	GLR1, ATGLR1.1, GLR1.1 glutamate receptor 1.1 chr3:1077361-1080236 FORWARD LENGTH=808	2	116;118	4
AT3G04120.1	GAPC, GAPC-1, GAPC1 glyceraldehyde-3-phosphate dehydrogenase C subunit 1 chr3:1081077-1083131 FORWARD LENG	1	273	0
AT3G04840.1	Ribosomal protein S3Ae chr3:1329751-1331418 FORWARD LENGTH=262	2	45;62	0
AT3G06330.2	RING/U-box superfamily protein chr3:1918512-1919709 FORWARD LENGTH=257	1	18	4
AT3G08580.1	AAC1 ADP/ATP carrier 1 chr3:2605706-2607030 REVERSE LENGTH=381	1	241	3
AT3G08680.2	Leucine-rich repeat protein kinase family protein chr3:2638591-2640590 FORWARD LENGTH=640	2	407;410	1
AT3G08930.1	LMBR1-like membrane protein chr3:2713562-2717058 FORWARD LENGTH=509	2	254;268	9
AT3G09020.1	alpha 1,4-glycosyltransferase family protein chr3:2753307-2754542 FORWARD LENGTH=411	1	8	1
AT3G09440.2	Heat shock protein 70 (Hsp 70) family protein chr3:2903434-2905632 REVERSE LENGTH=649	1	563	0
AT3G09470.2	Major facilitator superfamily protein chr3:2911668-2914410 REVERSE LENGTH=437	2	214;221	11
AT3G09480.1	Histone superfamily protein chr3:2914890-2915270 REVERSE LENGTH=126	1	122	0
AT3G09840.1	CDC48, ATCDC48, CDC48A cell division cycle 48 chr3:3019494-3022832 FORWARD LENGTH=809	1	672	0
AT3G10610.1	Ribosomal S17 family protein chr3:3319459-3319881 FORWARD LENGTH=140	1	72	0
AT3G10980.1	PLAC8 family protein chr3:3438810-3440501 FORWARD LENGTH=563	1	298	7
AT3G13620.1	Amino acid permease family protein chr3:4450904-4452556 REVERSE LENGTH=478	1	472	11
AT3G13772.1	TMN7, AtTMN7 transmembrane nine 7 chr3:4521712-4524394 REVERSE LENGTH=641	1	481	9
AT3G14840.2	Leucine-rich repeat transmembrane protein kinase chr3:4988271-4993891 FORWARD LENGTH=1020	1	963	1
AT3G15355.1	UBC25, PFU1 ubiquitin-conjugating enzyme 25 chr3:5183858-5186669 FORWARD LENGTH=609	1	327	0
AT3G15380.1	Plasma-membrane choline transporter family protein chr3:5193319-5196435 FORWARD LENGTH=700	1	522	8
AT3G16420.3	PBP1 PYK10-binding protein 1 chr3:5579560-5580674 FORWARD LENGTH=298	3	11;118;195	0
AT3G16430.2	JAL31 jacalin-related lectin 31 chr3:5581830-5582959 FORWARD LENGTH=296	1	193	0
AT3G17390.1	MTO3, SAMS3, MAT4 S-adenosylmethionine synthetase family protein chr3:5952484-5953665 REVERSE LENGTH=393	1	227	0
AT3G17410.1	Protein kinase superfamily protein chr3:5956601-5958882 FORWARD LENGTH=364	2	72;301	0
AT3G17650.1	YSL5, PDE321 YELLOW STRIPE like 5 chr3:6034307-6037087 FORWARD LENGTH=714	1	34	14
AT3G17840.1	RLK902 receptor-like kinase 902 chr3:6106092-6108430 FORWARD LENGTH=647	2	305;315	1
AT3G17970.1	atToc64-III, TOC64-III translocon at the outer membrane of chloroplasts 64-III chr3:6148030-6151794 FORWAR	1	284	0
AT3G18820.1	ATRABG3F, ATRAB7B, RAB71, RABG3F, RAB7B RAB GTPase homolog G3F chr3:6484266-6486005 FORWARD LENGTH=206	1	174	0
AT3G19820.3	DWF1 cell elongation protein / DWARF1 / DIMINUTO (DIM) chr3:6879835-6881616 REVERSE LENGTH=561	1	81	1
AT3G19930.1	STP4, ATSTP4 sugar transporter 4 chr3:6935048-6936841 FORWARD LENGTH=514	1	265	12
AT3G21630.1	CERK1, LYSM RLK1 chitin elicitor receptor kinase 1 chr3:7615543-7618530 REVERSE LENGTH=617	1	452	1
AT3G23190.1	HR-like lesion-inducing protein-related chr3:8279445-8280663 FORWARD LENGTH=216	1	3	4
AT3G23550.1	MATE efflux family protein chr3:8448435-8450649 REVERSE LENGTH=469	1	329	12
AT3G24160.1	PMP putative type 1 membrane protein chr3:8726241-8729023 FORWARD LENGTH=364	1	362	2
AT3G24503.1	ALDH2C4, ALDH1A, REF1 aldehyde dehydrogenase 2C4 chr3:8919732-8923029 REVERSE LENGTH=501	1	411	0
AT3G25070.1	RIN4 RPM1 interacting protein 4 chr3:9132458-9133747 FORWARD LENGTH=211	1	171	0
AT3G25190.1	Vacuolar iron transporter (VIT) family protein chr3:9174505-9175614 FORWARD LENGTH=219	1	122	5
AT3G25600.1	Calcium-binding EF-hand family protein chr3:9307367-9307852 FORWARD LENGTH=161	1	5	0
AT3G25610.1	ATPase E1-E2 type family protein / haloacid dehalogenase-like hydrolase family protein chr3:9308942-93133	1	668	9
AT3G27570.1	Sucrase/ferredoxin-like family protein chr3:10214276-10216681 REVERSE LENGTH=379	1	162	1
AT3G27770.2	HUP53, HYPOXIA RESPONSE PROTEIN 53	1	125	7
AT3G28180.1	ATCSLC04, CSLC04, ATCSLC4, CSLC4 Cellulose-synthase-like C4 chr3:10506110-10509067 FORWARD LENGTH=673	1	81	6
AT3G28450.1	Leucine-rich repeat protein kinase family protein chr3:10667359-10669176 FORWARD LENGTH=605	2	341;514	1
AT3G28510.1	P-loop containing nucleoside triphosphate hydrolases superfamily protein chr3:10685656-10687248 FORWARD L	1	65	1
AT3G28860.1	ATMDR1, ATMDR11, PGP19, MDR11, MDR1, ATPGP19, ABCB19, ATABCB19 ATP binding cassette subfamily B19 chr3:108	2	10;1068	12
AT3G29034.1	unknown protein; Has 7 Blast hits to 7 proteins in 3 species: Archae - 0; Bacteria - 0; Metazoa - 0; Fungi	1	25	2
AT3G29310.1	calmodulin-binding protein-related chr3:11249712-11251452 FORWARD LENGTH=551	4	182;230;237;310	0
AT3G42050.1	vacuolar ATP synthase subunit H family protein chr3:14228846-14232228 REVERSE LENGTH=441	2	13;115	0
AT3G43300.2	ATMIN7 HOPM interactor 7 chr3:15234235-15245034 REVERSE LENGTH=1727	1	1722	1
AT3G44550.1	FAR5 fatty acid reductase 5 chr3:16138060-16141409 FORWARD LENGTH=496	1	361	0
AT3G45330.1	Concanavalin A-like lectin protein kinase family protein chr3:16632440-16634488 REVERSE LENGTH=682	1	329	2
AT3G45410.1	Concanavalin A-like lectin protein kinase family protein chr3:16654019-16656013 REVERSE LENGTH=664	1	350	1
AT3G45650.1	NAXT1 nitrate excretion transporter1 chr3:16759253-16761266 FORWARD LENGTH=558	3	287;293;551	13
AT3G45710.1	Major facilitator superfamily protein chr3:16782719-16784617 FORWARD LENGTH=560	4	5;272;296;559	12
AT3G46290.1	HERK1 hercules receptor kinase 1 chr3:17013009-17015501 FORWARD LENGTH=830	1	501	1
AT3G46330.1	MEE39 Leucine-rich repeat protein kinase family protein chr3:17020887-17024884 REVERSE LENGTH=878	1	550	1
AT3G46620.1	zinc finger (C3HC4-type RING finger) family protein chr3:17178837-17180024 REVERSE LENGTH=395	1	193	0
AT3G47210.1	Plant protein of unknown function (DUF247) chr3:17385545-17386969 FORWARD LENGTH=474	1	62	2
AT3G47370.3	Ribosomal protein S10p/S20e family protein chr3:17453671-17454437 REVERSE LENGTH=122	2	7;10	0
AT3G47460.1	ATSMC2 Structural maintenance of chromosomes (SMC) family protein chr3:17486765-17493178 FORWARD LENGTH=11	2	805;808	1
AT3G47730.1	ATATH1, ATH1, ABCA2 ATP-binding cassette A2 chr3:17594342-17598828 REVERSE LENGTH=983	1	653	6
AT3G47950.1	AHA4, HA4 H()-ATPase 4 chr3:17693015-17697801 FORWARD LENGTH=960	2	183;527	10
AT3G49010.4	ATBBC1, BBC1, RSU2 breast basic conserved 1 chr3:18166971-18168047 REVERSE LENGTH=204	1	80	0
AT3G49720.1	unknown protein; FUNCTIONS IN: molecular_function unknown; INVOLVED IN: biological_process unknown; LOCATED	1	27	1
AT3G50480.1	HR4 homolog of RPW8 4 chr3:18733287-18734180 FORWARD LENGTH=200	1	108	0
AT3G50930.1	BCS1 cytochrome BC1 synthesis chr3:18929817-18931547 FORWARD LENGTH=576	1	455	0
AT3G51460.1	RHD4 Phosphoinositide phosphatase family protein chr3:19093007-19097142 FORWARD LENGTH=597	1	292	3
AT3G51550.1	FER Malectin/receptor-like protein kinase family protein chr3:19117877-19120564 REVERSE LENGTH=895	5	534;549;561;624;672	1
AT3G51670.1	SEC14 cytosolic factor family protein / phosphoglyceride transfer family protein chr3:19168912-19170848 F	2	126;171	0
AT3G51740.1	IMK2 inflorescence meristem receptor-like kinase 2 chr3:19189248-19191842 FORWARD LENGTH=836	1	604	1
AT3G52290.1	IQD3 IQ-domain 3 chr3:19394441-19396196 FORWARD LENGTH=430	2	11;18	0
AT3G53020.1	STV1, RPL24B, RPL24 Ribosomal protein L24e family protein chr3:19660749-19661912 REVERSE LENGTH=163	1	14	0
AT3G53260.1	PAL2, ATPAL2 phenylalanine ammonia-lyase 2 chr3:19744256-19746619 REVERSE LENGTH=717	1	633	0
AT3G53420.2	PIP2A, PIP2, PIP2;1 plasma membrane intrinsic protein 2A chr3:19803906-19805454 REVERSE LENGTH=287	2	3;276	6
AT3G53480.1	PIS1, PDR9, ATPDR9, ABCG37 pleiotropic drug resistance 9 chr3:19825366-19831644 FORWARD LENGTH=1450	7	88;120;462;495;502;1151;1166	12
AT3G53870.1	Ribosomal protein S3 family protein chr3:19951547-19952782 FORWARD LENGTH=249	3	10;62;195	0
AT3G54560.1	HTA11 histone H2A 11 chr3:20196532-20197466 FORWARD LENGTH=136	1	132	0
AT3G54840.2	ARA6, RABF1 Ras-related small GTP-binding family protein chr3:20318597-20320737 FORWARD LENGTH=193	2	123;124	0
AT3G56000.1	ATCSLA14, CSLA14 cellulose synthase like A14 chr3:20783462-20785684 REVERSE LENGTH=535	1	139	5
AT3G57330.1	ACA11 autoinhibited Ca2+ATPase 11 chr3:21211655-21216375 REVERSE LENGTH=1025	2	6;114	10
AT3G57570.1	ARM repeat superfamily protein chr3:21312598-21320105 FORWARD LENGTH=1092	1	1032	0
AT3G58060.1	Cation efflux family protein chr3:21497778-21499676 REVERSE LENGTH=411	1	101	6
AT3G60330.2	HA7 H()-ATPase 7 chr3:22298763-22303509 FORWARD LENGTH=961	4	142;861;903;947	10
AT3G61180.1	RING/U-box superfamily protein chr3:22645680-22647290 FORWARD LENGTH=379	1	290	4
AT3G61430.2	PIP1A, ATPIP1, PIP1, PIP1;1 plasma membrane intrinsic protein 1A chr3:22733657-22735113 FORWARD LENGTH=286	2	4;14	6
AT3G61810.1	Glycosyl hydrolase family 17 protein chr3:22877168-22878469 FORWARD LENGTH=375	1	95	0
AT3G62250.1	UBQ5 ubiquitin 5 chr3:23037138-23037611 FORWARD LENGTH=157	10	6;11;27;29;33;48;63;89;107;113	0
AT3G62290.3	ARFA1E ADP-ribosylation factor A1E chr3:23052287-23053545 FORWARD LENGTH=181	1	73	0
AT3G62860.1	alpha/beta-Hydrolases superfamily protein chr3:23239577-23242143 REVERSE LENGTH=348	1	195	0
AT3G63080.1	ATGPX5, MEE42, GPX5 glutathione peroxidase 5 chr3:23310161-23311200 FORWARD LENGTH=173	1	25	0
AT4G00430.1	TMP-C, PIP1;4, PIP1E | plasma membrane intrinsic protein 1;4 | chr4:186143-187531 REVERSE LENGTH=287;AT4G00430.2	2	4;14	6
AT4G01440.1	nodulin MtN21 /EamA-like transporter family protein chr4:596531-598512 FORWARD LENGTH=365	2	354;355	9
AT4G01450.1	nodulin MtN21 /EamA-like transporter family protein chr4:608586-610487 FORWARD LENGTH=343	1	310	9
AT4G02050.1	STP7 sugar transporter protein 7 chr4:898387-900095 REVERSE LENGTH=513	1	13	12
AT4G03390.1	SRF3 STRUBBELIG-receptor family 3 chr4:1490912-1494553 REVERSE LENGTH=776	1	354	2
AT4G03560.1	ATTPC1, TPC1, ATCCH1, FOU2 two-pore channel 1 chr4:1580253-1585691 FORWARD LENGTH=733	1	365	12
AT4G04700.1	CPK27 calcium-dependent protein kinase 27 chr4:2385276-2387986 REVERSE LENGTH=485	2	131;348	0
AT4G04720.1	CPK21 calcium-dependent protein kinase 21 chr4:2394817-2397631 REVERSE LENGTH=531	1	346	1
AT4G04960.1	Concanavalin A-like lectin protein kinase family protein chr4:2533096-2535156 FORWARD LENGTH=686	1	345	1
AT4G05200.1	CRK25 cysteine-rich RLK (RECEPTOR-like protein kinase) 25 chr4:2679793-2682309 REVERSE LENGTH=675	2	448;507	1
AT4G08620.1	SULTR1;1 sulphate transporter 1;1 chr4:5500480-5505982 FORWARD LENGTH=649	6	30;38;55;61;62;560	10
AT4G09000.1	GRF1, GF14 CHI general regulatory factor 1 chr4:5775387-5777157 FORWARD LENGTH=267	1	42	0
AT4G09100.1	RING/U-box superfamily protein chr4:5811256-5811654 FORWARD LENGTH=132	1	63	1
AT4G09160.1	SEC14 cytosolic factor family protein / phosphoglyceride transfer family protein chr4:5839761-5842158 FOR	1	618	0
AT4G10800.1	BEST Arabidopsis thaliana protein match is: BTB/POZ domain-containing protein (TAIR:AT3G05675.1); Has 1807	1	112	0
AT4G11730.1	Cation transporter/ E1-E2 ATPase family protein chr4:7067035-7070968 FORWARD LENGTH=813	1	140	9
AT4G13510.1	AMT1;1, ATAMT1, ATAMT1;1 ammonium transporter 1;1 chr4:7858220-7859725 FORWARD LENGTH=501	1	477	10
AT4G13770.1	CYP83A1, REF2 cytochrome P450, family 83, subfamily A, polypeptide 1 chr4:7990682-7992282 REVERSE LENGTH=5	1	89	2
AT4G13940.1	HOG1, EMB1395, SAHH1, MEE58, ATSAHH1 S-adenosyl-L-homocysteine hydrolase chr4:8054931-8056676 FORWARD LENG	1	53	0
AT4G14358.1	FUNCTIONS IN: molecular_function unknown; INVOLVED IN: biological_process unknown; LOCATED IN: cellular_com	1	6	0
AT4G15080.1	DHHC-type zinc finger family protein chr4:8609085-8612229 REVERSE LENGTH=718	1	92	4
AT4G15470.1	Bax inhibitor-1 family protein chr4:8843661-8845505 FORWARD LENGTH=256	1	21	7
AT4G15920.1	SWEET17, AtSWEET17 Nodulin MtN3 family protein chr4:9030742-9033343 REVERSE LENGTH=241	1	213	6
AT4G17340.1	TIP2;2, DELTA-TIP2 tonoplast intrinsic protein 2;2 chr4:9699318-9700250 FORWARD LENGTH=250	1	3	6
AT4G17530.1	RAB1C, ATRAB1C, ATRABD2C RAB GTPase homolog 1C chr4:9773721-9775424 REVERSE LENGTH=202	1	55	0
AT4G19690.1	IRT1, ATIRT1 iron-regulated transporter 1 chr4:10707487-10708122 FORWARD LENGTH=211	1	179	8
AT4G20260.3	ATPCAP1, PCAP1 plasma-membrane associated cation-binding protein 1 chr4:10941593-10943227 FORWARD LENGTH=2	4	37;42;94;145	0
AT4G21250.1	Sulfite exporter TauE/SafE family protein chr4:11325030-11326637 FORWARD LENGTH=449	2	206;209	11
AT4G21410.1	CRK29 cysteine-rich RLK (RECEPTOR-like protein kinase) 29 chr4:11402463-11405025 REVERSE LENGTH=679	1	447	1
AT4G21534.1	Diacylglycerol kinase family protein chr4:11456230-11458820 FORWARD LENGTH=481	1	59	0
AT4G21790.1	TOM1, ATTOM1 tobamovirus multiplication 1 chr4:11569924-11572163 FORWARD LENGTH=291	1	209	7
AT4G21910.3	MATE efflux family protein chr4:11625821-11630964 REVERSE LENGTH=507	1	501	12
AT4G22710.1	CYP706A2 cytochrome P450, family 706, subfamily A, polypeptide 2 chr4:11935038-11936618 FORWARD LENGTH=526	1	112	1
AT4G23400.1	PIP1D, PIP1;5 plasma membrane intrinsic protein 1;5 chr4:12220792-12222155 FORWARD LENGTH=287	1	33	6
AT4G25090.1	Riboflavin synthase-like superfamily protein chr4:12878930-12883599 REVERSE LENGTH=849	2	247;267	5
AT4G25740.1	RNA binding Plectin/S10 domain-containing protein chr4:13107488-13108751 REVERSE LENGTH=177	2	96;139	0
AT4G28350.1	Concanavalin A-like lectin protein kinase family protein chr4:14026577-14028622 FORWARD LENGTH=649	1	339	0
AT4G29410.2	Ribosomal L28e protein family chr4:14468439-14469964 REVERSE LENGTH=143	2	115;116	0
AT4G30190.1	AHA2, PMA2, HA2 H()-ATPase 2 chr4:14770820-14775920 REVERSE LENGTH=948	21	8;16;27;139;157;175;343;386;405;442;449;470;519;848;857;888;897;911;926;934;936	10
AT4G31500.1	CYP83B1, SUR2, RNT1, RED1, ATR4 cytochrome P450, family 83, subfamily B, polypeptide 1 chr4:15273677-15275	2	59;88	2
AT4G31700.1	RPS6, RPS6A ribosomal protein S6 chr4:15346306-15347714 REVERSE LENGTH=250	1	131	0
AT4G31730.1	GDU1 glutamine dumper 1 chr4:15361207-15361683 FORWARD LENGTH=158	1	77	1
AT4G31970.1	CYP82C2 cytochrome P450, family 82, subfamily C, polypeptide 2 chr4:15462408-15464358 FORWARD LENGTH=523	1	441	1
AT4G32150.1	VAMP711, ATVAMP711 vesicle-associated membrane protein 711 chr4:15526407-15527651 REVERSE LENGTH=219	1	161	1
AT4G32390.1	Nucleotide-sugar transporter family protein chr4:15636550-15637602 FORWARD LENGTH=350	1	332	10
AT4G32410.1	CESA1, RSW1, AtCESA1 cellulose synthase 1 chr4:15641009-15646388 REVERSE LENGTH=1081	1	475	8
AT4G33070.1	Thiamine pyrophosphate dependent pyruvate decarboxylase family protein chr4:15952519-15954676 REVERSE LEN	1	399	0
AT4G33360.1	FLDH NAD(P)-binding Rossmann-fold superfamily protein chr4:16067989-16069374 REVERSE LENGTH=344	3	112;115;119	0
AT4G33865.1	Ribosomal protein S14p/S29e family protein chr4:16233395-16234114 REVERSE LENGTH=56	1	48	0
AT4G33920.1	Protein phosphatase 2C family protein chr4:16260876-16262703 FORWARD LENGTH=380	1	188	0
AT4G34640.1	SQS1, ERG9 squalene synthase 1 chr4:16538489-16541655 FORWARD LENGTH=410	1	241	2
AT4G34670.1	Ribosomal protein S3Ae chr4:16548724-16550222 FORWARD LENGTH=262	2	45;62	0
AT4G35100.2	PIP3 plasma membrane intrinsic protein 3 chr4:16708672-16709958 FORWARD LENGTH=280	4	3;10;15;32	6
AT4G35790.1	ATPLDDELTA, PLDDELTA phospholipase D delta chr4:16955774-16959875 REVERSE LENGTH=868	1	817	0
AT4G35860.1	ATRABB1B, ATGB2, ATRAB2C, GB2 GTP-binding 2 chr4:16987118-16988839 REVERSE LENGTH=211	1	186	0
AT4G37060.1	PLP5, PLA IVB, AtPLAIVB PATATIN-like protein 5 chr4:17461573-17463734 REVERSE LENGTH=414	3	136;340;386	0
AT4G37070.2	PLP1, PLA IVA, AtPLAIVA Acyl transferase/acyl hydrolase/lysophospholipase superfamily protein chr4:1746491	1	136	0
AT4G37900.1	Protein of unknown function (duplicated DUF1399) chr4:17821737-17824445 REVERSE LENGTH=787	1	312	0
AT4G38010.1	Pentatricopeptide repeat (PPR-like) superfamily protein chr4:17859582-17861261 REVERSE LENGTH=559	3	538;540;544	0
AT4G38250.1	Transmembrane amino acid transporter family protein chr4:17935533-17936843 FORWARD LENGTH=436	1	29	10
AT4G38540.1	FAD/NAD(P)-binding oxidoreductase family protein chr4:18023187-18024827 FORWARD LENGTH=407	1	328	0
AT4G39080.1	VHA-A3 vacuolar proton ATPase A3 chr4:18209513-18214752 FORWARD LENGTH=821	3	97;126;190	6
AT4G39840.1	unknown protein; FUNCTIONS IN: molecular_function unknown; INVOLVED IN: biological_process unknown; LOCATED	1	298	5
AT4G39990.1	ATRABA4B, ATRAB11G, ATGB3, RABA4B RAB GTPase homolog A4B chr4:18542722-18543779 FORWARD LENGTH=224	2	202;203	0
AT5G01460.1	LMBR1-like membrane protein chr5:186823-190008 FORWARD LENGTH=509	2	254;268	9
AT5G02500.1	HSC70-1, HSP70-1, AT-HSC70-1, HSC70 heat shock cognate protein 70-1 chr5:554055-556334 REVERSE LENGTH=651	1	563	0
AT5G05170.1	CESA3, IXR1, ATCESA3, ATH-B, CEV1 Cellulose synthase family protein chr5:1530401-1535090 REVERSE LENGTH=10	1	459	8
AT5G05400.1	LRR and NB-ARC domains-containing disease resistance protein chr5:1597745-1600369 REVERSE LENGTH=874	1	637	0
AT5G06740.1	Concanavalin A-like lectin protein kinase family protein chr5:2084094-2086052 FORWARD LENGTH=652	1	419	1
AT5G07090.2	Ribosomal protein S4 (RPS4A) family protein chr5:2202783-2203805 FORWARD LENGTH=244	3	57;116;215	0
AT5G10290.1	leucine-rich repeat transmembrane protein kinase family protein chr5:3235462-3238171 REVERSE LENGTH=613	2	276;293	1
AT5G10840.1	Endomembrane protein 70 protein family chr5:3424910-3427797 REVERSE LENGTH=648	1	488	9
AT5G10960.1	Polynucleotidyl transferase, ribonuclease H-like superfamily protein chr5:3464581-3465414 FORWARD LENGTH=	1	6	0
AT5G13740.1	ZIF1 zinc induced facilitator 1 chr5:4432689-4436483 FORWARD LENGTH=486	1	6	12
AT5G14040.1	PHT3;1 phosphate transporter 3;1 chr5:4531059-4532965 REVERSE LENGTH=375	1	222	3
AT5G15200.1	Ribosomal protein S4 chr5:4935124-4936334 REVERSE LENGTH=198	1	67	0
AT5G15490.1	UDP-glucose 6-dehydrogenase family protein chr5:5027872-5029314 REVERSE LENGTH=480	1	91	0
AT5G16130.1	Ribosomal protein S7e family protein chr5:5268984-5269912 FORWARD LENGTH=190	2	86;87	0
AT5G16590.1	LRR1 Leucine-rich repeat protein kinase family protein chr5:5431862-5433921 FORWARD LENGTH=625	2	343;381	1
AT5G16870.1	Peptidyl-tRNA hydrolase II (PTH2) family protein chr5:5546975-5548542 REVERSE LENGTH=169	1	48	0
AT5G17770.1	ATCBR, CBR1, CBR NADH:cytochrome B5 reductase 1 chr5:5864543-5866495 REVERSE LENGTH=281	2	182;184	1
AT5G19600.1	SULTR3;5 sulfate transporter 3;5 chr5:6613113-6616891 REVERSE LENGTH=634	1	631	12
AT5G22740.1	ATCSLA02, CSLA02, ATCSLA2, CSLA2 cellulose synthase-like A02 chr5:7555379-7559866 REVERSE LENGTH=534	1	156	5
AT5G23450.1	ATLCBK1, LCBK1 long-chain base (LCB) kinase 1 chr5:7905041-7908960 REVERSE LENGTH=763	1	85	0
AT5G25100.1	Endomembrane protein 70 protein family chr5:8648374-8651015 REVERSE LENGTH=644	1	484	9
AT5G25930.1	Protein kinase family protein with leucine-rich repeat domain chr5:9050880-9053978 FORWARD LENGTH=1005	1	767	1
AT5G26667.3	PYR6 P-loop containing nucleoside triphosphate hydrolases superfamily protein chr5:9276659-9278091 FORWARD	1	111	0
AT5G26850.4	Uncharacterized protein chr5:9445950-9450584 FORWARD LENGTH=983	1	353	0
AT5G27350.1	SFP1 Major facilitator superfamily protein chr5:9648958-9654176 FORWARD LENGTH=474	3	17;19;217	11
AT5G27930.2	Protein phosphatase 2C family protein chr5:9958199-9960219 REVERSE LENGTH=373	2	142;143	0
AT5G35530.1	Ribosomal protein S3 family protein chr5:13710355-13712192 REVERSE LENGTH=248	2	10;62	0
AT5G37450.1	Leucine-rich repeat protein kinase family protein chr5:14852801-14857098 REVERSE LENGTH=935	2	623;646	1
AT5G37640.1	UBQ9 ubiquitin 9 chr5:14952782-14953750 REVERSE LENGTH=322	14	29;89;105;107;141;181;183;187;202;217;241;257;259;294	0
AT5G37780.1	CAM1, TCH1, ACAM-1 calmodulin 1 chr5:15004769-15006117 REVERSE LENGTH=149	1	95	0
AT5G39320.1	UDP-glucose 6-dehydrogenase family protein chr5:15743254-15744696 FORWARD LENGTH=480	1	91	0
AT5G40780.1	LHT1 lysine histidine transporter 1 chr5:16323823-16327082 FORWARD LENGTH=446	2	15;22	11
AT5G40780.2	lysine histidine transporter 1 chr5:16323823-16327082 FORWARD LENGTH=445	2	14;21	10
AT5G41520.2	RNA binding Plectin/S10 domain-containing protein chr5:16609377-16610203 REVERSE LENGTH=134	1	95	0
AT5G42090.1	Lung seven transmembrane receptor family protein chr5:16826830-16828149 FORWARD LENGTH=439	1	345	7
AT5G42980.1	ATTRX3, ATH3, ATTRXH3, TRXH3, TRX3 thioredoxin 3 chr5:17242772-17243718 FORWARD LENGTH=118	1	55	0
AT5G43350.1	ATPT1, PHT1;1 phosphate transporter 1;1 chr5:17399918-17401643 REVERSE LENGTH=524	6	248;251;276;279;508;524	12
AT5G43360.1	PHT3, ATPT4, PHT1;3 phosphate transporter 1;3 chr5:17409524-17411214 FORWARD LENGTH=521	4	248;251;276;521	12
AT5G43370.2	PHT1;2 phosphate transporter 2 chr5:17416074-17417798 FORWARD LENGTH=524	5	248;251;276;508;524	12
AT5G44610.1	MAP18, PCAP2 microtubule-associated protein 18 chr5:17993718-17994224 REVERSE LENGTH=168	1	23	0
AT5G45480.1	Protein of unknown function (DUF594) chr5:18426296-18428929 REVERSE LENGTH=877	2	445;458	7
AT5G45490.2	P-loop containing nucleoside triphosphate hydrolases superfamily protein chr5:18431064-18432128 FORWARD L	2	39;40	0
AT5G45500.2	RNI-like superfamily protein chr5:18432636-18434951 REVERSE LENGTH=771	1	704	0
AT5G45510.2	Leucine-rich repeat (LRR) family protein chr5:18444798-18448952 FORWARD LENGTH=1210	2	215;420	0
AT5G47120.1	ATBI-1, BI-1, ATBI1, BI1 BAX inhibitor 1 chr5:19136071-19137585 FORWARD LENGTH=247	1	23	7
AT5G47450.1	ATTIP2;3, TIP2;3, DELTA-TIP3 tonoplast intrinsic protein 2;3 chr5:19248509-19249466 REVERSE LENGTH=250	1	3	6
AT5G47910.1	RBOHD, ATRBOHD respiratory burst oxidase homologue D chr5:19397585-19401768 FORWARD LENGTH=921	3	296;541;702	5
AT5G49660.1	Leucine-rich repeat transmembrane protein kinase family protein chr5:20161401-20164534 REVERSE LENGTH=966	1	659	1
AT5G49760.1	Leucine-rich repeat protein kinase family protein chr5:20216679-20221052 FORWARD LENGTH=953	1	625	1
AT5G49770.1	Leucine-rich repeat protein kinase family protein chr5:20222860-20227267 FORWARD LENGTH=946	1	843	1
AT5G50020.1	DHHC-type zinc finger family protein chr5:20351591-20354124 FORWARD LENGTH=407	1	291	4
AT5G51060.1	RHD2, ATRBOHC, RBOHC NADPH/respiratory burst oxidase protein D chr5:20757484-20762175 REVERSE LENGTH=905	1	517	5
AT5G51570.1	SPFH/Band 7/PHB domain-containing membrane-associated protein family chr5:20949511-20951234 FORWARD LENGT	1	161	0
AT5G52600.1	AtMYB82, MYB82 myb domain protein 82 chr5:21343197-21343968 REVERSE LENGTH=201	1	4	0
AT5G52640.1	HSP81-1, ATHS83, HSP81.1, HSP83, ATHSP90.1, AtHsp90-1, HSP90.1 heat shock protein 90.1 chr5:21352542-21355	1	59	0
AT5G52650.1	RNA binding Plectin/S10 domain-containing protein chr5:21355781-21357003 REVERSE LENGTH=179	1	96	0
AT5G53560.1	ATB5-A, B5 #2, ATCB5-E, CB5-E cytochrome B5 isoform E chr5:21759628-21760353 FORWARD LENGTH=134	1	20	1
AT5G54160.1	ATOMT1, OMT1 O-methyltransferase 1 chr5:21982075-21984167 FORWARD LENGTH=363	1	67	0
AT5G54960.1	PDC2 pyruvate decarboxylase-2 chr5:22310858-22312681 REVERSE LENGTH=607	1	399	0
AT5G56010.1	HSP81-3, Hsp81.3, AtHsp90-3, AtHsp90.3 heat shock protein 81-3 chr5:22681410-22683911 FORWARD LENGTH=699	5	54;252;277;326;327	0
AT5G56030.1	HSP81-2, ERD8, HSP90.2, AtHsp90.2 heat shock protein 81-2 chr5:22686923-22689433 FORWARD LENGTH=699	5	54;252;277;326;327	0
AT5G57090.1	EIR1, WAV6, ATPIN2, PIN2, AGR, AGR1 Auxin efflux carrier family protein chr5:23100765-23104456 FORWARD LEN	1	464	8
AT5G57110.1	ACA8, AT-ACA8 autoinhibited Ca2 -ATPase, isoform 8 chr5:23109729-23116857 REVERSE LENGTH=1074	1	655	9
AT5G57350.2	HA3 H()-ATPase 3 chr5:23231208-23236381 REVERSE LENGTH=949	5	28;140;387;927;935	10
AT5G57480.1	P-loop containing nucleoside triphosphate hydrolases superfamily protein chr5:23279406-23280968 REVERSE L	1	491	0
AT5G57685.1	ATGDU3, GDU3, LSB1 glutamine dumper 3 chr5:23366356-23366802 REVERSE LENGTH=148	1	82	1
AT5G58300.2	Leucine-rich repeat protein kinase family protein chr5:23572821-23574871 FORWARD LENGTH=654	1	424	2
AT5G58700.2	ATPLC4, PLC4 phosphatidylinositol-speciwc phospholipase C4 chr5:23713144-23715383 REVERSE LENGTH=489	1	408	0
AT5G58860.1	CYP86A1, CYP86 cytochrome P450, family 86, subfamily A, polypeptide 1 chr5:23765999-23767997 REVERSE LENGT	1	174	1
AT5G59260.1	Concanavalin A-like lectin protein kinase family protein chr5:23907901-23909925 REVERSE LENGTH=674	1	592	1
AT5G59520.1	ZIP2 ZRT/IRT-like protein 2 chr5:23991447-23992762 REVERSE LENGTH=353	2	176;184	8
AT5G59680.1	Leucine-rich repeat protein kinase family protein chr5:24046792-24050801 FORWARD LENGTH=887	1	569	1
AT5G59850.1	Ribosomal protein S8 family protein chr5:24112499-24113084 REVERSE LENGTH=130	1	84	0
AT5G59970.1	Histone superfamily protein chr5:24146352-24146663 REVERSE LENGTH=103	1	32	0
AT5G60660.1	PIP2F, PIP2;4 plasma membrane intrinsic protein 2;4 chr5:24375673-24376939 REVERSE LENGTH=291	1	3	6
AT5G61900.1	BON1, CPN1, BON Calcium-dependent phospholipid-binding Copine family protein chr5:24855908-24859150 REVERS	3	79;213;291	2
AT5G62300.2	Ribosomal protein S10p/S20e family protein chr5:25021388-25022235 REVERSE LENGTH=124	2	9;12	0
AT5G62390.1	ATBAG7, BAG7 BCL-2-associated athanogene 7 chr5:25052377-25054170 REVERSE LENGTH=446	10	90;102;128;130;142;144;174;195;212;299	0
AT5G62680.1	Major facilitator superfamily protein chr5:25165430-25167822 REVERSE LENGTH=616	1	609	12
AT5G62740.1	HIR1, ATHIR1 SPFH/Band 7/PHB domain-containing membrane-associated protein family chr5:25201320-25202535 F	2	111;196	0
AT5G63710.1	Leucine-rich repeat protein kinase family protein chr5:25499475-25502598 FORWARD LENGTH=614	1	254	2
AT5G63900.1	Acyl-CoA N-acyltransferase with RING/FYVE/PHD-type zinc finger domain chr5:25568698-25570371 FORWARD LENG	3	231;232;235	0
AT5G64500.1	Major facilitator superfamily protein chr5:25780511-25783474 FORWARD LENGTH=484	2	24;243	10
AT5G64760.2	RPN5B regulatory particle non-ATPase subunit 5B chr5:25894027-25896445 REVERSE LENGTH=442	1	19	0
AT5G65360.1	Histone superfamily protein chr5:26120099-26120509 REVERSE LENGTH=136	1	80	0
AT5G65380.1	MATE efflux family protein chr5:26123241-26126352 REVERSE LENGTH=486	1	334	11
AT5G65660.1	hydroxyproline-rich glycoprotein family protein chr5:26245444-26246245 REVERSE LENGTH=136	1	80	1
AT5G66600.2	Protein of unknown function, DUF547 chr5:26575105-26577954 REVERSE LENGTH=594	2	461;463	0
AT5G66620.1	DAR6 DA1-related protein 6 chr5:26588585-26592006 FORWARD LENGTH=644	1	113	1
AT5G67560.1	ATARLA1D, ARLA1D ADP-ribosylation factor-like A1D chr5:26950579-26951913 FORWARD LENGTH=184	1	149	0
