# Supplementary material for: Root Membrane Ubiquitinome under Short-Term Osmotic Stress
Source: Int J Mol Sci. 2022 Feb 10;23(4):1956. doi: 10.3390/ijms23041956 (PMC8879470; doi:10.3390/ijms23041956)
Supplement: Supplementary file 1 [file ijms-23-01956-s001.zip › supplemental Figures and Tables/Table S4.xlsx]

## Sheet: Feuil1
Table S4: Inventory of ubiquitinated peptides in root microsomes.
Peptides were considered to be ubiquitinated if they were identified twice (in microsomes from plants cultivated in control conditions and/or upon mannitol treatment) with a score above 40.
Column 1: ubiquitinated peptide sequence.
Column 2: peptide modification. “GlyGly(K)” stands for ubiquitinated Lys; Phospho (STY) for phosphorylation of serine, threonine or tyrosine residue; Acetyl (Protein N-term) for acetylation of the N-terminal residue; and Oxidation (M) for methionine oxidation.
max score: the observed maximum score.
min score: the observed minimum score.
Nb K-Ub: the number of ubiquitinated Lys in the peptide.
K-Ub peptide: the position of K-Ub in the peptide sequence.
K-Ub prot: the position of K-Ub in the protein sequence; "|" is used to separate the different proteins.
";" stands for “or”.
",' stands for “and”.
Sequence	Modifications	AGI	Description	maxscore	minscore	Nb K-Ub	K-Ub peptide	K-Ub prot	KGlyProt
AAFEKVTEIEPK	GlyGly (K)	AT5G26667.3	>AT5G26667.3 | Symbols: PYR6 | P-loop containing nucleoside triphosphate hydrolases superfamily protein | chr5:9276659-9278091 FORWARD LENGTH=202	57.348	49.35	1	5	111	111
AALKQEDEVKPDGTIR	GlyGly (K)	AT3G45650.1	>AT3G45650.1 | Symbols: NAXT1 | nitrate excretion transporter1 | chr3:16759253-16761266 FORWARD LENGTH=558	53.3	30.107	1	4;10	287;293	287;293
AALSDKLADAYQNAR	Acetyl (Protein N-term),GlyGly (K)	AT1G55450.1	>AT1G55450.1 | Symbols: | S-adenosyl-L-methionine-dependent methyltransferases superfamily protein | chr1:20705274-20706825 REVERSE LENGTH=311	79.693	17.629	1	6	7	7
AALSDKLADAYQNARPR	Acetyl (Protein N-term),GlyGly (K)	AT1G55450.1	>AT1G55450.1 | Symbols: | S-adenosyl-L-methionine-dependent methyltransferases superfamily protein | chr1:20705274-20706825 REVERSE LENGTH=311	78.285	51.147	1	6	7	7
AASQDKLDKMK	Acetyl (Protein N-term),Oxidation (M),GlyGly (K)	AT1G63830.3	>AT1G63830.3 | Symbols: | PLAC8 family protein | chr1:23685408-23687098 FORWARD LENGTH=232	69.451	29.936	1	9	10	10
AATKNFDESR	GlyGly (K)	AT3G51550.1	>AT3G51550.1 | Symbols: FER | Malectin/receptor-like protein kinase family protein | chr3:19117877-19120564 REVERSE LENGTH=895	87.308	50.284	1	4	534	534
AAVISEEESKSGDYSNSWR	GlyGly (K)	AT2G02040.1	>AT2G02040.1 | Symbols: ATPTR2-B, NTR1, PTR2-B, PTR2, ATPTR2 | peptide transporter 2 | chr2:487542-489707 FORWARD LENGTH=585	68.567	47.726	1	10	325	325
ACVPKLNLDDVFEQK	GlyGly (K)	AT3G01290.1	>AT3G01290.1 | Symbols: | SPFH/Band 7/PHB domain-containing membrane-associated protein family | chr3:88252-89356 REVERSE LENGTH=285	96.673	55.401	1	5	111	111
ADKYMAPLR	Oxidation (M),GlyGly (K)	AT1G35510.1	>AT1G35510.1 | Symbols: | O-fucosyltransferase family protein | chr1:13071486-13074675 FORWARD LENGTH=568	56.258	41.876	1	3	425	425
ADSKSGDTEVAHR	Acetyl (Protein N-term),GlyGly (K)	AT3G45710.1	>AT3G45710.1 | Symbols: | Major facilitator superfamily protein | chr3:16782719-16784617 FORWARD LENGTH=560	73.466	24.855	1	4	5	5
ADTGGWEKHQNDGINIGMTTPSDAPK	Oxidation (M),GlyGly (K)	AT1G68220.1	>AT1G68220.1 | Symbols: | Protein of unknown function (DUF1218) | chr1:25570322-25571562 FORWARD LENGTH=201	45.972	43.888	1	8	174	174
AEEYKEALLEK	Acetyl (Protein N-term),GlyGly (K)	AT5G13740.1	>AT5G13740.1 | Symbols: ZIF1 | zinc induced facilitator 1 | chr5:4432689-4436483 FORWARD LENGTH=486	67.726	49.35	1	5	6	6
AEFVPEEKDAYTVVIQKPR	GlyGly (K)	AT1G72160.1	>AT1G72160.1 | Symbols: | Sec14p-like phosphatidylinositol transfer family protein | chr1:27153823-27155609 REVERSE LENGTH=490	138.55	56.817	1	8	434	434
AEGEAESKYLSGLGIAR	GlyGly (K)	AT3G01290.1;AT5G62740.1	>AT3G01290.1 | Symbols: | SPFH/Band 7/PHB domain-containing membrane-associated protein family | chr3:88252-89356 REVERSE LENGTH=285<AGI>>AT5G62740.1 | Symbols: HIR1, ATHIR1 | SPFH/Band 7/PHB domain-containing membrane-associated protein family | chr5:25201320-25202535 FORWARD LENGTH=286	93.424	57.148	1	8	196|196	196|196
AELLEALVISNKDVTIPR	GlyGly (K)	AT2G18360.1	>AT2G18360.1 | Symbols: | alpha/beta-Hydrolases superfamily protein | chr2:7976848-7979221 REVERSE LENGTH=313	114.29	101.96	1	12	240	240
AEQGSLQGQKEFFTEIELLSR	GlyGly (K)	AT5G37450.1	>AT5G37450.1 | Symbols: | Leucine-rich repeat protein kinase family protein | chr5:14852801-14857098 REVERSE LENGTH=935	90.884	62.274	1	10	646	646
AETLKEDSIMIR	Acetyl (Protein N-term),Oxidation (M),GlyGly (K)	AT5G10960.1	>AT5G10960.1 | Symbols: | Polynucleotidyl transferase, ribonuclease H-like superfamily protein | chr5:3464581-3465414 FORWARD LENGTH=277	76.465	26.514	1	5	6	6
AFIKEEPPR	GlyGly (K)	AT5G50020.1	>AT5G50020.1 | Symbols: | DHHC-type zinc finger family protein | chr5:20351591-20354124 FORWARD LENGTH=407	55.064	54.416	1	4	291	291
AFLADLAAGDAKR	GlyGly (K)	AT1G71880.1	>AT1G71880.1 | Symbols: SUC1, ATSUC1 | sucrose-proton symporter 1 | chr1:27054334-27056100 FORWARD LENGTH=513	76.228	50.284	1	12	175	175
AFTFEELKK	GlyGly (K)	AT5G49760.1	>AT5G49760.1 | Symbols: | Leucine-rich repeat protein kinase family protein | chr5:20216679-20221052 FORWARD LENGTH=953	51.066	28.696	1	8	625	625
AGGSFGPTGVAKER	GlyGly (K)	AT4G02050.1	>AT4G02050.1 | Symbols: STP7 | sugar transporter protein 7 | chr4:898387-900095 REVERSE LENGTH=513	67.964	66.285	1	12	13	13
AGLINKIGDALHIGGGNK	Acetyl (Protein N-term),GlyGly (K)	AT1G54410.1	>AT1G54410.1 | Symbols: | dehydrin family protein | chr1:20310305-20310601 REVERSE LENGTH=98	75.463	61.692	1	6	7	7
AIAAAEAEKK	GlyGly (K)	AT5G62390.1	>AT5G62390.1 | Symbols: ATBAG7, BAG7 | BCL-2-associated athanogene 7 | chr5:25052377-25054170 REVERSE LENGTH=446	83.265	81.548	1	9	195	195
AIDLATIKHHEVEIPGEK	GlyGly (K)	AT3G17840.1	>AT3G17840.1 | Symbols: RLK902 | receptor-like kinase 902 | chr3:6106092-6108430 FORWARD LENGTH=647	43.024	42.647	1	8	305	305
AIETEDIKYEESFIKNTR	Acetyl (Protein N-term),GlyGly (K)	AT2G39410.1	>AT2G39410.1 | Symbols: | alpha/beta-Hydrolases superfamily protein | chr2:16455667-16456401 FORWARD LENGTH=121	147.35	46.543	1	15	16	16
AIKEESEGKLK	GlyGly (K)	AT3G04120.1	>AT3G04120.1 | Symbols: GAPC, GAPC-1, GAPC1 | glyceraldehyde-3-phosphate dehydrogenase C subunit 1 | chr3:1081077-1083131 FORWARD LENGTH=338	73.848	48.741	1	9	273	273
AILENPTDKTK	GlyGly (K)	AT5G17770.1	>AT5G17770.1 | Symbols: ATCBR, CBR1, CBR | NADH:cytochrome B5 reductase 1 | chr5:5864543-5866495 REVERSE LENGTH=281	78.934	57.598	1	9;11	182;184	182;184
AIQDTDVDAFVEDVLVKGK	GlyGly (K)	AT3G27570.1	>AT3G27570.1 | Symbols: | Sucrase/ferredoxin-like family protein | chr3:10214276-10216681 REVERSE LENGTH=379	113.86	89.846	1	17	162	162
AKDLDVNESGPPAAR	Acetyl (Protein N-term),GlyGly (K)	AT5G60660.1	>AT5G60660.1 | Symbols: PIP2F, PIP2;4 | plasma membrane intrinsic protein 2;4 | chr5:24375673-24376939 REVERSE LENGTH=291	120.57	25.319	1	2	3	3
AKDLDVNESGPPAAR	GlyGly (K)	AT5G60660.1	>AT5G60660.1 | Symbols: PIP2F, PIP2;4 | plasma membrane intrinsic protein 2;4 | chr5:24375673-24376939 REVERSE LENGTH=291	112.62	60.549	1	2	3	3
AKDVEAVPGEGFQTR	Acetyl (Protein N-term),GlyGly (K)	AT3G53420.2	>AT3G53420.2 | Symbols: PIP2A, PIP2, PIP2;1 | plasma membrane intrinsic protein 2A | chr3:19803906-19805454 REVERSE LENGTH=287	136.7	38.261	1	2	3	3
AKDVEAVPGEGFQTR	GlyGly (K)	AT3G53420.2	>AT3G53420.2 | Symbols: PIP2A, PIP2, PIP2;1 | plasma membrane intrinsic protein 2A | chr3:19803906-19805454 REVERSE LENGTH=287	169.23	52.522	1	2	3	3
AKDVEGPDGFQTR	Acetyl (Protein N-term),GlyGly (K)	AT2G37180.1	>AT2G37180.1 | Symbols: RD28, PIP2;3, PIP2C | Aquaporin-like superfamily protein | chr2:15617779-15618937 FORWARD LENGTH=285	117.86	65.842	1	2	3	3
AKDVEGPDGFQTR	GlyGly (K)	AT2G37180.1	>AT2G37180.1 | Symbols: RD28, PIP2;3, PIP2C | Aquaporin-like superfamily protein | chr2:15617779-15618937 FORWARD LENGTH=285	90.685	27.643	1	2	3	3
AKDVEGPEGFQTR	Acetyl (Protein N-term),GlyGly (K)	AT2G37170.1	>AT2G37170.1 | Symbols: PIP2B, PIP2;2 | plasma membrane intrinsic protein 2 | chr2:15613624-15614791 REVERSE LENGTH=285	140.24	49.149	1	2	3	3
AKDVEGPEGFQTR	GlyGly (K)	AT2G37170.1	>AT2G37170.1 | Symbols: PIP2B, PIP2;2 | plasma membrane intrinsic protein 2 | chr2:15613624-15614791 REVERSE LENGTH=285	110.86	48.351	1	2	3	3
AKEILMDESNVQPVK	Oxidation (M),GlyGly (K)	AT2G42500.3	>AT2G42500.3 | Symbols: PP2A-3 | protein phosphatase 2A-3 | chr2:17699029-17701226 REVERSE LENGTH=171	54.501	43.791	1	2	40	40
AKIQDKEGIPPDQQR	GlyGly (K)	AT3G62250.1;AT2G35635.1;AT1G55060.1;AT5G37640.1	>AT1G55060.1 | Symbols: UBQ12 | ubiquitin 12 | chr1:20549533-20550225 FORWARD LENGTH=230<AGI>>AT2G35635.1 | Symbols: UBQ7, RUB2 | ubiquitin 7 | chr2:14981044-14981943 FORWARD LENGTH=154<AGI>>AT3G62250.1 | Symbols: UBQ5 | ubiquitin 5 | chr3:23037138-23037611 FORWARD LENGTH=157<AGI>>AT5G37640.1 | Symbols: UBQ9 | ubiquitin 9 | chr5:14952782-14953750 REVERSE LENGTH=322	246.3	28.546	1	2;6	29;33|29;33|105;109|183;187	29;33|29;33|105;109|183;187
AKVILYEGK	GlyGly (K)	AT1G26120.1	>AT1G26120.1 | Symbols: ICME-LIKE1 | alpha/beta-Hydrolases superfamily protein | chr1:9028656-9031402 REVERSE LENGTH=476	57.96	37.556	1	2	411	411
ALAESAQDAFYKLSNTR	GlyGly (K)	AT1G69840.7	>AT1G69840.7 | Symbols: | SPFH/Band 7/PHB domain-containing membrane-associated protein family | chr1:26293932-26295150 REVERSE LENGTH=286	92.977	51.193	1	12	89	89
ALALNYLEIKEHR	GlyGly (K)	AT3G50930.1	>AT3G50930.1 | Symbols: BCS1 | cytochrome BC1 synthesis | chr3:18929817-18931547 FORWARD LENGTH=576	111.39	70.412	1	10	455	455
ALFGTEKQR	GlyGly (K)	AT1G53430.2	>AT1G53430.2 | Symbols: | Leucine-rich repeat transmembrane protein kinase | chr1:19936073-19940959 FORWARD LENGTH=997	87.308	37.344	1	7	718	718
ALKCPEEGWVMQDGTPWPGNNTR	Oxidation (M),GlyGly (K)	AT5G05170.1	>AT5G05170.1 | Symbols: CESA3, IXR1, ATCESA3, ATH-B, CEV1 | Cellulose synthase family protein | chr5:1530401-1535090 REVERSE LENGTH=1065	44.632	27.32	1	3	459	459
ALSTSKPDPVVEDQA	GlyGly (K)	AT2G41840.1	>AT2G41840.1 | Symbols: | Ribosomal protein S5 family protein | chr2:17460016-17461398 REVERSE LENGTH=285	160.67	57.348	1	6	276	276
ALTAELKELDSSNSDAIER	GlyGly (K)	AT1G70410.3	>AT1G70410.3 | Symbols: ATBCA4, BCA4 | beta carbonic anhydrase 4 | chr1:26534167-26536505 REVERSE LENGTH=258	110.74	66.779	1	7	39	39
AMVEAKKGEELLK	Oxidation (M),2 GlyGly (K)	AT2G45820.1	>AT2G45820.1 | Symbols: | Remorin family protein | chr2:18863147-18864576 REVERSE LENGTH=190	49.35	42.001	2	6,7	161,162	161;162
AMVSTPKPELDEEEDDENPR	Oxidation (M),GlyGly (K)	AT2G20230.1	>AT2G20230.1 | Symbols: | Tetraspanin family protein | chr2:8725762-8727388 FORWARD LENGTH=270	86.44	37.969	1	7	212	212
ANSLNKEFGSK	GlyGly (K)	AT1G04760.1	>AT1G04760.1 | Symbols: ATVAMP726, VAMP726 | vesicle-associated membrane protein 726 | chr1:1334760-1336070 FORWARD LENGTH=220	64.297	60.518	1	6	108	108
APEEISLVNWVLQGFKK	GlyGly (K)	AT2G29220.1	>AT2G29220.1 | Symbols: | Concanavalin A-like lectin protein kinase family protein | chr2:12562781-12564664 REVERSE LENGTH=627	102.65	45.723	1	16	561	561
APFDLFDTKK	GlyGly (K)	AT5G56010.1;AT5G56030.1	>AT5G56030.1 | Symbols: HSP81-2, ERD8, HSP90.2, AtHsp90.2 | heat shock protein 81-2 | chr5:22686923-22689433 FORWARD LENGTH=699<AGI>>AT5G56010.1 | Symbols: HSP81-3, Hsp81.3, AtHsp90-3, AtHsp90.3 | heat shock protein 81-3 | chr5:22681410-22683911 FORWARD LENGTH=699	66.435	64.297	1	9;10	326;327|326;327	326;327|326;327
AQKIPEEGWTMQDGTPWPGNNTR	Oxidation (M),GlyGly (K)	AT4G32410.1	>AT4G32410.1 | Symbols: CESA1, RSW1, AtCESA1 | cellulose synthase 1 | chr4:15641009-15646388 REVERSE LENGTH=1081	46.953	27.055	1	3	475	475
AQLKPLLQQ	GlyGly (K)	AT3G43300.2	>AT3G43300.2 | Symbols: ATMIN7 | HOPM interactor 7 | chr3:15234235-15245034 REVERSE LENGTH=1727	89.123	85.813	1	4	1722	1722
AQNQQPIFQTKPPEQFVQIPINIER	Acetyl (Protein N-term),GlyGly (K)	AT1G19770.1	>AT1G19770.1 | Symbols: ATPUP14, PUP14 | purine permease 14 | chr1:6832426-6833702 FORWARD LENGTH=393	103.9	34.459	1	11	12	12
AQYNIKGDDCTDCLK	GlyGly (K)	AT1G14870.1	>AT1G14870.1 | Symbols: PCR2 | PLANT CADMIUM RESISTANCE 2 | chr1:5128591-5129458 REVERSE LENGTH=152	95.81	55.755	1	6	90	90
ASEEEKWVPVTK	GlyGly (K)	AT2G41840.1	>AT2G41840.1 | Symbols: | Ribosomal protein S5 family protein | chr2:17460016-17461398 REVERSE LENGTH=285	79.744	52.79	1	6	53	53
ASEETKWVPVTK	GlyGly (K)	AT1G59359.1	>AT1G59359.1 | Symbols: | Ribosomal protein S5 family protein | chr1:21842537-21843733 REVERSE LENGTH=284	94.692	33.685	1	6	52	52
ASESGLNGDPNILEEVSETKR	Acetyl (Protein N-term),GlyGly (K)	AT2G47000.1	>AT2G47000.1 | Symbols: MDR4, PGP4, ABCB4, ATPGP4 | ATP binding cassette subfamily B4 | chr2:19310008-19314750 REVERSE LENGTH=1286	73.294	48.616	1	20	21	21
ASETENIKYEESFIKNTR	Acetyl (Protein N-term),GlyGly (K)	AT2G39420.1	>AT2G39420.1 | Symbols: | alpha/beta-Hydrolases superfamily protein | chr2:16460442-16462872 FORWARD LENGTH=317	149.34	59.9	1	15	16	16
ASGSKSLGSFR	GlyGly (K)	AT2G37170.1;AT2G37180.1;AT3G53420.2	>AT2G37170.1 | Symbols: PIP2B, PIP2;2 | plasma membrane intrinsic protein 2 | chr2:15613624-15614791 REVERSE LENGTH=285<AGI>>AT2G37180.1 | Symbols: RD28, PIP2;3, PIP2C | Aquaporin-like superfamily protein | chr2:15617779-15618937 FORWARD LENGTH=285<AGI>>AT3G53420.2 | Symbols: PIP2A, PIP2, PIP2;1 | plasma membrane intrinsic protein 2A | chr3:19803906-19805454 REVERSE LENGTH=287	107.06	47.971	1	5	274|274|276	274|274|276
ASGSKSLGSFR	Phospho (STY),GlyGly (K)	AT2G37170.1;AT2G37180.1;AT3G53420.2	>AT2G37170.1 | Symbols: PIP2B, PIP2;2 | plasma membrane intrinsic protein 2 | chr2:15613624-15614791 REVERSE LENGTH=285<AGI>>AT2G37180.1 | Symbols: RD28, PIP2;3, PIP2C | Aquaporin-like superfamily protein | chr2:15617779-15618937 FORWARD LENGTH=285<AGI>>AT3G53420.2 | Symbols: PIP2A, PIP2, PIP2;1 | plasma membrane intrinsic protein 2A | chr3:19803906-19805454 REVERSE LENGTH=287	107.37	39.629	1	5	274|274|276	274|274|276
ASLTSNKPR	Acetyl (Protein N-term),GlyGly (K)	AT1G21480.2	>AT1G21480.2 | Symbols: | Exostosin family protein | chr1:7519372-7521426 REVERSE LENGTH=410	61.999	37.727	1	7	8	8
ASTKPTDQIK	Acetyl (Protein N-term),GlyGly (K)	AT3G25600.1	>AT3G25600.1 | Symbols: | Calcium-binding EF-hand family protein | chr3:9307367-9307852 FORWARD LENGTH=161	42.287	41.724	1	4	5	5
ASVPKLLLDDVFEQK	GlyGly (K)	AT5G62740.1	>AT5G62740.1 | Symbols: HIR1, ATHIR1 | SPFH/Band 7/PHB domain-containing membrane-associated protein family | chr5:25201320-25202535 FORWARD LENGTH=286	131.86	53.034	1	5	111	111
ASVSGFGSDQFDETEPKER	GlyGly (K)	AT1G12110.1	>AT1G12110.1 | Symbols: NRT1.1, CHL1-1, NRT1, B-1, ATNRT1, CHL1 | nitrate transporter 1.1 | chr1:4105341-4109290 FORWARD LENGTH=590	114.43	30.152	1	17	181	181
ATAYQPMKPGK	Acetyl (Protein N-term),Oxidation (M),GlyGly (K)	AT5G62300.2	>AT5G62300.2 | Symbols: | Ribosomal protein S10p/S20e family protein | chr5:25021388-25022235 REVERSE LENGTH=124	114.89	35.295	1	8	9	9
ATAYQPMKPGKAGLEEPLEQIHK	Acetyl (Protein N-term),2 GlyGly (K)	AT5G62300.2	>AT5G62300.2 | Symbols: | Ribosomal protein S10p/S20e family protein | chr5:25021388-25022235 REVERSE LENGTH=124	65.454	40.137	2	8,11	9,12	9;12
ATAYQPMKPGKAGLEEPLEQIHK	Acetyl (Protein N-term),GlyGly (K)	AT5G62300.2	>AT5G62300.2 | Symbols: | Ribosomal protein S10p/S20e family protein | chr5:25021388-25022235 REVERSE LENGTH=124	94.463	35.546	1	8;11	9;12	9;12
ATAYQPMKPGKAGLEEPLEQIHK	Acetyl (Protein N-term),Oxidation (M),2 GlyGly (K)	AT5G62300.2	>AT5G62300.2 | Symbols: | Ribosomal protein S10p/S20e family protein | chr5:25021388-25022235 REVERSE LENGTH=124	80.224	27.739	2	8,11	9,12	9;12
ATAYQPMKPGKAGLEEPLEQIHK	Acetyl (Protein N-term),Oxidation (M),GlyGly (K)	AT5G62300.2	>AT5G62300.2 | Symbols: | Ribosomal protein S10p/S20e family protein | chr5:25021388-25022235 REVERSE LENGTH=124	95.957	10.838	1	8;11	9;12	9;12
ATDYFSDKNK	GlyGly (K)	AT1G70530.1	>AT1G70530.1 | Symbols: CRK3 | cysteine-rich RLK (RECEPTOR-like protein kinase) 3 | chr1:26588750-26591379 REVERSE LENGTH=646	85.676	33.039	1	8	326	326
ATGEFTKDENDANKLNR	GlyGly (K)	AT4G31490.1	>AT4G31490.1 | Symbols: | Coatomer, beta subunit | chr4:15269460-15272693 FORWARD LENGTH=948	92.38	35.757	1	7;14	706;713	706;713
ATLEKAGEVAK	GlyGly (K)	AT1G08090.1	>AT1G08090.1 | Symbols: ATNRT2:1, NRT2, NRT2;1AT, ACH1, LIN1, ATNRT2.1, NRT2.1, NRT2:1 | nitrate transporter 2:1 | chr1:2524139-2525920 FORWARD LENGTH=530	184.71	52.693	1	5	259	259
ATLEKAGEVAKDK	GlyGly (K)	AT1G08090.1	>AT1G08090.1 | Symbols: ATNRT2:1, NRT2, NRT2;1AT, ACH1, LIN1, ATNRT2.1, NRT2.1, NRT2:1 | nitrate transporter 2:1 | chr1:2524139-2525920 FORWARD LENGTH=530	112.72	61.212	1	5	259	259
ATLEKAGEVAKDKFGK	GlyGly (K)	AT1G08090.1	>AT1G08090.1 | Symbols: ATNRT2:1, NRT2, NRT2;1AT, ACH1, LIN1, ATNRT2.1, NRT2.1, NRT2:1 | nitrate transporter 2:1 | chr1:2524139-2525920 FORWARD LENGTH=530	50.653	44.391	1	5	259	259
AVANQVVDNYYRPDLKK	GlyGly (K)	AT2G19730.3	>AT2G19730.3 | Symbols: | Ribosomal L28e protein family | chr2:8511752-8512995 FORWARD LENGTH=143	59.862	28.166	1	16	115	115
AVDKDELTVEER	GlyGly (K)	AT4G09000.1	>AT4G09000.1 | Symbols: GRF1, GF14 CHI | general regulatory factor 1 | chr4:5775387-5777157 FORWARD LENGTH=267	53.967	45.79	1	4	42	42
AVDVTKLDGEER	GlyGly (K)	AT1G15210.1	>AT1G15210.1 | Symbols: PDR7, ATPDR7 | pleiotropic drug resistance 7 | chr1:5231552-5236573 REVERSE LENGTH=1442	108.67	66.498	1	6	92	92
AVGGEGFKGSLVDWVK	GlyGly (K)	AT3G28450.1	>AT3G28450.1 | Symbols: | Leucine-rich repeat protein kinase family protein | chr3:10667359-10669176 FORWARD LENGTH=605	86.378	42.041	1	8	514	514
AVLPKEVEAAR	GlyGly (K)	AT3G53260.1	>AT3G53260.1 | Symbols: PAL2, ATPAL2 | phenylalanine ammonia-lyase 2 | chr3:19744256-19746619 REVERSE LENGTH=717	84.213	45.915	1	5	633	633
AVQNNKPVDLQDLFLR	GlyGly (K)	AT5G58860.1	>AT5G58860.1 | Symbols: CYP86A1, CYP86 | cytochrome P450, family 86, subfamily A, polypeptide 1 | chr5:23765999-23767997 REVERSE LENGTH=513	74.789	55.213	1	6	174	174
AVSATKVITEGEDQA	GlyGly (K)	AT1G59359.1	>AT1G59359.1 | Symbols: | Ribosomal protein S5 family protein | chr1:21842537-21843733 REVERSE LENGTH=284	62.466	49.35	1	6	275	275
AVTKFTSS	GlyGly (K)	AT3G09480.1	>AT3G09480.1 | Symbols: | Histone superfamily protein | chr3:2914890-2915270 REVERSE LENGTH=126	95.541	56.122	1	4	122	122
AWLNLFENK	GlyGly (K)	AT4G30190.1	>AT4G30190.1 | Symbols: AHA2, PMA2, HA2 | H(+)-ATPase 2 | chr4:14770820-14775920 REVERSE LENGTH=948	174.27	100.45	1	9	857	857
AYEPMKPTKAGLEAPLEQIHK	Acetyl (Protein N-term),Oxidation (M),GlyGly (K)	AT3G47370.3	>AT3G47370.3 | Symbols: | Ribosomal protein S10p/S20e family protein | chr3:17453671-17454437 REVERSE LENGTH=122	57.482	24.548	1	6;9	7;10	7;10
AYYFSKDEK	GlyGly (K)	AT3G08680.2	>AT3G08680.2 | Symbols: | Leucine-rich repeat protein kinase family protein | chr3:2638591-2640590 FORWARD LENGTH=640	57.177	40.058	1	6;9	407;410	407;410
AYYLGPKGEK	GlyGly (K)	AT3G51740.1	>AT3G51740.1 | Symbols: IMK2 | inflorescence meristem receptor-like kinase 2 | chr3:19189248-19191842 FORWARD LENGTH=836	43.297	41.54	1	7	604	604
AYYYSKDEK	GlyGly (K)	AT5G58300.2	>AT5G58300.2 | Symbols: | Leucine-rich repeat protein kinase family protein | chr5:23572821-23574871 FORWARD LENGTH=654	66.299	44.318	1	6	424	424
DASIDFEDVNHSKDAK	GlyGly (K)	AT2G46650.1	>AT2G46650.1 | Symbols: B5 #1, ATCB5-C, CB5-C | cytochrome B5 isoform C | chr2:19151807-19152394 FORWARD LENGTH=132	58.885	50.843	1	13	63	63
DASKDGLVCTAR	GlyGly (K)	AT3G19820.3	>AT3G19820.3 | Symbols: DWF1 | cell elongation protein / DWARF1 / DIMINUTO (DIM) | chr3:6879835-6881616 REVERSE LENGTH=561	73.067	27.862	1	4	81	81
DATDDFEDAGHSKDAR	GlyGly (K)	AT1G26340.1	>AT1G26340.1 | Symbols: B5 #6, ATCB5-A, CB5-A | cytochrome B5 isoform A | chr1:9113992-9114755 FORWARD LENGTH=135	97.836	25.609	1	13	66	66
DATLDQIEEAAKK	GlyGly (K)	AT2G39480.1	>AT2G39480.1 | Symbols: PGP6 | P-glycoprotein 6 | chr2:16478249-16484827 REVERSE LENGTH=1407	84.17	45.115	1	12;13	524;525	524;525
DAYTVVIQKPR	GlyGly (K)	AT1G72160.1	>AT1G72160.1 | Symbols: | Sec14p-like phosphatidylinositol transfer family protein | chr1:27153823-27155609 REVERSE LENGTH=490	93.551	49.5	1	9	443	443
DEDYHQYGLGKEAK	GlyGly (K)	AT3G45710.1	>AT3G45710.1 | Symbols: | Major facilitator superfamily protein | chr3:16782719-16784617 FORWARD LENGTH=560	104.95	29.355	1	11	272	272
DEEGLKLAALK	GlyGly (K)	AT5G62390.1	>AT5G62390.1 | Symbols: ATBAG7, BAG7 | BCL-2-associated athanogene 7 | chr5:25052377-25054170 REVERSE LENGTH=446	40.715	33.088	1	6	174	174
DENDANKLNR	GlyGly (K)	AT4G31490.1	>AT4G31490.1 | Symbols: | Coatomer, beta subunit | chr4:15269460-15272693 FORWARD LENGTH=948	90.657	62.2	1	7	713	713
DEVNPLDEKIVAK	GlyGly (K)	AT1G44800.1	>AT1G44800.1 | Symbols: | nodulin MtN21 /EamA-like transporter family protein | chr1:16914342-16916858 REVERSE LENGTH=370	108.59	31.827	1	9	336	336
DFKGQTPAK	GlyGly (K)	AT4G08620.1	>AT4G08620.1 | Symbols: SULTR1;1 | sulphate transporter 1;1 | chr4:5500480-5505982 FORWARD LENGTH=649	91.853	73.26	1	3	55	55
DGKWNEIDAAELVPGDIVSIK	GlyGly (K)	AT3G60330.2	>AT3G60330.2 | Symbols: HA7 | H(+)-ATPase 7 | chr3:22298763-22303509 FORWARD LENGTH=961	116.45	91.166	1	3	142	142
DGKWSEQEAAILVPGDIVSIK	GlyGly (K)	AT4G30190.1;AT2G18960.1	>AT2G18960.1 | Symbols: AHA1, PMA, OST2, HA1 | H(+)-ATPase 1 | chr2:8221858-8227268 FORWARD LENGTH=949<AGI>>AT4G30190.1 | Symbols: AHA2, PMA2, HA2 | H(+)-ATPase 2 | chr4:14770820-14775920 REVERSE LENGTH=948	311.23	34.155	1	3	139|139	139
DGKWSEQEASILVPGDIVSIK	GlyGly (K)	AT5G57350.2;AT4G11730.1	>AT4G11730.1 | Symbols: | Cation transporter/ E1-E2 ATPase family protein | chr4:7067035-7070968 FORWARD LENGTH=813<AGI>>AT5G57350.2 | Symbols: HA3 | H(+)-ATPase 3 | chr5:23231208-23236381 REVERSE LENGTH=949	75.064	54.559	1	3	140|140	140
DGLLPSIFSDINKR	GlyGly (K)	AT1G58030.1	>AT1G58030.1 | Symbols: CAT2 | cationic amino acid transporter 2 | chr1:21464185-21468141 REVERSE LENGTH=635	108.17	94.728	1	13	369	369
DIGATSKSSAVFIPHGPGAVSDVAAQIR	GlyGly (K)	AT3G01290.1	>AT3G01290.1 | Symbols: | SPFH/Band 7/PHB domain-containing membrane-associated protein family | chr3:88252-89356 REVERSE LENGTH=285	86.732	51.956	1	7	254	254
DIKSVVEETFFHDAPLR	GlyGly (K)	AT4G08620.1	>AT4G08620.1 | Symbols: SULTR1;1 | sulphate transporter 1;1 | chr4:5500480-5505982 FORWARD LENGTH=649	122.1	83.54	1	3	38	38
DITDNYGSKSLIGEGSYGR	GlyGly (K)	AT3G17410.1	>AT3G17410.1 | Symbols: | Protein kinase superfamily protein | chr3:5956601-5958882 FORWARD LENGTH=364	78.674	28.14	1	9	72	72
DITEKGAQAVVQYMNDLVEAR	GlyGly (K)	AT2G17440.1	>AT2G17440.1 | Symbols: PIRL5 | plant intracellular ras group-related LRR 5 | chr2:7571331-7573406 FORWARD LENGTH=526	98.269	94.632	1	5	484	484
DKDLVKDDLIGR	GlyGly (K)	AT1G51570.1	>AT1G51570.1 | Symbols: | Calcium-dependent lipid-binding (CaLB domain) plant phosphoribosyltransferase family protein | chr1:19122358-19124688 REVERSE LENGTH=776	52.576	47.915	1	6	113	113
DKIFFIGGAR	GlyGly (K)	AT2G29220.1	>AT2G29220.1 | Symbols: | Concanavalin A-like lectin protein kinase family protein | chr2:12562781-12564664 REVERSE LENGTH=627	82.426	59.35	1	2	331	331
DLALIIHGSKLSR	GlyGly (K)	AT1G65930.1	>AT1G65930.1 | Symbols: cICDH | cytosolic NADP+-dependent isocitrate dehydrogenase | chr1:24539088-24541861 FORWARD LENGTH=410	42.789	32.567	1	10	384	384
DLDDKKQDSVNPWR	GlyGly (K)	AT1G32450.1	>AT1G32450.1 | Symbols: NRT1.5 | nitrate transporter 1.5 | chr1:11715337-11719807 REVERSE LENGTH=614	127.76	49.298	1	6	329	329
DLEVGDVKPDK	GlyGly (K)	AT5G57685.1	>AT5G57685.1 | Symbols: ATGDU3, GDU3, LSB1 | glutamine dumper 3 | chr5:23366356-23366802 REVERSE LENGTH=148	86.898	57.598	1	8	82	82
DLFSKSDPFLVVSK	GlyGly (K)	AT5G61900.1	>AT5G61900.1 | Symbols: BON1, CPN1, BON | Calcium-dependent phospholipid-binding Copine family protein | chr5:24855908-24859150 REVERSE LENGTH=578	77.078	46.746	1	5	213	213
DLLTGGGNETTTKK	GlyGly (K)	AT1G55020.1	>AT1G55020.1 | Symbols: LOX1, ATLOX1 | lipoxygenase 1 | chr1:20525798-20530143 FORWARD LENGTH=859	134.2	54.898	1	13;14	19;20	19;20
DLLTLDEKSPR	GlyGly (K)	AT5G15200.1	>AT5G15200.1 | Symbols: | Ribosomal protein S4 | chr5:4935124-4936334 REVERSE LENGTH=198	99.653	37.426	1	8	67	67
DLPVSTDNQPLLASGEKTPWWK	GlyGly (K)	AT2G30930.1	>AT2G30930.1 | Symbols: | unknown protein; FUNCTIONS IN: molecular_function unknown; INVOLVED IN: biological_process unknown; LOCATED IN: chloroplast, plasma membrane, membrane; EXPRESSED IN: 24 plant structures; EXPRESSED DURING: 14 growth stages; BEST Arabidopsis thaliana protein match is: unknown protein (TAIR:AT1G06540.1); Has 194 Blast hits to 176 proteins in 78 species: Archae - 0; Bacteria…	89.028	47.808	1	17	146	146
DLWKEFLK	GlyGly (K)	AT2G24720.1	>AT2G24720.1 | Symbols: ATGLR2.2, GLR2.2 | glutamate receptor 2.2 | chr2:10522783-10525840 REVERSE LENGTH=920	60.436	55.676	1	4	864	864
DLWKEFLKR	GlyGly (K)	AT2G24720.1	>AT2G24720.1 | Symbols: ATGLR2.2, GLR2.2 | glutamate receptor 2.2 | chr2:10522783-10525840 REVERSE LENGTH=920	66.435	34.721	1	4	864	864
DMEVVDPDLTEFDKEEVKR	Oxidation (M),GlyGly (K)	AT1G56145.2	>AT1G56145.2 | Symbols: | Leucine-rich repeat transmembrane protein kinase | chr1:21008225-21013934 REVERSE LENGTH=1039	119.8	39.237	1	14	951	951
DNDAGDEAKAGK	GlyGly (K)	AT1G01580.1	>AT1G01580.1 | Symbols: FRO2, FRD1, ATFRO2 | ferric reduction oxidase 2 | chr1:209395-212810 FORWARD LENGTH=725	71.349	53.683	1	9	528	528
DNDAGDEAKAGKIK	2 GlyGly (K)	AT1G01580.1	>AT1G01580.1 | Symbols: FRO2, FRD1, ATFRO2 | ferric reduction oxidase 2 | chr1:209395-212810 FORWARD LENGTH=725	116.77	38.799	2	9,12	528,531	528;531
DNILEFFESFGFKCPER	GlyGly (K)	AT1G59870.1	>AT1G59870.1 | Symbols: PEN3, PDR8, ATPDR8, ABCG36, ATABCG36 | ABC-2 and Plant PDR ABC-type transporter family protein | chr1:22034661-22039844 FORWARD LENGTH=1469	101.15	71.594	1	13	441	441
DNIQGITKPAIR	GlyGly (K)	AT5G59970.1	>AT5G59970.1 | Symbols: | Histone superfamily protein | chr5:24146352-24146663 REVERSE LENGTH=103	55.261	42.789	1	8	32	32
DPKQNYGLFSK	GlyGly (K)	AT5G43350.1	>AT5G43350.1 | Symbols: ATPT1, PHT1;1 | phosphate transporter 1;1 | chr5:17399918-17401643 REVERSE LENGTH=524	68.548	28.232	1	3	279	279
DQALDQAVLDKIPIFVYSSK	GlyGly (K)	AT2G47560.1	>AT2G47560.1 | Symbols: | RING/U-box superfamily protein | chr2:19511934-19512617 REVERSE LENGTH=227	78.132	40.756	1	11	88	88
DSDSIKDPISEPSWFTPK	GlyGly (K)	AT5G64500.1	>AT5G64500.1 | Symbols: | Major facilitator superfamily protein | chr5:25780511-25783474 FORWARD LENGTH=484	42.068	41.86	1	6	24	24
DSIAVNNQDTKGFHLK	GlyGly (K)	AT1G53210.1	>AT1G53210.1 | Symbols: | sodium/calcium exchanger family protein / calcium-binding EF hand family protein | chr1:19844790-19847533 FORWARD LENGTH=585	93.51	30.894	1	11	191	191
DSSGKEVDLSVYQGK	GlyGly (K)	AT3G63080.1	>AT3G63080.1 | Symbols: ATGPX5, MEE42, GPX5 | glutathione peroxidase 5 | chr3:23310161-23311200 FORWARD LENGTH=173	69.451	26.771	1	5	25	25
DTIDMTENGGETKMSELFQR	2 Oxidation (M),GlyGly (K)	AT1G08930.2	>AT1G08930.2 | Symbols: ERD6 | Major facilitator superfamily protein | chr1:2873604-2876979 FORWARD LENGTH=496	95.094	61.102	1	13	281	281
DTIDMTENGGETKMSELFQR	Oxidation (M),GlyGly (K)	AT1G08930.2	>AT1G08930.2 | Symbols: ERD6 | Major facilitator superfamily protein | chr1:2873604-2876979 FORWARD LENGTH=496	59.512	43.598	1	13	281	281
DTLLYSNVKLD	GlyGly (K)	AT3G24160.1	>AT3G24160.1 | Symbols: PMP | putative type 1 membrane protein | chr3:8726241-8729023 FORWARD LENGTH=364	101.11	77.677	1	9	362	362
DVLGFIVEGKQIR	GlyGly (K)	AT4G21534.1	>AT4G21534.1 | Symbols: | Diacylglycerol kinase family protein | chr4:11456230-11458820 FORWARD LENGTH=481	82.379	47.666	1	10	59	59
DYKEPPPAPFFEPGELK	GlyGly (K)	AT4G23400.1	>AT4G23400.1 | Symbols: PIP1D, PIP1;5 | plasma membrane intrinsic protein 1;5 | chr4:12220792-12222155 FORWARD LENGTH=287	51.819	30.956	1	3	33	33
DYNDSNEDEENQLKQR	GlyGly (K)	AT3G10980.1	>AT3G10980.1 | Symbols: | PLAC8 family protein | chr3:3438810-3440501 FORWARD LENGTH=563	92.935	38.028	1	14	298	298
EADIVFVSVNTPTKTR	GlyGly (K)	AT5G15490.1	>AT5G15490.1 | Symbols: | UDP-glucose 6-dehydrogenase family protein | chr5:5027872-5029314 REVERSE LENGTH=480	99.069	44.567	1	14	91	91
EADIVFVSVNTPTKTTGLGAGK	GlyGly (K)	AT5G39320.1	>AT5G39320.1 | Symbols: | UDP-glucose 6-dehydrogenase family protein | chr5:15743254-15744696 FORWARD LENGTH=480	69.122	36.253	1	14	91	91
EAKQIEAGETSR	GlyGly (K)	AT1G14160.1	>AT1G14160.1 | Symbols: | Uncharacterised protein family (UPF0497) | chr1:4840798-4841660 REVERSE LENGTH=209	53.683	45.28	1	3	21	21
EALPEFSESKEIVR	GlyGly (K)	AT2G25270.1	>AT2G25270.1 | Symbols: | unknown protein; LOCATED IN: plasma membrane; EXPRESSED IN: 18 plant structures; EXPRESSED DURING: 13 growth stages; BEST Arabidopsis thaliana protein match is: unknown protein (TAIR:AT2G12400.1); Has 35333 Blast hits to 34131 proteins in 2444 species: Archae - 798; Bacteria - 22429; Metazoa - 974; Fungi - 991; Plants - 531; Viruses - 0; Other Eukaryotes - 9610 (source: …	49.482	46.964	1	10	538	538
EALTDEMGLKSLTDR	Oxidation (M),GlyGly (K)	AT5G67560.1	>AT5G67560.1 | Symbols: ATARLA1D, ARLA1D | ADP-ribosylation factor-like A1D | chr5:26950579-26951913 FORWARD LENGTH=184	62.377	35.757	1	10	149	149
EAPLAAGVKK	GlyGly (K)	AT5G35200.1	>AT5G35200.1 | Symbols: | ENTH/ANTH/VHS superfamily protein | chr5:13462463-13465581 REVERSE LENGTH=544	98.458	84.743	1	9	310	310
EAVNIFPEKGSYR	GlyGly (K)	AT4G30190.1	>AT4G30190.1 | Symbols: AHA2, PMA2, HA2 | H(+)-ATPase 2 | chr4:14770820-14775920 REVERSE LENGTH=948	180.07	30.961	1	9	897	897
EAVNIFPEKGSYRELSEIAEQAK	Phospho (STY),GlyGly (K)	AT4G30190.1	>AT4G30190.1 | Symbols: AHA2, PMA2, HA2 | H(+)-ATPase 2 | chr4:14770820-14775920 REVERSE LENGTH=948	100.93	21.771	1	9	897	897
EDDDVAVKEEGRR	GlyGly (K)	AT5G59520.1	>AT5G59520.1 | Symbols: ZIP2 | ZRT/IRT-like protein 2 | chr5:23991447-23992762 REVERSE LENGTH=353	51.211	35.737	1	8	176	176
EDSPLLGKGPPLSSQFK	GlyGly (K)	AT4G38250.1	>AT4G38250.1 | Symbols: | Transmembrane amino acid transporter family protein | chr4:17935533-17936843 FORWARD LENGTH=436	47.568	28.166	1	8	29	29
EDVNIFPEKGSYR	GlyGly (K)	AT2G18960.1	>AT2G18960.1 | Symbols: AHA1, PMA, OST2, HA1 | H(+)-ATPase 1 | chr2:8221858-8227268 FORWARD LENGTH=949	96.89	33.204	1	9	897	897
EEAIEQDKLLK	GlyGly (K)	AT1G01650.2	>AT1G01650.2 | Symbols: SPPL4, ATSPPL4 | SIGNAL PEPTIDE PEPTIDASE-LIKE 4 | chr1:233188-236537 REVERSE LENGTH=398	95.358	54.259	1	8	84	84
EEMYDGDSEGKNASVNTGR	Oxidation (M),GlyGly (K)	AT1G32450.1	>AT1G32450.1 | Symbols: NRT1.5 | nitrate transporter 1.5 | chr1:11715337-11719807 REVERSE LENGTH=614	70.335	47.68	1	11	295	295
EEQENAKEYGMPAIR	Oxidation (M),GlyGly (K)	AT4G08620.1	>AT4G08620.1 | Symbols: SULTR1;1 | sulphate transporter 1;1 | chr4:5500480-5505982 FORWARD LENGTH=649	91.812	37.555	1	7	560	560
EGDVELGEQQGGDQGLEDFFKK	GlyGly (K)	AT5G08080.2	>AT5G08080.2 | Symbols: SYP132, ATSYP132 | syntaxin of plants 132 | chr5:2588532-2590488 FORWARD LENGTH=223	54.658	35.834	1	21;22	39;40	39;40
EGPVGDFAPPLDFAGVDNKTGGSSVSR	GlyGly (K)	AT2G42350.1	>AT2G42350.1 | Symbols: | RING/U-box superfamily protein | chr2:17639245-17639898 FORWARD LENGTH=217	89.297	45.862	1	19	176	176
EGYTVIIQKPR	GlyGly (K)	AT4G09160.1	>AT4G09160.1 | Symbols: | SEC14 cytosolic factor family protein / phosphoglyceride transfer family protein | chr4:5839761-5842158 FORWARD LENGTH=668	87.308	31.843	1	9	618	618
EHLYKTQNPSLPWK	GlyGly (K)	AT3G51550.1	>AT3G51550.1 | Symbols: FER | Malectin/receptor-like protein kinase family protein | chr3:19117877-19120564 REVERSE LENGTH=895	79.466	27.219	1	5	624	624
EIAQDFKTDLR	GlyGly (K)	AT5G65360.1	>AT5G65360.1 | Symbols: | Histone superfamily protein | chr5:26120099-26120509 REVERSE LENGTH=136	69.451	46.592	1	7	80	80
EIDATKLEK	GlyGly (K)	AT2G46800.2	>AT2G46800.2 | Symbols: ZAT, ATMTP1, MTP1, ZAT1, ATCDF1 | zinc transporter of Arabidopsis thaliana | chr2:19238128-19239324 FORWARD LENGTH=398	71.692	40.994	1	6	331	331
EIIETNPKLR	GlyGly (K)	AT4G31490.1	>AT4G31490.1 | Symbols: | Coatomer, beta subunit | chr4:15269460-15272693 FORWARD LENGTH=948	83.005	33.225	1	8	428	428
EIKSGVDVSQALIR	GlyGly (K)	AT5G59520.1	>AT5G59520.1 | Symbols: ZIP2 | ZRT/IRT-like protein 2 | chr5:23991447-23992762 REVERSE LENGTH=353	91.62	37.594	1	3	184	184
EILESLVDKNIVGHGGSGTVYR	GlyGly (K)	AT5G49660.1	>AT5G49660.1 | Symbols: | Leucine-rich repeat transmembrane protein kinase family protein | chr5:20161401-20164534 REVERSE LENGTH=966	56.055	54.223	1	9	659	659
EIPVEEVKAEEPAK	GlyGly (K)	AT4G20260.3	>AT4G20260.3 | Symbols: ATPCAP1, PCAP1 | plasma-membrane associated cation-binding protein 1 | chr4:10941593-10943227 FORWARD LENGTH=225	47.532	28.632	1	8	145	145
EKDATLSEVFR	GlyGly (K)	AT5G61900.1	>AT5G61900.1 | Symbols: BON1, CPN1, BON | Calcium-dependent phospholipid-binding Copine family protein | chr5:24855908-24859150 REVERSE LENGTH=578	63.408	53.569	1	2	79	79
EKTLSDQFEAK	GlyGly (K)	AT1G02780.1	>AT1G02780.1 | Symbols: emb2386 | Ribosomal protein L19e family protein | chr1:608120-609391 REVERSE LENGTH=214	83.081	37.144	1	2	153	153
ELHTLKGHVESVVK	GlyGly (K)	AT4G30190.1;AT5G57350.2	>AT4G30190.1 | Symbols: AHA2, PMA2, HA2 | H(+)-ATPase 2 | chr4:14770820-14775920 REVERSE LENGTH=948<AGI>>AT5G57350.2 | Symbols: HA3 | H(+)-ATPase 3 | chr5:23231208-23236381 REVERSE LENGTH=949	109.83	36.292	1	6	926|927	926|927
ELKQSPDLEEIFR	GlyGly (K)	AT1G30360.1	>AT1G30360.1 | Symbols: ERD4 | Early-responsive to dehydration stress protein (ERD4) | chr1:10715892-10718799 FORWARD LENGTH=724	98.943	30.308	1	3	681	681
ELLDQNKGDEEK	GlyGly (K)	AT1G09070.1	>AT1G09070.1 | Symbols: SRC2, (AT)SRC2 | soybean gene regulated by cold-2 | chr1:2927767-2928741 FORWARD LENGTH=324	112.75	38.27	1	7	106	106
ELLKTQDLNFTAR	GlyGly (K)	AT4G31500.1	>AT4G31500.1 | Symbols: CYP83B1, SUR2, RNT1, RED1, ATR4 | cytochrome P450, family 83, subfamily B, polypeptide 1 | chr4:15273677-15275271 REVERSE LENGTH=499	69.672	51.726	1	4	88	88
ELLKTQDVNFADRPPHR	GlyGly (K)	AT4G13770.1	>AT4G13770.1 | Symbols: CYP83A1, REF2 | cytochrome P450, family 83, subfamily A, polypeptide 1 | chr4:7990682-7992282 REVERSE LENGTH=502	89.866	23.799	1	4	89	89
ELNLETSQTVFVGPYLDKEVK	GlyGly (K)	AT2G28860.1	>AT2G28860.1 | Symbols: CYP710A4 | cytochrome P450, family 710, subfamily A, polypeptide 4 | chr2:12388342-12389823 REVERSE LENGTH=493	49.089	46.027	1	18;21	200;203	200;203
ELQAKEAELK	GlyGly (K)	AT1G61250.2	>AT1G61250.2 | Symbols: SC3 | secretory carrier 3 | chr1:22586035-22588519 FORWARD LENGTH=274	53.775	30.204	1	5	71	71
ELQLATDNFSEKNVLGQGGFGK	GlyGly (K)	AT5G10290.1	>AT5G10290.1 | Symbols: | leucine-rich repeat transmembrane protein kinase family protein | chr5:3235462-3238171 REVERSE LENGTH=613	56.936	35.973	1	12	293	293
ELSEIAEQAKR	GlyGly (K)	AT4G30190.1;AT2G18960.1	>AT2G18960.1 | Symbols: AHA1, PMA, OST2, HA1 | H(+)-ATPase 1 | chr2:8221858-8227268 FORWARD LENGTH=949<AGI>>AT4G30190.1 | Symbols: AHA2, PMA2, HA2 | H(+)-ATPase 2 | chr4:14770820-14775920 REVERSE LENGTH=948	172.23	105.17	1	10	911|911	911
EMQGKENDIDLDDVEVK	Oxidation (M),GlyGly (K)	AT4G39080.1	>AT4G39080.1 | Symbols: VHA-A3 | vacuolar proton ATPase A3 | chr4:18209513-18214752 FORWARD LENGTH=821	63.145	26.146	1	5	97	97
EPWEKPYGPLR	GlyGly (K)	AT3G45330.1	>AT3G45330.1 | Symbols: | Concanavalin A-like lectin protein kinase family protein | chr3:16632440-16634488 REVERSE LENGTH=682	44.765	40.589	1	5	329	329
EQSFAFSVQSPIVHTDKTAK	GlyGly (K)	AT1G08090.1	>AT1G08090.1 | Symbols: ATNRT2:1, NRT2, NRT2;1AT, ACH1, LIN1, ATNRT2.1, NRT2.1, NRT2:1 | nitrate transporter 2:1 | chr1:2524139-2525920 FORWARD LENGTH=530	128.14	30.21	1	17;20	35;38	35;38
EQSFAFSVQSPIVHTDKTAK	Phospho (STY),GlyGly (K)	AT1G08090.1	>AT1G08090.1 | Symbols: ATNRT2:1, NRT2, NRT2;1AT, ACH1, LIN1, ATNRT2.1, NRT2.1, NRT2:1 | nitrate transporter 2:1 | chr1:2524139-2525920 FORWARD LENGTH=530	121.5	31.819	1	17;20	35;38	35;38
EQVVEKLTAPK	GlyGly (K)	AT5G35200.1	>AT5G35200.1 | Symbols: | ENTH/ANTH/VHS superfamily protein | chr5:13462463-13465581 REVERSE LENGTH=544	90.108	45.257	1	6	317	317
ERDLEVGDVKPDK	GlyGly (K)	AT5G57685.1	>AT5G57685.1 | Symbols: ATGDU3, GDU3, LSB1 | glutamine dumper 3 | chr5:23366356-23366802 REVERSE LENGTH=148	61.409	30.961	1	10	82	82
EREYKEALDTFNEK	GlyGly (K)	AT2G36410.2	>AT2G36410.2 | Symbols: | Family of unknown function (DUF662) | chr2:15279041-15280270 FORWARD LENGTH=192	89.466	53.565	1	5	147	147
ESNLQKELNR	GlyGly (K)	AT2G34250.2	>AT2G34250.2 | Symbols: | SecY protein transport family protein | chr2:14462635-14464572 FORWARD LENGTH=475	81.594	42.336	1	6	412	412
ETFFHDDPLRDFKDQPK	GlyGly (K)	AT1G78000.2	>AT1G78000.2 | Symbols: SULTR1;2, SEL1 | sulfate transporter 1;2 | chr1:29329889-29332877 FORWARD LENGTH=653	80.609	30.072	1	13;17	60;64	60;64
ETGKPCGHFDFHITAR	GlyGly (K)	AT3G01680.1	>AT3G01680.1 | Symbols: | CONTAINS InterPro DOMAIN/s: Mediator complex subunit Med28 (InterPro:IPR021640); BEST Arabidopsis thaliana protein match is: unknown protein (TAIR:AT3G01670.1); Has 122 Blast hits to 112 proteins in 13 species: Archae - 0; Bacteria - 0; Metazoa - 0; Fungi - 0; Plants - 122; Viruses - 0; Other Eukaryotes - 0 (source: NCBI BLink). | chr3:252033-255246 FORWARD LENGTH=740	87.932	35.329	1	4	689	689
ETMILFDEGPKSR	Oxidation (M),GlyGly (K)	AT1G08920.3	>AT1G08920.3 | Symbols: ESL1 | ERD (early response to dehydration) six-like 1 | chr1:2867446-2870190 FORWARD LENGTH=449	59.898	42.785	1	11	253	253
ETVVVVPPAKATGSESGAVNK	GlyGly (K)	AT3G02880.1	>AT3G02880.1 | Symbols: | Leucine-rich repeat protein kinase family protein | chr3:634819-636982 FORWARD LENGTH=627	73.809	55.206	1	10	315	315
EVDENEYIEFNKSFNEAK	GlyGly (K)	AT3G25610.1	>AT3G25610.1 | Symbols: | ATPase E1-E2 type family protein / haloacid dehalogenase-like hydrolase family protein | chr3:9308942-9313353 REVERSE LENGTH=1202	54.368	33.405	1	12	668	668
EVDENEYIEFSKNFNEAK	GlyGly (K)	AT1G13210.1	>AT1G13210.1 | Symbols: ACA.l | autoinhibited Ca2+/ATPase II | chr1:4509252-4513774 REVERSE LENGTH=1203	100.22	56.121	1	12	667	667
EVDVTKLDGEDR	GlyGly (K)	AT1G59870.1	>AT1G59870.1 | Symbols: PEN3, PDR8, ATPDR8, ABCG36, ATABCG36 | ABC-2 and Plant PDR ABC-type transporter family protein | chr1:22034661-22039844 FORWARD LENGTH=1469	127.76	72.434	1	6	94	94
EVDVTKLDGEDRQK	GlyGly (K)	AT1G59870.1	>AT1G59870.1 | Symbols: PEN3, PDR8, ATPDR8, ABCG36, ATABCG36 | ABC-2 and Plant PDR ABC-type transporter family protein | chr1:22034661-22039844 FORWARD LENGTH=1469	79.004	70.963	1	6	94	94
EVEFEGSNPGLPIENGSKFPGSR	GlyGly (K)	AT2G47560.1	>AT2G47560.1 | Symbols: | RING/U-box superfamily protein | chr2:19511934-19512617 REVERSE LENGTH=227	71.535	63.056	1	18	212	212
EVHFLPFNPVDKR	GlyGly (K)	AT4G30190.1;AT2G18960.1	>AT2G18960.1 | Symbols: AHA1, PMA, OST2, HA1 | H(+)-ATPase 1 | chr2:8221858-8227268 FORWARD LENGTH=949<AGI>>AT4G30190.1 | Symbols: AHA2, PMA2, HA2 | H(+)-ATPase 2 | chr4:14770820-14775920 REVERSE LENGTH=948	105.65	57.106	1	12	405|405	405
EVKALNPDDSQIVLYTR	GlyGly (K)	AT4G33920.1	>AT4G33920.1 | Symbols: | Protein phosphatase 2C family protein | chr4:16260876-16262703 FORWARD LENGTH=380	102.08	42.277	1	3	188	188
EVLKTHDITFANHDLPEVGK	GlyGly (K)	AT4G22710.1	>AT4G22710.1 | Symbols: CYP706A2 | cytochrome P450, family 706, subfamily A, polypeptide 2 | chr4:11935038-11936618 FORWARD LENGTH=526	49.537	42.711	1	4	112	112
EVPTGFFEIKTGSQNIR	GlyGly (K)	AT3G01420.1	>AT3G01420.1 | Symbols: ALPHA-DOX1, DOX1, DIOX1, PADOX-1 | Peroxidase superfamily protein | chr3:159689-162726 REVERSE LENGTH=639	101.01	49.606	1	10	208	208
EVSEEGKTHHGKDYVDPPPAPLLDMGELK	Oxidation (M),GlyGly (K)	AT4G35100.2	>AT4G35100.2 | Symbols: PIP3 | plasma membrane intrinsic protein 3 | chr4:16708672-16709958 FORWARD LENGTH=280	44.931	22.399	1	7;12;29	10;15;32	10;15;32
EYGVKLTMFHGR	Oxidation (M),GlyGly (K)	AT1G53310.3	>AT1G53310.3 | Symbols: ATPPC1, PEPC1, ATPEPC1, PPC1 | phosphoenolpyruvate carboxylase 1 | chr1:19884261-19888070 REVERSE LENGTH=967	52.928	29.303	1	5	630	630
EYKEALDTFNEK	GlyGly (K)	AT2G36410.2	>AT2G36410.2 | Symbols: | Family of unknown function (DUF662) | chr2:15279041-15280270 FORWARD LENGTH=192	85.554	79.974	1	3	147	147
FAENAKSEGGR	GlyGly (K)	AT1G08090.1	>AT1G08090.1 | Symbols: ATNRT2:1, NRT2, NRT2;1AT, ACH1, LIN1, ATNRT2.1, NRT2.1, NRT2:1 | nitrate transporter 2:1 | chr1:2524139-2525920 FORWARD LENGTH=530	92.062	52.693	1	6	509	509
FAENAKSEGGRR	GlyGly (K)	AT1G08090.1	>AT1G08090.1 | Symbols: ATNRT2:1, NRT2, NRT2;1AT, ACH1, LIN1, ATNRT2.1, NRT2.1, NRT2:1 | nitrate transporter 2:1 | chr1:2524139-2525920 FORWARD LENGTH=530	83.081	45.077	1	6	509	509
FAKILSEER	GlyGly (K)	AT4G37060.1	>AT4G37060.1 | Symbols: PLP5, PLA IVB, AtPLAIVB | PATATIN-like protein 5 | chr4:17461573-17463734 REVERSE LENGTH=414	52.49	43.77	1	3	386	386
FDFQKYIER	GlyGly (K)	AT2G39200.1	>AT2G39200.1 | Symbols: MLO12, ATMLO12 | Seven transmembrane MLO family protein | chr2:16356255-16359797 REVERSE LENGTH=576	54.608	29.743	1	5	269	269
FDLPVDTEHKATVFK	GlyGly (K)	AT1G08090.1	>AT1G08090.1 | Symbols: ATNRT2:1, NRT2, NRT2;1AT, ACH1, LIN1, ATNRT2.1, NRT2.1, NRT2:1 | nitrate transporter 2:1 | chr1:2524139-2525920 FORWARD LENGTH=530	98.439	35.329	1	10	48	48
FDVGVKEIEGWTAR	GlyGly (K)	AT5G59850.1	>AT5G59850.1 | Symbols: | Ribosomal protein S8 family protein | chr5:24112499-24113084 REVERSE LENGTH=130	108.58	51.841	1	6	84	84
FEIVQPEEAKR	GlyGly (K)	AT3G51460.1	>AT3G51460.1 | Symbols: RHD4 | Phosphoinositide phosphatase family protein | chr3:19093007-19097142 FORWARD LENGTH=597	43.604	41.383	1	10	292	292
FESLTDKSK	GlyGly (K)	AT5G52640.1;AT5G56010.1;AT5G56030.1	>AT5G52640.1 | Symbols: HSP81-1, ATHS83, HSP81.1, HSP83, ATHSP90.1, AtHsp90-1, HSP90.1 | heat shock protein 90.1 | chr5:21352542-21355147 FORWARD LENGTH=705<AGI>>AT5G56030.1 | Symbols: HSP81-2, ERD8, HSP90.2, AtHsp90.2 | heat shock protein 81-2 | chr5:22686923-22689433 FORWARD LENGTH=699<AGI>>AT5G56010.1 | Symbols: HSP81-3, Hsp81.3, AtHsp90-3, AtHsp90.3 | heat shock protein 81-3 | chr5:22681410-2…	70.919	37.556	1	7	59|54|54	59|54|54
FGDWDENNPSSADGYTHIFNKVR	GlyGly (K)	AT3G25070.1	>AT3G25070.1 | Symbols: RIN4 | RPM1 interacting protein 4 | chr3:9132458-9133747 FORWARD LENGTH=211	72.086	44.729	1	21	171	171
FIDKLPQGLDTMVGEHGTQLSGGQK	GlyGly (K)	AT1G02520.1	>AT1G02520.1 | Symbols: PGP11 | P-glycoprotein 11 | chr1:524134-528745 FORWARD LENGTH=1278	83.245	48.867	1	4	504	504
FIDKLPQGLDTMVGEHGTQLSGGQK	Oxidation (M),GlyGly (K)	AT1G02520.1	>AT1G02520.1 | Symbols: PGP11 | P-glycoprotein 11 | chr1:524134-528745 FORWARD LENGTH=1278	67.413	56.72	1	4	504	504
FIDMVFKVAEQDNER	Oxidation (M),GlyGly (K)	AT1G15210.1;AT1G59870.1	>AT1G59870.1 | Symbols: PEN3, PDR8, ATPDR8, ABCG36, ATABCG36 | ABC-2 and Plant PDR ABC-type transporter family protein | chr1:22034661-22039844 FORWARD LENGTH=1469<AGI>>AT1G15210.1 | Symbols: PDR7, ATPDR7 | pleiotropic drug resistance 7 | chr1:5231552-5236573 REVERSE LENGTH=1442	105.46	88.706	1	7	107|109	107|109
FIDPKFSELQGHLIK	GlyGly (K)	AT4G35790.1	>AT4G35790.1 | Symbols: ATPLDDELTA, PLDDELTA | phospholipase D delta | chr4:16955774-16959875 REVERSE LENGTH=868	86.467	49.298	1	5	817	817
FIKSEGYGGLYK	GlyGly (K)	AT5G14040.1	>AT5G14040.1 | Symbols: PHT3;1 | phosphate transporter 3;1 | chr5:4531059-4532965 REVERSE LENGTH=375	65.395	43.544	1	3	222	222
FITGEAKEFDVR	GlyGly (K)	AT4G31970.1	>AT4G31970.1 | Symbols: CYP82C2 | cytochrome P450, family 82, subfamily C, polypeptide 2 | chr4:15462408-15464358 FORWARD LENGTH=523	85.522	40.725	1	7	441	441
FIVDNKAGHQENTSEAR	GlyGly (K)	AT3G60600.1	>AT3G60600.1 | Symbols: VAP27-1, VAP, (AT)VAP, VAP27 | vesicle associated protein | chr3:22400537-22402408 FORWARD LENGTH=256	70.281	28.212	1	6	184	184
FKAYFSLQK	GlyGly (K)	AT4G39840.1	>AT4G39840.1 | Symbols: | unknown protein; FUNCTIONS IN: molecular_function unknown; INVOLVED IN: biological_process unknown; LOCATED IN: endomembrane system; EXPRESSED IN: 23 plant structures; EXPRESSED DURING: 13 growth stages; Has 20719 Blast hits to 6096 proteins in 607 species: Archae - 22; Bacteria - 3243; Metazoa - 4364; Fungi - 2270; Plants - 237; Viruses - 128; Other Eukaryotes - 10455 (…	57.55	43.492	1	2	298	298
FKTVEEGIK	GlyGly (K)	AT3G24503.1	>AT3G24503.1 | Symbols: ALDH2C4, ALDH1A, REF1 | aldehyde dehydrogenase 2C4 | chr3:8919732-8923029 REVERSE LENGTH=501	79.489	44.425	1	2	411	411
FLDAKSIDVR	GlyGly (K)	AT1G61350.1	>AT1G61350.1 | Symbols: | ARM repeat superfamily protein | chr1:22634099-22635820 FORWARD LENGTH=573	51.268	32.008	1	5	457	457
FLDNFHVQTKR	GlyGly (K)	AT1G53210.1	>AT1G53210.1 | Symbols: | sodium/calcium exchanger family protein / calcium-binding EF hand family protein | chr1:19844790-19847533 FORWARD LENGTH=585	76.533	53.569	1	10	401	401
FLEQGSEKEK	GlyGly (K)	AT3G57570.1	>AT3G57570.1 | Symbols: | ARM repeat superfamily protein | chr3:21312598-21320105 FORWARD LENGTH=1092	106.04	58.596	1	8	1032	1032
FNEDDQEEDDDEQYKK	GlyGly (K)	AT4G01440.1	>AT4G01440.1 | Symbols: | nodulin MtN21 /EamA-like transporter family protein | chr4:596531-598512 FORWARD LENGTH=365	149.35	65.172	1	15;16	354;355	354;355
FNILKGNEQE	GlyGly (K)	AT1G68070.1	>AT1G68070.1 | Symbols: | Zinc finger, C3HC4 type (RING finger) family protein | chr1:25515412-25516767 REVERSE LENGTH=343	112.84	86.136	1	5	338	338
FNLTTTKPEV	GlyGly (K)	AT5G19600.1	>AT5G19600.1 | Symbols: SULTR3;5 | sulfate transporter 3;5 | chr5:6613113-6616891 REVERSE LENGTH=634	151.97	51.736	1	7	631	631
FPLGEISLQEKDEEEEEKQKR	GlyGly (K)	AT2G43950.1	>AT2G43950.1 | Symbols: OEP37, ATOEP37 | chloroplast outer envelope protein 37 | chr2:18200553-18202644 REVERSE LENGTH=343	61.102	38.888	1	11;18;20	185;192;194	185;192;194
FSDILGPLSEDQEVVLEEGKER	GlyGly (K)	AT1G76900.2	>AT1G76900.2 | Symbols: AtTLP1, TLP1 | tubby like protein 1 | chr1:28882741-28884377 FORWARD LENGTH=455	78.987	40.012	1	20	340	340
FSGQKIYPGR	GlyGly (K)	AT3G53020.1	>AT3G53020.1 | Symbols: STV1, RPL24B, RPL24 | Ribosomal protein L24e family protein | chr3:19660749-19661912 REVERSE LENGTH=163	59.908	30.612	1	5	14	14
FTEYTDEGLKR	GlyGly (K)	AT3G28510.1	>AT3G28510.1 | Symbols: | P-loop containing nucleoside triphosphate hydrolases superfamily protein | chr3:10685656-10687248 FORWARD LENGTH=530	69.721	29.936	1	10	65	65
FVEDGEYGNALEMGKNSNQAGTK	Oxidation (M),GlyGly (K)	AT1G11260.1	>AT1G11260.1 | Symbols: STP1, ATSTP1 | sugar transporter 1 | chr1:3777460-3780133 FORWARD LENGTH=522	152.48	31.067	1	15	512	512
FVEDGEYGNALEMGKNSNQAGTKHV	Oxidation (M),2 GlyGly (K)	AT1G11260.1	>AT1G11260.1 | Symbols: STP1, ATSTP1 | sugar transporter 1 | chr1:3777460-3780133 FORWARD LENGTH=522	63.726	16.792	2	15,23	512,520	512;520
FVEEDNEKFLR	GlyGly (K)	AT2G36380.1	>AT2G36380.1 | Symbols: PDR6, ATPDR6 | pleiotropic drug resistance 6 | chr2:15257583-15263627 FORWARD LENGTH=1453	74.944	39.625	1	8	119	119
FVQYVDDCVVKR	GlyGly (K)	AT3G29310.1	>AT3G29310.1 | Symbols: | calmodulin-binding protein-related | chr3:11249712-11251452 FORWARD LENGTH=551	64.55	44.616	1	11	230	230
FVVLDKNR	GlyGly (K)	AT3G29310.1	>AT3G29310.1 | Symbols: | calmodulin-binding protein-related | chr3:11249712-11251452 FORWARD LENGTH=551	57.281	56.011	1	6	310	310
FVYDKSPEEVTGEEHGK	GlyGly (K)	AT3G16420.3;AT3G16430.2	>AT3G16430.2 | Symbols: JAL31 | jacalin-related lectin 31 | chr3:5581830-5582959 FORWARD LENGTH=296<AGI>>AT3G16420.3 | Symbols: PBP1 | PYK10-binding protein 1 | chr3:5579560-5580674 FORWARD LENGTH=298	67.416	42.338	1	5	195|193	195|193
FYDPLAGKVMIDGK	Oxidation (M),GlyGly (K)	AT3G28860.1	>AT3G28860.1 | Symbols: ATMDR1, ATMDR11, PGP19, MDR11, MDR1, ATPGP19, ABCB19, ATABCB19 | ATP binding cassette subfamily B19 | chr3:10870287-10877286 REVERSE LENGTH=1252	73.887	35.659	1	8	1068	1068
GAGVAVIVYDITSPESFKK	GlyGly (K)	AT3G54840.2	>AT3G54840.2 | Symbols: ARA6, RABF1 | Ras-related small GTP-binding family protein | chr3:20318597-20320737 FORWARD LENGTH=193	61.102	48.288	1	18;19	123;124	123;124
GDVVKGAPVVEPGDDLFWFGRPR	GlyGly (K)	AT2G39200.1	>AT2G39200.1 | Symbols: MLO12, ATMLO12 | Seven transmembrane MLO family protein | chr2:16356255-16359797 REVERSE LENGTH=576	94.837	61.703	1	5	344	344
GEIDGGTTKVAIK	GlyGly (K)	AT3G51550.1	>AT3G51550.1 | Symbols: FER | Malectin/receptor-like protein kinase family protein | chr3:19117877-19120564 REVERSE LENGTH=895	135.86	83	1	9	561	561
GEKIELLVDKTENLR	GlyGly (K)	AT1G04750.2;AT1G04760.1	>AT1G04760.1 | Symbols: ATVAMP726, VAMP726 | vesicle-associated membrane protein 726 | chr1:1334760-1336070 FORWARD LENGTH=220<AGI>>AT1G04750.2 | Symbols: VAMP7B, VAMP721, ATVAMP721, AT VAMP7B | vesicle-associated membrane protein 721 | chr1:1331857-1333426 REVERSE LENGTH=181	91.657	28.319	1	3;10	120;127|158;165	120;127|158;165
GFAKFGK	GlyGly (K)	AT1G54440.1	>AT1G54440.1 | Symbols: | Polynucleotidyl transferase, ribonuclease H fold protein with HRDC domain | chr1:20323284-20327931 FORWARD LENGTH=637	92.279	71.995	1	4	37	37
GFAPDDTGKPR	GlyGly (K)	AT5G64500.1	>AT5G64500.1 | Symbols: | Major facilitator superfamily protein | chr5:25780511-25783474 FORWARD LENGTH=484	95.358	50.284	1	9	243	243
GFETDITVEVNEIKR	GlyGly (K)	AT1G19450.1;AT1G75220.1	>AT1G75220.1 | Symbols: | Major facilitator superfamily protein | chr1:28229412-28232606 REVERSE LENGTH=487<AGI>>AT1G19450.1 | Symbols: | Major facilitator superfamily protein | chr1:6731671-6734633 REVERSE LENGTH=488	110.98	64.439	1	14	259|258	259|258
GFTLEELKAAGIPK	GlyGly (K)	AT3G49010.4	>AT3G49010.4 | Symbols: ATBBC1, BBC1, RSU2 | breast basic conserved 1 | chr3:18166971-18168047 REVERSE LENGTH=204	60.628	54.524	1	8	80	80
GGDEKGGAPADFQPSFQGGGGR	GlyGly (K)	AT4G25740.1	>AT4G25740.1 | Symbols: | RNA binding Plectin/S10 domain-containing protein | chr4:13107488-13108751 REVERSE LENGTH=177	80.277	33.348	1	5	139	139
GGDLPTAKDISR	GlyGly (K)	AT4G15080.1	>AT4G15080.1 | Symbols: | DHHC-type zinc finger family protein | chr4:8609085-8612229 REVERSE LENGTH=718	54.343	39.424	1	8	92	92
GGEAPDKPIDSAVLSR	GlyGly (K)	AT4G04720.1	>AT4G04720.1 | Symbols: CPK21 | calcium-dependent protein kinase 21 | chr4:2394817-2397631 REVERSE LENGTH=531	57.499	44.005	1	7	346	346
GGSGNLTELEVVEEQEKR	GlyGly (K)	AT5G57480.1	>AT5G57480.1 | Symbols: | P-loop containing nucleoside triphosphate hydrolases superfamily protein | chr5:23279406-23280968 REVERSE LENGTH=520	100.58	75.682	1	17	491	491
GHVESVAKLK	GlyGly (K)	AT2G18960.1	>AT2G18960.1 | Symbols: AHA1, PMA, OST2, HA1 | H(+)-ATPase 1 | chr2:8221858-8227268 FORWARD LENGTH=949	70.256	46.001	1	8	934	934
GHVESVVKLK	GlyGly (K)	AT2G24520.1;AT4G30190.1;AT5G57350.2	>AT2G24520.1 | Symbols: AHA5, HA5 | H(+)-ATPase 5 | chr2:10415522-10419730 FORWARD LENGTH=931<AGI>>AT4G30190.1 | Symbols: AHA2, PMA2, HA2 | H(+)-ATPase 2 | chr4:14770820-14775920 REVERSE LENGTH=948<AGI>>AT5G57350.2 | Symbols: HA3 | H(+)-ATPase 3 | chr5:23231208-23236381 REVERSE LENGTH=949	122.19	56.916	1	8	916|934|935	916|934|935
GHVESVVKLK	Phospho (STY),GlyGly (K)	AT2G24520.1;AT4G30190.1;AT5G57350.2	>AT2G24520.1 | Symbols: AHA5, HA5 | H(+)-ATPase 5 | chr2:10415522-10419730 FORWARD LENGTH=931<AGI>>AT4G30190.1 | Symbols: AHA2, PMA2, HA2 | H(+)-ATPase 2 | chr4:14770820-14775920 REVERSE LENGTH=948<AGI>>AT5G57350.2 | Symbols: HA3 | H(+)-ATPase 3 | chr5:23231208-23236381 REVERSE LENGTH=949	44.299	40.015	1	8	916|934|935	916|934|935
GISLKLQEEER	GlyGly (K)	AT3G10610.1	>AT3G10610.1 | Symbols: | Ribosomal S17 family protein | chr3:3319459-3319881 FORWARD LENGTH=140	44.299	43.544	1	5	72	72
GISLKLQEEERER	GlyGly (K)	AT3G10610.1	>AT3G10610.1 | Symbols: | Ribosomal S17 family protein | chr3:3319459-3319881 FORWARD LENGTH=140	72.496	29.689	1	5	72	72
GKDLWKEFLK	GlyGly (K)	AT2G24720.1	>AT2G24720.1 | Symbols: ATGLR2.2, GLR2.2 | glutamate receptor 2.2 | chr2:10522783-10525840 REVERSE LENGTH=920	79.659	52.693	1	6	864	864
GKDLWKEFLKR	GlyGly (K)	AT2G24720.1	>AT2G24720.1 | Symbols: ATGLR2.2, GLR2.2 | glutamate receptor 2.2 | chr2:10522783-10525840 REVERSE LENGTH=920	77.593	30.205	1	6	864	864
GKLNYLPGPLK	GlyGly (K)	AT5G51060.1	>AT5G51060.1 | Symbols: RHD2, ATRBOHC, RBOHC | NADPH/respiratory burst oxidase protein D | chr5:20757484-20762175 REVERSE LENGTH=905	71.692	36.671	1	2	517	517
GKSLEELSGEAEVSHDEK	GlyGly (K)	AT5G43350.1;AT5G43370.2	>AT5G43350.1 | Symbols: ATPT1, PHT1;1 | phosphate transporter 1;1 | chr5:17399918-17401643 REVERSE LENGTH=524<AGI>>AT5G43370.2 | Symbols: PHT1;2 | phosphate transporter 2 | chr5:17416074-17417798 FORWARD LENGTH=524	114.55	43.794	1	2	508|508	508
GLDAEAIKSFPSFVYTEAR	GlyGly (K)	AT4G09100.1	>AT4G09100.1 | Symbols: | RING/U-box superfamily protein | chr4:5811256-5811654 FORWARD LENGTH=132	118.24	67.727	1	8	63	63
GNLEKKRDDNEEEER	2 GlyGly (K)	AT5G45490.2	>AT5G45490.2 | Symbols: | P-loop containing nucleoside triphosphate hydrolases superfamily protein | chr5:18431064-18432128 FORWARD LENGTH=354	57.804	27.767	2	5,6	39,40	39;40
GQGQIEEETKNLK	GlyGly (K)	AT4G21250.1	>AT4G21250.1 | Symbols: | Sulfite exporter TauE/SafE family protein | chr4:11325030-11326637 FORWARD LENGTH=449	55.314	34.179	1	10;13	206;209	206;209
GREEMYDGDSEGKNASVNTGR	Oxidation (M),GlyGly (K)	AT1G32450.1	>AT1G32450.1 | Symbols: NRT1.5 | nitrate transporter 1.5 | chr1:11715337-11719807 REVERSE LENGTH=614	74.047	28.178	1	13	295	295
GSDEFKPFIR	GlyGly (K)	AT4G39220.1	>AT4G39220.1 | Symbols: ATRER1A | Rer1 family protein | chr4:18264280-18265531 FORWARD LENGTH=191	62.823	59.153	1	6	106	106
GSEKPPGPSIFSPLIK	GlyGly (K)	AT2G31880.1	>AT2G31880.1 | Symbols: SOBIR1, EVR | Leucine-rich repeat protein kinase family protein | chr2:13554920-13556845 FORWARD LENGTH=641	86.488	34.395	1	4	321	321
GSGLIKLNGCPIELFQPEILR	GlyGly (K)	AT2G09990.1	>AT2G09990.1 | Symbols: | Ribosomal protein S5 domain 2-like superfamily protein | chr2:3781442-3781882 FORWARD LENGTH=146	72.883	46.178	1	6	33	33
GSQTDTKPISLR	GlyGly (K)	AT2G22660.1	>AT2G22660.1 | Symbols: | Protein of unknown function (duplicated DUF1399) | chr2:9627737-9629957 FORWARD LENGTH=586	154.24	73.499	1	7	450	450
GSYVVKEVK	GlyGly (K)	AT5G49770.1	>AT5G49770.1 | Symbols: | Leucine-rich repeat protein kinase family protein | chr5:20222860-20227267 FORWARD LENGTH=946	78.516	57.859	1	6	843	843
GTEAHYYGSEWNEQEKQK	GlyGly (K)	AT1G08090.1	>AT1G08090.1 | Symbols: ATNRT2:1, NRT2, NRT2;1AT, ACH1, LIN1, ATNRT2.1, NRT2.1, NRT2:1 | nitrate transporter 2:1 | chr1:2524139-2525920 FORWARD LENGTH=530	153.95	34.395	1	16;18	493;495	493;495
GTKPWVSLPK	GlyGly (K)	AT5G07090.2	>AT5G07090.2 | Symbols: | Ribosomal protein S4 (RPS4A) family protein | chr5:2202783-2203805 FORWARD LENGTH=244	42.21	30.139	1	3	215	215
GTNEVDEEFQDLIDASEESKQVK	GlyGly (K)	AT3G19930.1	>AT3G19930.1 | Symbols: STP4, ATSTP4 | sugar transporter 4 | chr3:6935048-6936841 FORWARD LENGTH=514	167.35	54.728	1	20	265	265
GTTSKQHSK	GlyGly (K)	AT3G15355.1	>AT3G15355.1 | Symbols: UBC25, PFU1 | ubiquitin-conjugating enzyme 25 | chr3:5183858-5186669 FORWARD LENGTH=609	90.601	74.301	1	5	327	327
GVADFLQEVISKK	GlyGly (K)	AT3G53480.1	>AT3G53480.1 | Symbols: PIS1, PDR9, ATPDR9, ABCG37 | pleiotropic drug resistance 9 | chr3:19825366-19831644 FORWARD LENGTH=1450	71.241	38.787	1	13	462	462
GVLEGKEVAVK	GlyGly (K)	AT4G28350.1	>AT4G28350.1 | Symbols: | Concanavalin A-like lectin protein kinase family protein | chr4:14026577-14028622 FORWARD LENGTH=649	83.948	46.352	1	6	339	339
GYGKVDEAQDLALK	GlyGly (K)	AT1G53840.1	>AT1G53840.1 | Symbols: ATPME1, PME1 | pectin methylesterase 1 | chr1:20101533-20103458 FORWARD LENGTH=586	89.46	43.316	1	4	12	12
GYKGFSFSNIPSV	GlyGly (K)	AT2G19350.1	>AT2G19350.1 | Symbols: | Eukaryotic protein of unknown function (DUF872) | chr2:8376329-8377097 FORWARD LENGTH=103	71.451	52.49	1	3	93	93
HGGFAYMYFDDDESHKAIQLR	Oxidation (M),GlyGly (K)	AT4G13510.1	>AT4G13510.1 | Symbols: AMT1;1, ATAMT1, ATAMT1;1 | ammonium transporter 1;1 | chr4:7858220-7859725 FORWARD LENGTH=501	157.42	31.41	1	16	477	477
HGGFAYMYFDDDESHKAIQLR	Oxidation (M),Phospho (STY),GlyGly (K)	AT4G13510.1	>AT4G13510.1 | Symbols: AMT1;1, ATAMT1, ATAMT1;1 | ammonium transporter 1;1 | chr4:7858220-7859725 FORWARD LENGTH=501	104.41	56.247	1	16	477	477
HGGFAYMYFDDDESHKAIQLR	Phospho (STY),GlyGly (K)	AT4G13510.1	>AT4G13510.1 | Symbols: AMT1;1, ATAMT1, ATAMT1;1 | ammonium transporter 1;1 | chr4:7858220-7859725 FORWARD LENGTH=501	119.02	30.585	1	16	477	477
HGSDSGVYDKDGR	GlyGly (K)	AT1G70670.1	>AT1G70670.1 | Symbols: | Caleosin-related family protein | chr1:26644830-26645970 FORWARD LENGTH=195	42.789	33.685	1	10	99	99
HHEVEIPGEKAAVEAPENR	GlyGly (K)	AT3G17840.1	>AT3G17840.1 | Symbols: RLK902 | receptor-like kinase 902 | chr3:6106092-6108430 FORWARD LENGTH=647	54.974	37.237	1	10	315	315
HIENDNLKLLK	GlyGly (K)	AT3G53480.1	>AT3G53480.1 | Symbols: PIS1, PDR9, ATPDR9, ABCG37 | pleiotropic drug resistance 9 | chr3:19825366-19831644 FORWARD LENGTH=1450	83.397	40.616	1	8	120	120
HIQVDGKVR	GlyGly (K)	AT5G07090.2	>AT5G07090.2 | Symbols: | Ribosomal protein S4 (RPS4A) family protein | chr5:2202783-2203805 FORWARD LENGTH=244	57.59	56.729	1	7	57	57
HLDNKHVANDPELK	GlyGly (K)	AT5G26850.4	>AT5G26850.4 | Symbols: | Uncharacterized protein | chr5:9445950-9450584 FORWARD LENGTH=983	70.622	44.511	1	5	353	353
HLSTCKLGER	GlyGly (K)	AT3G28450.1	>AT3G28450.1 | Symbols: | Leucine-rich repeat protein kinase family protein | chr3:10667359-10669176 FORWARD LENGTH=605	50.353	33.961	1	6	341	341
IAEILDKGETSR	GlyGly (K)	AT1G58320.1	>AT1G58320.1 | Symbols: | PLAC8 family protein | chr1:21634123-21635303 REVERSE LENGTH=148	143.96	79.693	1	7	52	52
IAFGQLKR	GlyGly (K)	AT5G10290.1	>AT5G10290.1 | Symbols: | leucine-rich repeat transmembrane protein kinase family protein | chr5:3235462-3238171 REVERSE LENGTH=613	86.086	81.381	1	7	276	276
IALPFNFAILDWAAKTR	GlyGly (K)	AT3G03310.1	>AT3G03310.1 | Symbols: ATLCAT3, LCAT3 | lecithin:cholesterol acyltransferase 3 | chr3:778767-781488 REVERSE LENGTH=447	115.31	81.594	1	15	326	326
IASEGLKHR	GlyGly (K)	AT3G04840.1;AT4G34670.1	>AT3G04840.1 | Symbols: | Ribosomal protein S3Ae | chr3:1329751-1331418 FORWARD LENGTH=262<AGI>>AT4G34670.1 | Symbols: | Ribosomal protein S3Ae | chr4:16548724-16550222 FORWARD LENGTH=262	50.805	44.753	1	7	62|62	62
ICLDILKDK	GlyGly (K)	AT1G78870.3	>AT1G78870.3 | Symbols: UBC35, UBC13A | ubiquitin-conjugating enzyme 35 | chr1:29650589-29651858 FORWARD LENGTH=112	84.476	46.891	1	7	94	94
ICLDILKDKWSPALQIR	GlyGly (K)	AT1G78870.3	>AT1G78870.3 | Symbols: UBC35, UBC13A | ubiquitin-conjugating enzyme 35 | chr1:29650589-29651858 FORWARD LENGTH=112	125.52	68.283	1	7;9	94;96	94;96
IDDDTLEGDASTLDLSTKSNLENLIK	GlyGly (K)	AT4G37060.1	>AT4G37060.1 | Symbols: PLP5, PLA IVB, AtPLAIVB | PATATIN-like protein 5 | chr4:17461573-17463734 REVERSE LENGTH=414	145.89	123.29	1	18	340	340
IDEADEEDVETGKATSEK	GlyGly (K)	AT2G40900.1	>AT2G40900.1 | Symbols: | nodulin MtN21 /EamA-like transporter family protein | chr2:17063396-17065514 REVERSE LENGTH=394	98.035	54.288	1	13	365	365
IDEDEKNLVSK	GlyGly (K)	AT1G14290.1	>AT1G14290.1 | Symbols: SBH2 | sphingoid base hydroxylase 2 | chr1:4880307-4881784 REVERSE LENGTH=259	53.252	39.58	1	6	47	47
IDETAKELHETARISQDRLK	Phospho (STY),GlyGly (K)	AT1G04160.1	>AT1G04160.1 | Symbols: XIB, ATXIB, XI-8, XI-B | myosin XI B | chr1:1086495-1096146 FORWARD LENGTH=1500	47.09	47.09	1	6;20	998;1012	998;1012
IDGSGKVQR	GlyGly (K)	AT3G62250.1	>AT3G62250.1 | Symbols: UBQ5 | ubiquitin 5 | chr3:23037138-23037611 FORWARD LENGTH=157	147.29	102.51	1	6	113	113
IDIGGGDEKSDLLGSLVYAGK	GlyGly (K)	AT5G23450.1	>AT5G23450.1 | Symbols: ATLCBK1, LCBK1 | long-chain base (LCB) kinase 1 | chr5:7905041-7908960 REVERSE LENGTH=763	61.767	45.347	1	9	85	85
IDSSDETGTVLENVKGDIELR	GlyGly (K)	AT1G02520.1	>AT1G02520.1 | Symbols: PGP11 | P-glycoprotein 11 | chr1:524134-528745 FORWARD LENGTH=1278	170.38	104.63	1	15	1029	1029
IEAFITRDNDAGDEAKAGK	GlyGly (K)	AT1G01580.1	>AT1G01580.1 | Symbols: FRO2, FRD1, ATFRO2 | ferric reduction oxidase 2 | chr1:209395-212810 FORWARD LENGTH=725	42.647	41.412	1	16	528	528
IEDTLSKPYDR	GlyGly (K)	AT3G53480.1	>AT3G53480.1 | Symbols: PIS1, PDR9, ATPDR9, ABCG37 | pleiotropic drug resistance 9 | chr3:19825366-19831644 FORWARD LENGTH=1450	114.84	37.18	1	7	502	502
IELLVDKTENLR	GlyGly (K)	AT1G04750.2;AT1G04760.1	>AT1G04760.1 | Symbols: ATVAMP726, VAMP726 | vesicle-associated membrane protein 726 | chr1:1334760-1336070 FORWARD LENGTH=220<AGI>>AT1G04750.2 | Symbols: VAMP7B, VAMP721, ATVAMP721, AT VAMP7B | vesicle-associated membrane protein 721 | chr1:1331857-1333426 REVERSE LENGTH=181	162.36	84.999	1	7	127|165	127|165
IFEFNEVIDDLDNNVNGEHPKVDDHNS	GlyGly (K)	AT3G13620.1	>AT3G13620.1 | Symbols: | Amino acid permease family protein | chr3:4450904-4452556 REVERSE LENGTH=478	65.423	27.89	1	21	472	472
IFGVDQTQANTKR	GlyGly (K)	AT4G05200.1	>AT4G05200.1 | Symbols: CRK25 | cysteine-rich RLK (RECEPTOR-like protein kinase) 25 | chr4:2679793-2682309 REVERSE LENGTH=675	113.24	54.343	1	12	507	507
IFVPEGKPLK	GlyGly (K)	AT4G33070.1	>AT4G33070.1 | Symbols: | Thiamine pyrophosphate dependent pyruvate decarboxylase family protein | chr4:15952519-15954676 REVERSE LENGTH=607	72.485	50.878	1	7	399	399
IFYTGSSKIGR	GlyGly (K)	AT1G44170.3	>AT1G44170.3 | Symbols: ALDH3H1, ALDH4 | aldehyde dehydrogenase 3H1 | chr1:16796564-16798574 REVERSE LENGTH=421	54.471	45.829	1	8	136	136
IGAFEEELKAVLPKEVEAAR	GlyGly (K)	AT3G53260.1	>AT3G53260.1 | Symbols: PAL2, ATPAL2 | phenylalanine ammonia-lyase 2 | chr3:19744256-19746619 REVERSE LENGTH=717	95.666	62.765	1	14	633	633
IGGGSFKEAPVK	GlyGly (K)	AT1G77885.1	>AT1G77885.1 | Symbols: | unknown protein; BEST Arabidopsis thaliana protein match is: unknown protein (TAIR:AT1G22065.1); Has 35333 Blast hits to 34131 proteins in 2444 species: Archae - 798; Bacteria - 22429; Metazoa - 974; Fungi - 991; Plants - 531; Viruses - 0; Other Eukaryotes - 9610 (source: NCBI BLink). | chr1:29290371-29290604 FORWARD LENGTH=77	47.915	42.789	1	7	41	41
IGSTDEPVITDSFKVGEPGK	GlyGly (K)	AT1G72150.1	>AT1G72150.1 | Symbols: PATL1 | PATELLIN 1 | chr1:27148558-27150652 FORWARD LENGTH=573	65.784	55.763	1	14	545	545
IIGVDFNSKR	GlyGly (K)	AT1G77120.1	>AT1G77120.1 | Symbols: ADH1, ADH, ATADH, ATADH1 | alcohol dehydrogenase 1 | chr1:28975509-28977216 FORWARD LENGTH=379	98.044	58.981	1	9	230	230
IKEVSHEWDLVNK	GlyGly (K)	AT5G56010.1;AT5G56030.1	>AT5G56030.1 | Symbols: HSP81-2, ERD8, HSP90.2, AtHsp90.2 | heat shock protein 81-2 | chr5:22686923-22689433 FORWARD LENGTH=699<AGI>>AT5G56010.1 | Symbols: HSP81-3, Hsp81.3, AtHsp90-3, AtHsp90.3 | heat shock protein 81-3 | chr5:22681410-22683911 FORWARD LENGTH=699	122.33	42.083	1	2	252|252	252
IKQGEDDPNSFLP	GlyGly (K)	AT1G20823.1	>AT1G20823.1 | Symbols: | RING/U-box superfamily protein | chr1:7238880-7239473 FORWARD LENGTH=197	109.59	55.567	1	2	186	186
ILAQATLEPELDLEGSNKK	GlyGly (K)	AT5G27930.2	>AT5G27930.2 | Symbols: | Protein phosphatase 2C family protein | chr5:9958199-9960219 REVERSE LENGTH=373	87.16	61.102	1	18;19	142;143	142;143
ILMGTDVVKNVNK	Oxidation (M),GlyGly (K)	AT5G22770.3	>AT5G22770.3 | Symbols: alpha-ADR | alpha-adaptin | chr5:7579844-7588026 REVERSE LENGTH=1012	104.87	55.261	1	9;13	288;292	288;292
ILQNIQDGVFDVSNESSGIKIGYGR	GlyGly (K)	AT4G35860.1	>AT4G35860.1 | Symbols: ATRABB1B, ATGB2, ATRAB2C, GB2 | GTP-binding 2 | chr4:16987118-16988839 REVERSE LENGTH=211	66.383	52.483	1	20	186	186
IPAKTLDQFYSR	GlyGly (K)	AT1G76030.1	>AT1G76030.1 | Symbols: | ATPase, V1 complex, subunit B protein | chr1:28534134-28536916 FORWARD LENGTH=486	78.964	56.414	1	4	474	474
IPGQEVPDKSAK	GlyGly (K)	AT5G45480.1	>AT5G45480.1 | Symbols: | Protein of unknown function (DUF594) | chr5:18426296-18428929 REVERSE LENGTH=877	90.108	44.457	1	9	458	458
IPIEEVFQQLKCSR	GlyGly (K)	AT4G30190.1;AT5G57350.2	>AT4G30190.1 | Symbols: AHA2, PMA2, HA2 | H(+)-ATPase 2 | chr4:14770820-14775920 REVERSE LENGTH=948<AGI>>AT5G57350.2 | Symbols: HA3 | H(+)-ATPase 3 | chr5:23231208-23236381 REVERSE LENGTH=949	49.298	47.621	1	11	27|28	27|28
IPYEEIESGTKGFDEK	GlyGly (K)	AT4G04960.1	>AT4G04960.1 | Symbols: | Concanavalin A-like lectin protein kinase family protein | chr4:2533096-2535156 FORWARD LENGTH=686	46.319	44.299	1	11	345	345
IQASSKDLK	2 GlyGly (K)	AT3G47460.1	>AT3G47460.1 | Symbols: ATSMC2 | Structural maintenance of chromosomes (SMC) family protein | chr3:17486765-17493178 FORWARD LENGTH=1171	56.729	43.442	2	6,9	805,808	805;808
IQDKEGIPPDQQR	GlyGly (K)	AT3G62250.1;AT2G35635.1;AT1G55060.1;AT5G37640.1	>AT1G55060.1 | Symbols: UBQ12 | ubiquitin 12 | chr1:20549533-20550225 FORWARD LENGTH=230<AGI>>AT2G35635.1 | Symbols: UBQ7, RUB2 | ubiquitin 7 | chr2:14981044-14981943 FORWARD LENGTH=154<AGI>>AT3G62250.1 | Symbols: UBQ5 | ubiquitin 5 | chr3:23037138-23037611 FORWARD LENGTH=157<AGI>>AT5G37640.1 | Symbols: UBQ9 | ubiquitin 9 | chr5:14952782-14953750 REVERSE LENGTH=322	151.26	30.998	1	4	33|33|109|187	33|33|109|187
IREKYPDR	GlyGly (K)	AT2G45170.2	>AT2G45170.2 | Symbols: ATATG8E, ATG8E | AUTOPHAGY 8E | chr2:18624545-18625526 FORWARD LENGTH=122	49.715	43.083	1	4	26	26
ISDFGLAKLNDDENTHISTR	GlyGly (K)	AT1G53430.2	>AT1G53430.2 | Symbols: | Leucine-rich repeat transmembrane protein kinase | chr1:19936073-19940959 FORWARD LENGTH=997	57.496	30.945	1	8	777	777
ISDKQEEGLLGLGNLR	GlyGly (K)	AT2G23950.1	>AT2G23950.1 | Symbols: | Leucine-rich repeat protein kinase family protein | chr2:10187204-10189969 REVERSE LENGTH=634	54.501	44.294	1	4	273	273
ISKEEFGLIFDELDDTR	GlyGly (K)	AT4G03560.1	>AT4G03560.1 | Symbols: ATTPC1, TPC1, ATCCH1, FOU2 | two-pore channel 1 | chr4:1580253-1585691 FORWARD LENGTH=733	63.691	54.764	1	3	365	365
ITSKLLETLEEFVR	GlyGly (K)	AT4G32285.2	>AT4G32285.2 | Symbols: | ENTH/ANTH/VHS superfamily protein | chr4:15586003-15587910 FORWARD LENGTH=635	110.98	81.311	1	4	344	344
ITVKDGGLIVSK	GlyGly (K)	AT1G53633.1	>AT1G53633.1 | Symbols: | unknown protein; FUNCTIONS IN: molecular_function unknown; INVOLVED IN: biological_process unknown; LOCATED IN: cellular_component unknown; Has 5 Blast hits to 5 proteins in 2 species: Archae - 0; Bacteria - 0; Metazoa - 2; Fungi - 0; Plants - 3; Viruses - 0; Other Eukaryotes - 0 (source: NCBI BLink). | chr1:20017504-20017932 REVERSE LENGTH=111	76.943	49.333	1	4	70	70
IVAKSQELPITNVVK	GlyGly (K)	AT1G44800.1	>AT1G44800.1 | Symbols: | nodulin MtN21 /EamA-like transporter family protein | chr1:16914342-16916858 REVERSE LENGTH=370	109.24	32.815	1	4	340	340
IVLGWKLR	GlyGly (K)	AT2G19130.1	>AT2G19130.1 | Symbols: | S-locus lectin protein kinase family protein | chr2:8293789-8296275 FORWARD LENGTH=828	129.96	83.801	1	6	591	591
IYHPNIDKLGR	GlyGly (K)	AT1G78870.3	>AT1G78870.3 | Symbols: UBC35, UBC13A | ubiquitin-conjugating enzyme 35 | chr1:29650589-29651858 FORWARD LENGTH=112	100.72	69.979	1	8	84	84
IYVPEGKPLRDNPNESLR	GlyGly (K)	AT5G54960.1	>AT5G54960.1 | Symbols: PDC2 | pyruvate decarboxylase-2 | chr5:22310858-22312681 REVERSE LENGTH=607	42.813	34.094	1	7	399	399
KAADALHQEER	GlyGly (K)	AT5G01460.1	>AT5G01460.1 | Symbols: | LMBR1-like membrane protein | chr5:186823-190008 FORWARD LENGTH=509	85.845	74.162	1	1	268	268
KAADGLHQEER	GlyGly (K)	AT3G08930.1	>AT3G08930.1 | Symbols: | LMBR1-like membrane protein | chr3:2713562-2717058 FORWARD LENGTH=509	61.65	24.853	1	1	268	268
KALSPEPK	2 GlyGly (K)	AT3G52290.1	>AT3G52290.1 | Symbols: IQD3 | IQ-domain 3 | chr3:19394441-19396196 FORWARD LENGTH=430	51.787	36.975	2	1,8	11,18	11;18
KAMNEINAAQR	Oxidation (M),GlyGly (K)	AT5G51570.1	>AT5G51570.1 | Symbols: | SPFH/Band 7/PHB domain-containing membrane-associated protein family | chr5:20949511-20951234 FORWARD LENGTH=292	57.598	29.936	1	1	161	161
KDGEVELGDAER	GlyGly (K)	AT2G20780.1	>AT2G20780.1 | Symbols: | Major facilitator superfamily protein | chr2:8947496-8949170 REVERSE LENGTH=526	81.865	60.434	1	1	507	507
KEGEEETRDGTVDYYGRPSIR	GlyGly (K)	AT1G32450.1	>AT1G32450.1 | Symbols: NRT1.5 | nitrate transporter 1.5 | chr1:11715337-11719807 REVERSE LENGTH=614	55.763	28.412	1	1	15	15
KELSDMLTESLKPTR	Oxidation (M),GlyGly (K)	AT4G25090.1	>AT4G25090.1 | Symbols: | Riboflavin synthase-like superfamily protein | chr4:12878930-12883599 REVERSE LENGTH=849	50.305	31.914	1	1	267	267
KEQVVEKLTAPK	GlyGly (K)	AT5G35200.1	>AT5G35200.1 | Symbols: | ENTH/ANTH/VHS superfamily protein | chr5:13462463-13465581 REVERSE LENGTH=544	59.898	45.28	1	7	317	317
KEVVEEEKPR	GlyGly (K)	AT5G44610.1	>AT5G44610.1 | Symbols: MAP18, PCAP2 | microtubule-associated protein 18 | chr5:17993718-17994224 REVERSE LENGTH=168	96.015	33.961	1	1	23	23
KFGDLFLLR	GlyGly (K)	AT2G30490.1	>AT2G30490.1 | Symbols: ATC4H, C4H, CYP73A5, REF3 | cinnamate-4-hydroxylase | chr2:12993861-12995683 REVERSE LENGTH=505	80.231	45.137	1	1	64	64
KFNLEGSFEAMNR	Oxidation (M),GlyGly (K)	AT2G37110.1	>AT2G37110.1 | Symbols: | PLAC8 family protein | chr2:15592689-15593726 FORWARD LENGTH=242	93.766	47.938	1	1	160	160
KFPNEDAFLESGLSR	GlyGly (K)	AT1G08930.2	>AT1G08930.2 | Symbols: ERD6 | Major facilitator superfamily protein | chr1:2873604-2876979 FORWARD LENGTH=496	77.068	32.341	1	1	22	22
KFTYSEVTK	GlyGly (K)	AT5G59680.1	>AT5G59680.1 | Symbols: | Leucine-rich repeat protein kinase family protein | chr5:24046792-24050801 FORWARD LENGTH=887	76.064	40.715	1	1	569	569
KFVADGVFYAELNEVLTR	GlyGly (K)	AT2G31610.1;AT3G53870.1;AT5G35530.1	>AT2G31610.1 | Symbols: | Ribosomal protein S3 family protein | chr2:13450384-13451669 FORWARD LENGTH=250<AGI>>AT3G53870.1 | Symbols: | Ribosomal protein S3 family protein | chr3:19951547-19952782 FORWARD LENGTH=249<AGI>>AT5G35530.1 | Symbols: | Ribosomal protein S3 family protein | chr5:13710355-13712192 REVERSE LENGTH=248	135.09	67.43	1	1	10|10|10	10
KGDLLLGDVAFQSR	GlyGly (K)	AT3G01280.1	>AT3G01280.1 | Symbols: VDAC1, ATVDAC1 | voltage dependent anion channel 1 | chr3:85754-87612 FORWARD LENGTH=276	69.729	42.813	1	1	48	48
KGDLLMSCDTR	Oxidation (M),GlyGly (K)	AT2G29220.1	>AT2G29220.1 | Symbols: | Concanavalin A-like lectin protein kinase family protein | chr2:12562781-12564664 REVERSE LENGTH=627	92.247	75.819	1	1	562	562
KGENDLPGLTDTEKPR	GlyGly (K)	AT4G31700.1	>AT4G31700.1 | Symbols: RPS6, RPS6A | ribosomal protein S6 | chr4:15346306-15347714 REVERSE LENGTH=250	50.079	33.308	1	14	131	131
KGQSVAIFGLGAVGLGAAEGAR	GlyGly (K)	AT1G77120.1	>AT1G77120.1 | Symbols: ADH1, ADH, ATADH, ATADH1 | alcohol dehydrogenase 1 | chr1:28975509-28977216 FORWARD LENGTH=379	118.22	63.726	1	1	194	194
KGSDVEDGGPGPR	GlyGly (K)	AT5G57090.1	>AT5G57090.1 | Symbols: EIR1, WAV6, ATPIN2, PIN2, AGR, AGR1 | Auxin efflux carrier family protein | chr5:23100765-23104456 FORWARD LENGTH=647	142.07	64.224	1	1	464	464
KHLDVVFFK	GlyGly (K)	AT5G42980.1	>AT5G42980.1 | Symbols: ATTRX3, ATH3, ATTRXH3, TRXH3, TRX3 | thioredoxin 3 | chr5:17242772-17243718 FORWARD LENGTH=118	44.309	33.961	1	1	55	55
KIDGEDGKGPVGSPVGLVDSLASLPR	GlyGly (K)	AT3G09470.2	>AT3G09470.2 | Symbols: | Major facilitator superfamily protein | chr3:2911668-2914410 REVERSE LENGTH=437	50.783	50.029	1	1;8	214;221	214;221
KIEDTLSKPYDR	GlyGly (K)	AT3G53480.1	>AT3G53480.1 | Symbols: PIS1, PDR9, ATPDR9, ABCG37 | pleiotropic drug resistance 9 | chr3:19825366-19831644 FORWARD LENGTH=1450	70.977	34.898	1	1;8	495;502	495;502
KILFEETGSPLIPLEEFR	GlyGly (K)	AT3G03270.2	>AT3G03270.2 | Symbols: | Adenine nucleotide alpha hydrolases-like superfamily protein | chr3:762136-763075 REVERSE LENGTH=159	70.335	55.33	1	1	50	50
KILTDMTR	Oxidation (M),GlyGly (K)	AT5G39510.1	>AT5G39510.1 | Symbols: VTI11, ATVTI1A, ATVTI11, ZIG, SGR4, VTI1A, ZIG1 | Vesicle transport v-SNARE family protein | chr5:15822035-15823591 FORWARD LENGTH=221	60.59	42.109	1	1	184	184
KLADWEAELR	GlyGly (K)	AT1G32050.1	>AT1G32050.1 | Symbols: | SCAMP family protein | chr1:11528616-11530974 FORWARD LENGTH=264	112.83	47.844	1	1	60	60
KLASLELGSVSVR	GlyGly (K)	AT2G27690.1	>AT2G27690.1 | Symbols: CYP94C1 | cytochrome P450, family 94, subfamily C, polypeptide 1 | chr2:11809373-11810860 FORWARD LENGTH=495	49.298	45.825	1	1	126	126
KLDFSSGGVSTIFQVNDMK	Oxidation (M),GlyGly (K)	AT1G72160.1	>AT1G72160.1 | Symbols: | Sec14p-like phosphatidylinositol transfer family protein | chr1:27153823-27155609 REVERSE LENGTH=490	76.329	50.226	1	1	266	266
KLELPADPSYLYDVDDIIAAEGSMKGK	GlyGly (K)	AT1G12110.1	>AT1G12110.1 | Symbols: NRT1.1, CHL1-1, NRT1, B-1, ATNRT1, CHL1 | nitrate transporter 1.1 | chr1:4105341-4109290 FORWARD LENGTH=590	102.6	61.488	1	1;25;27	267;291;293	267;291;293
KLELPADPSYLYDVDDIIAAEGSMKGK	Oxidation (M),GlyGly (K)	AT1G12110.1	>AT1G12110.1 | Symbols: NRT1.1, CHL1-1, NRT1, B-1, ATNRT1, CHL1 | nitrate transporter 1.1 | chr1:4105341-4109290 FORWARD LENGTH=590	128.06	93.596	1	1;25;27	267;291;293	267;291;293
KLELPADPSYLYDVDDIIAAEGSMKGK	Oxidation (M),Phospho (STY),GlyGly (K)	AT1G12110.1	>AT1G12110.1 | Symbols: NRT1.1, CHL1-1, NRT1, B-1, ATNRT1, CHL1 | nitrate transporter 1.1 | chr1:4105341-4109290 FORWARD LENGTH=590	47.191	43.579	1	1;25;27	267;291;293	267;291;293
KLESIELELVR	GlyGly (K)	AT3G50480.1	>AT3G50480.1 | Symbols: HR4 | homolog of RPW8 4 | chr3:18733287-18734180 FORWARD LENGTH=200	88.338	58.674	1	1	108	108
KLFLTIDANNDGHLSAAELK	GlyGly (K)	AT1G53210.1	>AT1G53210.1 | Symbols: | sodium/calcium exchanger family protein / calcium-binding EF hand family protein | chr1:19844790-19847533 FORWARD LENGTH=585	104.61	39.863	1	1	306	306
KLLLDVEGSSVGVLVCGPK	GlyGly (K)	AT1G01580.1	>AT1G01580.1 | Symbols: FRO2, FRD1, ATFRO2 | ferric reduction oxidase 2 | chr1:209395-212810 FORWARD LENGTH=725	69.081	47.754	1	1	680	680
KLLLQAETK	GlyGly (K)	AT4G25090.1	>AT4G25090.1 | Symbols: | Riboflavin synthase-like superfamily protein | chr4:12878930-12883599 REVERSE LENGTH=849	66.621	31.843	1	1	247	247
KLNSEGNFDEVSQPPPR	GlyGly (K)	AT1G61180.1	>AT1G61180.1 | Symbols: | LRR and NB-ARC domains-containing disease resistance protein | chr1:22551486-22554330 FORWARD LENGTH=889	66.965	25.167	1	1	126	126
KMSFTEDDIIDSIKEENLIGR	Oxidation (M),GlyGly (K)	AT1G09970.1	>AT1G09970.1 | Symbols: LRR XI-23, RLK7 | Leucine-rich receptor-like protein kinase family protein | chr1:3252408-3255428 FORWARD LENGTH=976	95.195	36.246	1	1	654	654
KMYGEASQVANDAVGSIR	Oxidation (M),GlyGly (K)	AT2G47000.1	>AT2G47000.1 | Symbols: MDR4, PGP4, ABCB4, ATPGP4 | ATP binding cassette subfamily B4 | chr2:19310008-19314750 REVERSE LENGTH=1286	40.179	40.085	1	1	895	895
KNPDSATKGIVLR	GlyGly (K)	AT2G30490.1	>AT2G30490.1 | Symbols: ATC4H, C4H, CYP73A5, REF3 | cinnamate-4-hydroxylase | chr2:12993861-12995683 REVERSE LENGTH=505	83.617	42.469	1	8	170	170
KPAADDPVKTNK	GlyGly (K)	AT5G10840.1	>AT5G10840.1 | Symbols: | Endomembrane protein 70 protein family | chr5:3424910-3427797 REVERSE LENGTH=648	106.26	54.343	1	9	488	488
KPAIEDPVKTNK	GlyGly (K)	AT3G13772.1	>AT3G13772.1 | Symbols: TMN7, AtTMN7 | transmembrane nine 7 | chr3:4521712-4524394 REVERSE LENGTH=641	92.19	52.576	1	9	481	481
KPAPPPSTYVIQVPK	GlyGly (K)	AT2G27080.2	>AT2G27080.2 | Symbols: | Late embryogenesis abundant (LEA) hydroxyproline-rich glycoprotein family | chr2:11566383-11567165 FORWARD LENGTH=260	53.3	32.523	1	1	29	29
KPAPPPSTYVIQVPKDQIYR	GlyGly (K)	AT2G27080.2	>AT2G27080.2 | Symbols: | Late embryogenesis abundant (LEA) hydroxyproline-rich glycoprotein family | chr2:11566383-11567165 FORWARD LENGTH=260	78.794	37.112	1	15	43	43
KPEEINKEEYAAFYK	GlyGly (K)	AT5G56010.1;AT5G56030.1	>AT5G56030.1 | Symbols: HSP81-2, ERD8, HSP90.2, AtHsp90.2 | heat shock protein 81-2 | chr5:22686923-22689433 FORWARD LENGTH=699<AGI>>AT5G56010.1 | Symbols: HSP81-3, Hsp81.3, AtHsp90-3, AtHsp90.3 | heat shock protein 81-3 | chr5:22681410-22683911 FORWARD LENGTH=699	68.044	31.089	1	7	277|277	277
KPPLDDPVKTNK	GlyGly (K)	AT5G25100.1	>AT5G25100.1 | Symbols: | Endomembrane protein 70 protein family | chr5:8648374-8651015 REVERSE LENGTH=644	92.781	66.393	1	9	484	484
KPQNLSVPVLMPGDNTPK	Oxidation (M),GlyGly (K)	AT5G65660.1	>AT5G65660.1 | Symbols: | hydroxyproline-rich glycoprotein family protein | chr5:26245444-26246245 REVERSE LENGTH=136	54.288	40.759	1	1	80	80
KQCEGPIKDGIK	GlyGly (K)	AT1G02520.1	>AT1G02520.1 | Symbols: PGP11 | P-glycoprotein 11 | chr1:524134-528745 FORWARD LENGTH=1278	107.37	58.098	1	1	919	919
KQPTPPGLNKR	GlyGly (K)	AT1G53633.1	>AT1G53633.1 | Symbols: | unknown protein; FUNCTIONS IN: molecular_function unknown; INVOLVED IN: biological_process unknown; LOCATED IN: cellular_component unknown; Has 5 Blast hits to 5 proteins in 2 species: Archae - 0; Bacteria - 0; Metazoa - 2; Fungi - 0; Plants - 3; Viruses - 0; Other Eukaryotes - 0 (source: NCBI BLink). | chr1:20017504-20017932 REVERSE LENGTH=111	56.359	38.875	1	10	65	65
KRDDNEEEERLK	GlyGly (K)	AT5G45490.2	>AT5G45490.2 | Symbols: | P-loop containing nucleoside triphosphate hydrolases superfamily protein | chr5:18431064-18432128 FORWARD LENGTH=354	146.36	36.847	1	1	40	40
KRDDNEEEERLKTESK	GlyGly (K)	AT5G45490.2	>AT5G45490.2 | Symbols: | P-loop containing nucleoside triphosphate hydrolases superfamily protein | chr5:18431064-18432128 FORWARD LENGTH=354	64.52	17.701	1	1	40	40
KSNLGWETR	GlyGly (K)	AT1G09970.1	>AT1G09970.1 | Symbols: LRR XI-23, RLK7 | Leucine-rich receptor-like protein kinase family protein | chr1:3252408-3255428 FORWARD LENGTH=976	76.465	32.523	1	1	771	771
KTALEDEEDELLAR	GlyGly (K)	AT5G66620.1	>AT5G66620.1 | Symbols: DAR6 | DA1-related protein 6 | chr5:26588585-26592006 FORWARD LENGTH=644	90.367	60.55	1	1	113	113
KTLIDDLDAFSK	GlyGly (K)	AT1G43910.1	>AT1G43910.1 | Symbols: | P-loop containing nucleoside triphosphate hydrolases superfamily protein | chr1:16656050-16657628 REVERSE LENGTH=475	53.001	33.685	1	1	215	215
KVEMLDGVTIVR	Oxidation (M),GlyGly (K)	AT1G33140.1	>AT1G33140.1 | Symbols: PGY2 | Ribosomal protein L6 family | chr1:12023360-12024502 FORWARD LENGTH=194	51.135	44.511	1	1	128	128
KVEQEDGTKWETQFFDSK	GlyGly (K)	AT2G25790.1	>AT2G25790.1 | Symbols: | Leucine-rich receptor-like protein kinase family protein | chr2:11000631-11004031 FORWARD LENGTH=960	87.676	27.224	1	9	677	677
KVLSIIDK	GlyGly (K)	AT4G30190.1	>AT4G30190.1 | Symbols: AHA2, PMA2, HA2 | H(+)-ATPase 2 | chr4:14770820-14775920 REVERSE LENGTH=948	121.05	87.308	1	1	442	442
KVLSIIDKYAER	GlyGly (K)	AT4G30190.1	>AT4G30190.1 | Symbols: AHA2, PMA2, HA2 | H(+)-ATPase 2 | chr4:14770820-14775920 REVERSE LENGTH=948	97.69	60.434	1	1;8	442;449	442;449
KYIEAGVSEHAKSLGPK	GlyGly (K)	AT1G15690.1	>AT1G15690.1 | Symbols: AVP1, ATAVP3, AVP-3, AtVHP1;1 | Inorganic H pyrophosphatase family protein | chr1:5399115-5402185 FORWARD LENGTH=770	59.513	27.85	1	12	710	710
KYIISYINEQVELDSR	GlyGly (K)	AT3G47210.1	>AT3G47210.1 | Symbols: | Plant protein of unknown function (DUF247) | chr3:17385545-17386969 FORWARD LENGTH=474	85.619	67.646	1	1	62	62
KYKLEAEIEGSGER	GlyGly (K)	AT5G62390.1	>AT5G62390.1 | Symbols: ATBAG7, BAG7 | BCL-2-associated athanogene 7 | chr5:25052377-25054170 REVERSE LENGTH=446	65.092	46.964	1	1;3	142;144	142;144
KYKWEAEIQGPLER	GlyGly (K)	AT5G62390.1	>AT5G62390.1 | Symbols: ATBAG7, BAG7 | BCL-2-associated athanogene 7 | chr5:25052377-25054170 REVERSE LENGTH=446	91.207	29.013	1	1;3	128;130	128;130
LALEEIKLK	GlyGly (K)	AT1G43170.9	>AT1G43170.9 | Symbols: RP1 | ribosomal protein 1 | chr1:16266992-16268631 FORWARD LENGTH=389	46.462	31.871	1	7	359	359
LATNDFDESNVIGKGGSGTVFR	GlyGly (K)	AT1G80870.1	>AT1G80870.1 | Symbols: | Protein kinase superfamily protein | chr1:30392133-30394211 FORWARD LENGTH=692	55.127	36.246	1	14	89	89
LDPSSYLYFPYEPGKQVR	GlyGly (K)	AT5G54110.1	>AT5G54110.1 | Symbols: ATMAMI, MAMI | membrane-associated mannitol-induced | chr5:21958356-21960367 FORWARD LENGTH=266	47.754	39.12	1	15	93	93
LDSELTSLGKSIEIGK	GlyGly (K)	AT1G13480.1	>AT1G13480.1 | Symbols: | Protein of unknown function (DUF1262) | chr1:4622783-4624043 REVERSE LENGTH=387	71.08	60.489	1	10	211	211
LELLVDKTANMQGNTFR	Oxidation (M),GlyGly (K)	AT4G32150.1	>AT4G32150.1 | Symbols: VAMP711, ATVAMP711 | vesicle-associated membrane protein 711 | chr4:15526407-15527651 REVERSE LENGTH=219	75.911	42.338	1	7	161	161
LELPADPSYLYDVDDIIAAEGSMKGK	Oxidation (M),GlyGly (K)	AT1G12110.1	>AT1G12110.1 | Symbols: NRT1.1, CHL1-1, NRT1, B-1, ATNRT1, CHL1 | nitrate transporter 1.1 | chr1:4105341-4109290 FORWARD LENGTH=590	90.633	44.3	1	24;26	291;293	291;293
LEPEYPLKYLCDR	GlyGly (K)	AT5G62390.1	>AT5G62390.1 | Symbols: ATBAG7, BAG7 | BCL-2-associated athanogene 7 | chr5:25052377-25054170 REVERSE LENGTH=446	105.78	67.275	1	8	90	90
LETEQKAVLAEK	GlyGly (K)	AT1G30360.1	>AT1G30360.1 | Symbols: ERD4 | Early-responsive to dehydration stress protein (ERD4) | chr1:10715892-10718799 FORWARD LENGTH=724	53.252	32.567	1	6	300	300
LGELEAELVEINANNDKLQR	GlyGly (K)	AT4G39080.1	>AT4G39080.1 | Symbols: VHA-A3 | vacuolar proton ATPase A3 | chr4:18209513-18214752 FORWARD LENGTH=821	152.71	51.819	1	17	126	126
LGKLSGDCETVTPEECQR	GlyGly (K)	AT1G26440.4	>AT1G26440.4 | Symbols: ATUPS5, UPS5 | ureide permease 5 | chr1:9144109-9145673 REVERSE LENGTH=351	43.208	41.86	1	3	122	122
LIDFKVEEAK	GlyGly (K)	AT5G59260.1	>AT5G59260.1 | Symbols: | Concanavalin A-like lectin protein kinase family protein | chr5:23907901-23909925 REVERSE LENGTH=674	60.102	48.998	1	5	592	592
LIDGYLAEVAPDVNLKLPK	GlyGly (K)	AT1G30440.1	>AT1G30440.1 | Symbols: | Phototropic-responsive NPH3 family protein | chr1:10759475-10762199 FORWARD LENGTH=665	83.253	68.41	1	16	426	426
LIFAGKQLEDGR	GlyGly (K)	AT3G62250.1;AT2G35635.1;AT1G55060.1;AT5G37640.1	>AT1G55060.1 | Symbols: UBQ12 | ubiquitin 12 | chr1:20549533-20550225 FORWARD LENGTH=230<AGI>>AT2G35635.1 | Symbols: UBQ7, RUB2 | ubiquitin 7 | chr2:14981044-14981943 FORWARD LENGTH=154<AGI>>AT3G62250.1 | Symbols: UBQ5 | ubiquitin 5 | chr3:23037138-23037611 FORWARD LENGTH=157<AGI>>AT5G37640.1 | Symbols: UBQ9 | ubiquitin 9 | chr5:14952782-14953750 REVERSE LENGTH=322	206.49	28.903	1	6	48|48|48;124|202	48|48|48;124|202
LIFAGKQLEDGRTLADYNIQK	GlyGly (K)	AT3G62250.1;AT2G35635.1;AT1G55060.1;AT5G37640.1	>AT1G55060.1 | Symbols: UBQ12 | ubiquitin 12 | chr1:20549533-20550225 FORWARD LENGTH=230<AGI>>AT2G35635.1 | Symbols: UBQ7, RUB2 | ubiquitin 7 | chr2:14981044-14981943 FORWARD LENGTH=154<AGI>>AT3G62250.1 | Symbols: UBQ5 | ubiquitin 5 | chr3:23037138-23037611 FORWARD LENGTH=157<AGI>>AT5G37640.1 | Symbols: UBQ9 | ubiquitin 9 | chr5:14952782-14953750 REVERSE LENGTH=322	227.89	20.596	1	6	48|48|124|202	48|48|124|202
LIFAGKQLEDGRTLADYNIQKESTLHLVLR	GlyGly (K)	AT3G62250.1;AT2G35635.1;AT1G55060.1;AT5G37640.1	>AT1G55060.1 | Symbols: UBQ12 | ubiquitin 12 | chr1:20549533-20550225 FORWARD LENGTH=230<AGI>>AT2G35635.1 | Symbols: UBQ7, RUB2 | ubiquitin 7 | chr2:14981044-14981943 FORWARD LENGTH=154<AGI>>AT3G62250.1 | Symbols: UBQ5 | ubiquitin 5 | chr3:23037138-23037611 FORWARD LENGTH=157<AGI>>AT5G37640.1 | Symbols: UBQ9 | ubiquitin 9 | chr5:14952782-14953750 REVERSE LENGTH=322	49.445	21.618	1	6	48|48|124|202	48|48|124|202
LIFPFKVVSR	GlyGly (K)	AT3G29310.1	>AT3G29310.1 | Symbols: | calmodulin-binding protein-related | chr3:11249712-11251452 FORWARD LENGTH=551	56.404	55.401	1	6	182	182
LISTGESETFLQKAIQEQGR	GlyGly (K)	AT3G52400.1	>AT3G52400.1 | Symbols: SYP122, ATSYP122 | syntaxin of plants 122 | chr3:19425835-19427032 REVERSE LENGTH=341	88.551	65.784	1	13	199	199
LKAIVPEPFR	GlyGly (K)	AT1G19250.1	>AT1G19250.1 | Symbols: FMO1 | flavin-dependent monooxygenase 1 | chr1:6650656-6653053 REVERSE LENGTH=530	65.224	33.875	1	2	387	387
LKGLDIDTAGHHYTV	GlyGly (K)	AT2G18960.1	>AT2G18960.1 | Symbols: AHA1, PMA, OST2, HA1 | H(+)-ATPase 1 | chr2:8221858-8227268 FORWARD LENGTH=949	150.34	34.444	1	2	936	936
LKGLDIDTAGHHYTV	Phospho (STY),GlyGly (K)	AT2G18960.1	>AT2G18960.1 | Symbols: AHA1, PMA, OST2, HA1 | H(+)-ATPase 1 | chr2:8221858-8227268 FORWARD LENGTH=949	76.586	62.765	1	2	936	936
LKGLDIETPSHYTV	GlyGly (K)	AT4G30190.1	>AT4G30190.1 | Symbols: AHA2, PMA2, HA2 | H(+)-ATPase 2 | chr4:14770820-14775920 REVERSE LENGTH=948	135.8	31.827	1	2	936	936
LKGLDIETPSHYTV	Phospho (STY),GlyGly (K)	AT4G30190.1	>AT4G30190.1 | Symbols: AHA2, PMA2, HA2 | H(+)-ATPase 2 | chr4:14770820-14775920 REVERSE LENGTH=948	122.42	51.888	1	2	936	936
LKGNLEALDR	GlyGly (K)	AT3G52400.1	>AT3G52400.1 | Symbols: SYP122, ATSYP122 | syntaxin of plants 122 | chr3:19425835-19427032 REVERSE LENGTH=341	49.3	39.918	1	2	105	105
LKGYDLEDPNSNNYTI	GlyGly (K)	AT3G60330.2	>AT3G60330.2 | Symbols: HA7 | H(+)-ATPase 7 | chr3:22298763-22303509 FORWARD LENGTH=961	75.695	43.544	1	2	947	947
LLATISEKAK	2 GlyGly (K)	AT3G04110.1	>AT3G04110.1 | Symbols: GLR1, ATGLR1.1, GLR1.1 | glutamate receptor 1.1 | chr3:1077361-1080236 FORWARD LENGTH=808	55.064	53.756	2	8,10	116,118	116;118
LLDEKEVSDK	GlyGly (K)	AT1G44170.3	>AT1G44170.3 | Symbols: ALDH3H1, ALDH4 | aldehyde dehydrogenase 3H1 | chr1:16796564-16798574 REVERSE LENGTH=421	114.84	76.332	1	5	247	247
LLDEKEVSDKIVYGGEK	GlyGly (K)	AT1G44170.3	>AT1G44170.3 | Symbols: ALDH3H1, ALDH4 | aldehyde dehydrogenase 3H1 | chr1:16796564-16798574 REVERSE LENGTH=421	153.72	29.971	1	5	247	247
LLDEKEVSDKIVYGGEKDR	GlyGly (K)	AT1G44170.3	>AT1G44170.3 | Symbols: ALDH3H1, ALDH4 | aldehyde dehydrogenase 3H1 | chr1:16796564-16798574 REVERSE LENGTH=421	58.577	48.848	1	5	247	247
LLDEKEVSDKIVYGGEKDRENLK	GlyGly (K)	AT1G44170.3	>AT1G44170.3 | Symbols: ALDH3H1, ALDH4 | aldehyde dehydrogenase 3H1 | chr1:16796564-16798574 REVERSE LENGTH=421	98.269	36.246	1	5	247	247
LLDKLMKSDK	Phospho (STY),2 GlyGly (K)	AT1G64790.1	>AT1G64790.1 | Symbols: ILA | ILITYHIA | chr1:24065232-24081908 REVERSE LENGTH=2610	57.598	36.334	2	4	1327	1327
LLEASVNNEKDEESVR	GlyGly (K)	AT3G14840.2	>AT3G14840.2 | Symbols: | Leucine-rich repeat transmembrane protein kinase | chr3:4988271-4993891 FORWARD LENGTH=1020	76.85	42.314	1	10	963	963
LLEGDPLKIDQSALTGESLPVTK	GlyGly (K)	AT3G47950.1	>AT3G47950.1 | Symbols: AHA4, HA4 | H(+)-ATPase 4 | chr3:17693015-17697801 FORWARD LENGTH=960	82.593	64.488	1	8	183	183
LLEGDPLKVDQSALTGESLPVTK	GlyGly (K)	AT4G30190.1;AT2G18960.1	>AT2G18960.1 | Symbols: AHA1, PMA, OST2, HA1 | H(+)-ATPase 1 | chr2:8221858-8227268 FORWARD LENGTH=949<AGI>>AT4G30190.1 | Symbols: AHA2, PMA2, HA2 | H(+)-ATPase 2 | chr4:14770820-14775920 REVERSE LENGTH=948	161.16	96.54	1	8	175|175	175
LLETIIIAKPEENK	GlyGly (K)	AT2G28780.1	>AT2G28780.1 | Symbols: | unknown protein; INVOLVED IN: biological_process unknown; LOCATED IN: mitochondrion; EXPRESSED IN: inflorescence meristem, root, flower; EXPRESSED DURING: petal differentiation and expansion stage; CONTAINS InterPro DOMAIN/s: Protein of unknown function DUF939, bacterial (InterPro:IPR010343); BEST Arabidopsis thaliana protein match is: unknown protein (TAIR:AT3G09450.1);…	61.212	58.752	1	9	361	361
LLETIIIAKPEENKVK	GlyGly (K)	AT2G28780.1	>AT2G28780.1 | Symbols: | unknown protein; INVOLVED IN: biological_process unknown; LOCATED IN: mitochondrion; EXPRESSED IN: inflorescence meristem, root, flower; EXPRESSED DURING: petal differentiation and expansion stage; CONTAINS InterPro DOMAIN/s: Protein of unknown function DUF939, bacterial (InterPro:IPR010343); BEST Arabidopsis thaliana protein match is: unknown protein (TAIR:AT3G09450.1);…	116.96	46.319	1	9;14;16	361;366;368	361;366;368
LLFASRKFKAGDER	GlyGly (K)	AT5G66600.2	>AT5G66600.2 | Symbols: | Protein of unknown function, DUF547 | chr5:26575105-26577954 REVERSE LENGTH=594	62.924	56.122	1	7;9	461;463	461;463
LLKDGSDELLQLSTTSSR	GlyGly (K)	AT1G01650.2	>AT1G01650.2 | Symbols: SPPL4, ATSPPL4 | SIGNAL PEPTIDE PEPTIDASE-LIKE 4 | chr1:233188-236537 REVERSE LENGTH=398	63.145	53.779	1	3	87	87
LLLESGNAGKAQDFPLRDPVAFFR	GlyGly (K)	AT2G26890.1	>AT2G26890.1 | Symbols: GRV2, KAM2 | DNAJ heat shock N-terminal domain-containing protein | chr2:11462327-11473841 REVERSE LENGTH=2554	77.847	46.982	1	10	1003	1003
LLNEEKQMR	Oxidation (M),GlyGly (K)	AT5G64760.2	>AT5G64760.2 | Symbols: RPN5B | regulatory particle non-ATPase subunit 5B | chr5:25894027-25896445 REVERSE LENGTH=442	107.57	73.233	1	6	19	19
LLSEDVKVK	GlyGly (K)	AT2G30770.1	>AT2G30770.1 | Symbols: CYP71A13 | cytochrome P450, family 71, subfamily A, polypeptide 13 | chr2:13109909-13112006 REVERSE LENGTH=503	71.501	33.359	1	7	383	383
LLVFSQYLIPLK	Phospho (STY),GlyGly (K)	AT2G16390.1	>AT2G16390.1 | Symbols: DRD1, CHR35, DMS1 | SNF2 domain-containing protein / helicase domain-containing protein | chr2:7097638-7101182 FORWARD LENGTH=888	83.005	57.598	1	12	724	724
LLVYEYLEKR	GlyGly (K)	AT5G25930.1	>AT5G25930.1 | Symbols: | Protein kinase family protein with leucine-rich repeat domain | chr5:9050880-9053978 FORWARD LENGTH=1005	48.981	40.727	1	9	767	767
LLWKGNWFIQEK	GlyGly (K)	AT3G42050.1	>AT3G42050.1 | Symbols: | vacuolar ATP synthase subunit H family protein | chr3:14228846-14232228 REVERSE LENGTH=441	56.205	50.354	1	4	115	115
LMELVGESEKLR	Oxidation (M),GlyGly (K)	AT2G36410.2	>AT2G36410.2 | Symbols: | Family of unknown function (DUF662) | chr2:15279041-15280270 FORWARD LENGTH=192	75.045	41.401	1	10	176	176
LPTKNPEAPVMLDR	Oxidation (M),GlyGly (K)	AT5G54160.1	>AT5G54160.1 | Symbols: ATOMT1, OMT1 | O-methyltransferase 1 | chr5:21982075-21984167 FORWARD LENGTH=363	47.037	23.398	1	4	67	67
LPVFYKQR	GlyGly (K)	AT1G15210.1;AT1G59870.1	>AT1G59870.1 | Symbols: PEN3, PDR8, ATPDR8, ABCG36, ATABCG36 | ABC-2 and Plant PDR ABC-type transporter family protein | chr1:22034661-22039844 FORWARD LENGTH=1469<AGI>>AT1G15210.1 | Symbols: PDR7, ATPDR7 | pleiotropic drug resistance 7 | chr1:5231552-5236573 REVERSE LENGTH=1442	42.835	34.931	1	6	605|607	605|607
LQAALGEQTEITKFSQQEYER	GlyGly (K)	AT1G18470.1	>AT1G18470.1 | Symbols: | Transmembrane Fragile-X-F-associated protein | chr1:6356407-6360057 REVERSE LENGTH=467	95.094	85.42	1	13	404	404
LQQLMSEEQVFDLTEVKPHEFVR	Oxidation (M),GlyGly (K)	AT2G18730.1	>AT2G18730.1 | Symbols: ATDGK3, DGK3 | diacylglycerol kinase 3 | chr2:8118976-8121689 FORWARD LENGTH=488	71.535	34.155	1	17	128	128
LRDVVVPEKEFR	GlyGly (K)	AT3G02880.1;AT5G16590.1	>AT3G02880.1 | Symbols: | Leucine-rich repeat protein kinase family protein | chr3:634819-636982 FORWARD LENGTH=627<AGI>>AT5G16590.1 | Symbols: LRR1 | Leucine-rich repeat protein kinase family protein | chr5:5431862-5433921 FORWARD LENGTH=625	70.089	44.511	1	9	383|381	383|381
LSDINYIPTKEDVLYAR	GlyGly (K)	AT2G26300.1	>AT2G26300.1 | Symbols: GPA1, GP ALPHA 1, ATGPA1 | G protein alpha subunit 1 | chr2:11198087-11200822 FORWARD LENGTH=383	80.738	50.831	1	10	183	183
LSEDKVKQCVDAR	GlyGly (K)	AT1G48210.2;AT3G17410.1	>AT1G48210.2 | Symbols: | Protein kinase superfamily protein | chr1:17799551-17801798 FORWARD LENGTH=363<AGI>>AT3G17410.1 | Symbols: | Protein kinase superfamily protein | chr3:5956601-5958882 FORWARD LENGTH=364	74.46	51.211	1	7	300|301	300|301
LSEIFAKIIGSR	GlyGly (K)	AT1G11680.1	>AT1G11680.1 | Symbols: CYP51G1, EMB1738, CYP51A2, CYP51 | CYTOCHROME P450 51G1 | chr1:3938925-3940585 FORWARD LENGTH=488	68.809	48.659	1	7	243	243
LSEIKSGLENAEVLIR	GlyGly (K)	AT5G39510.1	>AT5G39510.1 | Symbols: VTI11, ATVTI1A, ATVTI11, ZIG, SGR4, VTI1A, ZIG1 | Vesicle transport v-SNARE family protein | chr5:15822035-15823591 FORWARD LENGTH=221	82.259	63.631	1	5	42	42
LSKLLDEK	GlyGly (K)	AT1G44170.3	>AT1G44170.3 | Symbols: ALDH3H1, ALDH4 | aldehyde dehydrogenase 3H1 | chr1:16796564-16798574 REVERSE LENGTH=421	66.27	65.246	1	3	242	242
LSLKGFIGFLR	GlyGly (K)	AT1G55450.1	>AT1G55450.1 | Symbols: | S-adenosyl-L-methionine-dependent methyltransferases superfamily protein | chr1:20705274-20706825 REVERSE LENGTH=311	83.862	38.402	1	4	203	203
LSNIQKQAK	GlyGly (K)	AT5G47910.1	>AT5G47910.1 | Symbols: RBOHD, ATRBOHD | respiratory burst oxidase homologue D | chr5:19397585-19401768 FORWARD LENGTH=921	77.923	34.387	1	6	296	296
LSSSGEEDGQNVDEEKESR	GlyGly (K)	AT4G31730.1	>AT4G31730.1 | Symbols: GDU1 | glutamine dumper 1 | chr4:15361207-15361683 FORWARD LENGTH=158	263.09	50.563	1	16	77	77
LSTSGDDSGERVDEEKESR	GlyGly (K)	AT2G24762.1	>AT2G24762.1 | Symbols: AtGDU4, GDU4 | glutamine dumper 4 | chr2:10559479-10559949 FORWARD LENGTH=156	47.09	40.962	1	16	80	80
LSVDKNLVEVFCK	GlyGly (K)	AT4G30190.1;AT2G18960.1	>AT2G18960.1 | Symbols: AHA1, PMA, OST2, HA1 | H(+)-ATPase 1 | chr2:8221858-8227268 FORWARD LENGTH=949<AGI>>AT4G30190.1 | Symbols: AHA2, PMA2, HA2 | H(+)-ATPase 2 | chr4:14770820-14775920 REVERSE LENGTH=948	92.856	51.726	1	5	343|343	343
LTEEDLGFKDLEGK	GlyGly (K)	AT3G51670.1	>AT3G51670.1 | Symbols: | SEC14 cytosolic factor family protein / phosphoglyceride transfer family protein | chr3:19168912-19170848 FORWARD LENGTH=409	75.764	43.548	1	9	126	126
LTGFGKSLPSQNSK	GlyGly (K)	AT5G45500.2	>AT5G45500.2 | Symbols: | RNI-like superfamily protein | chr5:18432636-18434951 REVERSE LENGTH=771	46.964	32.275	1	6	704	704
LTIYSWDQFLKLGEGK	GlyGly (K)	AT1G64400.1	>AT1G64400.1 | Symbols: LACS3 | AMP-dependent synthetase and ligase family protein | chr1:23915802-23919681 REVERSE LENGTH=665	78.069	60.209	1	11	208	208
LVDAPVSGGVKR	GlyGly (K)	AT1G18270.3	>AT1G18270.3 | Symbols: | ketose-bisphosphate aldolase class-II family protein | chr1:6283634-6293772 REVERSE LENGTH=1393	64.55	50.207	1	11	448	448
LVRELEKK	GlyGly (K)	AT1G48830.2;AT3G02560.2;AT5G16130.1	>AT1G48830.2 | Symbols: | Ribosomal protein S7e family protein | chr1:18059854-18060935 REVERSE LENGTH=191<AGI>>AT3G02560.2 | Symbols: | Ribosomal protein S7e family protein | chr3:542341-543168 FORWARD LENGTH=191<AGI>>AT5G16130.1 | Symbols: | Ribosomal protein S7e family protein | chr5:5268984-5269912 FORWARD LENGTH=190	60.828	37.591	1	7;8	86;87|86;87|86;87	86;87|86;87|86;87
LYASGIDITDKLVR	GlyGly (K)	AT5G05400.1	>AT5G05400.1 | Symbols: | LRR and NB-ARC domains-containing disease resistance protein | chr5:1597745-1600369 REVERSE LENGTH=874	83.204	57.159	1	11	637	637
LYEHDGVDLEDGKTVK	GlyGly (K)	AT2G13650.2	>AT2G13650.2 | Symbols: GONST1 | golgi nucleotide sugar transporter 1 | chr2:5687985-5690303 REVERSE LENGTH=284	70.98	60.55	1	13	15	15
MADLLQFSGYAIGFLGEQGKTK	Oxidation (M),GlyGly (K)	AT2G28780.1	>AT2G28780.1 | Symbols: | unknown protein; INVOLVED IN: biological_process unknown; LOCATED IN: mitochondrion; EXPRESSED IN: inflorescence meristem, root, flower; EXPRESSED DURING: petal differentiation and expansion stage; CONTAINS InterPro DOMAIN/s: Protein of unknown function DUF939, bacterial (InterPro:IPR010343); BEST Arabidopsis thaliana protein match is: unknown protein (TAIR:AT3G09450.1);…	127.8	72.145	1	20;22	634;636	634;636
MDDISVSKSNHGNVVVLNIK	Acetyl (Protein N-term),Oxidation (M),GlyGly (K)	AT2G34390.1	>AT2G34390.1 | Symbols: NIP2;1, NLM4 | NOD26-like intrinsic protein 2;1 | chr2:14514617-14515793 REVERSE LENGTH=288	128.26	122.57	1	8	8	8
MDEEAAKPR	Acetyl (Protein N-term),Oxidation (M),GlyGly (K)	AT1G29970.2	>AT1G29970.2 | Symbols: RPL18AA | 60S ribosomal protein L18A-1 | chr1:10498458-10501311 REVERSE LENGTH=312	111.04	79.906	1	7	7	7
MDHDITTKVR	Acetyl (Protein N-term),Oxidation (M),GlyGly (K)	AT3G09020.1	>AT3G09020.1 | Symbols: | alpha 1,4-glycosyltransferase family protein | chr3:2753307-2754542 FORWARD LENGTH=411	58.37	29.473	1	8	8	8
MDIEKAGSR	Acetyl (Protein N-term),Oxidation (M),GlyGly (K)	AT2G27370.1	>AT2G27370.1 | Symbols: | Uncharacterised protein family (UPF0497) | chr2:11708628-11709905 REVERSE LENGTH=221	55.549	47.198	1	5	5	5
MDQAELSIEQVLKR	Acetyl (Protein N-term),Oxidation (M),GlyGly (K)	AT3G42050.1	>AT3G42050.1 | Symbols: | vacuolar ATP synthase subunit H family protein | chr3:14228846-14232228 REVERSE LENGTH=441	70.488	66.262	1	13	13	13
MECKREEGK	Oxidation (M),GlyGly (K)	AT5G52600.1	>AT5G52600.1 | Symbols: AtMYB82, MYB82 | myb domain protein 82 | chr5:21343197-21343968 REVERSE LENGTH=201	68.422	60.788	1	4	4	4
MEGKEEDVR	Acetyl (Protein N-term),GlyGly (K)	AT1G01620.1;AT2G45960.1;AT3G61430.2; AT4G00430.1	>AT1G01620.1 | Symbols: PIP1C, TMP-B, PIP1;3 | plasma membrane intrinsic protein 1C | chr1:225986-227176 REVERSE LENGTH=286<AGI>>AT2G45960.1 | Symbols: PIP1B, TMP-A, ATHH2, PIP1;2 | plasma membrane intrinsic protein 1B | chr2:18910450-18911703 FORWARD LENGTH=286<AGI>>AT3G61430.2 | Symbols: PIP1A, ATPIP1, PIP1, PIP1;1 | plasma membrane intrinsic protein 1A | chr3:22733657-22735113 FORWARD LENGTH=2…	76.064	41.876	1	4	4|4|4	4
MEGKEEDVR	Acetyl (Protein N-term),Oxidation (M),GlyGly (K)	AT1G01620.1;AT2G45960.1;AT3G61430.2; AT4G00430.1	>AT1G01620.1 | Symbols: PIP1C, TMP-B, PIP1;3 | plasma membrane intrinsic protein 1C | chr1:225986-227176 REVERSE LENGTH=286<AGI>>AT2G45960.1 | Symbols: PIP1B, TMP-A, ATHH2, PIP1;2 | plasma membrane intrinsic protein 1B | chr2:18910450-18911703 FORWARD LENGTH=286<AGI>>AT3G61430.2 | Symbols: PIP1A, ATPIP1, PIP1, PIP1;1 | plasma membrane intrinsic protein 1A | chr3:22733657-22735113 FORWARD LENGTH=2…	82.287	42.599	1	4	4|4|4	4
MEKTQESVVR	Acetyl (Protein N-term),Oxidation (M),GlyGly (K)	AT3G23190.1	>AT3G23190.1 | Symbols: | HR-like lesion-inducing protein-related | chr3:8279445-8280663 FORWARD LENGTH=216	55.567	27.115	1	3	3	3
MEVEGKGGEAGTTTTTAPR	Acetyl (Protein N-term),Oxidation (M),GlyGly (K)	AT4G14358.1	>AT4G14358.1 | Symbols: | FUNCTIONS IN: molecular_function unknown; INVOLVED IN: biological_process unknown; LOCATED IN: cellular_component unknown; BEST Arabidopsis thaliana protein match is: nitrate transporter2.5 (TAIR:AT1G12940.1); Has 30201 Blast hits to 17322 proteins in 780 species: Archae - 12; Bacteria - 1396; Metazoa - 17338; Fungi - 3422; Plants - 5037; Viruses - 0; Other Eukaryotes - …	79.311	45.704	1	6	6	6
MEVEKTEK	Acetyl (Protein N-term),Oxidation (M),GlyGly (K)	AT1G18880.1	>AT1G18880.1 | Symbols: | Major facilitator superfamily protein | chr1:6520800-6523241 FORWARD LENGTH=587	61.999	35.295	1	5	5	5
MIIQVLDDSTEEESQKLVR	Oxidation (M),GlyGly (K)	AT3G56000.1	>AT3G56000.1 | Symbols: ATCSLA14, CSLA14 | cellulose synthase like A14 | chr3:20783462-20785684 REVERSE LENGTH=535	89.982	40.085	1	16	139	139
MITGDQLAIGKETGR	Oxidation (M),GlyGly (K)	AT1G80660.2;AT2G24520.1;AT4G30190.1;AT2G18960.1;AT3G47950.1	>AT1G80660.2 | Symbols: HA9 | H(+)-ATPase 9 | chr1:30316227-30319948 REVERSE LENGTH=945<AGI>>AT2G18960.1 | Symbols: AHA1, PMA, OST2, HA1 | H(+)-ATPase 1 | chr2:8221858-8227268 FORWARD LENGTH=949<AGI>>AT2G24520.1 | Symbols: AHA5, HA5 | H(+)-ATPase 5 | chr2:10415522-10419730 FORWARD LENGTH=931<AGI>>AT3G47950.1 | Symbols: AHA4, HA4 | H(+)-ATPase 4 | chr3:17693015-17697801 FORWARD LENGTH=960<AGI>>AT4…	82.102	29.341	1	11	515|501|519|519|527	515|501|519|519|527
MKLYEHDGVDLEDGK	Acetyl (Protein N-term),Oxidation (M),GlyGly (K)	AT2G13650.2	>AT2G13650.2 | Symbols: GONST1 | golgi nucleotide sugar transporter 1 | chr2:5687985-5690303 REVERSE LENGTH=284	52.522	44.807	1	2	2	2
MLDKLTR	Acetyl (Protein N-term),Oxidation (M),GlyGly (K)	AT1G67870.1	>AT1G67870.1 | Symbols: | glycine-rich protein | chr1:25449593-25450943 REVERSE LENGTH=279	57.281	42.869	1	4	4	4
MNDLLKGSFELPR	Acetyl (Protein N-term),Oxidation (M),GlyGly (K)	AT5G08080.2	>AT5G08080.2 | Symbols: SYP132, ATSYP132 | syntaxin of plants 132 | chr5:2588532-2590488 FORWARD LENGTH=223	76.533	65.395	1	6	6	6
MQIFVKTLTGK	Oxidation (M),GlyGly (K)	AT3G62250.1;AT2G35635.1	>AT2G35635.1 | Symbols: UBQ7, RUB2 | ubiquitin 7 | chr2:14981044-14981943 FORWARD LENGTH=154<AGI>>AT3G62250.1 | Symbols: UBQ5 | ubiquitin 5 | chr3:23037138-23037611 FORWARD LENGTH=157	119.16	45.915	1	6	6|6	6
MQIFVKTLTGKTITLEVESSDTIDNVK	GlyGly (K)	AT3G62250.1;AT2G35635.1	>AT2G35635.1 | Symbols: UBQ7, RUB2 | ubiquitin 7 | chr2:14981044-14981943 FORWARD LENGTH=154<AGI>>AT3G62250.1 | Symbols: UBQ5 | ubiquitin 5 | chr3:23037138-23037611 FORWARD LENGTH=157	78.202	54.658	1	11	11|11	11
NADDDEKTSSVPLFGEIFGAFK	GlyGly (K)	AT1G71880.1	>AT1G71880.1 | Symbols: SUC1, ATSUC1 | sucrose-proton symporter 1 | chr1:27054334-27056100 FORWARD LENGTH=513	90.308	27.904	1	7	262	262
NAKPVGLSNGLSEIAQDEEEGLTSR	GlyGly (K)	AT4G15920.1	>AT4G15920.1 | Symbols: SWEET17, AtSWEET17 | Nodulin MtN3 family protein | chr4:9030742-9033343 REVERSE LENGTH=241	78.717	35.016	1	3	213	213
NASLDQFIFDTEKR	GlyGly (K)	AT4G21410.1	>AT4G21410.1 | Symbols: CRK29 | cysteine-rich RLK (RECEPTOR-like protein kinase) 29 | chr4:11402463-11405025 REVERSE LENGTH=679	72.321	41.967	1	13	447	447
NAVGIMPHGHGHGHGPANDVTLPIKEDDSSNAQLLR	GlyGly (K)	AT4G19690.1	>AT4G19690.1 | Symbols: IRT1, ATIRT1 | iron-regulated transporter 1 | chr4:10707487-10708122 FORWARD LENGTH=211	104.9	18.992	1	25	179	179
NAVGIMPHGHGHGHGPANDVTLPIKEDDSSNAQLLR	Oxidation (M),GlyGly (K)	AT4G19690.1	>AT4G19690.1 | Symbols: IRT1, ATIRT1 | iron-regulated transporter 1 | chr4:10707487-10708122 FORWARD LENGTH=211	113.17	31.229	1	25	179	179
NELLFGLPDDVEEGKRE	GlyGly (K)	AT1G61670.1	>AT1G61670.1 | Symbols: | Lung seven transmembrane receptor family protein | chr1:22770132-22772258 FORWARD LENGTH=513	72.446	58.671	1	15	511	511
NETVDLEKIPIEEVFQQLK	GlyGly (K)	AT4G30190.1;AT2G18960.1	>AT2G18960.1 | Symbols: AHA1, PMA, OST2, HA1 | H(+)-ATPase 1 | chr2:8221858-8227268 FORWARD LENGTH=949<AGI>>AT4G30190.1 | Symbols: AHA2, PMA2, HA2 | H(+)-ATPase 2 | chr4:14770820-14775920 REVERSE LENGTH=948	52.52	37.624	1	8;19	16;27|16;27	16;27|16;27
NETVDLEKIPIEEVFQQLKCSR	GlyGly (K)	AT4G30190.1	>AT4G30190.1 | Symbols: AHA2, PMA2, HA2 | H(+)-ATPase 2 | chr4:14770820-14775920 REVERSE LENGTH=948	107.39	49.106	1	19	27	27
NETVDLEKIPIEEVFQQLKCTR	GlyGly (K)	AT2G18960.1	>AT2G18960.1 | Symbols: AHA1, PMA, OST2, HA1 | H(+)-ATPase 1 | chr2:8221858-8227268 FORWARD LENGTH=949	68.369	55.127	1	19	27	27
NIAKPIIEEQIPK	GlyGly (K)	AT2G20990.1	>AT2G20990.1 | Symbols: SYTA, NTMC2TYPE1.1, ATSYTA, NTMC2T1.1, SYT1 | synaptotagmin A | chr2:9014827-9017829 FORWARD LENGTH=541	69.345	46.704	1	4	98	98
NIKQATADMSK	Oxidation (M),GlyGly (K)	AT5G43350.1;AT5G43360.1;AT5G43370.2	>AT5G43360.1 | Symbols: PHT3, ATPT4, PHT1;3 | phosphate transporter 1;3 | chr5:17409524-17411214 FORWARD LENGTH=521<AGI>>AT5G43350.1 | Symbols: ATPT1, PHT1;1 | phosphate transporter 1;1 | chr5:17399918-17401643 REVERSE LENGTH=524<AGI>>AT5G43370.2 | Symbols: PHT1;2 | phosphate transporter 2 | chr5:17416074-17417798 FORWARD LENGTH=524	75.294	64.711	1	3	251|251|251	251
NINEEEDPKSR	GlyGly (K)	AT3G28180.1	>AT3G28180.1 | Symbols: ATCSLC04, CSLC04, ATCSLC4, CSLC4 | Cellulose-synthase-like C4 | chr3:10506110-10509067 FORWARD LENGTH=673	102.61	36.284	1	9	81	81
NISFTVWDVGGQDKIR	GlyGly (K)	AT3G62290.3	>AT3G62290.3 | Symbols: ARFA1E | ADP-ribosylation factor A1E | chr3:23052287-23053545 FORWARD LENGTH=181	83.54	34.909	1	14	73	73
NISFTVWDVGGQDKIRPLWR	GlyGly (K)	AT3G62290.3	>AT3G62290.3 | Symbols: ARFA1E | ADP-ribosylation factor A1E | chr3:23052287-23053545 FORWARD LENGTH=181	86.479	36.923	1	14	73	73
NKEDLNTSGDSSNNMWR	Oxidation (M),GlyGly (K)	AT3G45710.1	>AT3G45710.1 | Symbols: | Major facilitator superfamily protein | chr3:16782719-16784617 FORWARD LENGTH=560	91.932	21.233	1	2	296	296
NKEMPPEYAAVMIQR	2 Oxidation (M),GlyGly (K)	AT5G62390.1	>AT5G62390.1 | Symbols: ATBAG7, BAG7 | BCL-2-associated athanogene 7 | chr5:25052377-25054170 REVERSE LENGTH=446	78.069	48.177	1	2	299	299
NKLNLPNFLK	GlyGly (K)	AT5G47910.1	>AT5G47910.1 | Symbols: RBOHD, ATRBOHD | respiratory burst oxidase homologue D | chr5:19397585-19401768 FORWARD LENGTH=921	49.06	46.819	1	2	541	541
NKNFEEDEEEEDESVEK	GlyGly (K)	AT3G17650.1	>AT3G17650.1 | Symbols: YSL5, PDE321 | YELLOW STRIPE like 5 | chr3:6034307-6037087 FORWARD LENGTH=714	48.547	30.536	1	2	34	34
NKPEPWIKTK	GlyGly (K)	AT3G46330.1	>AT3G46330.1 | Symbols: MEE39 | Leucine-rich repeat protein kinase family protein | chr3:17020887-17024884 REVERSE LENGTH=878	76.332	48.442	1	8	550	550
NLASEGDSNNPGSLAGKK	GlyGly (K)	AT4G39990.1	>AT4G39990.1 | Symbols: ATRABA4B, ATRAB11G, ATGB3, RABA4B | RAB GTPase homolog A4B | chr4:18542722-18543779 FORWARD LENGTH=224	105.31	26.474	1	17;18	202;203	202;203
NLKDDDHEQDPKDVKT	GlyGly (K)	AT3G45710.1	>AT3G45710.1 | Symbols: | Major facilitator superfamily protein | chr3:16782719-16784617 FORWARD LENGTH=560	66.246	45.864	1	15	559	559
NLKDDDHKQAANVSH	GlyGly (K)	AT3G45650.1	>AT3G45650.1 | Symbols: NAXT1 | nitrate excretion transporter1 | chr3:16759253-16761266 FORWARD LENGTH=558	112.34	33.685	1	8	551	551
NLLSKLLGETR	GlyGly (K)	AT4G37070.2	>AT4G37070.2 | Symbols: PLP1, PLA IVA, AtPLAIVA | Acyl transferase/acyl hydrolase/lysophospholipase superfamily protein | chr4:17464916-17467058 REVERSE LENGTH=414	155.15	51.841	1	5	136	136
NLVVVSSPDLTKEVLLTQGVEFGSR	GlyGly (K)	AT2G30490.1	>AT2G30490.1 | Symbols: ATC4H, C4H, CYP73A5, REF3 | cinnamate-4-hydroxylase | chr2:12993861-12995683 REVERSE LENGTH=505	135.1	94.542	1	12	88	88
NNKLIYQDKPR	GlyGly (K)	AT3G62860.1	>AT3G62860.1 | Symbols: | alpha/beta-Hydrolases superfamily protein | chr3:23239577-23242143 REVERSE LENGTH=348	54.259	36.447	1	3	195	195
NPDSATKGIVLR	GlyGly (K)	AT2G30490.1	>AT2G30490.1 | Symbols: ATC4H, C4H, CYP73A5, REF3 | cinnamate-4-hydroxylase | chr2:12993861-12995683 REVERSE LENGTH=505	93.058	59.731	1	7	170	170
NQELIKELSTPPPGSNDLYFR	GlyGly (K)	AT2G36380.1	>AT2G36380.1 | Symbols: PDR6, ATPDR6 | pleiotropic drug resistance 6 | chr2:15257583-15263627 FORWARD LENGTH=1453	41.711	35.036	1	6	1153	1153
NSEKVNGEIR	GlyGly (K)	AT3G61180.1	>AT3G61180.1 | Symbols: | RING/U-box superfamily protein | chr3:22645680-22647290 FORWARD LENGTH=379	118.26	33.088	1	4	290	290
NSELVKQLSQPDSGSSDIQFK	GlyGly (K)	AT3G53480.1	>AT3G53480.1 | Symbols: PIS1, PDR9, ATPDR9, ABCG37 | pleiotropic drug resistance 9 | chr3:19825366-19831644 FORWARD LENGTH=1450	62.362	28.891	1	6	1151	1151
NTIQDEKIGEK	GlyGly (K)	AT5G02500.1	>AT5G02500.1 | Symbols: HSC70-1, HSP70-1, AT-HSC70-1, HSC70 | heat shock cognate protein 70-1 | chr5:554055-556334 REVERSE LENGTH=651	127.4	29.303	1	7	563	563
NTIQDEKIGEKLPAADK	GlyGly (K)	AT5G02500.1	>AT5G02500.1 | Symbols: HSC70-1, HSP70-1, AT-HSC70-1, HSC70 | heat shock cognate protein 70-1 | chr5:554055-556334 REVERSE LENGTH=651	43.297	31.42	1	7	563	563
NTIQDEKIGEKLPAADKK	GlyGly (K)	AT5G02500.1	>AT5G02500.1 | Symbols: HSC70-1, HSP70-1, AT-HSC70-1, HSC70 | heat shock cognate protein 70-1 | chr5:554055-556334 REVERSE LENGTH=651	50.653	24.279	1	7	563	563
NTIRDEKIGEK	GlyGly (K)	AT3G09440.2	>AT3G09440.2 | Symbols: | Heat shock protein 70 (Hsp 70) family protein | chr3:2903434-2905632 REVERSE LENGTH=649	73.632	45.879	1	7	563	563
NVGKTLVSR	GlyGly (K)	AT3G04840.1;AT4G34670.1	>AT3G04840.1 | Symbols: | Ribosomal protein S3Ae | chr3:1329751-1331418 FORWARD LENGTH=262<AGI>>AT4G34670.1 | Symbols: | Ribosomal protein S3Ae | chr4:16548724-16550222 FORWARD LENGTH=262	75.378	56.258	1	4	45|45	45
NVKDINLEETGSIIISK	GlyGly (K)	AT1G13110.1	>AT1G13110.1 | Symbols: CYP71B7 | cytochrome P450, family 71 subfamily B, polypeptide 7 | chr1:4467272-4468857 FORWARD LENGTH=504	97.095	48.053	1	3	478	478
NVLEAVKETK	GlyGly (K)	AT4G33360.1	>AT4G33360.1 | Symbols: FLDH | NAD(P)-binding Rossmann-fold superfamily protein | chr4:16067989-16069374 REVERSE LENGTH=344	80.239	56.729	1	10	115	115
NVLEAVKETKTVQK	GlyGly (K)	AT4G33360.1	>AT4G33360.1 | Symbols: FLDH | NAD(P)-binding Rossmann-fold superfamily protein | chr4:16067989-16069374 REVERSE LENGTH=344	50.563	41.092	1	7;10;14	112;115;119	112;115;119
QFNVEQIKK	GlyGly (K)	AT1G52320.4	>AT1G52320.4 | Symbols: | unknown protein; FUNCTIONS IN: molecular_function unknown; INVOLVED IN: N-terminal protein myristoylation; LOCATED IN: plasma membrane; EXPRESSED IN: 23 plant structures; EXPRESSED DURING: 14 growth stages; CONTAINS InterPro DOMAIN/s: Protein of unknown function DUF632 (InterPro:IPR006867); BEST Arabidopsis thaliana protein match is: Protein of unknown function (DUF630 a…	83.429	49.85	1	8	400	400
QIASSKPTGSEGLK	GlyGly (K)	AT2G30490.1	>AT2G30490.1 | Symbols: ATC4H, C4H, CYP73A5, REF3 | cinnamate-4-hydroxylase | chr2:12993861-12995683 REVERSE LENGTH=505	72.2	30.484	1	6	268	268
QIVECKIMK	Oxidation (M),GlyGly (K)	AT4G01450.1	>AT4G01450.1 | Symbols: | nodulin MtN21 /EamA-like transporter family protein | chr4:608586-610487 FORWARD LENGTH=343	64.268	40.724	1	6	310	310
QKEIEDWLPITSSR	GlyGly (K)	AT5G40780.2;AT5G40780.1	>AT5G40780.1 | Symbols: LHT1 | lysine histidine transporter 1 | chr5:16323823-16327082 FORWARD LENGTH=446<AGI>>AT5G40780.2 | Symbols: | lysine histidine transporter 1 | chr5:16323823-16327082 FORWARD LENGTH=445	139.86	65.574	1	2	21|22	21|22
QKFIDMVFK	Oxidation (M),GlyGly (K)	AT1G15210.1;AT1G59870.1	>AT1G59870.1 | Symbols: PEN3, PDR8, ATPDR8, ABCG36, ATABCG36 | ABC-2 and Plant PDR ABC-type transporter family protein | chr1:22034661-22039844 FORWARD LENGTH=1469<AGI>>AT1G15210.1 | Symbols: PDR7, ATPDR7 | pleiotropic drug resistance 7 | chr1:5231552-5236573 REVERSE LENGTH=1442	66.299	46.819	1	2	100|102	100|102
QLEDGRTLADYNIQKESTLHLVLR	GlyGly (K)	AT3G62250.1;AT2G35635.1;AT1G55060.1;AT5G37640.1	>AT1G55060.1 | Symbols: UBQ12 | ubiquitin 12 | chr1:20549533-20550225 FORWARD LENGTH=230<AGI>>AT2G35635.1 | Symbols: UBQ7, RUB2 | ubiquitin 7 | chr2:14981044-14981943 FORWARD LENGTH=154<AGI>>AT3G62250.1 | Symbols: UBQ5 | ubiquitin 5 | chr3:23037138-23037611 FORWARD LENGTH=157<AGI>>AT5G37640.1 | Symbols: UBQ9 | ubiquitin 9 | chr5:14952782-14953750 REVERSE LENGTH=322	86.546	32.04	1	15	63|63|139|217	63|63|139|217
QLNTEGNYTEEELEEYLQAHKR	GlyGly (K)	AT1G76700.1	>AT1G76700.1 | Symbols: | DNAJ heat shock N-terminal domain-containing protein | chr1:28780619-28783022 REVERSE LENGTH=398	72.644	51.526	1	21	260	260
QLSQPDSGSSDIQFKR	GlyGly (K)	AT3G53480.1	>AT3G53480.1 | Symbols: PIS1, PDR9, ATPDR9, ABCG37 | pleiotropic drug resistance 9 | chr3:19825366-19831644 FORWARD LENGTH=1450	141.85	102.64	1	15	1166	1166
QNRDEEIVEPVKIPK	GlyGly (K)	AT3G03050.1	>AT3G03050.1 | Symbols: CSLD3, KJK, ATCSLD3 | cellulose synthase-like D3 | chr3:687873-691629 FORWARD LENGTH=1145	50.843	30.543	1	12;15	529;532	529;532
QSDVAVKER	GlyGly (K)	AT3G01290.1	>AT3G01290.1 | Symbols: | SPFH/Band 7/PHB domain-containing membrane-associated protein family | chr3:88252-89356 REVERSE LENGTH=285	146.69	43.282	1	7	18	18
QSYDFEEEEDDYENDESDAASLKK	GlyGly (K)	AT1G65720.1	>AT1G65720.1 | Symbols: | unknown protein; FUNCTIONS IN: molecular_function unknown; INVOLVED IN: biological_process unknown; LOCATED IN: endomembrane system; EXPRESSED IN: 24 plant structures; EXPRESSED DURING: 15 growth stages; Has 44 Blast hits to 44 proteins in 14 species: Archae - 0; Bacteria - 0; Metazoa - 0; Fungi - 0; Plants - 44; Viruses - 0; Other Eukaryotes - 0 (source: NCBI BLink). | …	106.43	31.473	1	23;24	161;162	161;162
QSYDFEEEEDDYENDESDAASLKKLGYVK	2 GlyGly (K)	AT1G65720.1	>AT1G65720.1 | Symbols: | unknown protein; FUNCTIONS IN: molecular_function unknown; INVOLVED IN: biological_process unknown; LOCATED IN: endomembrane system; EXPRESSED IN: 24 plant structures; EXPRESSED DURING: 15 growth stages; Has 44 Blast hits to 44 proteins in 14 species: Archae - 0; Bacteria - 0; Metazoa - 0; Fungi - 0; Plants - 44; Viruses - 0; Other Eukaryotes - 0 (source: NCBI BLink). | …	112.13	99.219	2	23,24	161,162	161;162
QVALNDPAPINVVTEKPK	GlyGly (K)	AT2G39210.1	>AT2G39210.1 | Symbols: | Major facilitator superfamily protein | chr2:16366287-16368231 REVERSE LENGTH=601	48.907	35.176	1	16	292	292
QVKLGFLTGLVPR	GlyGly (K)	AT2G21410.1;AT4G39080.1	>AT2G21410.1 | Symbols: VHA-A2 | vacuolar proton ATPase A2 | chr2:9162703-9168141 FORWARD LENGTH=821<AGI>>AT4G39080.1 | Symbols: VHA-A3 | vacuolar proton ATPase A3 | chr4:18209513-18214752 FORWARD LENGTH=821	52.555	26.969	1	3	191|190	191|190
RATGEFTKDENDANKLNR	GlyGly (K)	AT4G31490.1	>AT4G31490.1 | Symbols: | Coatomer, beta subunit | chr4:15269460-15272693 FORWARD LENGTH=948	92.977	33.697	1	15	713	713
REQEVVDQEEKVKPR	GlyGly (K)	AT3G29034.1	>AT3G29034.1 | Symbols: | unknown protein; Has 7 Blast hits to 7 proteins in 3 species: Archae - 0; Bacteria - 0; Metazoa - 0; Fungi - 0; Plants - 7; Viruses - 0; Other Eukaryotes - 0 (source: NCBI BLink). | chr3:11030343-11030603 REVERSE LENGTH=86	56.147	26.729	1	11	25	25
RFPIESKGR	GlyGly (K)	AT4G21790.1	>AT4G21790.1 | Symbols: TOM1, ATTOM1 | tobamovirus multiplication 1 | chr4:11569924-11572163 FORWARD LENGTH=291	53.751	42.743	1	7	209	209
RLDLWDDKKEPLQN	GlyGly (K)	AT4G21910.3	>AT4G21910.3 | Symbols: | MATE efflux family protein | chr4:11625821-11630964 REVERSE LENGTH=507	48.112	46.964	1	8	501	501
RLDQWEDTSPLLKQ	GlyGly (K)	AT1G11670.1	>AT1G11670.1 | Symbols: | MATE efflux family protein | chr1:3928520-3931482 REVERSE LENGTH=503	73.022	57.328	1	13	502	502
RLEPEYPLKYLCDR	GlyGly (K)	AT5G62390.1	>AT5G62390.1 | Symbols: ATBAG7, BAG7 | BCL-2-associated athanogene 7 | chr5:25052377-25054170 REVERSE LENGTH=446	79.022	46.39	1	9	90	90
RLMKVKGISK	Oxidation (M),3 GlyGly (K)	AT4G38010.1	>AT4G38010.1 | Symbols: | Pentatricopeptide repeat (PPR-like) superfamily protein | chr4:17859582-17861261 REVERSE LENGTH=559	43.808	41.029	3	4,6,10	538,540,544	538;540;544
RVSDGETGESSVDSEKVQILR	GlyGly (K)	AT2G32270.1	>AT2G32270.1 | Symbols: ZIP3 | zinc transporter 3 precursor | chr2:13704278-13706612 FORWARD LENGTH=339	109.85	83.063	1	16	177	177
RVSDGETGESSVDSEKVQILR	Phospho (STY),GlyGly (K)	AT2G32270.1	>AT2G32270.1 | Symbols: ZIP3 | zinc transporter 3 precursor | chr2:13704278-13706612 FORWARD LENGTH=339	147.17	28.202	1	16	177	177
SAGKDAFHLR	GlyGly (K)	AT1G14320.1;AT1G26910.1	>AT1G26910.1 | Symbols: RPL10B | Ribosomal protein L16p/L10e family protein | chr1:9321709-9322813 FORWARD LENGTH=221<AGI>>AT1G14320.1 | Symbols: SAC52, RPL10, RPL10A | Ribosomal protein L16p/L10e family protein | chr1:4888270-4889408 FORWARD LENGTH=220	61.353	39.625	1	4	82|82	82
SAGKDIDLEMGVGEATLYPGLSYGENQLR	Oxidation (M),GlyGly (K)	AT4G15470.1	>AT4G15470.1 | Symbols: | Bax inhibitor-1 family protein | chr4:8843661-8845505 FORWARD LENGTH=256	86.48	56.533	1	4	21	21
SAIQTQDDKLNKDGSPVDAWK	GlyGly (K)	AT1G18880.1	>AT1G18880.1 | Symbols: | Major facilitator superfamily protein | chr1:6520800-6523241 FORWARD LENGTH=587	142.99	44.729	1	12	304	304
SAITVGWKK	GlyGly (K)	AT2G35720.1	>AT2G35720.1 | Symbols: OWL1 | DNAJ heat shock N-terminal domain-containing protein | chr2:15016883-15019866 FORWARD LENGTH=538	67.169	48.561	1	8	267	267
SAKPGGRPFGGPPGDR	GlyGly (K)	AT4G25740.1;AT5G52650.1	>AT4G25740.1 | Symbols: | RNA binding Plectin/S10 domain-containing protein | chr4:13107488-13108751 REVERSE LENGTH=177<AGI>>AT5G52650.1 | Symbols: | RNA binding Plectin/S10 domain-containing protein | chr5:21355781-21357003 REVERSE LENGTH=179	53.828	27.496	1	3	96|96	96
SALSKPESISDAAVR	GlyGly (K)	AT2G38360.1	>AT2G38360.1 | Symbols: PRA1.B4 | prenylated RAB acceptor 1.B4 | chr2:16069840-16070502 REVERSE LENGTH=220	49.265	29.733	1	5	68	68
SANILIDQKFR	GlyGly (K)	AT3G21630.1	>AT3G21630.1 | Symbols: CERK1, LYSM RLK1 | chitin elicitor receptor kinase 1 | chr3:7615543-7618530 REVERSE LENGTH=617	89.548	45.257	1	9	452	452
SAQFVLDLLKNAESNAEVK	GlyGly (K)	AT1G27400.1	>AT1G27400.1 | Symbols: | Ribosomal protein L22p/L17e family protein | chr1:9515230-9516725 FORWARD LENGTH=176	62.966	50.957	1	10	97	97
SCLEIYNKDTMK	Acetyl (Protein N-term),Oxidation (M),GlyGly (K)	AT1G32450.1	>AT1G32450.1 | Symbols: NRT1.5 | nitrate transporter 1.5 | chr1:11715337-11719807 REVERSE LENGTH=614	123.79	78.655	1	8	9	9
SCLEIYNKDTMKK	Acetyl (Protein N-term),Oxidation (M),GlyGly (K)	AT1G32450.1	>AT1G32450.1 | Symbols: NRT1.5 | nitrate transporter 1.5 | chr1:11715337-11719807 REVERSE LENGTH=614	88.552	79.633	1	8;12;13	9;13;14	9;13;14
SDDEHHFEASESGASKTYPQSAGNIR	Acetyl (Protein N-term),GlyGly (K)	AT1G26630.2	>AT1G26630.2 | Symbols: FBR12, ATELF5A-2, ELF5A-2 | Eukaryotic translation initiation factor 5A-1 (eIF-5A 1) protein | chr1:9205968-9207013 FORWARD LENGTH=138	43.523	24.276	1	16	17	17
SDEYTIDEKEEEEDRAER	GlyGly (K)	AT3G58060.1	>AT3G58060.1 | Symbols: | Cation efflux family protein | chr3:21497778-21499676 REVERSE LENGTH=411	61.226	26.808	1	9	101	101
SDNTSWDIELGKTPNPSFSTAVSEPEK	GlyGly (K)	AT2G28780.1	>AT2G28780.1 | Symbols: | unknown protein; INVOLVED IN: biological_process unknown; LOCATED IN: mitochondrion; EXPRESSED IN: inflorescence meristem, root, flower; EXPRESSED DURING: petal differentiation and expansion stage; CONTAINS InterPro DOMAIN/s: Protein of unknown function DUF939, bacterial (InterPro:IPR010343); BEST Arabidopsis thaliana protein match is: unknown protein (TAIR:AT3G09450.1);…	70.213	53.865	1	12	695	695
SDPDVKDSSIDDHTDVLVLASDGLWK	GlyGly (K)	AT1G34750.1	>AT1G34750.1 | Symbols: | Protein phosphatase 2C family protein | chr1:12736386-12737727 REVERSE LENGTH=282	62.677	42.106	1	6	217	217
SETNTTDAKTVPAEAEK	Acetyl (Protein N-term),GlyGly (K)	AT3G28860.1	>AT3G28860.1 | Symbols: ATMDR1, ATMDR11, PGP19, MDR11, MDR1, ATPGP19, ABCB19, ATABCB19 | ATP binding cassette subfamily B19 | chr3:10870287-10877286 REVERSE LENGTH=1252	119.69	22.313	1	9	10	10
SFGEFDLDGLLKASAEVLGK	GlyGly (K)	AT3G02880.1;AT5G16590.1	>AT3G02880.1 | Symbols: | Leucine-rich repeat protein kinase family protein | chr3:634819-636982 FORWARD LENGTH=627<AGI>>AT5G16590.1 | Symbols: LRR1 | Leucine-rich repeat protein kinase family protein | chr5:5431862-5433921 FORWARD LENGTH=625	79.311	70.942	1	12	345|343	345|343
SFTTGTVKSDAR	GlyGly (K)	AT1G51890.2	>AT1G51890.2 | Symbols: | Leucine-rich repeat protein kinase family protein | chr1:19274802-19278528 REVERSE LENGTH=828	93.096	85.355	1	8	495	495
SGGEYGDKAGAPADYQPGFR	GlyGly (K)	AT5G41520.2	>AT5G41520.2 | Symbols: | RNA binding Plectin/S10 domain-containing protein | chr5:16609377-16610203 REVERSE LENGTH=134	148.91	50.938	1	8	95	95
SGKTENDMLQCFIESK	Oxidation (M),GlyGly (K)	AT1G11680.1	>AT1G11680.1 | Symbols: CYP51G1, EMB1738, CYP51A2, CYP51 | CYTOCHROME P450 51G1 | chr1:3938925-3940585 FORWARD LENGTH=488	53.169	43.297	1	3	253	253
SGLEDIKNETVDLEK	Acetyl (Protein N-term),GlyGly (K)	AT2G18960.1	>AT2G18960.1 | Symbols: AHA1, PMA, OST2, HA1 | H(+)-ATPase 1 | chr2:8221858-8227268 FORWARD LENGTH=949	114.82	18.179	1	7	8	8
SGLEDIKNETVDLEKIPIEEVFQQLK	Acetyl (Protein N-term),GlyGly (K)	AT2G18960.1	>AT2G18960.1 | Symbols: AHA1, PMA, OST2, HA1 | H(+)-ATPase 1 | chr2:8221858-8227268 FORWARD LENGTH=949	58.418	27.325	1	15;26	16;27	16;27
SGLEDIKNETVDLEKIPIEEVFQQLKCTR	Acetyl (Protein N-term),GlyGly (K)	AT2G18960.1	>AT2G18960.1 | Symbols: AHA1, PMA, OST2, HA1 | H(+)-ATPase 1 | chr2:8221858-8227268 FORWARD LENGTH=949	91.615	45.511	1	26	27	27
SGNPPASKSAIESLPR	GlyGly (K)	AT3G46620.1	>AT3G46620.1 | Symbols: | zinc finger (C3HC4-type RING finger) family protein | chr3:17178837-17180024 REVERSE LENGTH=395	50.653	34.094	1	8	193	193
SGSVETGFVGGGEGKR	GlyGly (K)	AT2G36570.1	>AT2G36570.1 | Symbols: | Leucine-rich repeat protein kinase family protein | chr2:15335583-15337725 FORWARD LENGTH=672	77.222	31.876	1	15	319	319
SHEVLDKSTSK	GlyGly (K)	AT5G45480.1	>AT5G45480.1 | Symbols: | Protein of unknown function (DUF594) | chr5:18426296-18428929 REVERSE LENGTH=877	68.735	44.616	1	7	445	445
SIAKEEESQNVIQYPEVK	GlyGly (K)	AT4G37900.1	>AT4G37900.1 | Symbols: | Protein of unknown function (duplicated DUF1399) | chr4:17821737-17824445 REVERSE LENGTH=787	95.205	30.684	1	4	312	312
SIAVWELYHMLLRKR	GlyGly (K)	AT1G04650.1	>AT1G04650.1 | Symbols: | unknown protein; Has 30201 Blast hits to 17322 proteins in 780 species: Archae - 12; Bacteria - 1396; Metazoa - 17338; Fungi - 3422; Plants - 5037; Viruses - 0; Other Eukaryotes - 2996 (source: NCBI BLink). | chr1:1294893-1298903 REVERSE LENGTH=997	58.487	40.552	1	14	824	824
SIEEGLLQLKNK	GlyGly (K)	AT5G27350.1	>AT5G27350.1 | Symbols: SFP1 | Major facilitator superfamily protein | chr5:9648958-9654176 FORWARD LENGTH=474	158.76	43.897	1	10;12	17;19	17;19
SILIGKTDLGPLEVR	GlyGly (K)	AT1G80690.1	>AT1G80690.1 | Symbols: | PPPDE putative thiol peptidase family protein | chr1:30329283-30330524 REVERSE LENGTH=227	53.328	41.378	1	6	83	83
SIQFGQKGIPYLNTYDGR	GlyGly (K)	AT5G07090.2	>AT5G07090.2 | Symbols: | Ribosomal protein S4 (RPS4A) family protein | chr5:2202783-2203805 FORWARD LENGTH=244	52.612	45.094	1	7	116	116
SISFDNHKAR	Phospho (STY),GlyGly (K)	AT3G06330.2	>AT3G06330.2 | Symbols: | RING/U-box superfamily protein | chr3:1918512-1919709 FORWARD LENGTH=257	59.57	47.288	1	8	18	18
SKDEVNPLDEKIVAK	GlyGly (K)	AT1G44800.1	>AT1G44800.1 | Symbols: | nodulin MtN21 /EamA-like transporter family protein | chr1:16914342-16916858 REVERSE LENGTH=370	117	57.836	1	11;15	336;340	336;340
SKEVSEEGK	Acetyl (Protein N-term),GlyGly (K)	AT4G35100.2	>AT4G35100.2 | Symbols: PIP3 | plasma membrane intrinsic protein 3 | chr4:16708672-16709958 FORWARD LENGTH=280	95.358	59.245	1	2	3	3
SKEVSEEGKTHHGK	Acetyl (Protein N-term),2 GlyGly (K)	AT4G35100.2	>AT4G35100.2 | Symbols: PIP3 | plasma membrane intrinsic protein 3 | chr4:16708672-16709958 FORWARD LENGTH=280	77.527	32.275	2	2,9	3,10	3;10
SKEVSEEGKTHHGK	Acetyl (Protein N-term),GlyGly (K)	AT4G35100.2	>AT4G35100.2 | Symbols: PIP3 | plasma membrane intrinsic protein 3 | chr4:16708672-16709958 FORWARD LENGTH=280	92.856	35.3	1	2;9	3;10	3;10
SKEVSEEGR	Acetyl (Protein N-term),GlyGly (K)	AT2G16850.1	>AT2G16850.1 | Symbols: PIP3B, PIP2;8 | plasma membrane intrinsic protein 2;8 | chr2:7301647-7303180 FORWARD LENGTH=278	76.064	56.432	1	2	3	3
SKGTIDEILDPSLIGQIETNSLKK	GlyGly (K)	AT2G23200.1	>AT2G23200.1 | Symbols: | Protein kinase superfamily protein | chr2:9879351-9881855 FORWARD LENGTH=834	50.426	48.182	1	2	710	710
SKIDSSDETGTVLENVKGDIELR	GlyGly (K)	AT1G02520.1	>AT1G02520.1 | Symbols: PGP11 | P-glycoprotein 11 | chr1:524134-528745 FORWARD LENGTH=1278	153.56	53.779	1	17	1029	1029
SLAEVKLTEAGK	GlyGly (K)	AT3G47730.1	>AT3G47730.1 | Symbols: ATATH1, ATH1, ABCA2 | ATP-binding cassette A2 | chr3:17594342-17598828 REVERSE LENGTH=983	54.343	45.28	1	6	653	653
SLDELKHLVR	GlyGly (K)	AT1G72160.1	>AT1G72160.1 | Symbols: | Sec14p-like phosphatidylinositol transfer family protein | chr1:27153823-27155609 REVERSE LENGTH=490	82.749	51.927	1	6	131	131
SLDIFIFDLKK	GlyGly (K)	AT1G61360.2	>AT1G61360.2 | Symbols: | S-locus lectin protein kinase family protein | chr1:22637867-22640731 REVERSE LENGTH=740	78.342	68.536	1	11	507	507
SLDKAAIR	GlyGly (K)	AT1G12110.1	>AT1G12110.1 | Symbols: NRT1.1, CHL1-1, NRT1, B-1, ATNRT1, CHL1 | nitrate transporter 1.1 | chr1:4105341-4109290 FORWARD LENGTH=590	68.915	65.252	1	4	307	307
SLEELSGEAEVDK	GlyGly (K)	AT5G43360.1	>AT5G43360.1 | Symbols: PHT3, ATPT4, PHT1;3 | phosphate transporter 1;3 | chr5:17409524-17411214 FORWARD LENGTH=521	152.7	129.16	1	13	521	521
SLEELSGEAEVSHDEK	GlyGly (K)	AT5G43350.1;AT5G43370.2	>AT5G43350.1 | Symbols: ATPT1, PHT1;1 | phosphate transporter 1;1 | chr5:17399918-17401643 REVERSE LENGTH=524<AGI>>AT5G43370.2 | Symbols: PHT1;2 | phosphate transporter 2 | chr5:17416074-17417798 FORWARD LENGTH=524	161.99	87.148	1	16	524|524	524
SLEELSGEAEVSHDEK	Phospho (STY),GlyGly (K)	AT5G43350.1;AT5G43370.2	>AT5G43350.1 | Symbols: ATPT1, PHT1;1 | phosphate transporter 1;1 | chr5:17399918-17401643 REVERSE LENGTH=524<AGI>>AT5G43370.2 | Symbols: PHT1;2 | phosphate transporter 2 | chr5:17416074-17417798 FORWARD LENGTH=524	106.52	39.509	1	16	524|524	524
SLINKTTKE	GlyGly (K)	AT3G54560.1	>AT3G54560.1 | Symbols: HTA11 | histone H2A 11 | chr3:20196532-20197466 FORWARD LENGTH=136	103.56	36.585	1	5	132	132
SLKGETEENEEEGYKR	GlyGly (K)	AT4G38540.1	>AT4G38540.1 | Symbols: | FAD/NAD(P)-binding oxidoreductase family protein | chr4:18023187-18024827 FORWARD LENGTH=407	62.377	33.624	1	3	328	328
SLPETKSDDILLDAWDFQGR	Acetyl (Protein N-term),GlyGly (K)	AT1G12110.1	>AT1G12110.1 | Symbols: NRT1.1, CHL1-1, NRT1, B-1, ATNRT1, CHL1 | nitrate transporter 1.1 | chr1:4105341-4109290 FORWARD LENGTH=590	205.95	62.617	1	6	7	7
SLPETKSDDILLDAWDFQGRPADR	Acetyl (Protein N-term),GlyGly (K)	AT1G12110.1	>AT1G12110.1 | Symbols: NRT1.1, CHL1-1, NRT1, B-1, ATNRT1, CHL1 | nitrate transporter 1.1 | chr1:4105341-4109290 FORWARD LENGTH=590	159.74	50.029	1	6	7	7
SLPETKSDDILLDAWDFQGRPADR	Phospho (STY),GlyGly (K)	AT1G12110.1	>AT1G12110.1 | Symbols: NRT1.1, CHL1-1, NRT1, B-1, ATNRT1, CHL1 | nitrate transporter 1.1 | chr1:4105341-4109290 FORWARD LENGTH=590	116.24	79.762	1	6	7	7
SLSDLEKLHLAGQGINFSLPTGAGQNK	GlyGly (K)	AT5G61900.1	>AT5G61900.1 | Symbols: BON1, CPN1, BON | Calcium-dependent phospholipid-binding Copine family protein | chr5:24855908-24859150 REVERSE LENGTH=578	98.019	20.85	1	7	291	291
SLTKIGGPEGIAQK	GlyGly (K)	AT3G57330.1	>AT3G57330.1 | Symbols: ACA11 | autoinhibited Ca2+-ATPase 11 | chr3:21211655-21216375 REVERSE LENGTH=1025	69.345	38.028	1	4	114	114
SLVNKVTKD	GlyGly (K)	AT2G38810.3	>AT2G38810.3 | Symbols: HTA8 | histone H2A 8 | chr2:16219444-16220679 REVERSE LENGTH=136	110.87	88.948	1	5	132	132
SNAKEIGFIK	GlyGly (K)	AT4G33865.1	>AT4G33865.1 | Symbols: | Ribosomal protein S14p/S29e family protein | chr4:16233395-16234114 REVERSE LENGTH=56	101.65	39.785	1	4	48	48
SNLLKDFEVASK	Acetyl (Protein N-term),GlyGly (K)	AT3G57330.1	>AT3G57330.1 | Symbols: ACA11 | autoinhibited Ca2+-ATPase 11 | chr3:21211655-21216375 REVERSE LENGTH=1025	78.342	63.408	1	5	6	6
SNPGQDKGYSR	GlyGly (K)	AT2G01600.1	>AT2G01600.1 | Symbols: | ENTH/ANTH/VHS superfamily protein | chr2:268975-272356 FORWARD LENGTH=571	50.354	36.847	1	7	175	175
SNSNQPLLSKPK	GlyGly (K)	AT1G11580.1	>AT1G11580.1 | Symbols: ATPMEPCRA, PMEPCRA | methylesterase PCR A | chr1:3888730-3890649 FORWARD LENGTH=557	67.726	49.483	1	10	11	11
SPIAKDVDIGALAK	GlyGly (K)	AT3G09840.1	>AT3G09840.1 | Symbols: CDC48, ATCDC48, CDC48A | cell division cycle 48 | chr3:3019494-3022832 FORWARD LENGTH=809	147.71	46.408	1	5	672	672
SPLEIEKLADILDDFK	GlyGly (K)	AT5G16870.1	>AT5G16870.1 | Symbols: | Peptidyl-tRNA hydrolase II (PTH2) family protein | chr5:5546975-5548542 REVERSE LENGTH=169	78.069	47.548	1	7	48	48
SPLIDGDNMVSFEKR	Oxidation (M),GlyGly (K)	AT3G27770.2	>AT3G27770.2 | Symbols: | unknown protein; FUNCTIONS IN: molecular_function unknown; INVOLVED IN: biological_process unknown; EXPRESSED IN: 22 plant structures; EXPRESSED DURING: 13 growth stages; BEST Arabidopsis thaliana protein match is: unknown protein (TAIR:AT5G62960.1); Has 150 Blast hits to 150 proteins in 21 species: Archae - 0; Bacteria - 0; Metazoa - 13; Fungi - 0; Plants - 133; Viruses…	74.789	57.288	1	14	125	125
SPYQEHTDFLASK	GlyGly (K)	AT2G41840.1	>AT2G41840.1 | Symbols: | Ribosomal protein S5 family protein | chr2:17460016-17461398 REVERSE LENGTH=285	85.355	45.825	1	13	270	270
SPYQEHTDFLASKALSTSKPDPVVEDQA	GlyGly (K)	AT2G41840.1	>AT2G41840.1 | Symbols: | Ribosomal protein S5 family protein | chr2:17460016-17461398 REVERSE LENGTH=285	46.695	23.054	1	13	270	270
SPYQEHTDFLSTK	GlyGly (K)	AT1G59359.1	>AT1G59359.1 | Symbols: | Ribosomal protein S5 family protein | chr1:21842537-21843733 REVERSE LENGTH=284	100.88	90.05	1	13	269	269
SQGPDLLGKTVEDR	GlyGly (K)	AT2G30860.2	>AT2G30860.2 | Symbols: ATGSTF9, GLUTTR, ATGSTF7, GSTF9 | glutathione S-transferase PHI 9 | chr2:13139132-13140079 FORWARD LENGTH=166	71.692	38.376	1	9	87	87
SQYIKEATELGK	GlyGly (K)	AT3G08930.1;AT5G01460.1	>AT3G08930.1 | Symbols: | LMBR1-like membrane protein | chr3:2713562-2717058 FORWARD LENGTH=509<AGI>>AT5G01460.1 | Symbols: | LMBR1-like membrane protein | chr5:186823-190008 FORWARD LENGTH=509	73.067	57.348	1	5	254|254	254
SSLEDIKNETVDLEK	Acetyl (Protein N-term),GlyGly (K)	AT4G30190.1	>AT4G30190.1 | Symbols: AHA2, PMA2, HA2 | H(+)-ATPase 2 | chr4:14770820-14775920 REVERSE LENGTH=948	259.47	50.158	1	7	8	8
SSLEDIKNETVDLEKIPIEEVFQQLK	Acetyl (Protein N-term),GlyGly (K)	AT4G30190.1	>AT4G30190.1 | Symbols: AHA2, PMA2, HA2 | H(+)-ATPase 2 | chr4:14770820-14775920 REVERSE LENGTH=948	104.67	42.806	1	7;26	8;27	8;27
SSLEDIKNETVDLEKIPIEEVFQQLKCSR	Acetyl (Protein N-term),GlyGly (K)	AT4G30190.1	>AT4G30190.1 | Symbols: AHA2, PMA2, HA2 | H(+)-ATPase 2 | chr4:14770820-14775920 REVERSE LENGTH=948	128.27	70.799	1	26	27	27
STLLDDGDESMTEKGR	Oxidation (M),GlyGly (K)	AT3G53480.1	>AT3G53480.1 | Symbols: PIS1, PDR9, ATPDR9, ABCG37 | pleiotropic drug resistance 9 | chr3:19825366-19831644 FORWARD LENGTH=1450	90.707	47.506	1	14	88	88
STLLDDGDESMTEKGRR	Oxidation (M),GlyGly (K)	AT3G53480.1	>AT3G53480.1 | Symbols: PIS1, PDR9, ATPDR9, ABCG37 | pleiotropic drug resistance 9 | chr3:19825366-19831644 FORWARD LENGTH=1450	61.097	38.028	1	14	88	88
STTEDFVLTKHVEGTR	GlyGly (K)	AT2G23770.1	>AT2G23770.1 | Symbols: | protein kinase family protein / peptidoglycan-binding LysM domain-containing protein | chr2:10120242-10122080 REVERSE LENGTH=612	78.932	41.871	1	10	500	500
SVDGGGESADLPGKGETINVK	GlyGly (K)	AT1G06400.1	>AT1G06400.1 | Symbols: ARA2, ATRABA1A, ATRAB11E, ARA-2 | Ras-related small GTP-binding family protein | chr1:1951089-1952686 REVERSE LENGTH=216	64.2	37.112	1	14	195	195
SVVEETFFHDAPLRDFKGQTPAK	GlyGly (K)	AT4G08620.1	>AT4G08620.1 | Symbols: SULTR1;1 | sulphate transporter 1;1 | chr4:5500480-5505982 FORWARD LENGTH=649	135.21	26.627	1	17	55	55
SVVEETFFHDAPLRDFKGQTPAKK	GlyGly (K)	AT4G08620.1	>AT4G08620.1 | Symbols: SULTR1;1 | sulphate transporter 1;1 | chr4:5500480-5505982 FORWARD LENGTH=649	51.834	32.706	1	17;23;24	55;61;62	55;61;62
SVYEKLWNGSYFNYDNSR	GlyGly (K)	AT1G33700.2	>AT1G33700.2 | Symbols: | Beta-glucosidase, GBA2 type family protein | chr1:12208853-12213571 REVERSE LENGTH=947	68.653	28.472	1	5	725	725
SVYEVKLLR	GlyGly (K)	AT1G72890.1	>AT1G72890.1 | Symbols: | Disease resistance protein (TIR-NBS class) | chr1:27429947-27431717 FORWARD LENGTH=438	59.35	45.161	1	6	369	369
SWSYDSLKNFR	GlyGly (K)	AT5G47120.1	>AT5G47120.1 | Symbols: ATBI-1, BI-1, ATBI1, BI1 | BAX inhibitor 1 | chr5:19136071-19137585 FORWARD LENGTH=247	140.17	47.844	1	8	23	23
SYADIAVTAKK	GlyGly (K)	AT1G76090.1	>AT1G76090.1 | Symbols: SMT3 | sterol methyltransferase 3 | chr1:28550592-28551671 REVERSE LENGTH=359	56.563	39.179	1	10	269	269
SYKLNKDEEER	GlyGly (K)	AT5G45510.2	>AT5G45510.2 | Symbols: | Leucine-rich repeat (LRR) family protein | chr5:18444798-18448952 FORWARD LENGTH=1210	98.353	28.177	1	3	420	420
SYNWTTEVKSER	GlyGly (K)	AT5G62390.1	>AT5G62390.1 | Symbols: ATBAG7, BAG7 | BCL-2-associated athanogene 7 | chr5:25052377-25054170 REVERSE LENGTH=446	48.625	33.782	1	9	212	212
SYSEKEAAGIIR	GlyGly (K)	AT4G04700.1	>AT4G04700.1 | Symbols: CPK27 | calcium-dependent protein kinase 27 | chr4:2385276-2387986 REVERSE LENGTH=485	57.019	54.416	1	5	131	131
TAKFDLPVDTEHK	GlyGly (K)	AT1G08090.1	>AT1G08090.1 | Symbols: ATNRT2:1, NRT2, NRT2;1AT, ACH1, LIN1, ATNRT2.1, NRT2.1, NRT2:1 | nitrate transporter 2:1 | chr1:2524139-2525920 FORWARD LENGTH=530	122.51	37.954	1	3	38	38
TAKFDLPVDTEHKATVFK	GlyGly (K)	AT1G08090.1	>AT1G08090.1 | Symbols: ATNRT2:1, NRT2, NRT2;1AT, ACH1, LIN1, ATNRT2.1, NRT2.1, NRT2:1 | nitrate transporter 2:1 | chr1:2524139-2525920 FORWARD LENGTH=530	52.298	44.089	1	3	38	38
TDGKAAVNLVK	GlyGly (K)	AT5G42090.1	>AT5G42090.1 | Symbols: | Lung seven transmembrane receptor family protein | chr5:16826830-16828149 FORWARD LENGTH=439	102.07	30.872	1	4	345	345
TEFGPSQPFKGAR	GlyGly (K)	AT4G13940.1	>AT4G13940.1 | Symbols: HOG1, EMB1395, SAHH1, MEE58, ATSAHH1 | S-adenosyl-L-homocysteine hydrolase | chr4:8054931-8056676 FORWARD LENGTH=485	62.924	45.257	1	10	53	53
TEKNIAEDDESKIIYR	GlyGly (K)	AT1G18880.1	>AT1G18880.1 | Symbols: | Major facilitator superfamily protein | chr1:6520800-6523241 FORWARD LENGTH=587	86.497	30.575	1	3	8	8
TFDESKETINKEIEEK	GlyGly (K)	AT4G20260.3	>AT4G20260.3 | Symbols: ATPCAP1, PCAP1 | plasma-membrane associated cation-binding protein 1 | chr4:10941593-10943227 FORWARD LENGTH=225	171.67	36.193	1	6;11	37;42	37;42
TFDLDPRITK	Phospho (STY),GlyGly (K)	AT3G61810.1	>AT3G61810.1 | Symbols: | Glycosyl hydrolase family 17 protein | chr3:22877168-22878469 FORWARD LENGTH=375	40.045	40.045	1	10	95	95
TITLEVESSDTIDNVKAK	GlyGly (K)	AT3G62250.1;AT2G35635.1;AT1G55060.1;AT5G37640.1	>AT1G55060.1 | Symbols: UBQ12 | ubiquitin 12 | chr1:20549533-20550225 FORWARD LENGTH=230<AGI>>AT2G35635.1 | Symbols: UBQ7, RUB2 | ubiquitin 7 | chr2:14981044-14981943 FORWARD LENGTH=154<AGI>>AT3G62250.1 | Symbols: UBQ5 | ubiquitin 5 | chr3:23037138-23037611 FORWARD LENGTH=157<AGI>>AT5G37640.1 | Symbols: UBQ9 | ubiquitin 9 | chr5:14952782-14953750 REVERSE LENGTH=322	123.36	38.021	1	16	27|27|179|105;257	27|27|179|105;257
TITLEVESSDTIDNVKAKIQDK	GlyGly (K)	AT3G62250.1;AT2G35635.1;AT1G55060.1;AT5G37640.1	>AT1G55060.1 | Symbols: UBQ12 | ubiquitin 12 | chr1:20549533-20550225 FORWARD LENGTH=230<AGI>>AT2G35635.1 | Symbols: UBQ7, RUB2 | ubiquitin 7 | chr2:14981044-14981943 FORWARD LENGTH=154<AGI>>AT3G62250.1 | Symbols: UBQ5 | ubiquitin 5 | chr3:23037138-23037611 FORWARD LENGTH=157<AGI>>AT5G37640.1 | Symbols: UBQ9 | ubiquitin 9 | chr5:14952782-14953750 REVERSE LENGTH=322	132.45	30.21	1	18	29|29|181|107;259	29|29|181|107;259
TITLEVESSDTIDNVKAKIQDK	Phospho (STY),GlyGly (K)	AT3G62250.1;AT2G35635.1;AT1G55060.1;AT5G37640.1	>AT1G55060.1 | Symbols: UBQ12 | ubiquitin 12 | chr1:20549533-20550225 FORWARD LENGTH=230<AGI>>AT2G35635.1 | Symbols: UBQ7, RUB2 | ubiquitin 7 | chr2:14981044-14981943 FORWARD LENGTH=154<AGI>>AT3G62250.1 | Symbols: UBQ5 | ubiquitin 5 | chr3:23037138-23037611 FORWARD LENGTH=157<AGI>>AT5G37640.1 | Symbols: UBQ9 | ubiquitin 9 | chr5:14952782-14953750 REVERSE LENGTH=322	157.07	109.26	1	18	29|29|181|107;259	29|29|181|107;259
TKDCWLIISGK	GlyGly (K)	AT5G53560.1	>AT5G53560.1 | Symbols: ATB5-A, B5 #2, ATCB5-E, CB5-E | cytochrome B5 isoform E | chr5:21759628-21760353 FORWARD LENGTH=134	104.82	58.674	1	2	20	20
TKESPGAPWEFVGLLPLFDPPR	GlyGly (K)	AT4G30190.1	>AT4G30190.1 | Symbols: AHA2, PMA2, HA2 | H(+)-ATPase 2 | chr4:14770820-14775920 REVERSE LENGTH=948	74.364	59.339	1	2	470	470
TKIEYDTWTPIWNK	GlyGly (K)	AT5G58700.2	>AT5G58700.2 | Symbols: ATPLC4, PLC4 | phosphatidylinositol-speciwc phospholipase C4 | chr5:23713144-23715383 REVERSE LENGTH=489	57.679	31.827	1	2	408	408
TKSITRARVLVTVPGGRK	3 Phospho (STY),2 GlyGly (K)	AT1G21600.2	>AT1G21600.2 | Symbols: PTAC6 | plastid transcriptionally active 6 | chr1:7571514-7573782 REVERSE LENGTH=328	40.515	31.514	2	2,18	252,268	252;268
TKVSGTIPDHWFWR	GlyGly (K)	AT3G15380.1	>AT3G15380.1 | Symbols: | Plasma-membrane choline transporter family protein | chr3:5193319-5196435 FORWARD LENGTH=700	57.804	41.996	1	2	522	522
TKYDIFFDVAGEDDR	GlyGly (K)	AT5G63710.1	>AT5G63710.1 | Symbols: | Leucine-rich repeat protein kinase family protein | chr5:25499475-25502598 FORWARD LENGTH=614	55.864	51.888	1	2	254	254
TLADYNIQKESTLHLVLR	GlyGly (K)	AT3G62250.1;AT2G35635.1;AT1G55060.1;AT5G37640.1	>AT1G55060.1 | Symbols: UBQ12 | ubiquitin 12 | chr1:20549533-20550225 FORWARD LENGTH=230<AGI>>AT2G35635.1 | Symbols: UBQ7, RUB2 | ubiquitin 7 | chr2:14981044-14981943 FORWARD LENGTH=154<AGI>>AT3G62250.1 | Symbols: UBQ5 | ubiquitin 5 | chr3:23037138-23037611 FORWARD LENGTH=157<AGI>>AT5G37640.1 | Symbols: UBQ9 | ubiquitin 9 | chr5:14952782-14953750 REVERSE LENGTH=322	311.36	23.33	1	9	63|63|139;215|141;217;294	63|63|139;215|141;217;294
TLADYNIQKESTLHLVLR	Phospho (STY),GlyGly (K)	AT3G62250.1;AT2G35635.1;AT1G55060.1;AT5G37640.1	>AT1G55060.1 | Symbols: UBQ12 | ubiquitin 12 | chr1:20549533-20550225 FORWARD LENGTH=230<AGI>>AT2G35635.1 | Symbols: UBQ7, RUB2 | ubiquitin 7 | chr2:14981044-14981943 FORWARD LENGTH=154<AGI>>AT3G62250.1 | Symbols: UBQ5 | ubiquitin 5 | chr3:23037138-23037611 FORWARD LENGTH=157<AGI>>AT5G37640.1 | Symbols: UBQ9 | ubiquitin 9 | chr5:14952782-14953750 REVERSE LENGTH=322	104.93	89.982	1	9	63|63|139;215|141;217;294	63|63|139;215|141;217;294
TLADYNIQKESTLHLVLRLR	GlyGly (K)	AT3G62250.1;AT2G35635.1;AT1G55060.1;AT5G37640.1	>AT1G55060.1 | Symbols: UBQ12 | ubiquitin 12 | chr1:20549533-20550225 FORWARD LENGTH=230<AGI>>AT2G35635.1 | Symbols: UBQ7, RUB2 | ubiquitin 7 | chr2:14981044-14981943 FORWARD LENGTH=154<AGI>>AT3G62250.1 | Symbols: UBQ5 | ubiquitin 5 | chr3:23037138-23037611 FORWARD LENGTH=157<AGI>>AT5G37640.1 | Symbols: UBQ9 | ubiquitin 9 | chr5:14952782-14953750 REVERSE LENGTH=322	110.37	48.112	1	9	63|63|139;215|141;294	63|63|139;215|141;294
TLFTNIDTDKSGNITLEELK	GlyGly (K)	AT4G04700.1	>AT4G04700.1 | Symbols: CPK27 | calcium-dependent protein kinase 27 | chr4:2385276-2387986 REVERSE LENGTH=485	87.16	86.44	1	10	348	348
TLHGLQPKEAVNIFPEK	GlyGly (K)	AT4G30190.1	>AT4G30190.1 | Symbols: AHA2, PMA2, HA2 | H(+)-ATPase 2 | chr4:14770820-14775920 REVERSE LENGTH=948	98.165	32.926	1	8	888	888
TLHGLQPKEAVNIFPEK	Phospho (STY),GlyGly (K)	AT4G30190.1	>AT4G30190.1 | Symbols: AHA2, PMA2, HA2 | H(+)-ATPase 2 | chr4:14770820-14775920 REVERSE LENGTH=948	53.201	40.381	1	8	888	888
TLHGLQPKEDVNIFPEK	GlyGly (K)	AT2G18960.1	>AT2G18960.1 | Symbols: AHA1, PMA, OST2, HA1 | H(+)-ATPase 1 | chr2:8221858-8227268 FORWARD LENGTH=949	97.095	24.918	1	8	888	888
TLKTDGIAGLYR	GlyGly (K)	AT3G08580.1	>AT3G08580.1 | Symbols: AAC1 | ADP/ATP carrier 1 | chr3:2605706-2607030 REVERSE LENGTH=381	62.408	51.841	1	3	241	241
TLSDQFEAKR	GlyGly (K)	AT1G02780.1	>AT1G02780.1 | Symbols: emb2386 | Ribosomal protein L19e family protein | chr1:608120-609391 REVERSE LENGTH=214	124.23	52.725	1	9	162	162
TLTGKEIEIDIEPTDTIDR	GlyGly (K)	AT2G35635.1	>AT2G35635.1 | Symbols: UBQ7, RUB2 | ubiquitin 7 | chr2:14981044-14981943 FORWARD LENGTH=154	103.41	51.487	1	5	87	87
TLTGKTITLEVESSDTIDNVK	GlyGly (K)	AT3G62250.1;AT2G35635.1;AT1G55060.1;AT5G37640.1	>AT1G55060.1 | Symbols: UBQ12 | ubiquitin 12 | chr1:20549533-20550225 FORWARD LENGTH=230<AGI>>AT2G35635.1 | Symbols: UBQ7, RUB2 | ubiquitin 7 | chr2:14981044-14981943 FORWARD LENGTH=154<AGI>>AT3G62250.1 | Symbols: UBQ5 | ubiquitin 5 | chr3:23037138-23037611 FORWARD LENGTH=157<AGI>>AT5G37640.1 | Symbols: UBQ9 | ubiquitin 9 | chr5:14952782-14953750 REVERSE LENGTH=322	274.56	23.912	1	5	11|11|163|89;241	11|11|163|89;241
TLTGKTITLEVESSDTIDNVKAK	GlyGly (K)	AT3G62250.1;AT2G35635.1;AT1G55060.1;AT5G37640.1	>AT1G55060.1 | Symbols: UBQ12 | ubiquitin 12 | chr1:20549533-20550225 FORWARD LENGTH=230<AGI>>AT2G35635.1 | Symbols: UBQ7, RUB2 | ubiquitin 7 | chr2:14981044-14981943 FORWARD LENGTH=154<AGI>>AT3G62250.1 | Symbols: UBQ5 | ubiquitin 5 | chr3:23037138-23037611 FORWARD LENGTH=157<AGI>>AT5G37640.1 | Symbols: UBQ9 | ubiquitin 9 | chr5:14952782-14953750 REVERSE LENGTH=322	58.914	31.27	1	5	11|11|163|89;241	11|11|163|89;241
TLVVPILDPAKAFR	GlyGly (K)	AT2G20990.1	>AT2G20990.1 | Symbols: SYTA, NTMC2TYPE1.1, ATSYTA, NTMC2T1.1, SYT1 | synaptotagmin A | chr2:9014827-9017829 FORWARD LENGTH=541	77.912	32.275	1	11	253	253
TLYDIEWLCK	Phospho (STY),GlyGly (K)	AT4G10800.1	>AT4G10800.1 | Symbols: | BEST Arabidopsis thaliana protein match is: BTB/POZ domain-containing protein (TAIR:AT3G05675.1); Has 1807 Blast hits to 1807 proteins in 277 species: Archae - 0; Bacteria - 0; Metazoa - 736; Fungi - 347; Plants - 385; Viruses - 0; Other Eukaryotes - 339 (source: NCBI BLink). | chr4:6643678-6644529 FORWARD LENGTH=283	40.045	31.934	1	10	112	112
TQHGLETGQKPVYER	GlyGly (K)	AT3G60330.2	>AT3G60330.2 | Symbols: HA7 | H(+)-ATPase 7 | chr3:22298763-22303509 FORWARD LENGTH=961	86.367	80.738	1	10	903	903
TQNVLGEKGR	GlyGly (K)	AT2G31610.1;AT3G53870.1;AT5G35530.1	>AT2G31610.1 | Symbols: | Ribosomal protein S3 family protein | chr2:13450384-13451669 FORWARD LENGTH=250<AGI>>AT3G53870.1 | Symbols: | Ribosomal protein S3 family protein | chr3:19951547-19952782 FORWARD LENGTH=249<AGI>>AT5G35530.1 | Symbols: | Ribosomal protein S3 family protein | chr5:13710355-13712192 REVERSE LENGTH=248	84.882	45.829	1	8	62|62|62	62
TQNVLGEKGRR	GlyGly (K)	AT2G31610.1;AT3G53870.1;AT5G35530.1	>AT2G31610.1 | Symbols: | Ribosomal protein S3 family protein | chr2:13450384-13451669 FORWARD LENGTH=250<AGI>>AT3G53870.1 | Symbols: | Ribosomal protein S3 family protein | chr3:19951547-19952782 FORWARD LENGTH=249<AGI>>AT5G35530.1 | Symbols: | Ribosomal protein S3 family protein | chr5:13710355-13712192 REVERSE LENGTH=248	115.57	80.979	1	8	62|62|62	62
TSDVIGSDEGTHFTLQVKDKK	GlyGly (K)	AT3G16420.3	>AT3G16420.3 | Symbols: PBP1 | PYK10-binding protein 1 | chr3:5579560-5580674 FORWARD LENGTH=298	101.64	52.185	1	18	118	118
TSLMPELGEDDVYGNQILNKAVDVTK	Oxidation (M),GlyGly (K)	AT1G15210.1	>AT1G15210.1 | Symbols: PDR7, ATPDR7 | pleiotropic drug resistance 7 | chr1:5231552-5236573 REVERSE LENGTH=1442	78.837	63.573	1	20	86	86
TSLSAIDEQEEEEKKER	GlyGly (K)	AT3G25190.1	>AT3G25190.1 | Symbols: | Vacuolar iron transporter (VIT) family protein | chr3:9174505-9175614 FORWARD LENGTH=219	58.671	27.85	1	14	122	122
TTLGKLLGETK	GlyGly (K)	AT4G37060.1	>AT4G37060.1 | Symbols: PLP5, PLA IVB, AtPLAIVB | PATATIN-like protein 5 | chr4:17461573-17463734 REVERSE LENGTH=414	96.103	63.283	1	5	136	136
TTLIAEIDAISKIK	GlyGly (K)	AT2G29220.1	>AT2G29220.1 | Symbols: | Concanavalin A-like lectin protein kinase family protein | chr2:12562781-12564664 REVERSE LENGTH=627	122.97	58.172	1	12	403	403
TTNILLDEKWVAK	GlyGly (K)	AT3G51550.1	>AT3G51550.1 | Symbols: FER | Malectin/receptor-like protein kinase family protein | chr3:19117877-19120564 REVERSE LENGTH=895	80.979	42.001	1	9	672	672
TTQVVAGGEDKAQTSSER	GlyGly (K)	AT5G45510.2	>AT5G45510.2 | Symbols: | Leucine-rich repeat (LRR) family protein | chr5:18444798-18448952 FORWARD LENGTH=1210	100.77	69.522	1	11	215	215
TVEQDGKTIK	GlyGly (K)	AT4G17530.1	>AT4G17530.1 | Symbols: RAB1C, ATRAB1C, ATRABD2C | RAB GTPase homolog 1C | chr4:9773721-9775424 REVERSE LENGTH=202	59.245	40.589	1	7	55	55
TVFSEVCKPPTAGKSGLLR	GlyGly (K)	AT5G47910.1	>AT5G47910.1 | Symbols: RBOHD, ATRBOHD | respiratory burst oxidase homologue D | chr5:19397585-19401768 FORWARD LENGTH=921	87.16	46.663	1	14	702	702
TYEAEKVPTGEELSK	GlyGly (K)	AT5G57110.1	>AT5G57110.1 | Symbols: ACA8, AT-ACA8 | autoinhibited Ca2+ -ATPase, isoform 8 | chr5:23109729-23116857 REVERSE LENGTH=1074	46.926	45.458	1	6	655	655
TYGFLTPEFWKETR	GlyGly (K)	AT1G59359.1;AT2G41840.1	>AT1G59359.1 | Symbols: | Ribosomal protein S5 family protein | chr1:21842537-21843733 REVERSE LENGTH=284<AGI>>AT2G41840.1 | Symbols: | Ribosomal protein S5 family protein | chr2:17460016-17461398 REVERSE LENGTH=285	103.21	53.569	1	11	250|251	250|251
VANELGAGNGKGAR	GlyGly (K)	AT5G65380.1	>AT5G65380.1 | Symbols: | MATE efflux family protein | chr5:26123241-26126352 REVERSE LENGTH=486	62.088	52.555	1	11	334	334
VAQAPHDDHDDEKLAAAR	GlyGly (K)	AT5G40780.2	>AT5G40780.2 | Symbols: | lysine histidine transporter 1 | chr5:16323823-16327082 FORWARD LENGTH=445	68.257	19.39	1	13	14	14
VAQAPHDDHQDDEKLAAAR	GlyGly (K)	AT5G40780.1	>AT5G40780.1 | Symbols: LHT1 | lysine histidine transporter 1 | chr5:16323823-16327082 FORWARD LENGTH=446	114.4	43.454	1	14	15	15
VDAVVYLVDAYDKER	GlyGly (K)	AT4G02080.1	>AT4G02080.1 | Symbols: ASAR1, ATSARA1C, ATSAR2, SAR2 | secretion-associated RAS super family 2 | chr4:921554-922547 FORWARD LENGTH=193	76.391	61.097	1	13	100	100
VEAQGGKGANLWDDGSTHDAVTK	GlyGly (K)	AT3G16420.3	>AT3G16420.3 | Symbols: PBP1 | PYK10-binding protein 1 | chr3:5579560-5580674 FORWARD LENGTH=298	81.312	22.996	1	7	11	11
VEDDVKDPK	GlyGly (K)	AT5G43350.1;AT5G43360.1	>AT5G43360.1 | Symbols: PHT3, ATPT4, PHT1;3 | phosphate transporter 1;3 | chr5:17409524-17411214 FORWARD LENGTH=521<AGI>>AT5G43350.1 | Symbols: ATPT1, PHT1;1 | phosphate transporter 1;1 | chr5:17399918-17401643 REVERSE LENGTH=524	108.98	35.445	1	6	276|276	276
VEDDVKDPKQNYGLFSK	2 GlyGly (K)	AT5G43350.1	>AT5G43350.1 | Symbols: ATPT1, PHT1;1 | phosphate transporter 1;1 | chr5:17399918-17401643 REVERSE LENGTH=524	66.673	35.329	2	6,9	276,279	276;279
VEDDVKDPKQNYGLFSK	GlyGly (K)	AT5G43350.1	>AT5G43350.1 | Symbols: ATPT1, PHT1;1 | phosphate transporter 1;1 | chr5:17399918-17401643 REVERSE LENGTH=524	104.44	53.504	1	6;9	276;279	276;279
VEDDVKDPR	GlyGly (K)	AT5G43370.2	>AT5G43370.2 | Symbols: PHT1;2 | phosphate transporter 2 | chr5:17416074-17417798 FORWARD LENGTH=524	60.436	34.387	1	6	276	276
VENQDAIDAAMVGMLADPKEAR	2 Oxidation (M),GlyGly (K)	AT4G30190.1;AT5G57350.2;AT2G18960.1	>AT2G18960.1 | Symbols: AHA1, PMA, OST2, HA1 | H(+)-ATPase 1 | chr2:8221858-8227268 FORWARD LENGTH=949<AGI>>AT4G30190.1 | Symbols: AHA2, PMA2, HA2 | H(+)-ATPase 2 | chr4:14770820-14775920 REVERSE LENGTH=948<AGI>>AT5G57350.2 | Symbols: HA3 | H(+)-ATPase 3 | chr5:23231208-23236381 REVERSE LENGTH=949	112.36	62.064	1	19	386|387|386	386|387|386
VESGKLVLEEAEFDLGR	GlyGly (K)	AT2G17820.1	>AT2G17820.1 | Symbols: ATHK1, AHK1, HK1 | histidine kinase 1 | chr2:7743133-7748013 REVERSE LENGTH=1207	64.507	61.167	1	5	565	565
VFDKDQNGFISAAELR	GlyGly (K)	AT5G37780.1	>AT5G37780.1 | Symbols: CAM1, TCH1, ACAM-1 | calmodulin 1 | chr5:15004769-15006117 REVERSE LENGTH=149	76.151	43.592	1	4	95	95
VFGDEEKLNKFLR	GlyGly (K)	AT3G51670.1	>AT3G51670.1 | Symbols: | SEC14 cytosolic factor family protein / phosphoglyceride transfer family protein | chr3:19168912-19170848 FORWARD LENGTH=409	56.951	40.725	1	10	171	171
VFKPHQVGADR	GlyGly (K)	AT4G03390.1	>AT4G03390.1 | Symbols: SRF3 | STRUBBELIG-receptor family 3 | chr4:1490912-1494553 REVERSE LENGTH=776	45.653	32.159	1	3	354	354
VGANKFPER	GlyGly (K)	AT1G01620.1;AT2G45960.1;AT3G61430.2; AT4G00430.1	>AT1G01620.1 | Symbols: PIP1C, TMP-B, PIP1;3 | plasma membrane intrinsic protein 1C | chr1:225986-227176 REVERSE LENGTH=286<AGI>>AT2G45960.1 | Symbols: PIP1B, TMP-A, ATHH2, PIP1;2 | plasma membrane intrinsic protein 1B | chr2:18910450-18911703 FORWARD LENGTH=286<AGI>>AT3G61430.2 | Symbols: PIP1A, ATPIP1, PIP1, PIP1;1 | plasma membrane intrinsic protein 1A | chr3:22733657-22735113 FORWARD LENGTH=2…	152.63	78.516	1	5	14|14|14	14
VGDGGSFPFAGALHSKSR	GlyGly (K)	AT3G49720.1	>AT3G49720.1 | Symbols: | unknown protein; FUNCTIONS IN: molecular_function unknown; INVOLVED IN: biological_process unknown; LOCATED IN: chloroplast thylakoid membrane, Golgi apparatus, plasma membrane, membrane; EXPRESSED IN: 25 plant structures; EXPRESSED DURING: 15 growth stages; BEST Arabidopsis thaliana protein match is: unknown protein (TAIR:AT5G65810.1); Has 64 Blast hits to 64 proteins i…	52.298	24.011	1	16	27	27
VGIKLPTVEVR	GlyGly (K)	AT1G59870.1	>AT1G59870.1 | Symbols: PEN3, PDR8, ATPDR8, ABCG36, ATABCG36 | ABC-2 and Plant PDR ABC-type transporter family protein | chr1:22034661-22039844 FORWARD LENGTH=1469	62.408	53.08	1	4	132	132
VGKGGFGEVYK	GlyGly (K)	AT3G45410.1	>AT3G45410.1 | Symbols: | Concanavalin A-like lectin protein kinase family protein | chr3:16654019-16656013 REVERSE LENGTH=664	78.939	35.204	1	3	350	350
VGSDKELENSLFR	GlyGly (K)	AT5G27350.1	>AT5G27350.1 | Symbols: SFP1 | Major facilitator superfamily protein | chr5:9648958-9654176 FORWARD LENGTH=474	147.73	70.1	1	5	217	217
VGTNVEEAFQCIAKDALK	GlyGly (K)	AT3G18820.1	>AT3G18820.1 | Symbols: ATRABG3F, ATRAB7B, RAB71, RABG3F, RAB7B | RAB GTPase homolog G3F | chr3:6484266-6486005 FORWARD LENGTH=206	111.11	84.375	1	14	174	174
VIVVTGDNKSTAESLCR	GlyGly (K)	AT1G10130.1	>AT1G10130.1 | Symbols: ECA3, ATECA3 | endoplasmic reticulum-type calcium-transporting ATPase 3 | chr1:3311139-3321941 FORWARD LENGTH=998	52.254	44.567	1	9	618	618
VKIEIGSVGDSFSVASLK	GlyGly (K)	AT4G17340.1	>AT4G17340.1 | Symbols: TIP2;2, DELTA-TIP2 | tonoplast intrinsic protein 2;2 | chr4:9699318-9700250 FORWARD LENGTH=250	91.475	58.073	1	2	3	3
VKIEVGSVGDSFSVSSLK	GlyGly (K)	AT5G47450.1	>AT5G47450.1 | Symbols: ATTIP2;3, TIP2;3, DELTA-TIP3 | tonoplast intrinsic protein 2;3 | chr5:19248509-19249466 REVERSE LENGTH=250	74.519	40.349	1	2	3	3
VLADKASDAFYR	GlyGly (K)	AT3G01290.1	>AT3G01290.1 | Symbols: | SPFH/Band 7/PHB domain-containing membrane-associated protein family | chr3:88252-89356 REVERSE LENGTH=285	101.38	65.395	1	5	82	82
VLAPPKAGLLK	GlyGly (K)	AT4G08620.1	>AT4G08620.1 | Symbols: SULTR1;1 | sulphate transporter 1;1 | chr4:5500480-5505982 FORWARD LENGTH=649	52.167	39.873	1	6	30	30
VLDDIKGDIELK	GlyGly (K)	AT2G47000.1	>AT2G47000.1 | Symbols: MDR4, PGP4, ABCB4, ATPGP4 | ATP binding cassette subfamily B4 | chr2:19310008-19314750 REVERSE LENGTH=1286	68.893	30.336	1	6	381	381
VLDNVKGDIELR	GlyGly (K)	AT2G47000.1	>AT2G47000.1 | Symbols: MDR4, PGP4, ABCB4, ATPGP4 | ATP binding cassette subfamily B4 | chr2:19310008-19314750 REVERSE LENGTH=1286	179.57	45.357	1	6	1039	1039
VLDRGEKIELLVDKTENLR	GlyGly (K)	AT1G04750.2;AT1G04760.1	>AT1G04760.1 | Symbols: ATVAMP726, VAMP726 | vesicle-associated membrane protein 726 | chr1:1334760-1336070 FORWARD LENGTH=220<AGI>>AT1G04750.2 | Symbols: VAMP7B, VAMP721, ATVAMP721, AT VAMP7B | vesicle-associated membrane protein 721 | chr1:1331857-1333426 REVERSE LENGTH=181	104.61	33.667	1	7	120|158	120|158
VLGADVSYGAQFEPTTEGSYAVIVSKTR	GlyGly (K)	AT1G72150.1	>AT1G72150.1 | Symbols: PATL1 | PATELLIN 1 | chr1:27148558-27150652 FORWARD LENGTH=573	91.583	47.919	1	26	528	528
VLGKGGFGTVYHGNLDDTQVAVK	GlyGly (K)	AT1G51890.2	>AT1G51890.2 | Symbols: | Leucine-rich repeat protein kinase family protein | chr1:19274802-19278528 REVERSE LENGTH=828	54.834	21.569	1	4	530	530
VLGVGGFGKVYR	GlyGly (K)	AT3G51550.1	>AT3G51550.1 | Symbols: FER | Malectin/receptor-like protein kinase family protein | chr3:19117877-19120564 REVERSE LENGTH=895	100.88	59.8	1	9	549	549
VLQDFDKTLDEQVDQEEFVR	GlyGly (K)	AT1G53210.1	>AT1G53210.1 | Symbols: | sodium/calcium exchanger family protein / calcium-binding EF hand family protein | chr1:19844790-19847533 FORWARD LENGTH=585	141.86	21.685	1	7	353	353
VLQTDIELEERVEDDVKDPKQNYGLFSK	GlyGly (K)	AT5G43350.1	>AT5G43350.1 | Symbols: ATPT1, PHT1;1 | phosphate transporter 1;1 | chr5:17399918-17401643 REVERSE LENGTH=524	55.783	22.313	1	17;20	276;279	276;279
VLQTDIELEERVEDDVKDPR	GlyGly (K)	AT5G43370.2	>AT5G43370.2 | Symbols: PHT1;2 | phosphate transporter 2 | chr5:17416074-17417798 FORWARD LENGTH=524	54.805	35.044	1	17	276	276
VLQVMEKKQQK	GlyGly (K)	AT5G63900.1	>AT5G63900.1 | Symbols: | Acyl-CoA N-acyltransferase with RING/FYVE/PHD-type zinc finger domain | chr5:25568698-25570371 FORWARD LENGTH=557	72.547	45.359	1	7;8;11	231;232;235	231;232;235
VLRDGKWSEQEAAILVPGDIVSIK	GlyGly (K)	AT4G30190.1;AT2G18960.1	>AT2G18960.1 | Symbols: AHA1, PMA, OST2, HA1 | H(+)-ATPase 1 | chr2:8221858-8227268 FORWARD LENGTH=949<AGI>>AT4G30190.1 | Symbols: AHA2, PMA2, HA2 | H(+)-ATPase 2 | chr4:14770820-14775920 REVERSE LENGTH=948	103.29	35.359	1	6	139|139	139
VLSCIDKYAER	GlyGly (K)	AT2G18960.1	>AT2G18960.1 | Symbols: AHA1, PMA, OST2, HA1 | H(+)-ATPase 1 | chr2:8221858-8227268 FORWARD LENGTH=949	55.452	36.847	1	7	449	449
VLSIIDKYAER	GlyGly (K)	AT4G30190.1	>AT4G30190.1 | Symbols: AHA2, PMA2, HA2 | H(+)-ATPase 2 | chr4:14770820-14775920 REVERSE LENGTH=948	147.95	63.408	1	7	449	449
VMLDWDPKGISGPK	Oxidation (M),GlyGly (K)	AT3G53870.1	>AT3G53870.1 | Symbols: | Ribosomal protein S3 family protein | chr3:19951547-19952782 FORWARD LENGTH=249	81.865	31.389	1	8	195	195
VPKAIVGEPIDAK	GlyGly (K)	AT2G07050.1	>AT2G07050.1 | Symbols: CAS1 | cycloartenol synthase 1 | chr2:2924629-2930295 FORWARD LENGTH=759	87.184	32.275	1	3	500	500
VPSLKEFAR	GlyGly (K)	AT3G17970.1	>AT3G17970.1 | Symbols: atToc64-III, TOC64-III | translocon at the outer membrane of chloroplasts 64-III | chr3:6148030-6151794 FORWARD LENGTH=589	59.426	41.704	1	5	284	284
VQQGDEEEAGKLLEER	GlyGly (K)	AT4G32390.1	>AT4G32390.1 | Symbols: | Nucleotide-sugar transporter family protein | chr4:15636550-15637602 FORWARD LENGTH=350	84.874	51.265	1	11	332	332
VSDGETGESSVDSEKVQILR	GlyGly (K)	AT2G32270.1	>AT2G32270.1 | Symbols: ZIP3 | zinc transporter 3 precursor | chr2:13704278-13706612 FORWARD LENGTH=339	220.34	89.668	1	15	177	177
VSDGETGESSVDSEKVQILR	Phospho (STY),GlyGly (K)	AT2G32270.1	>AT2G32270.1 | Symbols: ZIP3 | zinc transporter 3 precursor | chr2:13704278-13706612 FORWARD LENGTH=339	61.648	49.224	1	15	177	177
VSDLESKFDR	GlyGly (K)	AT5G62390.1	>AT5G62390.1 | Symbols: ATBAG7, BAG7 | BCL-2-associated athanogene 7 | chr5:25052377-25054170 REVERSE LENGTH=446	118.18	43.958	1	7	102	102
VSNELGAGNVKGAK	GlyGly (K)	AT3G23550.1	>AT3G23550.1 | Symbols: | MATE efflux family protein | chr3:8448435-8450649 REVERSE LENGTH=469	98.531	32.068	1	11	329	329
VSPGQEKGYSK	GlyGly (K)	AT1G14910.1	>AT1G14910.1 | Symbols: | ENTH/ANTH/VHS superfamily protein | chr1:5139928-5143571 REVERSE LENGTH=692	57.164	51.013	1	7	175	175
VVANQVVDNYYRPDLKK	GlyGly (K)	AT4G29410.2	>AT4G29410.2 | Symbols: | Ribosomal L28e protein family | chr4:14468439-14469964 REVERSE LENGTH=143	112.5	55.186	1	16;17	115;116	115;116
VYKGELNDGTK	GlyGly (K)	AT3G46290.1	>AT3G46290.1 | Symbols: HERK1 | hercules receptor kinase 1 | chr3:17013009-17015501 FORWARD LENGTH=830	91.584	51.445	1	3	501	501
VYKGHLPGGLVVAVK	GlyGly (K)	AT5G37450.1	>AT5G37450.1 | Symbols: | Leucine-rich repeat protein kinase family protein | chr5:14852801-14857098 REVERSE LENGTH=935	48.704	45.825	1	3	623	623
WASKGINIR	GlyGly (K)	AT5G22740.1	>AT5G22740.1 | Symbols: ATCSLA02, CSLA02, ATCSLA2, CSLA2 | cellulose synthase-like A02 | chr5:7555379-7559866 REVERSE LENGTH=534	54.157	29.473	1	4	156	156
WLHEEEEKVKAASLPR	GlyGly (K)	AT1G78000.2	>AT1G78000.2 | Symbols: SULTR1;2, SEL1 | sulfate transporter 1;2 | chr1:29329889-29332877 FORWARD LENGTH=653	53.403	49.188	1	10	565	565
WSEQEAAILVPGDIVSIK	GlyGly (K)	AT4G30190.1;AT2G18960.1	>AT2G18960.1 | Symbols: AHA1, PMA, OST2, HA1 | H(+)-ATPase 1 | chr2:8221858-8227268 FORWARD LENGTH=949<AGI>>AT4G30190.1 | Symbols: AHA2, PMA2, HA2 | H(+)-ATPase 2 | chr4:14770820-14775920 REVERSE LENGTH=948	63.691	43.955	1	18	157|157	157
YADKLEDLKYEENTNK	GlyGly (K)	AT4G34640.1	>AT4G34640.1 | Symbols: SQS1, ERG9 | squalene synthase 1 | chr4:16538489-16541655 FORWARD LENGTH=410	203.99	55.452	1	4	241	241
YALSGKSWDR	GlyGly (K)	AT3G60330.2	>AT3G60330.2 | Symbols: HA7 | H(+)-ATPase 7 | chr3:22298763-22303509 FORWARD LENGTH=961	72.643	49.5	1	6	861	861
YFTKNPLR	GlyGly (K)	AT3G44550.1	>AT3G44550.1 | Symbols: FAR5 | fatty acid reductase 5 | chr3:16138060-16141409 FORWARD LENGTH=496	57.559	32.355	1	4	361	361
YGFVVKSGSGIK	GlyGly (K)	AT3G29310.1	>AT3G29310.1 | Symbols: | calmodulin-binding protein-related | chr3:11249712-11251452 FORWARD LENGTH=551	49.934	29.303	1	6	237	237
YGGLSKDSPFTVEDGVTEAVVK	GlyGly (K)	AT1G22530.1	>AT1G22530.1 | Symbols: PATL2 | PATELLIN 2 | chr1:7955773-7958326 REVERSE LENGTH=683	89.663	47.392	1	6	573	573
YGLNQSPPVNPKG	GlyGly (K)	AT2G20230.1	>AT2G20230.1 | Symbols: | Tetraspanin family protein | chr2:8725762-8727388 FORWARD LENGTH=270	109.66	65.347	1	12	269	269
YIEAGVSEHAKSLGPK	GlyGly (K)	AT1G15690.1	>AT1G15690.1 | Symbols: AVP1, ATAVP3, AVP-3, AtVHP1;1 | Inorganic H pyrophosphatase family protein | chr1:5399115-5402185 FORWARD LENGTH=770	69.485	40.693	1	11	710	710
YILSGKAWASLFDNR	GlyGly (K)	AT2G18960.1	>AT2G18960.1 | Symbols: AHA1, PMA, OST2, HA1 | H(+)-ATPase 1 | chr2:8221858-8227268 FORWARD LENGTH=949	48.177	40.237	1	6	848	848
YILSGKAWLNLFENK	GlyGly (K)	AT4G30190.1	>AT4G30190.1 | Symbols: AHA2, PMA2, HA2 | H(+)-ATPase 2 | chr4:14770820-14775920 REVERSE LENGTH=948	106.52	71.344	1	6	848	848
YIREEENDLLIKK	GlyGly (K)	AT1G13110.1	>AT1G13110.1 | Symbols: CYP71B7 | cytochrome P450, family 71 subfamily B, polypeptide 7 | chr1:4467272-4468857 FORWARD LENGTH=504	118.76	49.31	1	12	157	157
YKGSDDEVTTYETNENIIKQQDK	GlyGly (K)	AT5G62680.1	>AT5G62680.1 | Symbols: | Major facilitator superfamily protein | chr5:25165430-25167822 REVERSE LENGTH=616	91.729	23.869	1	19	609	609
YKIIEGIAR	GlyGly (K)	AT4G05200.1	>AT4G05200.1 | Symbols: CRK25 | cysteine-rich RLK (RECEPTOR-like protein kinase) 25 | chr4:2679793-2682309 REVERSE LENGTH=675	97.431	46.001	1	2	448	448
YLDEKTIFHLNPSGR	GlyGly (K)	AT3G17390.1	>AT3G17390.1 | Symbols: MTO3, SAMS3, MAT4 | S-adenosylmethionine synthetase family protein | chr3:5952484-5953665 REVERSE LENGTH=393	72.175	46.926	1	5	227	227
YLEELVKIEFPGSK	GlyGly (K)	AT4G20260.3	>AT4G20260.3 | Symbols: ATPCAP1, PCAP1 | plasma-membrane associated cation-binding protein 1 | chr4:10941593-10943227 FORWARD LENGTH=225	63.727	44.925	1	7	94	94
YLFLEDKSR	GlyGly (K)	AT5G06740.1	>AT5G06740.1 | Symbols: | Concanavalin A-like lectin protein kinase family protein | chr5:2084094-2086052 FORWARD LENGTH=652	71.614	39.848	1	7	419	419
YNILKGTTDQS	GlyGly (K)	AT2G01735.1	>AT2G01735.1 | Symbols: RIE1 | RING-finger protein for embryogenesis | chr2:324499-325895 FORWARD LENGTH=359	88.37	61.679	1	5	353	353
YQKILLQQER	GlyGly (K)	AT2G40095.1	>AT2G40095.1 | Symbols: | Alpha/beta hydrolase related protein | chr2:16743107-16744455 FORWARD LENGTH=209	88.056	33.057	1	3	200	200
YTALVAKNIK	GlyGly (K)	AT5G43350.1;AT5G43360.1;AT5G43370.2	>AT5G43360.1 | Symbols: PHT3, ATPT4, PHT1;3 | phosphate transporter 1;3 | chr5:17409524-17411214 FORWARD LENGTH=521<AGI>>AT5G43350.1 | Symbols: ATPT1, PHT1;1 | phosphate transporter 1;1 | chr5:17399918-17401643 REVERSE LENGTH=524<AGI>>AT5G43370.2 | Symbols: PHT1;2 | phosphate transporter 2 | chr5:17416074-17417798 FORWARD LENGTH=524	119.29	33.19	1	7	248|248|248	248
