# Supplementary material for: Root Membrane Ubiquitinome under Short-Term Osmotic Stress
Source: Int J Mol Sci. 2022 Feb 10;23(4):1956. doi: 10.3390/ijms23041956 (PMC8879470; doi:10.3390/ijms23041956)
Supplement: Supplementary file 1 [file ijms-23-01956-s001.zip › supplemental Figures and Tables/Table S5.xlsx]

## Sheet: Feuil1
Table S5. Determination of the ubiquitination motif.
The K-Ub of the ubiquitinated peptide (column 1) was centered with 10 amino acids upstream and downstream of the site (column 5).
K-Ub peptide: the position of K-Ub in the peptide.
K-Ub protein: the position of K-Ub in the protein.
Sequence	AGI	K-Ub peptide	K-Ub protein	Window
LQAALGEQTEITKFSQQEYER	AT1G18470.1	13	404	AALGEQTEITKFSQQEYERLQ
VENQDAIDAAMVGMLADPKEAR	AT4G30190.1;AT5G57350.2;AT2G18960.1	19	387	AAMVGMLADPKEARAGIREIH
VENQDAIDAAMVGMLADPKEAR	AT4G30190.1;AT5G57350.2;AT2G18960.1	19	386	AAMVGMLADPKEARAGIREVH
DLLTLDEKSPR	AT5G15200.1	8	67	AARDLLTLDEKSPRRIFEGEA
GVADFLQEVISKK	AT3G53480.1	13	462	ADFLQEVISKKDQAQYWWHED
TFDESKETINKEIEEK	AT4G20260.3	6	37	AEATKTFDESKETINKEIEEK
AMVEAKKGEELLK	AT2G45820.1	6	161	AEEKRAMVEAKKGEELLKAEE
KQCEGPIKDGIK	AT1G02520.1	1	919	AEEKVMQMYKKQCEGPIKDGI
SALSKPESISDAAVR	AT2G38360.1	5	68	AELADRSALSKPESISDAAVR
IAEILDKGETSR	AT1G58320.1	7	52	AFGRIAEILDKGETSRGLAGL
KAQCPIVER	AT3G11940.2	1	66	AGRYSVKRFRKAQCPIVERLT
FDFQKYIER	AT2G39200.1	5	269	AGSAARFDFQKYIERSLEQDF
EQVVEKLTAPK|KEQVVEKLTAPK	AT5G35200.1	6|7	317	AGVKKEQVVEKLTAPKEILAI
EMQGKENDIDLDDVEVK	AT4G39080.1	5	97	AGVPAKEMQGKENDIDLDDVE
EHLYKTQNPSLPWK	AT3G51550.1	5	624	AHGTMREHLYKTQNPSLPWKQ
NIAKPIIEEQIPK	AT2G20990.1	4	98	AICKTAKNIAKPIIEEQIPKY
AILENPTDKTK	AT5G17770.1	11	184	AILENPTDKTKVHLIYANVTY
SAIQTQDDKLNKDGSPVDAWK	AT1G18880.1	12	304	AIQTQDDKLNKDGSPVDAWKL
AIAAAEAEKK	AT5G62390.1	9	195	AKAIAAAEAEKKKNKNKKKSY
ALTAELKELDSSNSDAIER	AT1G70410.3	7	39	AKIKALTAELKELDSSNSDAI
NINEEEDPKSR	AT3G28180.1	9	81	AKNINEEEDPKSRGKQMYRFI
TYEAEKVPTGEELSK	AT5G57110.1	6	655	ALAFRTYEAEKVPTGEELSKW
HLSTCKLGER	AT3G28450.1	6	341	ALAVKHLSTCKLGEREFRYEM
NSELVKQLSQPDSGSSDIQFK	AT3G53480.1	6	1151	ALYKRNSELVKQLSQPDSGSS
LLDKLMKSDK	AT1G64790.1	4	1327	APALFLRLLDKLMKSDKYGER
VAQAPHDDHQDDEKLAAAR	AT5G40780.1	14	15	APHDDHQDDEKLAAARQKEIE
DGKWNEIDAAELVPGDIVSIK	AT3G60330.2	3	142	APKAKAVRDGKWNEIDAAELV
DGKWSEQEAAILVPGDIVSIK|VLRDGKWSEQEAAILVPGDIVSIK	AT4G30190.1;AT2G18960.1	3|6	139	APKTKVLRDGKWSEQEAAILV
DGKWSEQEASILVPGDIVSIK	AT5G57350.2;AT4G11730.1	3	140	APKTKVLRDGKWSEQEASILV
TKIEYDTWTPIWNK	AT5G58700.2	2	408	APVDEVMEKTKIEYDTWTPIW
AQNQQPIFQTKPPEQFVQIPINIER	AT1G19770.1	11	12	AQNQQPIFQTKPPEQFVQIPI
TLHGLQPKEAVNIFPEK	AT4G30190.1	8	888	AQRTLHGLQPKEAVNIFPEKG
TLHGLQPKEDVNIFPEK	AT2G18960.1	8	888	AQRTLHGLQPKEDVNIFPEKG
AILENPTDKTK	AT5G17770.1	9	182	ARAILENPTDKTKVHLIYANV
LSEIFAKIIGSR	AT1G11680.1	7	243	AREKLSEIFAKIIGSRKRSGK
IQASSKDLK	AT3G47460.1	9	808	ARIQASSKDLKGHENVRERLV
SDEYTIDEKEEEEDRAER	AT3G58060.1	9	101	ARSDEYTIDEKEEEEDRAERA
LSNIQKQAK	AT5G47910.1	6	296	ASANKLSNIQKQAKEYAALIM
VLADKASDAFYR	AT3G01290.1	5	82	ASIQYRVLADKASDAFYRLSN
GGDLPTAKDISR	AT4G15080.1	8	92	ASRGGDLPTAKDISRKFDETG
ANSLNKEFGSK	AT1G04760.1	6	108	ASTAKANSLNKEFGSKLKEHM
ATAYQPMKPGKAGLEEPLEQIHK	AT5G62300.2	11	12	ATAYQPMKPGKAGLEEPLEQI
LKAIVPEPFR	AT1G19250.1	2	387	ATGYDGKKKLKAIVPEPFRTW
DATLDQIEEAAKK	AT2G39480.1	12	524	ATLDQIEEAAKKAHAHTFISS
LSEDKVKQCVDAR	AT1G48210.2;AT3G17410.1	7	300	ATPKLSEDKVKQCVDARLLGE
LSEDKVKQCVDAR	AT1G48210.2;AT3G17410.1	7	301	ATPKLSEDKVKQCVDARLNGE
TQNVLGEKGR|TQNVLGEKGRR	AT2G31610.1;AT3G53870.1;AT5G35530.1	8	62	ATRTQNVLGEKGRRIRELTSL
VLQDFDKTLDEQVDQEEFVR	AT1G53210.1	7	353	AVGKVLQDFDKTLDEQVDQEE
KLELPADPSYLYDVDDIIAAEGSMKGK	AT1G12110.1	1	267	AVIVAAWRNRKLELPADPSYL
EIKSGVDVSQALIR	AT5G59520.1	3	184	AVKEEGRREIKSGVDVSQALI
KALSPEPK	AT3G52290.1	8	18	AVKKALSPEPKQKKEQKPHKS
YLEELVKIEFPGSK	AT4G20260.3	7	94	AVQKYLEELVKIEFPGSKAVS
QFNVEQIKK	AT1G52320.4	8	400	AVRQFNVEQIKKRLEEEEEAY
VDAVVYLVDAYDKER	AT4G02080.1	13	100	AVVYLVDAYDKERFAESKKEL
SIQFGQKGIPYLNTYDGR	AT5G07090.2	7	116	CKVRSIQFGQKGIPYLNTYDG
SCLEIYNKDTMKK	AT1G32450.1	12	13	CLEIYNKDTMKKKEGEEETRD
SAGKDAFHLR	AT1G14320.1;AT1G26910.1	4	82	CNKYMVKSAGKDAFHLRIRVH
YGFVVKSGSGIK	AT3G29310.1	6	237	CVVKRYGFVVKSGSGIKLNGK
LLEGDPLKIDQSALTGESLPVTK	AT3G47950.1	8	183	DARLLEGDPLKIDQSALTGES
LLEGDPLKVDQSALTGESLPVTK	AT4G30190.1;AT2G18960.1	8	175	DARLLEGDPLKVDQSALTGES
QKEIEDWLPITSSR	AT5G40780.2;AT5G40780.1	2	22|21	DDEKLAAARQKEIEDWLPITS
KLELPADPSYLYDVDDIIAAEGSMKGK|LELPADPSYLYDVDDIIAAEGSMKGK	AT1G12110.1	25|24	291	DDIIAAEGSMKGKQKLPHTEQ
LSTSGDDSGERVDEEKESR	AT2G24762.1	16	80	DDSGERVDEEKESRSGVKAAS
RLMKVKGISK	AT4G38010.1	4	538	DDVARIRRLMKVKGISKVPGS
TSLMPELGEDDVYGNQILNKAVDVTK	AT1G15210.1	20	86	DDVYGNQILNKAVDVTKLDGE
DEDYHQYGLGKEAK	AT3G45710.1	11	272	DEDYHQYGLGKEAKTYTTMPS
TSDVIGSDEGTHFTLQVKDKK	AT3G16420.3	18	118	DEGTHFTLQVKDKKIIGFHGS
IDSSDETGTVLENVKGDIELR|SKIDSSDETGTVLENVKGDIELR	AT1G02520.1	15|17	1029	DETGTVLENVKGDIELRHLSF
NETVDLEKIPIEEVFQQLK|SGLEDIKNETVDLEKIPIEEVFQQLK	AT4G30190.1;AT2G18960.1|AT2G18960.1	8|15	16	DIKNETVDLEKIPIEEVFQQL
FESLTDKSK	AT5G52640.1;AT5G56010.1;AT5G56030.1	7	59|54	DKIRFESLTDKSKLDGQPELF
ATGEFTKDENDANKLNR	AT4G31490.1	7	706	DLKRATGEFTKDENDANKLNR
DLPVSTDNQPLLASGEKTPWWK	AT2G30930.1	17	146	DNQPLLASGEKTPWWKNCCGV
SDNTSWDIELGKTPNPSFSTAVSEPEK	AT2G28780.1	12	695	DNTSWDIELGKTPNPSFSTAV
QVALNDPAPINVVTEKPK	AT2G39210.1	16	292	DPAPINVVTEKPKLDSSEFKD
ETFFHDDPLRDFKDQPK	AT1G78000.2	17	64	DPLRDFKDQPKSKQFMLGLQS
EKDATLSEVFR	AT5G61900.1	2	79	DPMVVVYQKEKDATLSEVFRS
DQALDQAVLDKIPIFVYSSK	AT2G47560.1	11	88	DQALDQAVLDKIPIFVYSSKN
FNEDDQEEDDDEQYKK	AT4G01440.1	15	354	DQEEDDDEQYKKGHLMVVPMT
FIDMVFKVAEQDNER	AT1G15210.1;AT1G59870.1	7	109	DRQKFIDMVFKVAEQDNERIL
DSIAVNNQDTKGFHLK	AT1G53210.1	11	191	DSIAVNNQDTKGFHLKDSGVT
DYNDSNEDEENQLKQR	AT3G10980.1	14	298	DSNEDEENQLKQREEGSVNRR
NLASEGDSNNPGSLAGKK	AT4G39990.1	17	202	DSNNPGSLAGKKILIPGSGQE
GYGKVDEAQDLALK	AT1G53840.1	4	12	DSVNSFKGYGKVDEAQDLALK
DIGATSKSSAVFIPHGPGAVSDVAAQIR	AT3G01290.1	7	254	DTMRDIGATSKSSAVFIPHGP
LIDFKVEEAK	AT5G59260.1	5	592	DTVDSKLIDFKVEEAKLLLKL
KNPDSATKGIVLR|NPDSATKGIVLR	AT2G30490.1	8|7	170	DVKKNPDSATKGIVLRKRLQL
NVKDINLEETGSIIISK	AT1G13110.1	3	478	DWVVPVGKNVKDINLEETGSI
IDEADEEDVETGKATSEK	AT2G40900.1	13	365	EADEEDVETGKATSEKESSVP
KYKLEAEIEGSGER	AT5G62390.1	1	142	EAEIQGPLERKYKLEAEIEGS
LLATISEKAK	AT3G04110.1	8	116	EAKLLATISEKAKVPVISTFL
EAKQIEAGETSR	AT1G14160.1	3	21	EAQGIEAREAKQIEAGETSRS
DKDLVKDDLIGR	AT1G51570.1	6	113	EATVKDKDLVKDDLIGRVVFD
NVLEAVKETKTVQK	AT4G33360.1	14	119	EAVKETKTVQKIIYTSSFFAL
AIETEDIKYEESFIKNTR	AT2G39410.1	15	16	EDIKYEESFIKNTRGFKLFTC
FSDILGPLSEDQEVVLEEGKER	AT1G76900.2	20	340	EDQEVVLEEGKERNSPPLVLK
LLKDGSDELLQLSTTSSR	AT1G01650.2	3	87	EEAIEQDKLLKDGSDELLQLS
LSSSGEEDGQNVDEEKESR	AT4G31730.1	16	77	EEDGQNVDEEKESRSGDKAAN
QNRDEEIVEPVKIPK	AT3G03050.1	15	532	EEIVEPVKIPKATWMADGTHW
TKSITRARVLVTVPGGRK	AT1G21600.2	2	252	EEIYVIDSKTKSITRARVLVT
AMVEAKKGEELLK	AT2G45820.1	7	162	EEKRAMVEAKKGEELLKAEEM
QLNTEGNYTEEELEEYLQAHKR	AT1G76700.1	21	260	EELEEYLQAHKRVMIDSLWKL
EEMYDGDSEGKNASVNTGR|GREEMYDGDSEGKNASVNTGR	AT1G32450.1	11|13	295	EEMYDGDSEGKNASVNTGRRI
FIDPKFSELQGHLIK	AT4G35790.1	5	817	EENWKRFIDPKFSELQGHLIK
LQQLMSEEQVFDLTEVKPHEFVR	AT2G18730.1	17	128	EEQVFDLTEVKPHEFVRYGLG
ATGEFTKDENDANKLNR|DENDANKLNR|RATGEFTKDENDANKLNR	AT4G31490.1	14|7|15	713	EFTKDENDANKLNRILQLTGF
KLFLTIDANNDGHLSAAELK	AT1G53210.1	1	306	EGQPDEHVIRKLFLTIDANND
LYEHDGVDLEDGKTVK	AT2G13650.2	13	15	EHDGVDLEDGKTVKSGGDKPI
KYKWEAEIQGPLER	AT5G62390.1	3	130	EIKGSGERKYKWEAEIQGPLE
KYKLEAEIEGSGER	AT5G62390.1	3	144	EIQGPLERKYKLEAEIEGSGE
KEGEEETRDGTVDYYGRPSIR	AT1G32450.1	1	15	EIYNKDTMKKKEGEEETRDGT
DAYTVVIQKPR	AT1G72160.1	9	443	EKDAYTVVIQKPRKMRPSDEP
FPLGEISLQEKDEEEEEKQKR	AT2G43950.1	20	194	EKDEEEEEKQKRTLSVNGILK
IKEVSHEWDLVNK	AT5G56010.1;AT5G56030.1	2	252	EKEEKKKKKIKEVSHEWDLVN
LTEEDLGFKDLEGK	AT3G51670.1	9	126	EKLTEEDLGFKDLEGKVAYMR
QVKLGFLTGLVPR	AT2G21410.1;AT4G39080.1	3	190	EKSIDSTKQVKLGFLTGLVPR
QVKLGFLTGLVPR	AT2G21410.1;AT4G39080.1	3	191	EKSVDPTKQVKLGFLTGLVPR
TLSDQFEAKR	AT1G02780.1	9	162	EKTLSDQFEAKRAKNKASRER
FIDKLPQGLDTMVGEHGTQLSGGQK	AT1G02520.1	4	504	ELANAAKFIDKLPQGLDTMVG
VEDDVKDPK	AT5G43350.1;AT5G43360.1	6	276	ELEERVEDDVKDPKKNYGLFS
VEDDVKDPK|VEDDVKDPKQNYGLFSK|VLQTDIELEERVEDDVKDPKQNYGLFSK	AT5G43350.1;AT5G43360.1|AT5G43350.1	6|17	276	ELEERVEDDVKDPKQNYGLFS
VEDDVKDPR|VLQTDIELEERVEDDVKDPR	AT5G43370.2	6|17	276	ELEERVEDDVKDPRQNYGLFS
KAADALHQEER	AT5G01460.1	1	268	ELGKKARDLKKAADALHQEER
KAADGLHQEER	AT3G08930.1	1	268	ELGKKARELKKAADGLHQEER
VFDKDQNGFISAAELR	AT5G37780.1	4	95	ELKEAFRVFDKDQNGFISAAE
AELLEALVISNKDVTIPR	AT2G18360.1	12	240	ELLEALVISNKDVTIPRFQQK
KDGEVELGDAER	AT2G20780.1	1	507	ELMFQGGLERKDGEVELGDAE
LGELEAELVEINANNDKLQR	AT4G39080.1	17	126	ELVEINANNDKLQRSYNELME
QSYDFEEEEDDYENDESDAASLKK|QSYDFEEEEDDYENDESDAASLKKLGYVK	AT1G65720.1	23	161	ENDESDAASLKKLGYVKIPAP
ASETENIKYEESFIKNTR	AT2G39420.1	15	16	ENIKYEESFIKNTRGMKLFTC
ILAQATLEPELDLEGSNKK	AT5G27930.2	18	142	EPELDLEGSNKKISRFDIWKQ
LSEIKSGLENAEVLIR	AT5G39510.1	5	42	EQKKQKLSEIKSGLENAEVLI
FIDMVFKVAEQDNER	AT1G15210.1;AT1G59870.1	7	107	ERQKFIDMVFKVAEQDNERIL
DPKQNYGLFSK|VEDDVKDPKQNYGLFSK|VLQTDIELEERVEDDVKDPKQNYGLFSK	AT5G43350.1	3|9|20	279	ERVEDDVKDPKQNYGLFSKEF
IKQGEDDPNSFLP	AT1G20823.1	2	186	ESEPEIEIRIKQGEDDPNSFL
EDDDVAVKEEGRR	AT5G59520.1	8	176	ESREDDDVAVKEEGRREIKSG
EIDATKLEK	AT2G46800.2	6	331	ESTPREIDATKLEKGLLEMEE
LETEQKAVLAEK	AT1G30360.1	6	300	ESVAKLETEQKAVLAEKQQTA
IDETAKELHETARISQDRLK	AT1G04160.1	20	1012	ETARISQDRLKQALAAESKVA
YTALVAKNIK	AT5G43350.1;AT5G43360.1;AT5G43370.2	7	248	ETARYTALVAKNIKQATADMS
RVSDGETGESSVDSEKVQILR|VSDGETGESSVDSEKVQILR	AT2G32270.1	16|15	177	ETGESSVDSEKVQILRTRVIA
SGSVETGFVGGGEGKR	AT2G36570.1	15	319	ETGFVGGGEGKRRSSYGEGGE
KTLIDDLDAFSK	AT1G43910.1	1	215	ETLAVEPDLKKTLIDDLDAFS
AKVILYEGK	AT1G26120.1	2	411	ETLQRLGAKAKVILYEGKTHT
ETMILFDEGPKSR	AT1G08920.3	11	253	ETMILFDEGPKSRVMDLFQRR
ITSKLLETLEEFVR	AT4G32285.2	4	344	EYPEVQRITSKLLETLEEFVR
LLDEKEVSDK|LLDEKEVSDKIVYGGEK|LLDEKEVSDKIVYGGEKDR|LLDEKEVSDKIVYGGEKDRENLK	AT1G44170.3	5	247	FDRLSKLLDEKEVSDKIVYGG
ILQNIQDGVFDVSNESSGIKIGYGR	AT4G35860.1	20	186	FDVSNESSGIKIGYGRTQGAA
AVLPKEVEAAR|IGAFEEELKAVLPKEVEAAR	AT3G53260.1	5|14	633	FEEELKAVLPKEVEAARAAYG
TKDCWLIISGK	AT5G53560.1	2	20	FEEVSKHNKTKDCWLIISGKV
DFKGQTPAK|SVVEETFFHDAPLRDFKGQTPAK|SVVEETFFHDAPLRDFKGQTPAKK	AT4G08620.1	3|17	55	FFHDAPLRDFKGQTPAKKALL
ETFFHDDPLRDFKDQPK	AT1G78000.2	13	60	FFHDDPLRDFKDQPKSKQFML
SFGEFDLDGLLKASAEVLGK	AT3G02880.1;AT5G16590.1	12	345|343	FGEFDLDGLLKASAEVLGKGT
FKTVEEGIK	AT3G24503.1	2	411	FGPVMSLMKFKTVEEGIKCAN
IFGVDQTQANTKR	AT4G05200.1	12	507	FGVDQTQANTKRIVGTYGYMS
TKVSGTIPDHWFWR	AT3G15380.1	2	522	FILEAIRRKTKVSGTIPDHWF
KIDGEDGKGPVGSPVGLVDSLASLPR	AT3G09470.2	8	221	FIRKIDGEDGKGPVGSPVGLV
NSEKVNGEIR	AT3G61180.1	4	290	FKFLTVKNSEKVNGEIRETQG
TVEQDGKTIK	AT4G17530.1	7	55	FKIRTVEQDGKTIKLQIWDTA
KPAADDPVKTNK	AT5G10840.1	9	488	FKKPAADDPVKTNKIPRQIPE
KPPLDDPVKTNK	AT5G25100.1	9	484	FKKPPLDDPVKTNKIPRQIPE
AFLADLAAGDAKR	AT1G71880.1	12	175	FLADLAAGDAKRTRVANAFFS
AVDKDELTVEER	AT4G09000.1	4	42	FMEKVAKAVDKDELTVEERNL
KMYGEASQVANDAVGSIR	AT2G47000.1	1	895	FMKGFSADAKKMYGEASQVAN
RFPIESKGR	AT4G21790.1	7	209	FMLRRFPIESKGRRKKLHEVG
IALPFNFAILDWAAKTR	AT3G03310.1	15	326	FNFAILDWAAKTREILNKAQL
FPLGEISLQEKDEEEEEKQKR	AT2G43950.1	11	185	FPLGEISLQEKDEEEEEKQKR
AATKNFDESR	AT3G51550.1	4	534	FSFAEIKAATKNFDESRVLGV
FIVDNKAGHQENTSEAR	AT3G60600.1	6	184	FSFERFIVDNKAGHQENTSEA
DKIFFIGGAR	AT2G29220.1	2	331	FSGFWFLRRDKIFFIGGARKF
NKNFEEDEEEEDESVEK	AT3G17650.1	2	34	FSPETEKVKNKNFEEDEEEED
GKSLEELSGEAEVSHDEK	AT5G43350.1;AT5G43370.2	2	508	FTFLVPEPKGKSLEELSGEAE
SILIGKTDLGPLEVR	AT1G80690.1	6	83	FTFRKSILIGKTDLGPLEVRA
NISFTVWDVGGQDKIR|NISFTVWDVGGQDKIRPLWR	AT3G62290.3	14	73	FTVWDVGGQDKIRPLWRHYFQ
ELNLETSQTVFVGPYLDKEVK	AT2G28860.1	21	203	FVGPYLDKEVKKTICDDYSLL
FVQYVDDCVVKR	AT3G29310.1	11	230	FVQYVDDCVVKRYGFVVKSGS
EIIETNPKLR	AT4G31490.1	8	428	FVREIIETNPKLRVSIITRLL
AFTFEELKK	AT5G49760.1	8	625	GAKAFTFEELKKCTDNFSEAN
KGQSVAIFGLGAVGLGAAEGAR	AT1G77120.1	1	194	GATLNVAKPKKGQSVAIFGLG
NKEMPPEYAAVMIQR	AT5G62390.1	2	299	GAVRTKKGKNKEMPPEYAAVM
IDDDTLEGDASTLDLSTKSNLENLIK	AT4G37060.1	18	340	GDASTLDLSTKSNLENLIKLG
IGGGSFKEAPVK	AT1G77885.1	7	41	GDEKIGGGSFKEAPVKSGGCR
EGDVELGEQQGGDQGLEDFFKK	AT5G08080.2	22	40	GDQGLEDFFKKVQVIDKQYDK
EGDVELGEQQGGDQGLEDFFKK	AT5G08080.2	21	39	GGDQGLEDFFKKVQVIDKQYD
SVDGGGESADLPGKGETINVK	AT1G06400.1	14	195	GGGESADLPGKGETINVKEDG
NVLEAVKETKTVQK	AT4G33360.1	7	112	GGLKNVLEAVKETKTVQKIIY
AGGSFGPTGVAKER	AT4G02050.1	12	13	GGSFGPTGVAKERAEQYQGKV
FVYDKSPEEVTGEEHGK	AT3G16420.3;AT3G16430.2	5	193|195	GISAVKFVYDKSPEEVTGEEH
AWLNLFENK	AT4G30190.1	9	857	GKAWLNLFENKTAFTMKKDYG
AVGGEGFKGSLVDWVK	AT3G28450.1	8	514	GLKAVGGEGFKGSLVDWVKQL
TLKTDGIAGLYR	AT3G08580.1	3	241	GLVDVYRKTLKTDGIAGLYRG
SAITVGWKK	AT2G35720.1	8	267	GMRSAITVGWKKRDENVSAAG
FIKSEGYGGLYK	AT5G14040.1	3	222	GMSDGFPKFIKSEGYGGLYKG
KPAPPPSTYVIQVPK	AT2G27080.2	1	29	GNFSSGEFPKKPAPPPSTYVI
GTKPWVSLPK	AT5G07090.2	3	215	GNVYTIGKGTKPWVSLPKGKG
NAVGIMPHGHGHGHGPANDVTLPIKEDDSSNAQLLR	AT4G19690.1	25	179	GPANDVTLPIKEDDSSNAQLL
SGGEYGDKAGAPADYQPGFR	AT5G41520.2	8	95	GPKSGGEYGDKAGAPADYQPG
SFTTGTVKSDAR	AT1G51890.2	8	495	GPRSFTTGTVKSDARSSSSSI
GQGQIEEETKNLK	AT4G21250.1	13	209	GQIEEETKNLKAPLLEAQATK
ICLDILKDKWSPALQIR	AT1G78870.3	9	96	GRICLDILKDKWSPALQIRTV
QLEDGRTLADYNIQKESTLHLVLR|TLADYNIQKESTLHLVLR|TLADYNIQKESTLHLVLRLR	AT3G62250.1;AT2G35635.1;AT1G55060.1;AT5G37640.1	15|9	139|63|217|141	GRTLADYNIQKESTLHLVLRL
ASVSGFGSDQFDETEPKER	AT1G12110.1	17	181	GSDQFDETEPKERSKMTYFFN
GTEAHYYGSEWNEQEKQK	AT1G08090.1	18	495	GSEWNEQEKQKNMHQGSLRFA
SWSYDSLKNFR	AT5G47120.1	8	23	GSRSWSYDSLKNFRQISPAVQ
KGDLLLGDVAFQSR	AT3G01280.1	1	48	GVAITSTGTKKGDLLLGDVAF
KILTDMTR	AT5G39510.1	1	184	GVDDNIGKSKKILTDMTRRMN
KTALEDEEDELLAR	AT5G66620.1	1	113	HEERERLINKKTALEDEEDEL
KMSFTEDDIIDSIKEENLIGR	AT1G09970.1	1	654	HESWSIKSFRKMSFTEDDIID
SDDEHHFEASESGASKTYPQSAGNIR	AT1G26630.2	16	17	HFEASESGASKTYPQSAGNIR
ETGKPCGHFDFHITAR	AT3G01680.1	4	689	HHDEVLRETGKPCGHFDFHIT
GTTSKQHSK	AT3G15355.1	5	327	HHYASKGTTSKQHSKDWAKRI
EKTLSDQFEAK	AT1G02780.1	2	153	HKSKAEKAREKTLSDQFEAKR
LVRELEKK	AT1G48830.2;AT3G02560.2;AT5G16130.1	8	87	HLRLVRELEKKFSGKDVIFVA
LVRELEKK	AT1G48830.2;AT3G02560.2;AT5G16130.1	8	87	HPRLVRELEKKFSGKDVIFVT
DSSGKEVDLSVYQGK	AT3G63080.1	5	25	HQFTVKDSSGKEVDLSVYQGK
ASGSKSLGSFR	AT2G37170.1;AT2G37180.1;AT3G53420.2	5	274|276	HQFVLRASGSKSLGSFRSAAN
IDIGGGDEKSDLLGSLVYAGK	AT5G23450.1	9	85	HRIDIGGGDEKSDLLGSLVYA
ADTGGWEKHQNDGINIGMTTPSDAPK	AT1G68220.1	8	174	HSKADTGGWEKHQNDGINIGM
ELMEKYFIGELDESSLPEIPELK	AT1G26340.1	5	74	HSKDARELMEKYFIGELDESS
KLESIELELVR	AT3G50480.1	1	108	HVCRKYRYIKKLESIELELVR
LVRELEKK	AT1G48830.2;AT3G02560.2;AT5G16130.1	8	87	HVRLVRELEKKFSGKDVILIA
KHLDVVFFK	AT5G42980.1	1	55	IAPVFADLAKKHLDVVFFKVD
ELHTLKGHVESVVK	AT4G30190.1;AT5G57350.2	6	926|927	IARLRELHTLKGHVESVVKLK
SPLIDGDNMVSFEKR	AT3G27770.2	14	125	IDGDNMVSFEKRKTSGSEALK
DTIDMTENGGETKMSELFQR	AT1G08930.2	13	281	IDMTENGGETKMSELFQRRYA
AKIQDKEGIPPDQQR|IQDKEGIPPDQQR	AT3G62250.1;AT2G35635.1;AT1G55060.1;AT5G37640.1	6|4	109	IDNLKAKIQDKEGIPPDQQRL
AKIQDKEGIPPDQQR|IQDKEGIPPDQQR	AT3G62250.1;AT2G35635.1;AT1G55060.1;AT5G37640.1	6|4	33	IDNVKAKIQDKEGIPPDQQRL
SIEEGLLQLKNK	AT5G27350.1	12	19	IEEGLLQLKNKNDDSECRITA
FYDPLAGKVMIDGK	AT3G28860.1	8	1068	IERFYDPLAGKVMIDGKDIRR
MADLLQFSGYAIGFLGEQGKTK	AT2G28780.1	22	636	IGFLGEQGKTKSPQCKEILSN
IEDTLSKPYDR|KIEDTLSKPYDR	AT3G53480.1	7|8	502	IGKKIEDTLSKPYDRSKSHKD
VYKGHLPGGLVVAVK	AT5G37450.1	3	623	IGRGGYGKVYKGHLPGGLVVA
SGNPPASKSAIESLPR	AT3G46620.1	8	193	IGRSGNPPASKSAIESLPRVE
VYKGELNDGTK	AT3G46290.1	3	501	IGVGGFGKVYKGELNDGTKVA
YFTKNPLR	AT3G44550.1	4	361	IHEIAVRYFTKNPLRSRNGSL
LVRELEKK	AT1G48830.2;AT3G02560.2;AT5G16130.1	7	86	IHLRLVRELEKKFSGKDVIFV
LVRELEKK	AT1G48830.2;AT3G02560.2;AT5G16130.1	7	86	IHPRLVRELEKKFSGKDVIFV
LVRELEKK	AT1G48830.2;AT3G02560.2;AT5G16130.1	7	86	IHVRLVRELEKKFSGKDVILI
KLELPADPSYLYDVDDIIAAEGSMKGK|LELPADPSYLYDVDDIIAAEGSMKGK	AT1G12110.1	27|26	293	IIAAEGSMKGKQKLPHTEQFR
LLETIIIAKPEENKVK	AT2G28780.1	16	368	IIAKPEENKVKVLENKFKTRS
AEGEAESKYLSGLGIAR	AT3G01290.1;AT5G62740.1	8	196	IKRAEGEAESKYLSGLGIARQ
DASKDGLVCTAR	AT3G19820.3	4	81	IKRLKGRDASKDGLVCTARKP
SANILIDQKFR	AT3G21630.1	9	452	IKSANILIDQKFRAKVADFGL
VESGKLVLEEAEFDLGR	AT2G17820.1	5	565	ILDLSKVESGKLVLEEAEFDL
DNILEFFESFGFKCPER	AT1G59870.1	13	441	ILEFFESFGFKCPERKGTADF
FVEEDNEKFLR	AT2G36380.1	8	119	ILKFVEEDNEKFLRRLRERTD
LLSEDVKVK	AT2G30770.1	7	383	ILPRLLSEDVKVKGYNIAAGT
WSEQEAAILVPGDIVSIK	AT4G30190.1;AT2G18960.1	18	157	ILVPGDIVSIKLGDIIPADAR
IPIEEVFQQLKCSR	AT4G30190.1;AT5G57350.2	11	28	IPIEEVFQQLKCSREGLSGAE
IPIEEVFQQLKCSR|NETVDLEKIPIEEVFQQLK|NETVDLEKIPIEEVFQQLKCSR|SSLEDIKNETVDLEKIPIEEVFQQLK|SSLEDIKNETVDLEKIPIEEVFQQLKCSR	AT4G30190.1;AT5G57350.2|AT4G30190.1;AT2G18960.1|AT4G30190.1	11|19|26	27	IPIEEVFQQLKCSREGLTTQE
NETVDLEKIPIEEVFQQLK|NETVDLEKIPIEEVFQQLKCTR|SGLEDIKNETVDLEKIPIEEVFQQLK|SGLEDIKNETVDLEKIPIEEVFQQLKCTR	AT4G30190.1;AT2G18960.1|AT2G18960.1	19|26	27	IPIEEVFQQLKCTREGLTTQE
IPYEEIESGTKGFDEK	AT4G04960.1	11	345	IPYEEIESGTKGFDEKNVIGI
YIREEENDLLIKK	AT1G13110.1	12	157	IREEENDLLIKKLTESALKKS
LLETIIIAKPEENK|LLETIIIAKPEENKVK	AT2G28780.1	9	361	IRLLETIIIAKPEENKVKVLE
VIVVTGDNKSTAESLCR	AT1G10130.1	9	618	IRVIVVTGDNKSTAESLCRKI
EADIVFVSVNTPTKTR	AT5G15490.1	14	91	IVFVSVNTPTKTRGLGAGKAA
EADIVFVSVNTPTKTTGLGAGK	AT5G39320.1	14	91	IVFVSVNTPTKTTGLGAGKAA
SISFDNHKAR	AT3G06330.2	8	18	IVRSISFDNHKARVSSETSAD
KPEEINKEEYAAFYK	AT5G56010.1;AT5G56030.1	7	277	IWMRKPEEINKEEYAAFYKSL
VPKAIVGEPIDAK	AT2G07050.1	3	500	KAALLLSKVPKAIVGEPIDAK
SPIAKDVDIGALAK	AT3G09840.1	5	672	KAALRKSPIAKDVDIGALAKY
AAVISEEESKSGDYSNSWR	AT2G02040.1	10	325	KAAVISEEESKSGDYSNSWRL
ALALNYLEIKEHR	AT3G50930.1	10	455	KALALNYLEIKEHRLFSKIEE
SQYIKEATELGK	AT3G08930.1;AT5G01460.1	5	254	KAVITRSQYIKEATELGKKAR
DLALIIHGSKLSR	AT1G65930.1	10	384	KDLALIIHGSKLSRDTYLNTE
DVLGFIVEGKQIR	AT4G21534.1	10	59	KDVLGFIVEGKQIRVKAVVEK
EALTDEMGLKSLTDR	AT5G67560.1	10	149	KEALTDEMGLKSLTDREVCCF
VGANKFPER	AT1G01620.1;AT2G45960.1;AT3G61430.2	5	14	KEEDVRVGANKFPERQPIGTS
ETVVVVPPAKATGSESGAVNK	AT3G02880.1	10	315	KETVVVVPPAKATGSESGAVN
EVPTGFFEIKTGSQNIR	AT3G01420.1	10	208	KEVPTGFFEIKTGSQNIRTPW
YILSGKAWASLFDNR	AT2G18960.1	6	848	KFAIRYILSGKAWASLFDNRT
YILSGKAWLNLFENK	AT4G30190.1	6	848	KFAIRYILSGKAWLNLFENKT
FDLPVDTEHKATVFK	AT1G08090.1	10	48	KFDLPVDTEHKATVFKLFSFA
FEIVQPEEAKR	AT3G51460.1	10	292	KFEIVQPEEAKRIAERHFLDL
FLDNFHVQTKR	AT1G53210.1	10	401	KFLDNFHVQTKREHALLGDNE
YALSGKSWDR	AT3G60330.2	6	861	KFLVRYALSGKSWDRMVEGRT
FTEYTDEGLKR	AT3G28510.1	10	65	KFTEYTDEGLKRSQAYDSIRN
LTGFGKSLPSQNSK	AT5G45500.2	6	704	KGGIKLTGFGKSLPSQNSKCK
DEEGLKLAALK	AT5G62390.1	6	174	KGGKKDEEGLKLAALKKEKAK
LKGLDIDTAGHHYTV	AT2G18960.1	2	936	KGHVESVAKLKGLDIDTAGHH
LKGLDIETPSHYTV	AT4G30190.1	2	936	KGHVESVVKLKGLDIETPSHY
LKGYDLEDPNSNNYTI	AT3G60330.2	2	947	KGKVESAAKLKGYDLEDPNSN
HGSDSGVYDKDGR	AT1G70670.1	10	99	KHGSDSGVYDKDGRFVASKFE
HHEVEIPGEKAAVEAPENR	AT3G17840.1	10	315	KHHEVEIPGEKAAVEAPENRS
SGKTENDMLQCFIESK	AT1G11680.1	3	253	KIIGSRKRSGKTENDMLQCFI
AIKEESEGKLK	AT3G04120.1	9	273	KKAIKEESEGKLKGILGYTED
KIEDTLSKPYDR	AT3G53480.1	1	495	KKFKDLSIGKKIEDTLSKPYD
KEVVEEEKPR	AT5G44610.1	1	23	KKLFEKSPAKKEVVEEEKPRE
KQPTPPGLNKR	AT1G53633.1	10	65	KKQPTPPGLNKRITVKDGGLI
SYNWTTEVKSER	AT5G62390.1	9	212	KKSYNWTTEVKSERENGEVSH
ICLDILKDK|ICLDILKDKWSPALQIR	AT1G78870.3	7	94	KLGRICLDILKDKWSPALQIR
LLATISEKAK	AT3G04110.1	10	118	KLLATISEKAKVPVISTFLPN
LLEASVNNEKDEESVR	AT3G14840.2	10	963	KLLEASVNNEKDEESVRAMKR
LMELVGESEKLR	AT2G36410.2	10	176	KLMELVGESEKLRMIKLEELS
NVLEAVKETK|NVLEAVKETKTVQK	AT4G33360.1	10	115	KNVLEAVKETKTVQKIIYTSS
KPQNLSVPVLMPGDNTPK	AT5G65660.1	1	80	KPKPPFPEMKKPQNLSVPVLM
APFDLFDTKK	AT5G56010.1;AT5G56030.1	9	326	KRAPFDLFDTKKKPNNIKLYV
LRDVVVPEKEFR	AT3G02880.1;AT5G16590.1	9	381	KRLRDVVVPEKEFREKLQVLG
LRDVVVPEKEFR	AT3G02880.1;AT5G16590.1	9	383	KRLRDVVVPEKEFRERLHVLG
SAQFVLDLLKNAESNAEVK	AT1G27400.1	10	97	KSAQFVLDLLKNAESNAEVKG
SHEVLDKSTSK	AT5G45480.1	7	445	KTEKSHEVLDKSTSKIPGQEV
FSGQKIYPGR	AT3G53020.1	5	14	KTELCRFSGQKIYPGRGIRFI
TFDLDPRITK	AT3G61810.1	10	95	KTFDLDPRITKSFANTGITLS
SDPDVKDSSIDDHTDVLVLASDGLWK	AT1G34750.1	6	217	KTHLRSDPDVKDSSIDDHTDV
EIPVEEVKAEEPAK	AT4G20260.3	8	145	KTKEIPVEEVKAEEPAKTEEP
TLFTNIDTDKSGNITLEELK	AT4G04700.1	10	348	KTLFTNIDTDKSGNITLEELK
TLYDIEWLCK	AT4G10800.1	10	112	KTLYDIEWLCKVLPRMELMKD
GFAKFGK	AT1G54440.1	4	37	KVAESDKGFAKFGKAEVPFHI
KLNSEGNFDEVSQPPPR	AT1G61180.1	1	126	KVFLLLEEVKKLNSEGNFDEV
VMLDWDPKGISGPK	AT3G53870.1	8	195	KVKVMLDWDPKGISGPKTPLP
SLSDLEKLHLAGQGINFSLPTGAGQNK	AT5G61900.1	7	291	KVQKSLSDLEKLHLAGQGINF
EPWEKPYGPLR	AT3G45330.1	5	329	KYAEVREPWEKPYGPLRYSYK
SVYEKLWNGSYFNYDNSR	AT1G33700.2	5	725	KYEKARSVYEKLWNGSYFNYD
ALAESAQDAFYKLSNTR	AT1G69840.7	12	89	LAESAQDAFYKLSNTRNQIQA
LIDGYLAEVAPDVNLKLPK	AT1G30440.1	16	426	LAEVAPDVNLKLPKFQALAAS
KVLSIIDK|KVLSIIDKYAER	AT4G30190.1	1	442	LAKASNDLSKKVLSIIDKYAE
AYYLGPKGEK	AT3G51740.1	7	604	LALRAYYLGPKGEKLLVFDYM
VSDLESKFDR	AT5G62390.1	7	102	LCDRVSDLESKFDRLVSPKSD
STLLDDGDESMTEKGR|STLLDDGDESMTEKGRR	AT3G53480.1	14	88	LDDGDESMTEKGRRVVDVTKL
MIIQVLDDSTEEESQKLVR	AT3G56000.1	16	139	LDDSTEEESQKLVRLECKKWE
DITEKGAQAVVQYMNDLVEAR	AT2G17440.1	5	484	LEELPRDITEKGAQAVVQYMN
SCLEIYNKDTMKK	AT1G32450.1	13	14	LEIYNKDTMKKKEGEEETRDG
ATDYFSDKNK	AT1G70530.1	8	326	LERATDYFSDKNKLGQGGSGS
SYKLNKDEEER	AT5G45510.2	3	420	LEYTVKSKSYKLNKDEEERLL
SLKGETEENEEEGYKR	AT4G38540.1	3	328	LGEAIKAKSLKGETEENEEEG
QIVECKIMK	AT4G01450.1	6	310	LGRSKQIVECKIMKLPTNTVE
KIDGEDGKGPVGSPVGLVDSLASLPR	AT3G09470.2	1	214	LGTILMFFIRKIDGEDGKGPV
KLLLDVEGSSVGVLVCGPK	AT1G01580.1	1	680	LHFGERPNLKKLLLDVEGSSV
GSEKPPGPSIFSPLIK	AT2G31880.1	4	321	LIIQAIRGSEKPPGPSIFSPL
HIENDNLKLLK	AT3G53480.1	8	120	LIKHIENDNLKLLKKIRRRID
AVQNNKPVDLQDLFLR	AT5G58860.1	6	174	LILDRAVQNNKPVDLQDLFLR
NAKPVGLSNGLSEIAQDEEEGLTSR	AT4G15920.1	3	213	LILYGIYRNAKPVGLSNGLSE
GFAPDDTGKPR	AT5G64500.1	9	243	LKGFAPDDTGKPRTDNLNVLP
ELQAKEAELK	AT1G61250.2	5	71	LKKKEKELQAKEAELKRREQD
VLQVMEKKQQK	AT5G63900.1	8	232	LKKVLQVMEKKQQKNKHEKES
DGLLPSIFSDINKR	AT1G58030.1	13	369	LLPSIFSDINKRTQVPVKATV
FKAYFSLQK	AT4G39840.1	2	298	LLVSLIFNRFKAYFSLQKILI
HIQVDGKVR	AT5G07090.2	7	57	LMQRHIQVDGKVRTDKTYPAG
ATLEKAGEVAK|ATLEKAGEVAKDK|ATLEKAGEVAKDKFGK	AT1G08090.1	5	259	LPDGNRATLEKAGEVAKDKFG
FPLGEISLQEKDEEEEEKQKR	AT2G43950.1	18	192	LQEKDEEEEEKQKRTLSVNGI
IDGSGKVQR	AT3G62250.1	6	113	LQFYKIDGSGKVQRLRKECPN
ELQLATDNFSEKNVLGQGGFGK	AT5G10290.1	12	293	LQLATDNFSEKNVLGQGGFGK
AYYFSKDEK	AT3G08680.2	9	410	LRAYYFSKDEKLLVYDYYQGG
SVVEETFFHDAPLRDFKGQTPAKK	AT4G08620.1	23	61	LRDFKGQTPAKKALLGIQAVF
DITDNYGSKSLIGEGSYGR	AT3G17410.1	9	72	LRDITDNYGSKSLIGEGSYGR
GDVVKGAPVVEPGDDLFWFGRPR	AT2G39200.1	5	344	LRIQEKGDVVKGAPVVEPGDD
VLSCIDKYAER	AT2G18960.1	7	449	LRKKVLSCIDKYAERGLRSLA
KFPNEDAFLESGLSR	AT1G08930.2	1	22	LRKSLSIRERKFPNEDAFLES
LLFASRKFKAGDER	AT5G66600.2	9	463	LRLLFASRKFKAGDERLAYAI
VGIKLPTVEVR	AT1G59870.1	4	132	LRNRIDRVGIKLPTVEVRYEH
SKGTIDEILDPSLIGQIETNSLKK	AT2G23200.1	2	710	LSEWVMFCKSKGTIDEILDPS
KVLSIIDKYAER|VLSIIDKYAER	AT4G30190.1	8|7	449	LSKKVLSIIDKYAERGLRSLA
HLDNKHVANDPELK	AT5G26850.4	5	353	LSTVVRHLDNKHVANDPELKA
DLLTGGGNETTTKK	AT1G55020.1	13	19	LTGGGNETTTKKVKGTVVLMK
LTIYSWDQFLKLGEGK	AT1G64400.1	11	208	LTIYSWDQFLKLGEGKHYELP
IYHPNIDKLGR	AT1G78870.3	8	84	LTKIYHPNIDKLGRICLDILK
LVDAPVSGGVKR	AT1G18270.3	11	448	LVDAPVSGGVKRAAMGELTIM
LLVFSQYLIPLK	AT2G16390.1	12	724	LVFSQYLIPLKFLERLAALAK
EYGVKLTMFHGR	AT1G53310.3	5	630	LVKVAKEYGVKLTMFHGRGGT
KGDLLMSCDTR	AT2G29220.1	1	562	LVNWVLQGFKKGDLLMSCDTR
NLVVVSSPDLTKEVLLTQGVEFGSR	AT2G30490.1	12	88	LVVVSSPDLTKEVLLTQGVEF
DLWKEFLK|DLWKEFLKR|GKDLWKEFLK|GKDLWKEFLKR	AT2G24720.1	4|6	864	LWKTKGKDLWKEFLKRDTDSY
LYASGIDITDKLVR	AT5G05400.1	11	637	LYASGIDITDKLVRQIQAMKH
SYSEKEAAGIIR	AT4G04700.1	5	131	LYDVGKSYSEKEAAGIIRSIV
VEAQGGKGANLWDDGSTHDAVTK	AT3G16420.3	7	11	MAQKVEAQGGKGANLWDDGST
KALSPEPK	AT3G52290.1	1	11	MGKSWFSAVKKALSPEPKQKK
ILMGTDVVKNVNK	AT5G22770.3	13	292	MGTDVVKNVNKNNASHAVLFE
KLLLQAETK	AT4G25090.1	1	247	MGYIMMESLKKLLLQAETKSV
MITGDQLAIGKETGR	AT1G80660.2;AT2G24520.1;AT4G30190.1;AT2G18960.1;AT3G47950.1	11	515|519|501|527	MITGDQLAIGKETGRRLGMGT
LSLKGFIGFLR	AT1G55450.1	4	203	MLDIPHKLSLKGFIGFLRSWQ
LPVFYKQR	AT1G15210.1;AT1G59870.1	6	607	MMVSRLPVFYKQRDLLFYPSW
FLDAKSIDVR	AT1G61350.1	5	457	MPELVKFLDAKSIDVREMASV
ESNLQKELNR	AT2G34250.2	6	412	MPGHRESNLQKELNRYIPTAA
MQIFVKTLTGKTITLEVESSDTIDNVK|TLTGKTITLEVESSDTIDNVK|TLTGKTITLEVESSDTIDNVKAK	AT3G62250.1;AT2G35635.1|AT3G62250.1;AT2G35635.1;AT1G55060.1;AT5G37640.1	11|5	11|163|89	MQIFVKTLTGKTITLEVESSD
SNSNQPLLSKPK	AT1G11580.1	10	11	MSNSNQPLLSKPKSLKHKNLC
LPVFYKQR	AT1G15210.1;AT1G59870.1	6	605	MTIQRLPVFYKQRDLLFHPPW
VLGKGGFGTVYHGNLDDTQVAVK	AT1G51890.2	4	530	MTKNFERVLGKGGFGTVYHGN
AMVSTPKPELDEEEDDENPR	AT2G20230.1	7	212	MVLRAMVSTPKPELDEEEDDE
TKYDIFFDVAGEDDR	AT5G63710.1	2	254	MYHHHRVRRTKYDIFFDVAGE
ISDFGLAKLNDDENTHISTR	AT1G53430.2	8	777	NAKISDFGLAKLNDDENTHIS
DNDAGDEAKAGKIK	AT1G01580.1	12	531	NDAGDEAKAGKIKTLWFKPSL
QSYDFEEEEDDYENDESDAASLKK|QSYDFEEEEDDYENDESDAASLKKLGYVK	AT1G65720.1	24	162	NDESDAASLKKLGYVKIPAPA
LATNDFDESNVIGKGGSGTVFR	AT1G80870.1	14	89	NDFDESNVIGKGGSGTVFRGI
KGENDLPGLTDTEKPR	AT4G31700.1	14	131	NDLPGLTDTEKPRMRGPKRAS
VGKGGFGEVYK	AT3G45410.1	3	350	NGFRKDCRVGKGGFGEVYKGT
KGSDVEDGGPGPR	AT5G57090.1	1	464	NGGKSPYMGKKGSDVEDGGPG
GNLEKKRDDNEEEER|KRDDNEEEERLK|KRDDNEEEERLKTESK	AT5G45490.2	6|1	40	NGLAKGNLEKKRDDNEEEERL
KFGDLFLLR	AT2G30490.1	1	64	NHRNLVDYAKKFGDLFLLRMG
GEKIELLVDKTENLR|VLDRGEKIELLVDKTENLR	AT1G04750.2;AT1G04760.1	3|7	158|120	NIEKVLDRGEKIELLVDKTEN
EGYTVIIQKPR	AT4G09160.1	9	618	NKEGYTVIIQKPRKMTAKNEL
TDGKAAVNLVK	AT5G42090.1	4	345	NLREAAKTDGKAAVNLVKLTL
KLADWEAELR	AT1G32050.1	1	60	NMNDSSQKQRKLADWEAELRK
FAKILSEER	AT4G37060.1	3	386	NNDEQLKRFAKILSEERKLRR
EVEFEGSNPGLPIENGSKFPGSR	AT2G47560.1	18	212	NPGLPIENGSKFPGSRVLSLK
LSKLYGPIFTMK	AT4G31500.1	3	59	NPQHFLFRLSKLYGPIFTMKI
QNRDEEIVEPVKIPK	AT3G03050.1	12	529	NRDEEIVEPVKIPKATWMADG
LGKLSGDCETVTPEECQR	AT1G26440.4	3	122	NSADIKAKLGKLSGDCETVTP
SLDELKHLVR	AT1G72160.1	6	131	NSEKKSLDELKHLVREALDNH
VGTNVEEAFQCIAKDALK	AT3G18820.1	14	174	NVEEAFQCIAKDALKSGEEEE
IFVPEGKPLK	AT4G33070.1	7	399	NYHRIFVPEGKPLKCESREPL
IYVPEGKPLRDNPNESLR	AT5G54960.1	7	399	NYHRIYVPEGKPLRDNPNESL
EVSEEGKTHHGKDYVDPPPAPLLDMGELK	AT4G35100.2	29	32	PAPLLDMGELKSWSFYRALIA
EDSPLLGKGPPLSSQFK	AT4G38250.1	8	29	PAREDSPLLGKGPPLSSQFKT
LIFAGKQLEDGR	AT3G62250.1;AT2G35635.1;AT1G55060.1;AT5G37640.1	6	48	PDQHRLIFAGKQLEDGRTLAD
LIFAGKQLEDGR|LIFAGKQLEDGRTLADYNIQK|LIFAGKQLEDGRTLADYNIQKESTLHLVLR	AT3G62250.1;AT2G35635.1;AT1G55060.1;AT5G37640.1	6	48|202|124	PDQQRLIFAGKQLEDGRTLAD
QLSQPDSGSSDIQFKR	AT3G53480.1	15	1166	PDSGSSDIQFKRTFAQSWWGQ
ILAQATLEPELDLEGSNKK	AT5G27930.2	19	143	PELDLEGSNKKISRFDIWKQS
KFTYSEVTK	AT5G59680.1	1	569	PEPSIEMKKRKFTYSEVTKMT
NVGKTLVSR	AT3G04840.1;AT4G34670.1	4	45	PGSFTNRNVGKTLVSRTQGTK
SLDKAAIR	AT1G12110.1	4	307	PHTEQFRSLDKAAIRDQEAGV
EAVNIFPEKGSYR|EAVNIFPEKGSYRELSEIAEQAK	AT4G30190.1	9	897	PKEAVNIFPEKGSYRELSEIA
EDVNIFPEKGSYR	AT2G18960.1	9	897	PKEDVNIFPEKGSYRELSEIA
ASESGLNGDPNILEEVSETKR	AT2G47000.1	20	21	PNILEEVSETKRDKEEEEEVK
ITVKDGGLIVSK	AT1G53633.1	4	70	PPGLNKRITVKDGGLIVSKSS
DIKSVVEETFFHDAPLR	AT4G08620.1	3	38	PPKAGLLKDIKSVVEETFFHD
EGPVGDFAPPLDFAGVDNKTGGSSVSR	AT2G42350.1	19	176	PPLDFAGVDNKTGGSSVSRLD
NADDDEKTSSVPLFGEIFGAFK	AT1G71880.1	7	262	PPPRNADDDEKTSSVPLFGEI
GLDAEAIKSFPSFVYTEAR	AT4G09100.1	8	63	PPRGLDAEAIKSFPSFVYTEA
KPAPPPSTYVIQVPKDQIYR	AT2G27080.2	15	43	PPSTYVIQVPKDQIYRIPPPE
FVVLDKNR	AT3G29310.1	6	310	PPVMKFVVLDKNRNVCQVYGN
YADKLEDLKYEENTNK	AT4G34640.1	4	241	PREIWGKYADKLEDLKYEENT
IPAKTLDQFYSR	AT1G76030.1	4	474	PRELLHRIPAKTLDQFYSRDS
VGSDKELENSLFR	AT5G27350.1	5	217	PRWLAKVGSDKELENSLFRLR
NVGKTLVSR	AT3G04840.1;AT4G34670.1	4	45	PSIFTHRNVGKTLVSRTQGTK
AFIKEEPPR	AT5G50020.1	4	291	PSRNDFRAFIKEEPPRNITLA
KYIISYINEQVELDSR	AT3G47210.1	1	62	PSSPPPSFYRKYIISYINEQV
LPTKNPEAPVMLDR	AT5G54160.1	4	67	PTEIASKLPTKNPEAPVMLDR
YLDEKTIFHLNPSGR	AT3G17390.1	5	227	PVIPEKYLDEKTIFHLNPSGR
NNKLIYQDKPR	AT3G62860.1	3	195	PVKREEIRNNKLIYQDKPRLK
GGEAPDKPIDSAVLSR	AT4G04720.1	7	346	PWIKGGEAPDKPIDSAVLSRM
MDQAELSIEQVLKR	AT3G42050.1	13	13	QAELSIEQVLKRDIPWETYMN
VAQAPHDDHDDEKLAAAR	AT5G40780.2	13	14	QAPHDDHDDEKLAAARQKEIE
GTNEVDEEFQDLIDASEESKQVK	AT3G19930.1	20	265	QDLIDASEESKQVKHPWKNIM
FAENAKSEGGR|FAENAKSEGGRR	AT1G08090.1	6	509	QGSLRFAENAKSEGGRRVRSA
IASEGLKHR	AT3G04840.1;AT4G34670.1	7	62	QGTKIASEGLKHRVFEVSLAD
AVDVTKLDGEER	AT1G15210.1	6	92	QILNKAVDVTKLDGEERQKFI
GISLKLQEEER|GISLKLQEEERER	AT3G10610.1	5	72	QKGPVRGISLKLQEEERERRM
EVDVTKLDGEDR|EVDVTKLDGEDRQK	AT1G59870.1	6	94	QLMSKEVDVTKLDGEDRQKFI
AKEILMDESNVQPVK	AT2G42500.3	2	40	QQVRALCEKAKEILMDESNVQ
EILESLVDKNIVGHGGSGTVYR	AT5G49660.1	9	659	QREILESLVDKNIVGHGGSGT
ILMGTDVVKNVNK	AT5G22770.3	9	288	QRILMGTDVVKNVNKNNASHA
SPLEIEKLADILDDFK	AT5G16870.1	7	48	QSSKSPLEIEKLADILDDFKM
LALEEIKLK	AT1G43170.9	7	359	QTSRLALEEIKLKFIDTASIF
ELNLETSQTVFVGPYLDKEVK	AT2G28860.1	18	200	QTVFVGPYLDKEVKKTICDDY
IVLGWKLR	AT2G19130.1	6	591	QVEEKIVLGWKLRFQIALGTA
LLFASRKFKAGDER	AT5G66600.2	7	461	QWLRLLFASRKFKAGDERLAY
AALKQEDEVKPDGTIR	AT3G45650.1	10	293	RAALKQEDEVKPDGTIRNPWR
AEQGSLQGQKEFFTEIELLSR	AT5G37450.1	10	646	RAEQGSLQGQKEFFTEIELLS
APFDLFDTKK	AT5G56010.1;AT5G56030.1	10	327	RAPFDLFDTKKKPNNIKLYVR
SVVEETFFHDAPLRDFKGQTPAKK	AT4G08620.1	24	62	RDFKGQTPAKKALLGIQAVFP
ELSEIAEQAKR	AT4G30190.1;AT2G18960.1	10	911	RELSEIAEQAKRRAEIARLRE
REQEVVDQEEKVKPR	AT3G29034.1	11	25	REQEVVDQEEKVKPRQRSVSR
DLEVGDVKPDK|ERDLEVGDVKPDK	AT5G57685.1	8|10	82	RERDLEVGDVKPDKTAVKPVA
NKEDLNTSGDSSNNMWR	AT3G45710.1	2	296	RFLNRAALKNKEDLNTSGDSS
GEKIELLVDKTENLR|IELLVDKTENLR	AT1G04750.2;AT1G04760.1	10|7	165|127	RGEKIELLVDKTENLRSQAQD
LELLVDKTANMQGNTFR	AT4G32150.1	7	161	RGERLELLVDKTANMQGNTFR
AQYNIKGDDCTDCLK	AT1G14870.1	6	90	RGKMRAQYNIKGDDCTDCLKH
GQGQIEEETKNLK	AT4G21250.1	10	206	RGQGQIEEETKNLKAPLLEAQ
DSDSIKDPISEPSWFTPK	AT5G64500.1	6	24	RIMERDSDSIKDPISEPSWFT
AQKIPEEGWTMQDGTPWPGNNTR	AT4G32410.1	3	475	RINALVAKAQKIPEEGWTMQD
ALKCPEEGWVMQDGTPWPGNNTR	AT5G05170.1	3	459	RINALVSKALKCPEEGWVMQD
KLDFSSGGVSTIFQVNDMK	AT1G72160.1	1	266	RIQFLERSIRKLDFSSGGVST
IREKYPDR	AT2G45170.2	4	26	RKAEAGRIREKYPDRIPVIVE
LDSELTSLGKSIEIGK	AT1G13480.1	10	211	RLDSELTSLGKSIEIGKWYVP
IDEDEKNLVSK	AT1G14290.1	6	47	RLHSKIDEDEKNLVSKSAVVK
LLLESGNAGKAQDFPLRDPVAFFR	AT2G26890.1	10	1003	RLLLESGNAGKAQDFPLRDPV
SNPGQDKGYSR	AT2G01600.1	7	175	RLPKSNPGQDKGYSRTRDLDG
VSPGQEKGYSK	AT1G14910.1	7	175	RLPKVSPGQEKGYSKTRDLDG
LSDINYIPTKEDVLYAR	AT2G26300.1	10	183	RLSDINYIPTKEDVLYARVRT
EIAQDFKTDLR	AT5G65360.1	7	80	RLVREIAQDFKTDLRFQSSAV
AAFEKVTEIEPK	AT5G26667.3	5	111	RNEENRAAFEKVTEIEPKFVL
KVEMLDGVTIVR	AT1G33140.1	1	128	RNFLGEKKVRKVEMLDGVTIV
FITGEAKEFDVR	AT4G31970.1	7	441	RPERFITGEAKEFDVRGQNFE
ASEEEKWVPVTK	AT2G41840.1	6	53	RRGGRASEEEKWVPVTKLGRL
ASEETKWVPVTK	AT1G59359.1	6	52	RRGGRASEETKWVPVTKLGRL
RLMKVKGISK	AT4G38010.1	10	544	RRLMKVKGISKVPGSSYIEKF
ISDKQEEGLLGLGNLR	AT2G23950.1	4	273	RRLTMLRISDKQEEGLLGLGN
VFKPHQVGADR	AT4G03390.1	3	354	RRREHANRVFKPHQVGADRGS
LEPEYPLKYLCDR|RLEPEYPLKYLCDR	AT5G62390.1	8|9	90	RRRLEPEYPLKYLCDRVSDLE
YKIIEGIAR	AT4G05200.1	2	448	RRVLDWQRRYKIIEGIARGIL
SIEEGLLQLKNK	AT5G27350.1	10	17	RSIEEGLLQLKNKNDDSECRI
STTEDFVLTKHVEGTR	AT2G23770.1	10	500	RSTTEDFVLTKHVEGTRGYLA
SYADIAVTAKK	AT1G76090.1	10	269	RSYADIAVTAKKVGFEVVKEK
TEFGPSQPFKGAR	AT4G13940.1	10	53	RTEFGPSQPFKGARITGSLHM
TQHGLETGQKPVYER	AT3G60330.2	10	903	RTQHGLETGQKPVYERNSATE
AIDLATIKHHEVEIPGEK	AT3G17840.1	8	305	RTRAIDLATIKHHEVEIPGEK
VFGDEEKLNKFLR	AT3G51670.1	10	171	RVFGDEEKLNKFLRWRVQVLE
TKSITRARVLVTVPGGRK	AT1G21600.2	18	268	RVLVTVPGGRKRDRKDDLLVI
WLHEEEEKVKAASLPR	AT1G78000.2	10	565	RWLHEEEEKVKAASLPRIQFL
EEQENAKEYGMPAIR	AT4G08620.1	7	560	RWVREEQENAKEYGMPAIRFV
NIKQATADMSK	AT5G43350.1;AT5G43360.1;AT5G43370.2	3	251	RYTALVAKNIKQATADMSKVL
FGDWDENNPSSADGYTHIFNKVR	AT3G25070.1	21	171	SADGYTHIFNKVREERSSGAN
TSLSAIDEQEEEEKKER	AT3G25190.1	14	122	SAIDEQEEEEKKERLPNPGQA
KLASLELGSVSVR	AT2G27690.1	1	126	SDGDTWRFQRKLASLELGSVS
TVFSEVCKPPTAGKSGLLR	AT5G47910.1	14	702	SEVCKPPTAGKSGLLRADGGD
VGDGGSFPFAGALHSKSR	AT3G49720.1	16	27	SFPFAGALHSKSRSSPLLSIC
AALKQEDEVKPDGTIR	AT3G45650.1	4	287	SFRFFNRAALKQEDEVKPDGT
NLLSKLLGETR	AT4G37070.2	5	136	SGKYLRNLLSKLLGETRLHQT
TTLGKLLGETK	AT4G37060.1	5	136	SGNYLRTTLGKLLGETKLRQT
DASIDFEDVNHSKDAK	AT2G46650.1	13	63	SIDFEDVNHSKDAKELMKKYC
DEVNPLDEKIVAK|SKDEVNPLDEKIVAK	AT1G44800.1	9|11	336	SKDEVNPLDEKIVAKSQELPI
IPGQEVPDKSAK	AT5G45480.1	9	458	SKIPGQEVPDKSAKTIPCHKV
LLVYEYLEKR	AT5G25930.1	9	767	SKLLVYEYLEKRSLDQWLHGK
GVLEGKEVAVK	AT4G28350.1	6	339	SKVYRGVLEGKEVAVKRIMMS
ALFGTEKQR	AT1G53430.2	7	718	SLARALFGTEKQRLHLDWSTR
SLDIFIFDLKK	AT1G61360.2	11	507	SLDIFIFDLKKKLEIDWATRF
YLFLEDKSR	AT5G06740.1	7	419	SLDKYLFLEDKSRSNLTWETR
NASLDQFIFDTEKR	AT4G21410.1	13	447	SLDQFIFDTEKRQLLDWVVRY
IDETAKELHETARISQDRLK	AT1G04160.1	6	998	SLEIKIDETAKELHETARISQ
VLQVMEKKQQK	AT5G63900.1	7	231	SLKKVLQVMEKKQQKNKHEKE
GSDEFKPFIR	AT4G39220.1	6	106	SLPTRGSDEFKPFIRRLPEFK
FLEQGSEKEK	AT3G57570.1	8	1032	SLRFLEQGSEKEKLAGAKLMA
APEEISLVNWVLQGFKK	AT2G29220.1	16	561	SLVNWVLQGFKKGDLLMSCDT
KSNLGWETR	AT1G09970.1	1	771	SLWDMLHSCKKSNLGWETRYD
SAGKDIDLEMGVGEATLYPGLSYGENQLR	AT4G15470.1	4	21	SMSGIDRSAGKDIDLEMGVGE
SLAEVKLTEAGK	AT3G47730.1	6	653	SMVEKSLAEVKLTEAGKIRAG
DLFSKSDPFLVVSK	AT5G61900.1	5	213	SNLESKDLFSKSDPFLVVSKI
NLASEGDSNNPGSLAGKK	AT4G39990.1	18	203	SNNPGSLAGKKILIPGSGQEI
GSYVVKEVK	AT5G49770.1	6	843	SPIDRGSYVVKEVKKKMDKSR
EQSFAFSVQSPIVHTDKTAK|TAKFDLPVDTEHK|TAKFDLPVDTEHKATVFK	AT1G08090.1	20|3	38	SPIVHTDKTAKFDLPVDTEHK
DGKWSEQEASILVPGDIVSIK	AT5G57350.2;AT4G11730.1	3	140	SPKTKVLRDGKWSEQEASILV
IIGVDFNSKR	AT1G77120.1	9	230	SRIIGVDFNSKRFDQAKEFGV
VLGVGGFGKVYR	AT3G51550.1	9	549	SRVLGVGGFGKVYRGEIDGGT
ELLKTQDLNFTAR	AT4G31500.1	4	88	SSAELAKELLKTQDLNFTARP
ELLKTQDVNFADRPPHR	AT4G13770.1	4	89	SSAELAKELLKTQDVNFADRP
AKIQDKEGIPPDQQR	AT3G62250.1;AT2G35635.1;AT1G55060.1;AT5G37640.1	2	105	SSDTIDNLKAKIQDKEGIPPD
AKIQDKEGIPPDQQR|TITLEVESSDTIDNVKAKIQDK	AT3G62250.1;AT2G35635.1;AT1G55060.1;AT5G37640.1	2|18	29	SSDTIDNVKAKIQDKEGIPPD
TITLEVESSDTIDNVKAKIQDK	AT3G62250.1;AT2G35635.1;AT1G55060.1;AT5G37640.1	18	181	SSDTIDNVKAKIQDKEGISPD
TITLEVESSDTIDNVKAKIQDK	AT3G62250.1;AT2G35635.1;AT1G55060.1;AT5G37640.1	18	107	SSDTIDNVKAKIQDKEGVPPD
AKIQDKEGIPPDQQR	AT3G62250.1;AT2G35635.1;AT1G55060.1;AT5G37640.1	2	183	SSDTTDNVKAKIQDKEGIPPD
LLNEEKQMR	AT5G64760.2	6	19	SSIDRLLNEEKQMRLAENVAG
EVLKTHDITFANHDLPEVGK	AT4G22710.1	4	112	SSPDMAREVLKTHDITFANHD
NKPEPWIKTK	AT3G46330.1	8	550	SSRNKPEPWIKTKKKRFTYSE
SVYEVKLLR	AT1G72890.1	6	369	SSVVRSVYEVKLLRCYAVREL
LISTGESETFLQKAIQEQGR	AT3G52400.1	13	199	STGESETFLQKAIQEQGRGRI
VLDDIKGDIELK	AT2G47000.1	6	381	STNGKVLDDIKGDIELKDVYF
EREYKEALDTFNEK|EYKEALDTFNEK	AT2G36410.2	5|3	147	STVQKKEREYKEALDTFNEKN
NQELIKELSTPPPGSNDLYFR	AT2G36380.1	6	1153	SVNRRNQELIKELSTPPPGSN
EQSFAFSVQSPIVHTDKTAK	AT1G08090.1	17	35	SVQSPIVHTDKTAKFDLPVDT
LIFPFKVVSR	AT3G29310.1	6	182	SVSGKLIFPFKVVSRKATDLL
AEFVPEEKDAYTVVIQKPR	AT1G72160.1	8	434	SYKAEFVPEEKDAYTVVIQKP
LDPSSYLYFPYEPGKQVR	AT5G54110.1	15	93	SYLYFPYEPGKQVRSAIKLKN
KFNLEGSFEAMNR	AT2G37110.1	1	160	SYSSRSAIRRKFNLEGSFEAM
LKGNLEALDR	AT3G52400.1	2	105	TAALKTARRLKGNLEALDRAN
DYKEPPPAPFFEPGELK	AT4G23400.1	3	33	TAAQTESKDYKEPPPAPFFEP
ELKQSPDLEEIFR	AT1G30360.1	3	681	TALEVACRELKQSPDLEEIFR
DATDDFEDAGHSKDAR	AT1G26340.1	13	66	TDDFEDAGHSKDARELMEKYF
IGSTDEPVITDSFKVGEPGK	AT1G72150.1	14	545	TDEPVITDSFKVGEPGKIVIT
GFETDITVEVNEIKR	AT1G19450.1;AT1G75220.1	14	259	TDITVEVNEIKRSVASSSKRS
GFETDITVEVNEIKR	AT1G19450.1;AT1G75220.1	14	258	TDITVEVNEIKRSVASSTKRN
AKIQDKEGIPPDQQR|IQDKEGIPPDQQR	AT3G62250.1;AT2G35635.1;AT1G55060.1;AT5G37640.1	6|4	187	TDNVKAKIQDKEGIPPDQQRL
VLGADVSYGAQFEPTTEGSYAVIVSKTR	AT1G72150.1	26	528	TEGSYAVIVSKTRKIGSTDEP
GGSGNLTELEVVEEQEKR	AT5G57480.1	17	491	TELEVVEEQEKRAIDSQNEDE
TFDESKETINKEIEEK	AT4G20260.3	11	42	TFDESKETINKEIEEKKTELQ
DLLTGGGNETTTKK	AT1G55020.1	14	20	TGGGNETTTKKVKGTVVLMKK
GFTLEELKAAGIPK	AT3G49010.4	8	80	TGKGFTLEELKAAGIPKKLAP
GSGLIKLNGCPIELFQPEILR	AT2G09990.1	6	33	THCKRGSGLIKLNGCPIELFQ
LLETIIIAKPEENKVK	AT2G28780.1	14	366	TIIIAKPEENKVKVLENKFKT
KYKWEAEIQGPLER	AT5G62390.1	1	128	TKEIKGSGERKYKWEAEIQGP
GKLNYLPGPLK	AT5G51060.1	2	517	TLATPWFRRGKLNYLPGPLKK
NKLNLPNFLK	AT5G47910.1	2	541	TLATPWFRRNKLNLPNFLKKL
DATLDQIEEAAKK	AT2G39480.1	13	525	TLDQIEEAAKKAHAHTFISSL
TTLIAEIDAISKIK	AT2G29220.1	12	403	TLIAEIDAISKIKQRNLVNLH
IQASSKDLK	AT3G47460.1	6	805	TLKARIQASSKDLKGHENVRE
GHVESVAKLK	AT2G18960.1	8	934	TLKGHVESVAKLKGLDIDTAG
GHVESVVKLK	AT2G24520.1;AT4G30190.1;AT5G57350.2	8	916	TLKGHVESVVKLKGLDIDTIQ
GHVESVVKLK	AT2G24520.1;AT4G30190.1;AT5G57350.2	8	935	TLKGHVESVVKLKGLDIETAG
GHVESVVKLK	AT2G24520.1;AT4G30190.1;AT5G57350.2	8	934	TLKGHVESVVKLKGLDIETPS
LSVDKNLVEVFCK	AT4G30190.1;AT2G18960.1	5	343	TLTLNKLSVDKNLVEVFCKGV
TLVVPILDPAKAFR	AT2G20990.1	11	253	TLVVPILDPAKAFRRPVGIVH
TLTGKEIEIDIEPTDTIDR	AT2G35635.1	5	87	TMIKVKTLTGKEIEIDIEPTD
ISKEEFGLIFDELDDTR	AT4G03560.1	3	365	TNYRTLPKISKEEFGLIFDEL
GSQTDTKPISLR	AT2G22660.1	7	450	TPSKGSQTDTKPISLRVAVSF
DNDAGDEAKAGK|DNDAGDEAKAGKIK|IEAFITRDNDAGDEAKAGK	AT1G01580.1	9|16	528	TRDNDAGDEAKAGKIKTLWFK
TTQVVAGGEDKAQTSSER	AT5G45510.2	11	215	TTQVVAGGEDKAQTSSERKPY
EEAIEQDKLLK	AT1G01650.2	8	84	TVREEAIEQDKLLKDGSDELL
LLWKGNWFIQEK	AT3G42050.1	4	115	TYEPFLRLLWKGNWFIQEKSC
VPSLKEFAR	AT3G17970.1	5	284	TYFETKVPSLKEFARTKAIAN
TYGFLTPEFWKETR	AT1G59359.1;AT2G41840.1	11	250|251	TYGFLTPEFWKETRFSRSPYQ
ADKYMAPLR	AT1G35510.1	3	425	VAAGNIYKADKYMAPLRQMFP
VANELGAGNGKGAR	AT5G65380.1	11	334	VANELGAGNGKGARFATIVSV
AYYFSKDEK	AT3G08680.2	6	407	VAPLRAYYFSKDEKLLVYDYY
RLMKVKGISK	AT4G38010.1	6	540	VARIRRLMKVKGISKVPGSSY
TKESPGAPWEFVGLLPLFDPPR	AT4G30190.1	2	470	VARQVVPEKTKESPGAPWEFV
EVKALNPDDSQIVLYTR	AT4G33920.1	3	188	VAVEEVRKEVKALNPDDSQIV
AIQDTDVDAFVEDVLVKGK	AT3G27570.1	17	162	VDAFVEDVLVKGKTWTSGIQE
EVDENEYIEFNKSFNEAK	AT3G25610.1	12	668	VDENEYIEFNKSFNEAKASVS
EVDENEYIEFSKNFNEAK	AT1G13210.1	12	667	VDENEYIEFSKNFNEAKNSVT
QIASSKPTGSEGLK	AT2G30490.1	6	268	VDERKQIASSKPTGSEGLKCA
KAMNEINAAQR	AT5G51570.1	1	161	VDIIPDPSVRKAMNEINAAQR
VVANQVVDNYYRPDLKK	AT4G29410.2	17	116	VDNYYRPDLKKAALARLSAIS
IAFGQLKR	AT5G10290.1	7	276	VDRRIAFGQLKRFAWRELQLA
VLDNVKGDIELR	AT2G47000.1	6	1039	VESGRVLDNVKGDIELRHVSF
TITLEVESSDTIDNVKAK	AT3G62250.1;AT2G35635.1;AT1G55060.1;AT5G37640.1	16	27	VESSDTIDNVKAKIQDKEGIP
TITLEVESSDTIDNVKAK	AT3G62250.1;AT2G35635.1;AT1G55060.1;AT5G37640.1	16	179	VESSDTIDNVKAKIQDKEGIS
TITLEVESSDTIDNVKAK	AT3G62250.1;AT2G35635.1;AT1G55060.1;AT5G37640.1	16	105	VESSDTIDNVKAKIQDKEGVP
WASKGINIR	AT5G22740.1	4	156	VEVECQRWASKGINIRYQIRE
ACVPKLNLDDVFEQK	AT3G01290.1	5	111	VFDVIRACVPKLNLDDVFEQK
ASVPKLLLDDVFEQK	AT5G62740.1	5	111	VFDVIRASVPKLLLDDVFEQK
EVHFLPFNPVDKR	AT4G30190.1;AT2G18960.1	12	405	VHFLPFNPVDKRTALTYIDGS
EVHFLPFNPVDKR	AT4G30190.1;AT2G18960.1	12	405	VHFLPFNPVDKRTALTYIDSD
FDVGVKEIEGWTAR	AT5G59850.1	6	84	VISPRFDVGVKEIEGWTARLL
EAPLAAGVKK	AT5G35200.1	9	310	VKEAPLAAGVKKEQVVEKLTA
KVEQEDGTKWETQFFDSK	AT2G25790.1	9	677	VKKVEQEDGTKWETQFFDSKF
TTNILLDEKWVAK	AT3G51550.1	9	672	VKTTNILLDEKWVAKVSDFGL
VLQVMEKKQQK	AT5G63900.1	11	235	VLQVMEKKQQKNKHEKESLRF
DNIQGITKPAIR	AT5G59970.1	8	32	VLRDNIQGITKPAIRRLARRG
QSDVAVKER	AT3G01290.1	7	18	VLVKQSDVAVKERFGKFQKVL
GNLEKKRDDNEEEER	AT5G45490.2	5	39	VNGLAKGNLEKKRDDNEEEER
IVAKSQELPITNVVK|SKDEVNPLDEKIVAK	AT1G44800.1	4|15	340	VNPLDEKIVAKSQELPITNVV
LSKLLDEK	AT1G44170.3	3	242	VNSNHFDRLSKLLDEKEVSDK
ELLDQNKGDEEK	AT1G09070.1	7	106	VPVKELLDQNKGDEEKTVTYA
KILFEETGSPLIPLEEFR	AT3G03270.2	1	50	VQPQNADHTRKILFEETGSPL
VQQGDEEEAGKLLEER	AT4G32390.1	11	332	VQQGDEEEAGKLLEERESEAA
SLTKIGGPEGIAQK	AT3G57330.1	4	114	VRNHDTKSLTKIGGPEGIAQK
EVSEEGKTHHGKDYVDPPPAPLLDMGELK	AT4G35100.2	12	15	VSEEGKTHHGKDYVDPPPAPL
VSNELGAGNVKGAK	AT3G23550.1	11	329	VSNELGAGNVKGAKKATSVSV
KELSDMLTESLKPTR	AT4G25090.1	1	267	VSTDINSEERKELSDMLTESL
QKFIDMVFK	AT1G15210.1;AT1G59870.1	2	102	VTKLDGEDRQKFIDMVFKVAE
QKFIDMVFK	AT1G15210.1;AT1G59870.1	2	100	VTKLDGEERQKFIDMVFKVAE
AVANQVVDNYYRPDLKK|VVANQVVDNYYRPDLKK	AT2G19730.3|AT4G29410.2	16	115	VVDNYYRPDLKKAALARLSAI
DMEVVDPDLTEFDKEEVKR	AT1G56145.2	14	951	VVDPDLTEFDKEEVKRVIGVA
SAKPGGRPFGGPPGDR	AT4G25740.1;AT5G52650.1	3	96	VVPATLKKSAKPGGRPFGGPP
AYYYSKDEK	AT5G58300.2	6	424	VVPLRAYYYSKDEKLMVCDYY
YGGLSKDSPFTVEDGVTEAVVK	AT1G22530.1	6	573	VVPVKYGGLSKDSPFTVEDGV
VLAPPKAGLLK	AT4G08620.1	6	30	VVRQRVLAPPKAGLLKDIKSV
SIAVWELYHMLLRKR	AT1G04650.1	14	824	VWELYHMLLRKRHWALVHHAV
GAGVAVIVYDITSPESFKK	AT3G54840.2	18	123	VYDITSPESFKKAQYWVKELQ
IFYTGSSKIGR	AT1G44170.3	8	136	WDKIFYTGSSKIGRVIMAAAA
MADLLQFSGYAIGFLGEQGKTK	AT2G28780.1	20	634	YAIGFLGEQGKTKSPQCKEIL
GAGVAVIVYDITSPESFKK	AT3G54840.2	19	124	YDITSPESFKKAQYWVKELQK
KYIEAGVSEHAKSLGPK|YIEAGVSEHAKSLGPK	AT1G15690.1	12|11	710	YIEAGVSEHAKSLGPKGSEPH
DLDDKKQDSVNPWR	AT1G32450.1	6	329	YITARDLDDKKQDSVNPWRLC
KPAIEDPVKTNK	AT3G13772.1	9	481	YKKPAIEDPVKTNKIPRQVPE
HGGFAYMYFDDDESHKAIQLR	AT4G13510.1	16	477	YMYFDDDESHKAIQLRRVEPR
NTIQDEKIGEK|NTIQDEKIGEKLPAADK|NTIQDEKIGEKLPAADKK	AT5G02500.1	7	563	YNMRNTIQDEKIGEKLPAADK
NTIRDEKIGEK	AT3G09440.2	7	563	YNMRNTIRDEKIGEKLAGDDK
SPYQEHTDFLASK|SPYQEHTDFLASKALSTSKPDPVVEDQA	AT2G41840.1	13	270	YQEHTDFLASKALSTSKPDPV
SPYQEHTDFLSTK	AT1G59359.1	13	269	YQEHTDFLSTKAVSATKVITE
GEIDGGTTKVAIK	AT3G51550.1	9	561	YRGEIDGGTTKVAIKRGNPMS
GGDEKGGAPADFQPSFQGGGGR	AT4G25740.1	5	139	YRGGPRGGDEKGGAPADFQPS
SQGPDLLGKTVEDR	AT2G30860.2	9	87	YRSQGPDLLGKTVEDRGQVEQ
SIAKEEESQNVIQYPEVK	AT4G37900.1	4	312	YVCSGKKSIAKEEESQNVIQY
GTEAHYYGSEWNEQEKQK	AT1G08090.1	16	493	YYGSEWNEQEKQKNMHQGSLR
