# Supplementary material for: Root Membrane Ubiquitinome under Short-Term Osmotic Stress
Source: Int J Mol Sci. 2022 Feb 10;23(4):1956. doi: 10.3390/ijms23041956 (PMC8879470; doi:10.3390/ijms23041956)
Supplement: Supplementary file 1 [file ijms-23-01956-s001.zip › supplemental Figures and Tables/Table S6.xlsx]

## Sheet: Feuil1
Table S6. Peptide quantification after immunopurification with the anti-KGG antibody.
Column 1: peptide sequence.
Column 2: peptide modification. “GlyGly(K)” stands for ubiquitinated Lys; Phospho (STY) for phosphorylation of serine, threonine or tyrosine residue; Acetyl (Protein N-term) for acetylation of the N-terminal residue; and Oxidation (M) for methionine oxidation.
Column 3: AGI
Column 4: protein description.
Columns 5 and 6: the ratio between mannitol treatment and control experiments, with the corresponding p-value.
Column 7: the appearance (APP) and disappearance (DISP) of ubiquitinated peptides upon mannitol treatment. “False” means the absence of qualitative variation. “NA” means that the peptide was not considered due to a score < 40.
Columns 8 and 9: numbers in control (CTRL) and mannitol (MAN) conditions
Columns 10 and 11: the average intensity in the control condition and under mannitol.
Columns 12 and 13: the standard deviation in the control condition and under mannitol.
Columns 14 and 15: the variation coefficient in the control (CTRL) and mannitol (MAN) conditions.
Columns 16 through 19: the position probability of the ubiquitinated lysine in the peptide sequence.
Columns 21 through 23: peptide score.
To be quantified, a peptide must be identified in all conditions, i.e. in the control conditions (CTRL1 and CTRL2) and in mannitol-treated plants (MAN1 and MAN2).
red: Ubi-peptides with a score > 40 with significant quantitative variations upon mannitol treatment.
blue: Ubi-peptides with a score > 40 that appear or disappear upon mannitol treatment.
Sequence	Modifications	AGI	Description	MAN / CTRL	p value	App - Disp	nb CTRL	nb MAN	av CTR	av MAN	sd CTR	sd MAN	cv CTR	cv MAN	Ubi..CTRL-1	Ubi..CTRL-2	Ubi..MAN-1	Ubi..MAN-2	ScoreCTRL-1	ScoreCTRL-2	ScoreMAN-1	ScoreMAN-2
AAAAEATKTFDESKETINKEIEEK	GlyGly (K)	AT4G20260.3	AT4G20260.3 | Symbols: ATPCAP1, PCAP1 | plasma-membrane associated cation-binding protein 1 | chr4:10941593-10943227 FORWARD LENGTH=225;AT4G20260.2 | Symbols: ATPCAP1, PCAP1 | plasma-membrane associated cation-binding protein 1 | chr4:10941593-10943227 FOR	NA	NA	FALSE	1	0	2.38253e-05		NA	NA	NA	NA	NA	AAAAEATK(0.948)TFDESK(0.023)ETINK(0.014)EIEEK(0.015)	NA	NA	NA	30.223	NA	NA
AAAALKGSDHR	GlyGly (K)	AT5G17920.2;AT3G03780.3	AT3G03780.3 | Symbols: ATMS2, MS2 | methionine synthase 2 | chr3:957602-960740 FORWARD LENGTH=765;AT3G03780.2 | Symbols: ATMS2, MS2 | methionine synthase 2 | chr3:957602-960740 FORWARD LENGTH=765;AT3G03780.1 | Symbols: ATMS2, MS2 | methionine synthase 2 | <DESCRIPT>AT5G17920.2 | Symbols: ATCIMS | Cobalamin-independent synthase family protein | chr5:5935771-5939195 FORWARD LENGTH=765;AT5G17920.1 |…	NA	NA	FALSE	0	1	NA	2.56052e-06	NA	NA	NA	NA	NA	NA	AAAALK(1)GSDHR	NA	NA	NA	33.225	NA
AAAGNKSINAK	Acetyl (Protein N-term),GlyGly (K)	AT4G19640.1	AT4G19640.1 | Symbols: ARA7, ARA-7, ATRABF2B, ATRAB5B, RABF2B, ATRAB-F2B, RAB-F2B | Ras-related small GTP-binding family protein | chr4:10687441-10689449 REVERSE LENGTH=200	NA	NA	FALSE	1	0	3.8767e-06	NA	NA	NA	NA	NA	NA	AAAGNK(0.97)SINAK(0.03)	NA	NA	NA	18.44	NA	NA
AAALNIVPTSTGAAK	Unmodified	AT1G42970.1;AT3G26650.1	AT1G42970.1 | Symbols: GAPB | glyceraldehyde-3-phosphate dehydrogenase B subunit | chr1:16127552-16129584 FORWARD LENGTH=447<DESCRIPT>AT3G26650.1 | Symbols: GAPA, GAPA-1 | glyceraldehyde 3-phosphate dehydrogenase A subunit | chr3:9795226-9796848 FORWARD LENGTH=396	0.798797	0.621075997349271	FALSE	2	2	2.19404e-05	1.7526e-05	8.36851e-06	6.37268e-06	38.1419	36.3614					73.499	70.977	57.149	91.855
AAANAPIIMK	Acetyl (Protein N-term),Oxidation (M)	AT3G11130.1	AT3G11130.1 | Symbols: | Clathrin, heavy chain | chr3:3482575-3491667 REVERSE LENGTH=1705	NA	NA	FALSE	0	1	NA	1.18286e-05	NA	NA	NA	NA	NA	NA	NA		NA	NA	NA	38.962
AADVGADLVGK	Unmodified	AT1G15690.1	AT1G15690.1 | Symbols: AVP1, ATAVP3, AVP-3, AtVHP1;1 | Inorganic H pyrophosphatase family protein | chr1:5399115-5402185 FORWARD LENGTH=770;AT1G15690.2 | Symbols: AVP1, ATAVP3, AVP-3, AtVHP1;1 | Inorganic H pyrophosphatase family protein | chr1:5399115-540	NA	NA	APP	0	2	NA	0.000229386	NA	1.17374e-05	NA	5.11687	NA	NA			NA	NA	98.048	59.153
AADVGADLVGKIER	Unmodified	AT1G15690.1	AT1G15690.1 | Symbols: AVP1, ATAVP3, AVP-3, AtVHP1;1 | Inorganic H pyrophosphatase family protein | chr1:5399115-5402185 FORWARD LENGTH=770;AT1G15690.2 | Symbols: AVP1, ATAVP3, AVP-3, AtVHP1;1 | Inorganic H pyrophosphatase family protein | chr1:5399115-540	0.594142	0.712724344862204	FALSE	2	2	9.81797e-05	5.83327e-05	9.74111e-05	3.137e-05	99.2172	53.7777					97.203|70.488	55.885	81.619	51.546
AAEAVEEFGGILTSIK	Unmodified	AT1G47420.1	AT1G47420.1 | Symbols: SDH5 | succinate dehydrogenase 5 | chr1:17395774-17397176 REVERSE LENGTH=257	1.15492	0.258315894716407	FALSE	1	2	2.74335e-05	3.16836e-05	5.8811e-07	5.46948e-06	2.14376	17.2628		NA			52.254|102.66	NA	113.65|92.575	43.297|95.417
AAEFVISK	Unmodified	AT5G11770.1	AT5G11770.1 | Symbols: | NADH-ubiquinone oxidoreductase 20 kDa subunit, mitochondrial | chr5:3791148-3792929 REVERSE LENGTH=218	NA	NA	FALSE	1	0	2.61041e-05	NA	NA	NA	NA	NA	NA		NA	NA	NA	63.565	NA	NA
AAELTNLFESR	Unmodified	AT2G07698.1	AT2G07698.1 | Symbols: | ATPase, F1 complex, alpha subunit protein | chr2:3361474-3364028 FORWARD LENGTH=777;ATMG01190.1 | Symbols: ATP1 | ATP synthase subunit 1 | chrM:302166-303689 REVERSE LENGTH=507	2.19395	0.352812211525491	FALSE	2	2	0.000130446	0.000286192	0.000100435	5.94806e-05	76.9938	20.7835					161.76	127.4	125.48	138.11
AAESLADFFTK	Unmodified	AT3G43190.1	AT3G43190.1 | Symbols: SUS4, ATSUS4 | sucrose synthase 4 | chr3:15179204-15182577 REVERSE LENGTH=808	NA	NA	FALSE	0	1	NA	6.22912e-05	NA	NA	NA	NA	NA	NA	NA		NA	NA	NA	67.726
AAETELLTR	Unmodified	AT5G10730.1	AT5G10730.1 | Symbols: | NAD(P)-binding Rossmann-fold superfamily protein | chr5:3390822-3392947 REVERSE LENGTH=287	NA	NA	FALSE	0	1	NA	1.86913e-05	NA	NA	NA	NA	NA	NA		NA	NA	NA	49.418	NA
AAFEKVTEIEPK	GlyGly (K)	AT5G26667.3	AT5G26667.3 | Symbols: PYR6 | P-loop containing nucleoside triphosphate hydrolases superfamily protein | chr5:9276659-9278091 FORWARD LENGTH=202;AT5G26667.2 | Symbols: PYR6 | P-loop containing nucleoside triphosphate hydrolases superfamily protein | chr5:9	0.971055	NA	FALSE	1	2	1.57233e-05	1.52682e-05	NA	1.59346e-06	NA	10.4365	NA	AAFEK(1)VTEIEPK	AAFEK(1)VTEIEPK	AAFEK(1)VTEIEPK	NA	49.35	57.348	53.683
AAFQFIDAGARPEYKLTDEVK	GlyGly (K)	AT3G57330.1	AT3G57330.1 | Symbols: ACA11 | autoinhibited Ca2+-ATPase 11 | chr3:21211655-21216375 REVERSE LENGTH=1025	1.01969	NA	FALSE	1	2	2.57274e-05	2.62339e-05	NA	1.20118e-05	NA	45.7875	NA	AAFQFIDAGARPEYK(0.958)LTDEVK(0.042)	AAFQFIDAGARPEYK(0.844)LTDEVK(0.156)	AAFQFIDAGARPEYK(0.957)LTDEVK(0.043)AAFQFIDAGARPEYK(0.479)LTDEVK(0.521)	NA	34.009	36.454	42.639|48.112
AAGILDNHAEGEKYK	Unmodified	AT3G48140.1	AT3G48140.1 | Symbols: | B12D protein | chr3:17778471-17779299 FORWARD LENGTH=88	NA	NA	FALSE	0	1	NA	1.1852e-05	NA	NA	NA	NA	NA	NA	NA		NA	NA	NA	28.812
AAGLQESEVMEK	Oxidation (M)	AT2G32240.1	AT2G32240.1 | Symbols: | FUNCTIONS IN: molecular_function unknown; INVOLVED IN: response to cadmium ion; LOCATED IN: plasma membrane; EXPRESSED IN: 25 plant structures; EXPRESSED DURING: 13 growth stages; CONTAINS InterPro DOMAIN/s: Prefoldin (InterPro:IP	NA	NA	FALSE	0	1	NA	1.47911e-05	NA	NA	NA	NA	NA	NA		NA	NA	NA	52.79	NA
AAHLVDSTNQVGHFQK	Unmodified	AT4G30190.1;AT5G57350.2;AT2G18960.1	AT2G18960.1 | Symbols: AHA1, PMA, OST2, HA1 | H(+)-ATPase 1 | chr2:8221858-8227268 FORWARD LENGTH=949<DESCRIPT>AT4G30190.1 | Symbols: AHA2, PMA2, HA2 | H(+)-ATPase 2 | chr4:14770820-14775920 REVERSE LENGTH=948;AT4G30190.2 | Symbols: HA2 | H(+)-ATPase 2 | chr4:14770820-14775920 REVERSE LENGTH=981<DESCRIPT>AT5G57350.2 | Symbols: HA3 | H(+)-ATPase 3 | chr5:23231208-23236381 REVERSE LENGTH=949;AT5G57…	1.31311	0.926775712239357	FALSE	2	2	9.75916e-05	0.000128148	9.22211e-05	9.37487e-05	94.497	73.1565					65.043|51.092	77.078|59.607	82.908|64.394|73.781	179.65|51.927|94.551
AAIDVVCNPLGK	Unmodified	AT1G15500.1;AT1G80300.1	AT1G15500.1 | Symbols: ATNTT2 | TLC ATP/ADP transporter | chr1:5326426-5328688 FORWARD LENGTH=618<DESCRIPT>AT1G80300.1 | Symbols: NTT1, ATNTT1 | nucleotide transporter 1 | chr1:30191954-30194280 FORWARD LENGTH=624	NA	NA	FALSE	0	1	NA	1.73887e-05	NA	NA	NA	NA	NA	NA	NA		NA	NA	NA	61.65
AAIGLSEHGFNTACITK	Unmodified	AT5G66760.1	AT5G66760.1 | Symbols: SDH1-1 | succinate dehydrogenase 1-1 | chr5:26653776-26657224 FORWARD LENGTH=634;AT2G18450.1 | Symbols: SDH1-2 | succinate dehydrogenase 1-2 | chr2:7997510-8000801 REVERSE LENGTH=632	NA	NA	FALSE	0	1	NA	6.14408e-05	NA	NA	NA	NA	NA	NA	NA		NA	NA	NA	34.094
AALESPLPGTPTAMR	Oxidation (M)	AT5G19690.1	AT5G19690.1 | Symbols: STT3A | staurosporin and temperature sensitive 3-like A | chr5:6652649-6658214 FORWARD LENGTH=779	1.20411	0.650266588354627	FALSE	2	2	2.70673e-05	3.25921e-05	1.76173e-05	7.52883e-07	65.0872	2.31001					49.5	46.706	56.359	43.628
AALKQEDEVKPDGTIR	GlyGly (K)	AT3G45650.1	AT3G45650.1 | Symbols: NAXT1 | nitrate excretion transporter1 | chr3:16759253-16761266 FORWARD LENGTH=558	1.89195	NA	FALSE	1	2	1.99157e-05	3.76794e-05	NA	9.46862e-06	NA	25.1294	NA	AALK(0.002)QEDEVK(0.998)PDGTIR	AALK(0.01)QEDEVK(0.99)PDGTIR	AALK(0.011)QEDEVK(0.989)PDGTIRAALK(0.999)QEDEVK(0.001)PDGTIR	NA	43.592	30.536	30.107|53.3
AALSDKLADAYQNAR	Acetyl (Protein N-term),GlyGly (K)	AT1G55450.1	AT1G55450.1 | Symbols: | S-adenosyl-L-methionine-dependent methyltransferases superfamily protein | chr1:20705274-20706825 REVERSE LENGTH=311;AT1G55450.2 | Symbols: | S-adenosyl-L-methionine-dependent methyltransferases superfamily protein | chr1:2070527	2.30856	0.0182518724889217	FALSE	2	2	6.18414e-06	1.42765e-05	1.06863e-06	3.4032e-06	17.2802	23.8378	AALSDK(1)LADAYQNAR	AALSDK(1)LADAYQNAR	AALSDK(1)LADAYQNARAALSDK(1)LADAYQNAR	AALSDK(1)LADAYQNARAALSDK(1)LADAYQNAR	39.266	69.349	79.693|30.961	69.979|17.629
AALSDKLADAYQNARPR	Acetyl (Protein N-term),GlyGly (K)	AT1G55450.1	AT1G55450.1 | Symbols: | S-adenosyl-L-methionine-dependent methyltransferases superfamily protein | chr1:20705274-20706825 REVERSE LENGTH=311;AT1G55450.2 | Symbols: | S-adenosyl-L-methionine-dependent methyltransferases superfamily protein | chr1:2070527	0.506243	NA	FALSE	2	1	8.7332e-05	4.42112e-05	2.76372e-05	NA	31.6462	NA	AALSDK(1)LADAYQNARPR	AALSDK(1)LADAYQNARPR	NA	AALSDK(1)LADAYQNARPR	51.147	78.285	NA	66.285
AANFHIALDDVSITGLTFGK	Unmodified	AT2G20530.2	AT2G20530.2 | Symbols: ATPHB6, PHB6 | prohibitin 6 | chr2:8842300-8843787 FORWARD LENGTH=286;AT2G20530.1 | Symbols: ATPHB6, PHB6 | prohibitin 6 | chr2:8842300-8843787 FORWARD LENGTH=286	1.38184	NA	FALSE	1	2	9.5362e-06	1.31775e-05	NA	8.37836e-07	NA	6.35807		NA			48.824	NA	37.09	58.49
AANPDGEGNLDGEFSLPFK	Unmodified	AT5G44920.2	AT5G44920.2 | Symbols: | Toll-Interleukin-Resistance (TIR) domain family protein | chr5:18138965-18139994 FORWARD LENGTH=242;AT5G44920.1 | Symbols: | Toll-Interleukin-Resistance (TIR) domain family protein | chr5:18138965-18139994 FORWARD LENGTH=255	0.87972	NA	FALSE	1	2	1.2264e-05	1.07889e-05	NA	2.74002e-06	NA	25.3966		NA			75.669	NA	91.441	93.958
AANPDGEGNLDGEFSLPFKQLK	GlyGly (K)	AT5G44920.2	AT5G44920.2 | Symbols: | Toll-Interleukin-Resistance (TIR) domain family protein | chr5:18138965-18139994 FORWARD LENGTH=242;AT5G44920.1 | Symbols: | Toll-Interleukin-Resistance (TIR) domain family protein | chr5:18138965-18139994 FORWARD LENGTH=255	NA	NA	FALSE	0	1	NA	2.18088e-05	NA	NA	NA	NA	NA	NA	AANPDGEGNLDGEFSLPFK(0.5)QLK(0.5)	NA	NA	NA	40.381	NA
AANWNDDFVAK	Unmodified	AT1G54000.1	AT1G54000.1 | Symbols: | GDSL-like Lipase/Acylhydrolase superfamily protein | chr1:20154548-20156365 REVERSE LENGTH=391	1.33455	0.642958401825974	FALSE	2	2	0.00125209	0.00167098	0.0012048	0.000868634	96.2228	51.9835					105.52	89.247	82.645	130.96
AANWNDDFVKK	Unmodified	AT1G54010.1	AT1G54010.1 | Symbols: | GDSL-like Lipase/Acylhydrolase superfamily protein | chr1:20158854-20160747 REVERSE LENGTH=386	NA	NA	FALSE	0	1	NA	5.24195e-05	NA	4.97835e-05	NA	94.9714	NA	NA		NA	NA	NA	54.608|99.283	NA
AAPIVDAEYLK	Acetyl (Protein N-term)	AT4G35000.1	AT4G35000.1 | Symbols: APX3 | ascorbate peroxidase 3 | chr4:16665007-16667541 REVERSE LENGTH=287	2.79654	NA	FALSE	1	2	2.18871e-05	6.1208e-05	NA	1.87338e-05	NA	30.6067		NA			33.225	NA	43.282	45.022
AAQEALYVR	Unmodified	AT3G52930.1	AT3G52930.1 | Symbols: | Aldolase superfamily protein | chr3:19627383-19628874 REVERSE LENGTH=358	1.70143	0.509638390737137	FALSE	2	2	7.31838e-05	0.000124517	7.55444e-05	3.68977e-05	103.226	29.6327					119.27	80.229	110.81	124.08
AASEETVDQPTR	Unmodified	AT4G15390.1	AT4G15390.1 | Symbols: | HXXXD-type acyl-transferase family protein | chr4:8792941-8794281 REVERSE LENGTH=446	NA	NA	APP	0	2	NA	1.28851e-05	NA	7.5618e-06	NA	58.6864	NA	NA			NA	NA	61.65	88.681
AASQDKLDK	Acetyl (Protein N-term),GlyGly (K)	AT1G63830.3	AT1G63830.3 | Symbols: | PLAC8 family protein | chr1:23685408-23687098 FORWARD LENGTH=232;AT1G63830.2 | Symbols: | PLAC8 family protein | chr1:23685408-23687098 FORWARD LENGTH=232;AT1G63830.1 | Symbols: | PLAC8 family protein | chr1:23685408-23687098 FO	2.32491	NA	FALSE	2	1	1.74631e-05	4.06001e-05	2.63071e-06	NA	15.0644	NA	AASQDK(0.872)LDK(0.128)	AASQDK(0.997)LDK(0.003)	NA	AASQDK(0.822)LDK(0.178)	NA	NA	78.149	36.395
AASQDKLDK	Acetyl (Protein N-term)	AT1G63830.3	AT1G63830.3 | Symbols: | PLAC8 family protein | chr1:23685408-23687098 FORWARD LENGTH=232;AT1G63830.2 | Symbols: | PLAC8 family protein | chr1:23685408-23687098 FORWARD LENGTH=232;AT1G63830.1 | Symbols: | PLAC8 family protein | chr1:23685408-23687098 FO	NA	NA	APP	0	2	NA	1.70963e-05	NA	5.29085e-06	NA	30.9473	NA	NA			31.76	51.066	NA	23.429
AASQDKLDKMK	Acetyl (Protein N-term),Oxidation (M),GlyGly (K)	AT1G63830.3	AT1G63830.3 | Symbols: | PLAC8 family protein | chr1:23685408-23687098 FORWARD LENGTH=232;AT1G63830.2 | Symbols: | PLAC8 family protein | chr1:23685408-23687098 FORWARD LENGTH=232;AT1G63830.1 | Symbols: | PLAC8 family protein | chr1:23685408-23687098 FO	0.901774	0.585899814147603	FALSE	2	2	8.71949e-05	7.86301e-05	6.20429e-06	5.52636e-05	7.11543	70.283	AASQDK(0.102)LDK(0.418)MK(0.48)	AASQDK(0.003)LDK(0.861)MK(0.136)	AASQDK(0.033)LDK(0.808)MK(0.159)AASQDK(0.035)LDK(0.919)MK(0.046)	AASQDK(0.024)LDK(0.837)MK(0.139)	29.936	69.451	66.267|41.448	60.49
AATKNFDESR	GlyGly (K)	AT3G51550.1	AT3G51550.1 | Symbols: FER | Malectin/receptor-like protein kinase family protein | chr3:19117877-19120564 REVERSE LENGTH=895	NA	NA	APP	0	2	NA	2.77109e-05	NA	9.08588e-06	NA	32.7881	NA	NA	AATK(1)NFDESRAATK(1)NFDESR	AATK(1)NFDESRAATK(1)NFDESR	NA	NA	83|87.308	50.284|57.598
AATMNATHEVFR	Oxidation (M)	AT5G43350.1;AT5G43370.2	AT5G43350.1 | Symbols: ATPT1, PHT1;1 | phosphate transporter 1;1 | chr5:17399918-17401643 REVERSE LENGTH=524<DESCRIPT>AT5G43370.2 | Symbols: PHT1;2 | phosphate transporter 2 | chr5:17416074-17417798 FORWARD LENGTH=524;AT5G43370.1 | Symbols: APT1, PHT2, PHT1;2 | phosphate transporter 2 | chr5:17416074-17417798 FORWARD LENGTH=524	NA	NA	FALSE	1	0	5.75271e-05	NA	NA	NA	NA	NA		NA	NA	NA	41.401	NA	NA	NA
AATSGFAVEYIVSEHGEKAPNVVYK	GlyGly (K)	AT4G00710.1	AT4G00710.1 | Symbols: BSK3 | BR-signaling kinase 3 | chr4:290807-293096 FORWARD LENGTH=489	1.34354	NA	FALSE	1	1	1.0469e-05	1.40655e-05	NA	NA	NA	NA	NA	AATSGFAVEYIVSEHGEK(0.87)APNVVYK(0.13)	NA	AATSGFAVEYIVSEHGEK(0.814)APNVVYK(0.186)	NA	41.208	NA	32.081
AATYDEIKK	Unmodified	AT3G04120.1;AT1G13440.2	AT1G13440.2 | Symbols: GAPC-2, GAPC2 | glyceraldehyde-3-phosphate dehydrogenase C2 | chr1:4608465-4610494 REVERSE LENGTH=310;AT1G13440.1 | Symbols: GAPC-2, GAPC2 | glyceraldehyde-3-phosphate dehydrogenase C2 | chr1:4608465-4610494 REVERSE LENGTH=338<DESCRIPT>AT3G04120.1 | Symbols: GAPC, GAPC-1, GAPC1 | glyceraldehyde-3-phosphate dehydrogenase C subunit 1 | chr3:1081077-1083131 FORWARD LENGTH=338	0.746715	NA	FALSE	1	2	0.000154672	0.000115496	NA	2.69425e-06	NA	2.33276		NA			130.22	NA	105.57	103.83
AAVAWEAGKPLVIEEVEVAPPQK	Unmodified	AT1G77120.1	AT1G77120.1 | Symbols: ADH1, ADH, ATADH, ATADH1 | alcohol dehydrogenase 1 | chr1:28975509-28977216 FORWARD LENGTH=379	2.1403	NA	FALSE	1	2	7.52606e-05	0.00016108	NA	6.28713e-05	NA	39.0311		NA			121.26	NA	168.14	119.79
AAVAWEAGKPLVIEEVEVAPPQKHEVR	Unmodified	AT1G77120.1	AT1G77120.1 | Symbols: ADH1, ADH, ATADH, ATADH1 | alcohol dehydrogenase 1 | chr1:28975509-28977216 FORWARD LENGTH=379	1.1624	NA	FALSE	1	1	4.68332e-05	5.44391e-05	NA	NA	NA	NA		NA		NA	34.459	NA	54.744	NA
AAVIEDRNENTKAEK	GlyGly (K)	AT3G53960.1	AT3G53960.1 | Symbols: | Major facilitator superfamily protein | chr3:19978306-19980886 REVERSE LENGTH=602	NA	NA	FALSE	0	1	NA	3.49646e-06	NA	NA	NA	NA	NA	NA	AAVIEDRNENTK(0.473)AEK(0.527)	NA	NA	NA	33.204	NA
AAVIGDTIGDPLKDTSGPSLNILIK	Unmodified	AT1G15690.1	AT1G15690.1 | Symbols: AVP1, ATAVP3, AVP-3, AtVHP1;1 | Inorganic H pyrophosphatase family protein | chr1:5399115-5402185 FORWARD LENGTH=770;AT1G15690.2 | Symbols: AVP1, ATAVP3, AVP-3, AtVHP1;1 | Inorganic H pyrophosphatase family protein | chr1:5399115-540	0.793986	NA	FALSE	1	1	0.000151916	0.000120619	NA	NA	NA	NA		NA	NA		88.017	NA	NA	88.239
AAVISEEESKSGDYSNSWR	GlyGly (K)	AT2G02040.1	AT2G02040.1 | Symbols: ATPTR2-B, NTR1, PTR2-B, PTR2, ATPTR2 | peptide transporter 2 | chr2:487542-489707 FORWARD LENGTH=585	NA	NA	APP	0	2	NA	4.28594e-05	NA	1.7881e-05	NA	41.7202	NA	NA	AAVISEEESK(1)SGDYSNSWR	AAVISEEESK(1)SGDYSNSWR	NA	NA	47.726	68.567
AAYDGSLFEKLEK	GlyGly (K)	AT1G70670.1	AT1G70670.1 | Symbols: | Caleosin-related family protein | chr1:26644830-26645970 FORWARD LENGTH=195	NA	NA	FALSE	0	1	NA	0.000102992	NA	NA	NA	NA	NA	NA	AAYDGSLFEK(0.848)LEK(0.152)	NA	NA	NA	58.595	NA
AAYDGSLFEKLEKQR	GlyGly (K)	AT1G70670.1	AT1G70670.1 | Symbols: | Caleosin-related family protein | chr1:26644830-26645970 FORWARD LENGTH=195	NA	NA	FALSE	1	0	1.56517e-05	NA	NA	NA	NA	NA	AAYDGSLFEK(0.044)LEK(0.956)QR	NA	NA	NA	43.813	NA	NA	NA
ACVPKLNLDDVFEQK	GlyGly (K)	AT3G01290.1	AT3G01290.1 | Symbols: | SPFH/Band 7/PHB domain-containing membrane-associated protein family | chr3:88252-89356 REVERSE LENGTH=285	1.62207	0.743016025778451	FALSE	2	2	6.08776e-05	9.87478e-05	4.80866e-05	8.43565e-05	78.989	85.4263	ACVPK(1)LNLDDVFEQK	ACVPK(1)LNLDDVFEQKACVPK(0.999)LNLDDVFEQK(0.001)	ACVPK(1)LNLDDVFEQK	ACVPK(1)LNLDDVFEQKACVPK(0.999)LNLDDVFEQK(0.001)	96.673	71.344|55.401	75.383	71.98|64.439
ACVPKLNLDDVFEQKNEIAK	GlyGly (K)	AT3G01290.1	AT3G01290.1 | Symbols: | SPFH/Band 7/PHB domain-containing membrane-associated protein family | chr3:88252-89356 REVERSE LENGTH=285	0.687393	NA	FALSE	2	1	2.73732e-05	1.88161e-05	3.65471e-07	NA	1.33514	NA	ACVPK(0.974)LNLDDVFEQK(0.013)NEIAK(0.013)	ACVPK(0.999)LNLDDVFEQK(0.001)NEIAK(0.001)	NA	ACVPK(0.987)LNLDDVFEQK(0.006)NEIAK(0.006)	26.78	46.702	NA	30.152
ADDATHFLEVIR	Unmodified	AT3G08530.1	AT3G08530.1 | Symbols: | Clathrin, heavy chain | chr3:2587171-2595411 REVERSE LENGTH=1703	NA	NA	FALSE	0	1	NA	1.62095e-05	NA	NA	NA	NA	NA	NA		NA	NA	NA	60.434	NA
ADDEVVDPK	Acetyl (Protein N-term)	AT1G15120.1	AT1G15120.1 | Symbols: | Ubiquinol-cytochrome C reductase hinge protein | chr1:5203091-5203897 FORWARD LENGTH=69	1.64669	NA	FALSE	1	1	2.31108e-05	3.80564e-05	NA	NA	NA	NA		NA		NA	33.922	NA	46.462	NA
ADDEVVDPKK	Acetyl (Protein N-term)	AT1G15120.1	AT1G15120.1 | Symbols: | Ubiquinol-cytochrome C reductase hinge protein | chr1:5203091-5203897 FORWARD LENGTH=69	1.06537	0.811192467552944	FALSE	2	2	4.20612e-05	4.48108e-05	3.97118e-05	2.68042e-05	94.4142	59.8164					45.368	62.823	90.15	55.461
ADDTTQFLEVIR	Unmodified	AT3G11130.1	AT3G11130.1 | Symbols: | Clathrin, heavy chain | chr3:3482575-3491667 REVERSE LENGTH=1705	1.69539	0.501127089390922	FALSE	2	2	2.1611e-05	3.66391e-05	2.05793e-05	1.29261e-05	95.2262	35.2795					117.67	96.342	121.6	88.681
ADESPKSIYDFTVK	Acetyl (Protein N-term),GlyGly (K)	AT2G31570.1	AT2G31570.1 | Symbols: ATGPX2, GPX2 | glutathione peroxidase 2 | chr2:13438211-13439775 REVERSE LENGTH=169	NA	NA	FALSE	0	1	NA	7.99981e-06	NA	NA	NA	NA	NA	NA	ADESPK(0.975)SIYDFTVK(0.025)	NA	NA	NA	40.715	NA
ADGFAGVFPEHK	Unmodified	AT1G80660.2;AT2G24520.1;AT4G30190.1;AT5G57350.2;AT2G18960.1;AT3G47950.1	AT1G80660.2 | Symbols: HA9 | H(+)-ATPase 9 | chr1:30316227-30319948 REVERSE LENGTH=945;AT1G80660.1 | Symbols: AHA9, HA9 | H(+)-ATPase 9 | chr1:30316227-30319948 REVERSE LENGTH=954<DESCRIPT>AT2G18960.1 | Symbols: AHA1, PMA, OST2, HA1 | H(+)-ATPase 1 | chr2:8221858-8227268 FORWARD LENGTH=949<DESCRIPT>AT2G24520.1 | Symbols: AHA5, HA5 | H(+)-ATPase 5 | chr2:10415522-10419730 FORWARD LENGTH=931<DESCRI…	NA	NA	FALSE	0	1	NA	0.00019609	NA	0.000206662	NA	105.392	NA	NA	NA		NA	NA	NA	33.685|70.1
ADGFAGVFPEHKYEIVK	Unmodified	AT1G80660.2;AT4G30190.1;AT5G57350.2;AT2G18960.1;AT3G47950.1	AT1G80660.2 | Symbols: HA9 | H(+)-ATPase 9 | chr1:30316227-30319948 REVERSE LENGTH=945;AT1G80660.1 | Symbols: AHA9, HA9 | H(+)-ATPase 9 | chr1:30316227-30319948 REVERSE LENGTH=954<DESCRIPT>AT2G18960.1 | Symbols: AHA1, PMA, OST2, HA1 | H(+)-ATPase 1 | chr2:8221858-8227268 FORWARD LENGTH=949<DESCRIPT>AT3G47950.1 | Symbols: AHA4, HA4 | H(+)-ATPase 4 | chr3:17693015-17697801 FORWARD LENGTH=960<DESCRI…	1.26298	0.171245386976126	FALSE	2	2	7.55422e-05	9.54087e-05	1.48286e-05	1.05524e-05	19.6296	11.0602					40.856|31.675	35.473	36.112|22.435	34.909
ADGGDGNLPFPK	Unmodified	AT5G47910.1	AT5G47910.1 | Symbols: RBOHD, ATRBOHD | respiratory burst oxidase homologue D | chr5:19397585-19401768 FORWARD LENGTH=921	NA	NA	FALSE	1	0	3.10818e-05	NA	NA	NA	NA	NA		NA	NA	NA	60.518	NA	NA	NA
ADGYILEGK	Unmodified	AT5G20290.1	AT5G20290.1 | Symbols: | Ribosomal protein S8e family protein | chr5:6851695-6853012 REVERSE LENGTH=222	NA	NA	APP	0	2	NA	0.000138255	NA	7.21531e-06	NA	5.21884	NA	NA			NA	NA	84.615	65.305
ADIGIAVADATDAAR	Unmodified	AT1G80660.2;AT4G30190.1;AT5G57350.2;AT2G18960.1;AT3G47950.1	AT1G80660.2 | Symbols: HA9 | H(+)-ATPase 9 | chr1:30316227-30319948 REVERSE LENGTH=945;AT1G80660.1 | Symbols: AHA9, HA9 | H(+)-ATPase 9 | chr1:30316227-30319948 REVERSE LENGTH=954<DESCRIPT>AT2G18960.1 | Symbols: AHA1, PMA, OST2, HA1 | H(+)-ATPase 1 | chr2:8221858-8227268 FORWARD LENGTH=949<DESCRIPT>AT3G47950.1 | Symbols: AHA4, HA4 | H(+)-ATPase 4 | chr3:17693015-17697801 FORWARD LENGTH=960<DESCRI…	NA	NA	FALSE	1	0	1.6546e-05	NA	NA	NA	NA	NA		NA	NA	NA	63.091	NA	NA	NA
ADKYMAPLR	Oxidation (M),GlyGly (K)	AT1G35510.1	AT1G35510.1 | Symbols: | O-fucosyltransferase family protein | chr1:13071486-13074675 FORWARD LENGTH=568	1.34317	NA	FALSE	1	2	9.18818e-05	0.000123413	NA	5.50331e-05	NA	44.5927	NA	ADK(1)YMAPLR	ADK(1)YMAPLR	ADK(1)YMAPLR	NA	41.876	56.258	48.423
ADLGNVAAAK	Unmodified	AT1G70410.3	AT1G70410.3 | Symbols: ATBCA4, BCA4 | beta carbonic anhydrase 4 | chr1:26534167-26536505 REVERSE LENGTH=258;AT1G70410.1 | Symbols: ATBCA4, BCA4, CA4 | beta carbonic anhydrase 4 | chr1:26534167-26536505 REVERSE LENGTH=258;AT1G70410.2 | Symbols: ATBCA4, BCA4	1.15753	NA	FALSE	1	1	2.97721e-05	3.44621e-05	NA	NA	NA	NA		NA	NA		52.786	NA	NA	54.776
ADLIAYLK	Unmodified	AT1G22840.1	AT1G22840.1 | Symbols: CYTC-1, ATCYTC-A | CYTOCHROME C-1 | chr1:8079384-8080286 FORWARD LENGTH=114;AT1G22840.2 | Symbols: CYTC-1, ATCYTC-A | CYTOCHROME C-1 | chr1:8079384-8080246 FORWARD LENGTH=102;AT4G10040.1 | Symbols: CYTC-2 | cytochrome c-2 | chr4:6277	1.44596	NA	FALSE	1	1	5.08003e-05	7.34553e-05	NA	NA	NA	NA		NA		NA	80.229	NA	89.142	NA
ADQIDLKSLDEQLER	GlyGly (K)	AT5G50000.1	AT5G50000.1 | Symbols: | Protein kinase superfamily protein | chr5:20342838-20345033 REVERSE LENGTH=385	NA	NA	FALSE	1	0	1.0246e-05	NA	NA	NA	NA	NA	NA	ADQIDLK(1)SLDEQLER	NA	NA	NA	38.093	NA	NA
ADRYENQPPEKLQGK	Acetyl (Protein N-term),GlyGly (K)	AT4G05120.1	AT4G05120.1 | Symbols: ENT3, FUR1, ATENT3 | Major facilitator superfamily protein | chr4:2632886-2634824 REVERSE LENGTH=418	1.84138	0.186972177949565	FALSE	2	2	7.92702e-06	1.45966e-05	2.10875e-06	4.6928e-06	26.602	32.1499	ADRYENQPPEK(0.483)LQGK(0.517)	ADRYENQPPEK(0.877)LQGK(0.123)	ADRYENQPPEK(0.446)LQGK(0.554)	ADRYENQPPEK(0.479)LQGK(0.521)	26.729	47.532	38.028	21.831
ADSEHVRPLAPATILPVSDESASNIKNTHR	Acetyl (Protein N-term),GlyGly (K)	AT2G46150.1	AT2G46150.1 | Symbols: | Late embryogenesis abundant (LEA) hydroxyproline-rich glycoprotein family | chr2:18961424-18962089 FORWARD LENGTH=221	0.591271	NA	FALSE	1	1	2.15156e-05	1.27216e-05	9.73822e-06	NA	45.2612	NA	NA	ADSEHVRPLAPATILPVSDESASNIK(1)NTHRADSEHVRPLAPATILPVSDESASNIK(1)NTHR	NA	ADSEHVRPLAPATILPVSDESASNIK(1)NTHR	NA	43.554|79.875	NA	32.164
ADSKHWDYIPDFPR	Phospho (STY),GlyGly (K)	AT5G07390.2	AT5G07390.2 | Symbols: RBOHA | respiratory burst oxidase homolog A | chr5:2336235-2339728 REVERSE LENGTH=840;AT5G07390.1 | Symbols: ATRBOHA, RBOHA | respiratory burst oxidase homolog A | chr5:2336063-2339728 REVERSE LENGTH=902	NA	NA	APP	0	2	NA	3.69007e-05	NA	1.73082e-05	NA	46.9049	NA	NA	ADSK(1)HWDYIPDFPR	ADSK(1)HWDYIPDFPR	NA	NA	35.037	32.995
ADSKSGDTEVAHR	Acetyl (Protein N-term),GlyGly (K)	AT3G45710.1	AT3G45710.1 | Symbols: | Major facilitator superfamily protein | chr3:16782719-16784617 FORWARD LENGTH=560	1.34148	0.692794189762302	FALSE	2	2	2.86414e-05	3.84219e-05	2.56264e-05	3.30675e-05	89.4735	86.0641	ADSK(1)SGDTEVAHRADSK(1)SGDTEVAHR	ADSK(1)SGDTEVAHRADSK(1)SGDTEVAHR	ADSK(1)SGDTEVAHRADSK(1)SGDTEVAHR	ADSK(1)SGDTEVAHRADSK(1)SGDTEVAHR	35.737|24.855	30.059|34.887	73.466|47.938	41.052|34.378
ADTGGWEKHQNDGINIGMTTPSDAPK	Oxidation (M),GlyGly (K)	AT1G68220.1	AT1G68220.1 | Symbols: | Protein of unknown function (DUF1218) | chr1:25570322-25571562 FORWARD LENGTH=201	1.05658	NA	FALSE	1	1	2.7615e-05	2.91775e-05	NA	NA	NA	NA	NA	ADTGGWEK(1)HQNDGINIGMTTPSDAPK	NA	ADTGGWEK(1)HQNDGINIGMTTPSDAPK	NA	45.972	NA	43.888
AEAILAATNNRPTNK	Unmodified	AT1G30360.1	AT1G30360.1 | Symbols: ERD4 | Early-responsive to dehydration stress protein (ERD4) | chr1:10715892-10718799 FORWARD LENGTH=724	1.10225	NA	FALSE	1	1	1.81726e-05	2.00307e-05	NA	NA	NA	NA		NA	NA		45.864	NA	NA	57.804
AEAIQFPVR	Unmodified	AT4G12650.1	AT4G12650.1 | Symbols: | Endomembrane protein 70 protein family | chr4:7468207-7470165 REVERSE LENGTH=652	1.29297	0.638411995228663	FALSE	2	2	8.80214e-05	0.000113809	7.88211e-05	4.27183e-05	89.5476	37.5351					79.116	91.906	127.12	79.469
AEDGNVYYGFATR	Unmodified	AT4G24310.1	AT4G24310.1 | Symbols: | Protein of unknown function (DUF679) | chr4:12600900-12601541 FORWARD LENGTH=213	NA	NA	FALSE	0	1	NA	3.19291e-05	NA	NA	NA	NA	NA	NA		NA	NA	NA	78.548	NA
AEEEAAGSADGLK	Unmodified	AT5G61790.1	AT5G61790.1 | Symbols: CNX1, ATCNX1 | calnexin 1 | chr5:24827394-24829642 REVERSE LENGTH=530	NA	NA	APP	0	2	NA	3.06935e-05	NA	8.84105e-07	NA	2.88043	NA	NA			NA	NA	131.82	107.83
AEEYKEALLEK	Acetyl (Protein N-term),GlyGly (K)	AT5G13740.1	AT5G13740.1 | Symbols: ZIF1 | zinc induced facilitator 1 | chr5:4432689-4436483 FORWARD LENGTH=486	1.39342	NA	FALSE	2	1	1.57949e-05	2.20089e-05	4.08218e-06	NA	25.8449	NA	AEEYK(0.998)EALLEK(0.002)	AEEYK(1)EALLEK	AEEYK(1)EALLEK	NA	49.35	62.303	67.726	NA
AEFQAPVR	Unmodified	AT2G01970.1	AT2G01970.1 | Symbols: | Endomembrane protein 70 protein family | chr2:452197-454819 REVERSE LENGTH=592;AT1G14670.1 | Symbols: | Endomembrane protein 70 protein family | chr1:5037669-5040199 FORWARD LENGTH=592	NA	NA	FALSE	0	1	NA	5.70886e-05	NA	NA	NA	NA	NA	NA	NA		NA	NA	NA	68.485
AEFVPEEKDAYTVVIQKPR	GlyGly (K)	AT1G72160.1	AT1G72160.1 | Symbols: | Sec14p-like phosphatidylinositol transfer family protein | chr1:27153823-27155609 REVERSE LENGTH=490	1.48592	0.470867061408247	FALSE	2	2	0.000218024	0.000323965	0.000153859	0.00019302	70.5701	59.5807	AEFVPEEK(1)DAYTVVIQKPR	AEFVPEEK(1)DAYTVVIQKPRAEFVPEEK(1)DAYTVVIQKPR	AEFVPEEK(1)DAYTVVIQKPRAEFVPEEK(0.998)DAYTVVIQK(0.002)PR	AEFVPEEK(1)DAYTVVIQKPRAEFVPEEK(1)DAYTVVIQKPR	33.697	NA	NA	NA
AEFVPEEKDAYTVVIQKPR	Unmodified	AT1G72160.1	AT1G72160.1 | Symbols: | Sec14p-like phosphatidylinositol transfer family protein | chr1:27153823-27155609 REVERSE LENGTH=490	NA	NA	FALSE	1	0	6.65868e-06	NA	NA	NA	NA	NA		NA	NA	NA	120.29	56.817|71.558	72.819|138.55	70.96|84.035
AEGEAESKYLSGLGIAR	GlyGly (K)	AT3G01290.1;AT5G62740.1	AT3G01290.1 | Symbols: | SPFH/Band 7/PHB domain-containing membrane-associated protein family | chr3:88252-89356 REVERSE LENGTH=285<DESCRIPT>AT5G62740.1 | Symbols: HIR1, ATHIR1 | SPFH/Band 7/PHB domain-containing membrane-associated protein family | chr5:25201320-25202535 FORWARD LENGTH=286	NA	NA	DISP	2	0	2.16298e-05	NA	1.48435e-07	NA	0.686253	NA	AEGEAESK(1)YLSGLGIAR	AEGEAESK(1)YLSGLGIAR	NA	NA	57.148	93.424	NA	NA
AEGEALILKANGR	GlyGly (K)	AT1G47290.1	AT1G47290.1 | Symbols: AT3BETAHSD/D1, 3BETAHSD/D1 | 3beta-hydroxysteroid-dehydrogenase/decarboxylase isoform 1 | chr1:17336121-17339030 FORWARD LENGTH=382;AT1G47290.2 | Symbols: AT3BETAHSD/D1, 3BETAHSD/D1 | 3beta-hydroxysteroid-dehydrogenase/decarboxylase	1.55717	NA	FALSE	1	1	1.43248e-05	2.23061e-05	NA	NA	NA	NA	NA	AEGEALILK(1)ANGR	NA	AEGEALILK(1)ANGR	NA	33.782	NA	49.423
AEGESEAAQLISDATAK	Unmodified	AT5G40770.1	AT5G40770.1 | Symbols: ATPHB3, PHB3 | prohibitin 3 | chr5:16315589-16316621 REVERSE LENGTH=277;AT3G27280.2 | Symbols: ATPHB4, PHB4 | prohibitin 4 | chr3:10076904-10078051 FORWARD LENGTH=279;AT3G27280.1 | Symbols: ATPHB4, PHB4 | prohibitin 4 | chr3:10076904	NA	NA	FALSE	0	1	NA	1.80726e-05	NA	NA	NA	NA	NA	NA	NA		NA	NA	NA	90.731
AEKAVTIR	Acetyl (Protein N-term),GlyGly (K)	AT3G04920.1;AT5G28060.1	AT3G04920.1 | Symbols: | Ribosomal protein S24e family protein | chr3:1360989-1362065 FORWARD LENGTH=133<DESCRIPT>AT5G28060.1 | Symbols: | Ribosomal protein S24e family protein | chr5:10069791-10070792 REVERSE LENGTH=133	NA	NA	FALSE	0	1	NA	8.77422e-05	NA	NA	NA	NA	NA	NA	NA	AEK(1)AVTIR	NA	NA	NA	51.066
AEKEEVDYMQR	Oxidation (M),GlyGly (K)	AT3G25190.1	AT3G25190.1 | Symbols: | Vacuolar iron transporter (VIT) family protein | chr3:9174505-9175614 FORWARD LENGTH=219	NA	NA	FALSE	0	1	NA	3.39607e-05	NA	NA	NA	NA	NA	NA	AEK(1)EEVDYMQR	NA	NA	NA	48.513	NA
AEKPLLPIDGK	GlyGly (K)	AT1G16180.2	AT1G16180.2 | Symbols: | Serinc-domain containing serine and sphingolipid biosynthesis protein | chr1:5540905-5542670 FORWARD LENGTH=412;AT1G16180.1 | Symbols: | Serinc-domain containing serine and sphingolipid biosynthesis protein | chr1:5540905-5542670	1.42969	NA	FALSE	1	2	3.10695e-05	4.44199e-05	NA	5.68543e-06	NA	12.7993	NA	AEK(1)PLLPIDGK	AEK(1)PLLPIDGK	AEK(1)PLLPIDGK	NA	36.32	37.18	40.015
AELLEALVISNKDVTIPR	GlyGly (K)	AT2G18360.1	AT2G18360.1 | Symbols: | alpha/beta-Hydrolases superfamily protein | chr2:7976848-7979221 REVERSE LENGTH=313	0.924283	NA	FALSE	2	1	3.89315e-05	3.59837e-05	9.90963e-06	NA	25.454	NA	AELLEALVISNK(1)DVTIPR	AELLEALVISNK(1)DVTIPR	NA	AELLEALVISNK(1)DVTIPR	111.22	101.96	NA	114.29
AELLPEDKSEIIKQLK	GlyGly (K)	AT4G30110.1	AT4G30110.1 | Symbols: HMA2, ATHMA2 | heavy metal atpase 2 | chr4:14720253-14724577 REVERSE LENGTH=951	NA	NA	FALSE	0	1	NA	4.43479e-05	NA	NA	NA	NA	NA	NA	NA	AELLPEDK(0.001)SEIIK(0.441)QLK(0.558)	NA	NA	NA	44.807
AEQGSLQGQKEFFTEIELLSR	GlyGly (K)	AT5G37450.1	AT5G37450.1 | Symbols: | Leucine-rich repeat protein kinase family protein | chr5:14852801-14857098 REVERSE LENGTH=935	0.787829	NA	FALSE	1	1	7.66999e-05	6.04264e-05	NA	NA	NA	NA	NA	AEQGSLQGQK(1)EFFTEIELLSR	NA	AEQGSLQGQK(1)EFFTEIELLSR	NA	90.884	NA	62.274
AEQQLGVLKALDVAK	Acetyl (Protein N-term),GlyGly (K)	AT5G43350.1;AT5G43370.2	AT5G43350.1 | Symbols: ATPT1, PHT1;1 | phosphate transporter 1;1 | chr5:17399918-17401643 REVERSE LENGTH=524<DESCRIPT>AT5G43370.2 | Symbols: PHT1;2 | phosphate transporter 2 | chr5:17416074-17417798 FORWARD LENGTH=524;AT5G43370.1 | Symbols: APT1, PHT2, PHT1;2 | phosphate transporter 2 | chr5:17416074-17417798 FORWARD LENGTH=524	NA	NA	FALSE	1	0	1.00318e-05	NA	NA	NA	NA	NA	NA	AEQQLGVLK(0.966)ALDVAK(0.034)	NA	NA	NA	59.185	NA	NA
AETLKEDSIMIR	Acetyl (Protein N-term),Oxidation (M),GlyGly (K)	AT5G10960.1	AT5G10960.1 | Symbols: | Polynucleotidyl transferase, ribonuclease H-like superfamily protein | chr5:3464581-3465414 FORWARD LENGTH=277	1.2361	0.381199615571253	FALSE	2	2	1.84338e-05	2.2786e-05	1.61796e-06	4.71939e-06	8.77716	20.7118	AETLK(1)EDSIMIR	AETLK(1)EDSIMIR	AETLK(1)EDSIMIR	AETLK(1)EDSIMIR	76.465	73.985	74.162	26.514
AEVELLLR	Unmodified	AT3G46330.1;AT1G51800.1;AT1G51850.1;AT1G51860.1;AT1G51890.2;AT2G28960.1	AT1G51800.1 | Symbols: | Leucine-rich repeat protein kinase family protein | chr1:19214203-19217833 FORWARD LENGTH=894<DESCRIPT>AT1G51850.1 | Symbols: | Leucine-rich repeat protein kinase family protein | chr1:19252964-19256783 REVERSE LENGTH=865;AT1G51820.1 | Symbols: | Leucine-rich repeat protein kinase family protein | chr1:19237407-19241883 REVERSE LENGTH=885<DESCRIPT>AT1G51860.1 | Symbols: |…	NA	NA	FALSE	0	1	NA	5.14031e-05	NA	NA	NA	NA	NA	NA	NA		NA	NA	NA	73.616
AEYDEAGPGIVHR	Unmodified	AT1G49240.1	AT1G49240.1 | Symbols: ACT8 | actin 8 | chr1:18216539-18217947 FORWARD LENGTH=377;AT3G18780.2 | Symbols: ACT2, DER1, LSR2, ENL2 | actin 2 | chr3:6475535-6476832 FORWARD LENGTH=377;AT3G18780.1 | Symbols: ACT2, DER1, LSR2, ENL2 | actin 2 | chr3:6475535-64767	1.35503	0.921991151564965	FALSE	2	2	5.36058e-05	7.26375e-05	4.04476e-05	6.27455e-05	75.4538	86.3818					84.169	72.089	103.88|77.379	72.958|75.294
AFAAAKERKK	3 GlyGly (K)	AT5G14820.1	AT5G14820.1 | Symbols: | Pentatricopeptide repeat (PPR) superfamily protein | chr5:4792072-4793868 REVERSE LENGTH=598;AT3G62540.1 | Symbols: | Pentatricopeptide repeat (PPR) superfamily protein | chr3:23133514-23135313 REVERSE LENGTH=599;AT3G62470.1 | Sy	NA	NA	FALSE	1	0	8.1121e-05	NA	NA	NA	NA	NA	NA	AFAAAK(1)ERK(1)K(1)	NA	NA	NA	32.221	NA	NA
AFADASMNTAYEK	Oxidation (M)	AT1G65930.1	AT1G65930.1 | Symbols: cICDH | cytosolic NADP+-dependent isocitrate dehydrogenase | chr1:24539088-24541861 FORWARD LENGTH=410	NA	NA	FALSE	0	1	NA	9.15943e-06	NA	NA	NA	NA	NA	NA		NA	NA	NA	82.417	NA
AFAYFVLSGGR	Unmodified	AT5G13430.1	AT5G13430.1 | Symbols: | Ubiquinol-cytochrome C reductase iron-sulfur subunit | chr5:4305414-4307399 REVERSE LENGTH=272;AT5G13440.1 | Symbols: | Ubiquinol-cytochrome C reductase iron-sulfur subunit | chr5:4308431-4310022 REVERSE LENGTH=274	NA	NA	FALSE	0	1	NA	3.21843e-05	NA	NA	NA	NA	NA	NA	NA		NA	NA	NA	72.643
AFAYFVLSGGRFVYASVLR	Unmodified	AT5G13430.1	AT5G13430.1 | Symbols: | Ubiquinol-cytochrome C reductase iron-sulfur subunit | chr5:4305414-4307399 REVERSE LENGTH=272;AT5G13440.1 | Symbols: | Ubiquinol-cytochrome C reductase iron-sulfur subunit | chr5:4308431-4310022 REVERSE LENGTH=274	0.947164	NA	FALSE	2	1	4.68442e-05	4.43692e-05	1.05477e-05	NA	22.5165	NA			NA		61.648	80.638	NA	101.15
AFDDHVTDK	Unmodified	AT3G51330.1	AT3G51330.1 | Symbols: | Eukaryotic aspartyl protease family protein | chr3:19053480-19056152 REVERSE LENGTH=529	NA	NA	FALSE	0	1	NA	4.07361e-05	NA	NA	NA	NA	NA	NA		NA	NA	NA	86.67	NA
AFDDHVTDKR	Unmodified	AT3G51330.1	AT3G51330.1 | Symbols: | Eukaryotic aspartyl protease family protein | chr3:19053480-19056152 REVERSE LENGTH=529	1.03381	NA	FALSE	1	2	2.05139e-05	2.12075e-05	NA	1.03597e-05	NA	48.8494		NA			78.516	NA	90.657	83.005
AFDDLMEDK	Oxidation (M)	AT3G51340.1	AT3G51340.1 | Symbols: | Eukaryotic aspartyl protease family protein | chr3:19057013-19059788 REVERSE LENGTH=530	NA	NA	FALSE	0	1	NA	2.57232e-05	NA	NA	NA	NA	NA	NA		NA	NA	NA	38.303	NA
AFDSILAEVR	Unmodified	AT4G39980.1	AT4G39980.1 | Symbols: DHS1 | 3-deoxy-D-arabino-heptulosonate 7-phosphate synthase 1 | chr4:18539654-18541832 FORWARD LENGTH=525	0.934621	NA	FALSE	1	1	3.78349e-05	3.53613e-05	NA	NA	NA	NA		NA		NA	66.621	NA	85.731	NA
AFEEDCATPISK	Unmodified	AT4G29130.1	AT4G29130.1 | Symbols: ATHXK1, GIN2, HXK1 | hexokinase 1 | chr4:14352338-14354865 REVERSE LENGTH=496	NA	NA	FALSE	0	1	NA	1.04591e-05	NA	NA	NA	NA	NA	NA		NA	NA	NA	83	NA
AFGADQFDEQDPNESKAK	GlyGly (K)	AT1G72140.1	AT1G72140.1 | Symbols: | Major facilitator superfamily protein | chr1:27141877-27144346 FORWARD LENGTH=555	1.32499	NA	FALSE	1	1	1.40874e-05	1.86657e-05	NA	NA	NA	NA	NA	AFGADQFDEQDPNESK(0.472)AK(0.528)	AFGADQFDEQDPNESK(0.451)AK(0.549)	NA	NA	24.041	40.52	NA
AFGAELVLTDPAK	GlyGly (K)	AT3G59760.3	AT3G59760.3 | Symbols: OASC, ATCS-C | O-acetylserine (thiol) lyase isoform C | chr3:22072668-22075345 REVERSE LENGTH=430;AT3G59760.2 | Symbols: OASC, ATCS-C | O-acetylserine (thiol) lyase isoform C | chr3:22072661-22075345 REVERSE LENGTH=432;AT3G59760.1 |	NA	NA	FALSE	0	1	NA	0.00040348	NA	NA	NA	NA	NA	NA	NA	AFGAELVLTDPAK(1)	NA	NA	NA	36.982
AFGVSVDFIDQELSR	Unmodified	AT4G24820.2	AT4G24820.2 | Symbols: | 26S proteasome, regulatory subunit Rpn7;Proteasome component (PCI) domain | chr4:12790471-12792599 REVERSE LENGTH=387;AT4G24820.1 | Symbols: | 26S proteasome, regulatory subunit Rpn7;Proteasome component (PCI) domain | chr4:12790	NA	NA	FALSE	1	0	1.41242e-05	NA	NA	NA	NA	NA		NA	NA	NA	75.695	NA	NA	NA
AFIKEEPPR	GlyGly (K)	AT5G50020.1	AT5G50020.1 | Symbols: | DHHC-type zinc finger family protein | chr5:20351591-20354124 FORWARD LENGTH=407;AT5G50020.2 | Symbols: | DHHC-type zinc finger family protein | chr5:20351210-20354124 FORWARD LENGTH=444	1.3579	NA	FALSE	1	1	1.49635e-05	2.03189e-05	NA	NA	NA	NA	NA	AFIK(1)EEPPR	NA	AFIK(1)EEPPR	NA	55.064	NA	54.416
AFIVAFR	Unmodified	AT1G15690.1	AT1G15690.1 | Symbols: AVP1, ATAVP3, AVP-3, AtVHP1;1 | Inorganic H pyrophosphatase family protein | chr1:5399115-5402185 FORWARD LENGTH=770;AT1G15690.2 | Symbols: AVP1, ATAVP3, AVP-3, AtVHP1;1 | Inorganic H pyrophosphatase family protein | chr1:5399115-540	1.54875	NA	FALSE	1	1	4.474e-05	6.92912e-05	NA	NA	NA	NA		NA		NA	88.627	NA	98.03	NA
AFLADLAAGDAKR	GlyGly (K)	AT1G71880.1	AT1G71880.1 | Symbols: SUC1, ATSUC1 | sucrose-proton symporter 1 | chr1:27054334-27056100 FORWARD LENGTH=513	1.05134	0.9628663355007	FALSE	2	1	2.21012e-05	2.32359e-05	1.96909e-05	2.51118e-05	89.0942	108.073	AFLADLAAGDAK(1)RAFLADLAAGDAK(1)R	AFLADLAAGDAK(1)RAFLADLAAGDAK(1)R	AFLADLAAGDAK(1)RAFLADLAAGDAK(1)R	NA	NA	34.685	NA	NA
AFLADLAAGDAKR	Unmodified	AT1G71880.1	AT1G71880.1 | Symbols: SUC1, ATSUC1 | sucrose-proton symporter 1 | chr1:27054334-27056100 FORWARD LENGTH=513	NA	NA	FALSE	1	0	4.53676e-06	NA	NA	NA	NA	NA	NA		NA	NA	61.353|70.412	57.785|72.496	76.228|68.034	NA
AFLVEEQK	Unmodified	AT1G69620.1	AT1G69620.1 | Symbols: RPL34 | ribosomal protein L34 | chr1:26189900-26191081 FORWARD LENGTH=119;AT3G28900.1 | Symbols: | Ribosomal protein L34e superfamily protein | chr3:10902864-10904415 REVERSE LENGTH=120;AT1G26880.1 | Symbols: | Ribosomal protein L3	4.61937	NA	FALSE	1	2	2.04538e-05	9.44836e-05	NA	1.07241e-06	NA	1.13502	NA				NA	79.116	105.39	105.39
AFQMDVNAVR	Oxidation (M)	AT4G14630.1	AT4G14630.1 | Symbols: GLP9 | germin-like protein 9 | chr4:8392920-8393680 FORWARD LENGTH=222	2.91263	NA	FALSE	1	2	2.30926e-05	6.72601e-05	NA	6.58844e-06	NA	9.79546	NA				NA	79.906	91.853	91.853
AFQSSYYDR	Unmodified	AT2G37170.1	AT2G37170.1 | Symbols: PIP2B, PIP2;2 | plasma membrane intrinsic protein 2 | chr2:15613624-15614791 REVERSE LENGTH=285	0.599926	0.672787249897888	FALSE	2	2	0.000364665	0.000218772	0.000277831	9.81887e-06	76.188	4.48817					133.55	114.89	119.27	93.374
AFSPTTINTGR	Unmodified	AT2G34250.2	AT2G34250.2 | Symbols: | SecY protein transport family protein | chr2:14462635-14464572 FORWARD LENGTH=475;AT2G34250.1 | Symbols: | SecY protein transport family protein | chr2:14462635-14464572 FORWARD LENGTH=475;AT1G29310.1 | Symbols: | SecY protein t	0.559522	NA	FALSE	1	1	1.89341e-05	1.05941e-05	NA	NA	NA	NA		NA	NA		73.985	NA	NA	51.445
AFTFEELKK	GlyGly (K)	AT5G49760.1	AT5G49760.1 | Symbols: | Leucine-rich repeat protein kinase family protein | chr5:20216679-20221052 FORWARD LENGTH=953	1.51739	NA	FALSE	1	2	3.01814e-05	4.57971e-05	NA	1.90205e-06	NA	4.15322	AFTFEELK(0.775)K(0.225)	NA	AFTFEELK(0.863)K(0.137)	AFTFEELK(0.587)K(0.413)	28.696	NA	51.066	41.876
AFVVVGDGNGHVGLGVK	Unmodified	AT1G59359.1;AT2G41840.1	AT1G59359.1 | Symbols: | Ribosomal protein S5 family protein | chr1:21842537-21843733 REVERSE LENGTH=284;AT1G58983.1 | Symbols: | Ribosomal protein S5 family protein | chr1:21806279-21807475 REVERSE LENGTH=284;AT1G58684.1 | Symbols: | Ribosomal protein <DESCRIPT>AT2G41840.1 | Symbols: | Ribosomal protein S5 family protein | chr2:17460016-17461398 REVERSE LENGTH=285	8.92233	0.325479082814041	FALSE	2	1	9.92764e-06	8.85777e-05	6.26188e-06	0.000100244	63.0752	113.171				NA	97.734	39.266	97.45|67.022	NA
AFYEEEVRR	Unmodified	AT3G28715.1	AT3G28715.1 | Symbols: | ATPase, V0/A0 complex, subunit C/D | chr3:10778025-10780350 FORWARD LENGTH=351;AT3G28710.1 | Symbols: | ATPase, V0/A0 complex, subunit C/D | chr3:10773144-10775594 REVERSE LENGTH=351;AT3G28715.2 | Symbols: | ATPase, V0/A0 comple	1.07658	NA	FALSE	1	2	5.70126e-05	6.13789e-05	NA	2.9405e-06	NA	4.79074		NA			64.04	NA	84.615	37.344
AFYSVGFWIR	Unmodified	AT5G66510.1	AT5G66510.1 | Symbols: GAMMA CA3 | gamma carbonic anhydrase 3 | chr5:26550016-26551496 REVERSE LENGTH=258;AT1G19580.2 | Symbols: GAMMA CA1 | gamma carbonic anhydrase 1 | chr1:6774937-6776845 FORWARD LENGTH=220;AT5G66510.2 | Symbols: GAMMA CA3 | gamma carbo	NA	NA	FALSE	0	1	NA	1.73134e-05	NA	NA	NA	NA	NA	NA	NA		NA	NA	NA	83.265
AGALGDSVSITR	Unmodified	AT5G27770.1	AT5G27770.1 | Symbols: | Ribosomal L22e protein family | chr5:9836166-9837113 FORWARD LENGTH=124	NA	NA	DISP	2	0	0.000182471	NA	0.000145963	NA	79.9921	NA			NA	NA	58.592	66.056	NA	NA
AGALGDSVTITR	Unmodified	AT3G05560.3	AT3G05560.3 | Symbols: | Ribosomal L22e protein family | chr3:1614641-1615204 FORWARD LENGTH=124;AT3G05560.2 | Symbols: | Ribosomal L22e protein family | chr3:1614641-1615204 FORWARD LENGTH=124;AT3G05560.1 | Symbols: | Ribosomal L22e protein family | ch	1.00502	NA	FALSE	2	1	0.000330118	0.000331774	0.000280177	NA	84.872	NA			NA		67.726	67.726	NA	50.194
AGAPADYQPGFR	Unmodified	AT5G41520.2	AT5G41520.2 | Symbols: | RNA binding Plectin/S10 domain-containing protein | chr5:16609377-16610203 REVERSE LENGTH=134;AT5G41520.1 | Symbols: | RNA binding Plectin/S10 domain-containing protein | chr5:16609377-16610583 REVERSE LENGTH=180	NA	NA	FALSE	0	1	NA	2.55231e-05	NA	NA	NA	NA	NA	NA		NA	NA	NA	45.368	NA
AGAVVSGIPLYK	Unmodified	AT2G36530.1	AT2G36530.1 | Symbols: LOS2, ENO2 | Enolase | chr2:15321081-15323786 REVERSE LENGTH=444	1.83333	0.469873281455035	FALSE	2	2	3.65211e-05	6.69553e-05	3.54041e-05	1.31056e-05	96.9413	19.5737					56.729	46.158	47.603	75.378
AGEIVVFNVDGR	Unmodified	AT1G52600.1	AT1G52600.1 | Symbols: | Peptidase S24/S26A/S26B/S26C family protein | chr1:19590612-19592486 FORWARD LENGTH=180	NA	NA	FALSE	1	0	5.66706e-06	NA	NA	NA	NA	NA	NA		NA	NA	NA	62.303	NA	NA
AGELSAAEIDNLMTIVANPR	Unmodified	AT4G09800.1	AT4G09800.1 | Symbols: RPS18C | S18 ribosomal protein | chr4:6173818-6174963 FORWARD LENGTH=152;AT1G34030.1 | Symbols: | Ribosomal protein S13/S18 family | chr1:12370285-12371465 REVERSE LENGTH=152;AT1G22780.1 | Symbols: PFL, RPS18A, PFL1 | Ribosomal prot	0.793177	NA	FALSE	1	1	5.26801e-05	4.17846e-05	NA	NA	NA	NA		NA	NA		84.035	NA	NA	52.185
AGELSAAEIDNLMTIVANPR	Oxidation (M)	AT4G09800.1	AT4G09800.1 | Symbols: RPS18C | S18 ribosomal protein | chr4:6173818-6174963 FORWARD LENGTH=152;AT1G34030.1 | Symbols: | Ribosomal protein S13/S18 family | chr1:12370285-12371465 REVERSE LENGTH=152;AT1G22780.1 | Symbols: PFL, RPS18A, PFL1 | Ribosomal prot	1.17254	0.514960302759973	FALSE	2	2	4.71576e-05	5.52943e-05	4.60568e-05	1.80902e-05	97.6656	32.7161					108.71|138.87	38.271	71.872	87.24
AGEMLYGYQPLATR	Oxidation (M)	AT5G42650.1	AT5G42650.1 | Symbols: AOS, CYP74A, DDE2 | allene oxide synthase | chr5:17097803-17099359 REVERSE LENGTH=518	NA	NA	FALSE	0	1	NA	7.55846e-06	NA	NA	NA	NA	NA	NA	NA		NA	NA	NA	39.917
AGFEICPDELGSIVEGHDLKK	GlyGly (K)	AT1G27770.2	AT1G27770.2 | Symbols: ACA1, PEA1 | autoinhibited Ca2+-ATPase 1 | chr1:9671912-9676010 REVERSE LENGTH=946;AT1G27770.1 | Symbols: ACA1, PEA1 | autoinhibited Ca2+-ATPase 1 | chr1:9671912-9676010 REVERSE LENGTH=1020	NA	NA	FALSE	0	1	NA	1.94427e-05	NA	NA	NA	NA	NA	NA	NA	AGFEICPDELGSIVEGHDLK(0.5)K(0.5)	NA	NA	NA	45.347
AGGALTDEGGLKR	GlyGly (K)	AT1G77210.2	AT1G77210.2 | Symbols: STP14 | sugar transporter 14 | chr1:29009036-29010980 REVERSE LENGTH=504;AT1G77210.1 | Symbols: STP14, AtSTP14 | sugar transporter 14 | chr1:29009036-29010980 REVERSE LENGTH=504	NA	NA	FALSE	0	1	NA	6.524e-06	NA	NA	NA	NA	NA	NA	AGGALTDEGGLK(1)R	NA	NA	NA	62.823	NA
AGGECLTFDQLALR	Unmodified	AT5G27850.1	AT5G27850.1 | Symbols: | Ribosomal protein L18e/L15 superfamily protein | chr5:9873169-9874297 FORWARD LENGTH=187;AT3G05590.1 | Symbols: RPL18 | ribosomal protein L18 | chr3:1621511-1622775 FORWARD LENGTH=187	0.941827	0.593363773294537	FALSE	2	2	0.000172975	0.000162913	4.72193e-05	0.000111427	27.2983	68.3968					155.15	69.01	116.23|80.469	106.29|79.466
AGGEFGGEKGGAPADYQPSFQGSGR	GlyGly (K)	AT5G52650.1	AT5G52650.1 | Symbols: | RNA binding Plectin/S10 domain-containing protein | chr5:21355781-21357003 REVERSE LENGTH=179	NA	NA	DISP	2	0	2.16193e-05	NA	1.72051e-07	NA	0.795819	NA	AGGEFGGEK(1)GGAPADYQPSFQGSGR	AGGEFGGEK(1)GGAPADYQPSFQGSGR	NA	NA	30.592	30.592	NA	NA
AGGFVSQTPGVR	Unmodified	AT3G19930.1	AT3G19930.1 | Symbols: STP4, ATSTP4 | sugar transporter 4 | chr3:6935048-6936841 FORWARD LENGTH=514	NA	NA	FALSE	0	1	NA	4.02539e-05	NA	NA	NA	NA	NA	NA		NA	NA	NA	70.256	NA
AGGIFLPLVK	Unmodified	AT5G12860.2	AT5G12860.2 | Symbols: DiT1 | dicarboxylate transporter 1 | chr5:4059850-4061919 REVERSE LENGTH=556;AT5G12860.1 | Symbols: DiT1 | dicarboxylate transporter 1 | chr5:4059927-4061919 REVERSE LENGTH=557	NA	NA	FALSE	0	1	NA	0.000273427	NA	NA	NA	NA	NA	NA		NA	NA	NA	65.313	NA
AGGSFGPTGVAKER	GlyGly (K)	AT4G02050.1	AT4G02050.1 | Symbols: STP7 | sugar transporter protein 7 | chr4:898387-900095 REVERSE LENGTH=513	0.84471	NA	FALSE	1	1	4.10361e-05	3.46636e-05	NA	NA	NA	NA	AGGSFGPTGVAK(1)ER	NA	AGGSFGPTGVAK(1)ER	NA	66.285	NA	67.964	NA
AGHDYDGGRDLDDFVSFINEK	Unmodified	AT2G47470.3	AT2G47470.3 | Symbols: ATPDIL2-1, UNE5, MEE30, PDI11, ATPDI11 | thioredoxin family protein | chr2:19481503-19483571 FORWARD LENGTH=323;AT2G47470.1 | Symbols: ATPDIL2-1, UNE5, MEE30, PDI11, ATPDI11 | thioredoxin family protein | chr2:19481503-19483683 FORWA	1.00167	NA	FALSE	1	2	2.91398e-05	2.91885e-05	NA	2.42415e-06	NA	8.30517		NA			28.178	NA	62.966	28.178
AGIALSDK	Unmodified	AT3G04120.1;AT1G13440.2	AT1G13440.2 | Symbols: GAPC-2, GAPC2 | glyceraldehyde-3-phosphate dehydrogenase C2 | chr1:4608465-4610494 REVERSE LENGTH=310;AT1G13440.1 | Symbols: GAPC-2, GAPC2 | glyceraldehyde-3-phosphate dehydrogenase C2 | chr1:4608465-4610494 REVERSE LENGTH=338<DESCRIPT>AT3G04120.1 | Symbols: GAPC, GAPC-1, GAPC1 | glyceraldehyde-3-phosphate dehydrogenase C subunit 1 | chr3:1081077-1083131 FORWARD LENGTH=338	2.40614	NA	FALSE	1	2	0.000155497	0.000374146	NA	5.90515e-05	NA	15.783		NA			62.88	NA	89.046	77.046
AGIALSDKFVK	Unmodified	AT3G04120.1;AT1G13440.2	AT1G13440.2 | Symbols: GAPC-2, GAPC2 | glyceraldehyde-3-phosphate dehydrogenase C2 | chr1:4608465-4610494 REVERSE LENGTH=310;AT1G13440.1 | Symbols: GAPC-2, GAPC2 | glyceraldehyde-3-phosphate dehydrogenase C2 | chr1:4608465-4610494 REVERSE LENGTH=338<DESCRIPT>AT3G04120.1 | Symbols: GAPC, GAPC-1, GAPC1 | glyceraldehyde-3-phosphate dehydrogenase C subunit 1 | chr3:1081077-1083131 FORWARD LENGTH=338	0.399896	NA	FALSE	2	1	0.000213009	8.51814e-05	0.000206126	NA	96.7689	NA				NA	35.523	42.068	45.653	NA
AGIHTVDVLTPK	Unmodified	AT1G15690.1	AT1G15690.1 | Symbols: AVP1, ATAVP3, AVP-3, AtVHP1;1 | Inorganic H pyrophosphatase family protein | chr1:5399115-5402185 FORWARD LENGTH=770;AT1G15690.2 | Symbols: AVP1, ATAVP3, AVP-3, AtVHP1;1 | Inorganic H pyrophosphatase family protein | chr1:5399115-540	1.3217	0.769501372471104	FALSE	2	2	0.000108967	0.000144022	9.41162e-05	0.000115658	86.3715	80.3063					51.927|111.26	49.025	63.216|124.21	34.685|54.608
AGIIVLAEGR	Unmodified	AT4G13940.1	AT4G13940.1 | Symbols: HOG1, EMB1395, SAHH1, MEE58, ATSAHH1 | S-adenosyl-L-homocysteine hydrolase | chr4:8054931-8056676 FORWARD LENGTH=485;AT4G13940.3 | Symbols: HOG1, SAHH1 | S-adenosyl-L-homocysteine hydrolase | chr4:8054931-8056676 FORWARD LENGTH=440;A	0.964384	NA	FALSE	1	2	0.00014663	0.000141408	NA	4.07267e-05	NA	28.8009		NA			69.598	NA	61.679	56.729
AGIVESLDALVK	Unmodified	AT2G47470.3	AT2G47470.3 | Symbols: ATPDIL2-1, UNE5, MEE30, PDI11, ATPDI11 | thioredoxin family protein | chr2:19481503-19483571 FORWARD LENGTH=323;AT2G47470.1 | Symbols: ATPDIL2-1, UNE5, MEE30, PDI11, ATPDI11 | thioredoxin family protein | chr2:19481503-19483683 FORWA	0.907274	NA	FALSE	1	2	8.44694e-05	7.66368e-05	NA	3.53126e-05	NA	46.0779		NA			51.927	NA	51.927	63.283
AGIVIEVK	Unmodified	AT1G61250.2	AT1G61250.2 | Symbols: SC3 | secretory carrier 3 | chr1:22586035-22588519 FORWARD LENGTH=274;AT1G61250.1 | Symbols: SC3 | secretory carrier 3 | chr1:22586035-22588664 FORWARD LENGTH=289	NA	NA	FALSE	0	1	NA	0.000224877	NA	NA	NA	NA	NA	NA		NA	NA	NA	63.565	NA
AGLEAPLEQIHK	Unmodified	AT3G47370.3	AT3G47370.3 | Symbols: | Ribosomal protein S10p/S20e family protein | chr3:17453671-17454437 REVERSE LENGTH=122;AT3G47370.2 | Symbols: | Ribosomal protein S10p/S20e family protein | chr3:17453671-17454437 REVERSE LENGTH=122;AT3G47370.1 | Symbols: | Ribo	NA	NA	FALSE	1	0	8.31041e-05	NA	NA	NA	NA	NA		NA	NA	NA	31.446	NA	NA	NA
AGLEEPLEQIHK	Unmodified	AT5G62300.2	AT5G62300.2 | Symbols: | Ribosomal protein S10p/S20e family protein | chr5:25021388-25022235 REVERSE LENGTH=124;AT5G62300.1 | Symbols: | Ribosomal protein S10p/S20e family protein | chr5:25021388-25022235 REVERSE LENGTH=124;AT3G45030.1 | Symbols: | Ribo	2.22621	0.637473664135552	FALSE	2	2	3.71102e-05	8.26149e-05	1.93731e-05	7.80399e-05	52.2042	94.4622					55.235	103.91	35.677|52.79	95.618|48.091
AGLINKIGDALHIGGGNK	Acetyl (Protein N-term),GlyGly (K)	AT1G54410.1	AT1G54410.1 | Symbols: | dehydrin family protein | chr1:20310305-20310601 REVERSE LENGTH=98	1.09299	NA	FALSE	2	1	2.20966e-05	2.41514e-05	9.33135e-06	NA	42.2298	NA	AGLINK(1)IGDALHIGGGNK	AGLINK(1)IGDALHIGGGNK	NA	AGLINK(1)IGDALHIGGGNK	75.463	67.605	NA	61.692
AGLLKDIK	GlyGly (K)	AT4G08620.1	AT4G08620.1 | Symbols: SULTR1;1 | sulphate transporter 1;1 | chr4:5500480-5505982 FORWARD LENGTH=649	NA	NA	FALSE	1	0	3.27891e-05	NA	NA	NA	NA	NA	AGLLK(1)DIK	NA	NA	NA	56.27	NA	NA	NA
AGLLPEEENEDADQGKDPMR	Oxidation (M),GlyGly (K)	AT1G59870.1	AT1G59870.1 | Symbols: PEN3, PDR8, ATPDR8, ABCG36, ATABCG36 | ABC-2 and Plant PDR ABC-type transporter family protein | chr1:22034661-22039844 FORWARD LENGTH=1469	0.975943	NA	FALSE	1	1	9.32659e-05	9.10223e-05	NA	NA	NA	NA	AGLLPEEENEDADQGK(1)DPMR	NA	NA	AGLLPEEENEDADQGK(1)DPMR	22.01	NA	NA	39.203
AGLLPEEENEDADQGKDPMRR	Oxidation (M),GlyGly (K)	AT1G59870.1	AT1G59870.1 | Symbols: PEN3, PDR8, ATPDR8, ABCG36, ATABCG36 | ABC-2 and Plant PDR ABC-type transporter family protein | chr1:22034661-22039844 FORWARD LENGTH=1469	0.992402	0.778714262577311	FALSE	2	2	4.0669e-05	4.036e-05	8.4069e-06	2.28247e-05	20.6715	56.5528	AGLLPEEENEDADQGK(1)DPMRR	AGLLPEEENEDADQGK(1)DPMRR	AGLLPEEENEDADQGK(1)DPMRRAGLLPEEENEDADQGK(1)DPMRR	AGLLPEEENEDADQGK(1)DPMRR	30.094	28.813	65.784|48.477	21.006
AGLLTTADYNNLCQCENLDDIK	Unmodified	AT3G28715.1	AT3G28715.1 | Symbols: | ATPase, V0/A0 complex, subunit C/D | chr3:10778025-10780350 FORWARD LENGTH=351;AT3G28710.1 | Symbols: | ATPase, V0/A0 complex, subunit C/D | chr3:10773144-10775594 REVERSE LENGTH=351;AT3G28715.2 | Symbols: | ATPase, V0/A0 comple	NA	NA	FALSE	0	1	NA	1.68396e-05	NA	NA	NA	NA	NA	NA	NA		NA	NA	NA	56.529
AGLQFPVGR	Unmodified	AT1G52740.1	AT1G52740.1 | Symbols: HTA9 | histone H2A protein 9 | chr1:19645409-19646221 FORWARD LENGTH=134	1.13264	NA	FALSE	1	2	0.000207753	0.00023531	NA	4.06282e-05	NA	17.2658		NA			57.559	NA	127.84	128.57
AGMTHIVR	Oxidation (M)	AT1G43170.9	AT1G43170.9 | Symbols: RP1 | ribosomal protein 1 | chr1:16266992-16268631 FORWARD LENGTH=389;AT1G43170.8 | Symbols: RP1 | ribosomal protein 1 | chr1:16266992-16268631 FORWARD LENGTH=389;AT1G43170.7 | Symbols: RP1 | ribosomal protein 1 | chr1:16266992-16268	NA	NA	FALSE	0	1	NA	3.30937e-05	NA	NA	NA	NA	NA	NA		NA	NA	NA	81.297	NA
AGQAAFGNMCR	Oxidation (M)	AT3G09630.1;AT5G02870.1	AT3G09630.1 | Symbols: | Ribosomal protein L4/L1 family | chr3:2953813-2955444 FORWARD LENGTH=406;AT3G09630.2 | Symbols: | Ribosomal protein L4/L1 family | chr3:2953813-2955444 FORWARD LENGTH=405<DESCRIPT>AT5G02870.1 | Symbols: | Ribosomal protein L4/L1 family | chr5:657830-659526 FORWARD LENGTH=407;AT5G02870.2 | Symbols: | Ribosomal protein L4/L1 family | chr5:657830-659526 FORWARD LENGTH=406	0.346388	NA	FALSE	1	1	3.19969e-05	1.10833e-05	NA	NA	NA	NA		NA	NA		53.968	NA	NA	59.245
AGQDETGTASQEPLPK	Unmodified	AT1G02520.1	AT1G02520.1 | Symbols: PGP11 | P-glycoprotein 11 | chr1:524134-528745 FORWARD LENGTH=1278	NA	NA	FALSE	0	1	NA	8.40032e-06	NA	NA	NA	NA	NA	NA		NA	NA	NA	50.207	NA
AGSSEDFTNSVSNPDNIKR	Unmodified	AT1G74020.1	AT1G74020.1 | Symbols: SS2 | strictosidine synthase 2 | chr1:27835289-27837277 REVERSE LENGTH=335	1.46009	0.447447976143686	FALSE	2	2	1.63003e-05	2.37998e-05	7.64049e-06	8.14347e-06	46.8735	34.2166					25.198	23.329	28.166	41.348
AGTDSIISAR	Unmodified	AT2G22170.1;AT4G39730.1	AT2G22170.1 | Symbols: | Lipase/lipooxygenase, PLAT/LH2 family protein | chr2:9427010-9427742 REVERSE LENGTH=183<DESCRIPT>AT4G39730.1 | Symbols: | Lipase/lipooxygenase, PLAT/LH2 family protein | chr4:18432950-18433581 FORWARD LENGTH=181	NA	NA	APP	0	2	NA	0.000105088	NA	3.72707e-05	NA	35.466	NA	NA			NA	NA	111.46	66.568
AGVAFGSFDDSFSLASLR	Unmodified	AT3G16240.1	AT3G16240.1 | Symbols: DELTA-TIP, TIP2;1, DELTA-TIP1, AQP1, ATTIP2;1 | delta tonoplast integral protein | chr3:5505534-5506788 FORWARD LENGTH=250	0.64695	0.456757707426798	FALSE	1	2	0.000219314	0.000141885	0.000115516	6.38215e-05	52.6714	44.9811		NA			194.24|64.454	NA	89.311|185.59	63.337
AGVFLKWETR	GlyGly (K)	AT4G20270.1	AT4G20270.1 | Symbols: BAM3 | Leucine-rich receptor-like protein kinase family protein | chr4:10949822-10952924 FORWARD LENGTH=992	NA	NA	FALSE	1	0	2.78841e-05	NA	NA	NA	NA	NA	NA	AGVFLK(1)WETR	NA	NA	NA	41.704	NA	NA
AGYDGCDASSSTENHSDGDTK	Unmodified	AT2G44790.1	AT2G44790.1 | Symbols: UCC2 | uclacyanin 2 | chr2:18462182-18463232 REVERSE LENGTH=202	NA	NA	FALSE	0	1	NA	9.26939e-06	NA	NA	NA	NA	NA	NA		NA	NA	NA	105.14	NA
AGYDGCDASSSTENHSDGDTKIDLK	Unmodified	AT2G44790.1	AT2G44790.1 | Symbols: UCC2 | uclacyanin 2 | chr2:18462182-18463232 REVERSE LENGTH=202	1.02292	0.797577490252316	FALSE	2	2	0.000378794	0.000387476	0.000404765	0.000334523	106.856	86.3339					32.72|80.061	42.041|58.627	55.881|83.245	52.79|86.236
AHETLHGVDDNIGK	Unmodified	AT5G39510.1	AT5G39510.1 | Symbols: VTI11, ATVTI1A, ATVTI11, ZIG, SGR4, VTI1A, ZIG1 | Vesicle transport v-SNARE family protein | chr5:15822035-15823591 FORWARD LENGTH=221	1.06488	NA	FALSE	1	1	2.6255e-05	2.79583e-05	NA	NA	NA	NA		NA		NA	32.478	NA	35.118	NA
AHGGFSVFAGVGER	Unmodified	AT5G08690.1	AT5G08690.1 | Symbols: | ATP synthase alpha/beta family protein | chr5:2825739-2828352 FORWARD LENGTH=556;AT5G08670.1 | Symbols: | ATP synthase alpha/beta family protein | chr5:2818395-2821149 REVERSE LENGTH=556;AT5G08680.1 | Symbols: | ATP synthase alp	0.995553	0.880589747092943	FALSE	2	2	0.000182824	0.000182011	0.000140883	7.93649e-05	77.059	43.6044					84.892	67.964	41.621	49.298
AHGLAPEIPEDLYHLIK	Unmodified	AT3G60770.1;AT4G00100.1	AT3G60770.1 | Symbols: | Ribosomal protein S13/S15 | chr3:22460525-22461656 REVERSE LENGTH=151<DESCRIPT>AT4G00100.1 | Symbols: ATRPS13A, RPS13, PFL2, RPS13A | ribosomal protein S13A | chr4:37172-38123 FORWARD LENGTH=151	1.36754	0.487681288064533	FALSE	2	2	8.48081e-05	0.000115978	7.13337e-05	7.05567e-05	84.1118	60.836					42.947|62.377	36.193|43.297	43.297|68.944	61.641
AHGLAPEIPEDLYHLIKK	Unmodified	AT3G60770.1;AT4G00100.1	AT3G60770.1 | Symbols: | Ribosomal protein S13/S15 | chr3:22460525-22461656 REVERSE LENGTH=151<DESCRIPT>AT4G00100.1 | Symbols: ATRPS13A, RPS13, PFL2, RPS13A | ribosomal protein S13A | chr4:37172-38123 FORWARD LENGTH=151	0.510024	NA	FALSE	1	1	5.0432e-05	2.57215e-05	NA	NA	NA	NA		NA		NA	30.974	NA	24.41	NA
AHKSPGPPPLVTPGIVK	GlyGly (K)	AT1G51860.1	AT1G51860.1 | Symbols: | Leucine-rich repeat protein kinase family protein | chr1:19257634-19261479 REVERSE LENGTH=890	NA	NA	FALSE	0	1	NA	1.43598e-05	NA	NA	NA	NA	NA	NA	NA	AHK(1)SPGPPPLVTPGIVK	NA	NA	NA	36.112
AHMGIFTELGVLYAR	Oxidation (M)	AT3G11130.1;AT3G08530.1	AT3G08530.1 | Symbols: | Clathrin, heavy chain | chr3:2587171-2595411 REVERSE LENGTH=1703<DESCRIPT>AT3G11130.1 | Symbols: | Clathrin, heavy chain | chr3:3482575-3491667 REVERSE LENGTH=1705	0.976768	NA	FALSE	1	1	3.6765e-05	3.59108e-05	NA	NA	NA	NA		NA	NA		37.013	NA	NA	45.79
AHPVDGSPATDGGHVPMKPSPTR	Oxidation (M),Phospho (STY),GlyGly (K)	AT1G78000.2	AT1G78000.2 | Symbols: SULTR1;2, SEL1 | sulfate transporter 1;2 | chr1:29329889-29332877 FORWARD LENGTH=653;AT1G78000.1 | Symbols: SULTR1;2, SEL1 | sulfate transporter 1;2 | chr1:29329889-29332877 FORWARD LENGTH=653	1.09788	NA	FALSE	1	2	3.15455e-05	3.46331e-05	NA	6.06344e-06	NA	17.5076	NA	AHPVDGSPATDGGHVPMK(1)PSPTR	AHPVDGSPATDGGHVPMK(1)PSPTR	AHPVDGSPATDGGHVPMK(1)PSPTR	NA	22.888	37.283	21.865
AHPVDGSPATDGGHVPMKPSPTR	Oxidation (M),GlyGly (K)	AT1G78000.2	AT1G78000.2 | Symbols: SULTR1;2, SEL1 | sulfate transporter 1;2 | chr1:29329889-29332877 FORWARD LENGTH=653;AT1G78000.1 | Symbols: SULTR1;2, SEL1 | sulfate transporter 1;2 | chr1:29329889-29332877 FORWARD LENGTH=653	1.10829	NA	FALSE	2	1	3.99518e-05	4.42781e-05	1.76843e-05	NA	44.2641	NA	AHPVDGSPATDGGHVPMK(1)PSPTR	AHPVDGSPATDGGHVPMK(1)PSPTR	NA	AHPVDGSPATDGGHVPMK(1)PSPTR	27.495	27.947	NA	27.495
AIAAAEAEKK	GlyGly (K)	AT5G62390.1	AT5G62390.1 | Symbols: ATBAG7, BAG7 | BCL-2-associated athanogene 7 | chr5:25052377-25054170 REVERSE LENGTH=446	NA	NA	APP	0	2	NA	7.51517e-05	NA	3.80443e-05	NA	50.6234	NA	NA	AIAAAEAEK(0.5)K(0.5)	AIAAAEAEK(0.923)K(0.077)	NA	NA	81.548	83.265
AIAAAEAEKKK	GlyGly (K)	AT5G62390.1	AT5G62390.1 | Symbols: ATBAG7, BAG7 | BCL-2-associated athanogene 7 | chr5:25052377-25054170 REVERSE LENGTH=446	0.85169	NA	FALSE	1	2	9.14057e-05	7.78493e-05	NA	4.92723e-05	NA	63.2919	NA	AIAAAEAEK(0.316)K(0.316)K(0.367)	AIAAAEAEK(0.317)K(0.317)K(0.365)	AIAAAEAEK(0.311)K(0.311)K(0.378)AIAAAEAEK(0.302)K(0.302)K(0.396)	NA	39.917	38.634	58.676|68.735
AIAELIPR	Unmodified	AT2G20760.1	AT2G20760.1 | Symbols: | Clathrin light chain protein | chr2:8943279-8945108 REVERSE LENGTH=338	0.935967	NA	FALSE	1	2	4.79529e-05	4.48823e-05	NA	9.42332e-06	NA	20.9956		NA			58.981	NA	58.604	81.297
AIAKECGILTAGGVAIEGSDFR	GlyGly (K)	AT3G57330.1	AT3G57330.1 | Symbols: ACA11 | autoinhibited Ca2+-ATPase 11 | chr3:21211655-21216375 REVERSE LENGTH=1025	NA	NA	FALSE	0	1	NA	1.8148e-05	NA	NA	NA	NA	NA	NA	NA	AIAK(1)ECGILTAGGVAIEGSDFR	NA	NA	NA	28.418
AIALTVDTPR	Unmodified	AT3G14420.4	AT3G14420.4 | Symbols: | Aldolase-type TIM barrel family protein | chr3:4821861-4823899 FORWARD LENGTH=348;AT3G14420.5 | Symbols: | Aldolase-type TIM barrel family protein | chr3:4821829-4823899 FORWARD LENGTH=360;AT3G14420.6 | Symbols: | Aldolase-type	1.09689	0.740378550083506	FALSE	2	2	1.14848e-05	1.25977e-05	5.47815e-06	8.53839e-07	47.699	6.77776					56.258	50.607	54.416	51.854
AIDFSNPEAK	Unmodified	AT1G72150.1	AT1G72150.1 | Symbols: PATL1 | PATELLIN 1 | chr1:27148558-27150652 FORWARD LENGTH=573	1.03704	NA	FALSE	1	2	5.58432e-05	5.79115e-05	NA	9.8055e-06	NA	16.9319		NA			67.897	NA	78.334	78.516
AIDLATIKHHEVEIPGEK	GlyGly (K)	AT3G17840.1	AT3G17840.1 | Symbols: RLK902 | receptor-like kinase 902 | chr3:6106092-6108430 FORWARD LENGTH=647	1.11945	NA	FALSE	2	1	8.41099e-06	9.41566e-06	2.05891e-06	NA	24.4789	NA	AIDLATIK(0.889)HHEVEIPGEK(0.111)	AIDLATIK(0.873)HHEVEIPGEK(0.127)	NA	AIDLATIK(0.897)HHEVEIPGEK(0.103)	42.647	42.647	NA	43.024
AIESNDGKPLPLYQK	Unmodified	AT5G19760.1	AT5G19760.1 | Symbols: | Mitochondrial substrate carrier family protein | chr5:6679591-6681845 REVERSE LENGTH=298	NA	NA	APP	0	2	NA	0.000200585	NA	7.78715e-05	NA	38.8221	NA	NA			NA	NA	39.005	68.83
AIETEDIKYEESFIKNTR	Acetyl (Protein N-term),GlyGly (K)	AT2G39410.1	AT2G39410.1 | Symbols: | alpha/beta-Hydrolases superfamily protein | chr2:16455667-16456401 FORWARD LENGTH=121;AT2G39410.2 | Symbols: | alpha/beta-Hydrolases superfamily protein | chr2:16455667-16458217 FORWARD LENGTH=317	1.64172	0.203766805712014	FALSE	2	2	4.28067e-05	7.02768e-05	9.78442e-07	1.60108e-05	2.28572	22.7825	AIETEDIKYEESFIK(1)NTR	AIETEDIKYEESFIK(1)NTR	AIETEDIK(0.001)YEESFIK(0.999)NTR	AIETEDIKYEESFIK(1)NTR	98.035	79.013	46.543	147.35
AIFGSGSPFDPVVYDGK	Unmodified	AT5G11670.1	AT5G11670.1 | Symbols: ATNADP-ME2, NADP-ME2 | NADP-malic enzyme 2 | chr5:3754456-3758040 FORWARD LENGTH=588	NA	NA	FALSE	1	0	2.47892e-05	NA	NA	NA	NA	NA		NA	NA	NA	56.951	NA	NA	NA
AIGVDLLNNPDLVANDAVIAFK	Unmodified	AT3G12500.1	AT3G12500.1 | Symbols: ATHCHIB, PR3, PR-3, CHI-B, B-CHI, HCHIB | basic chitinase | chr3:3962501-3963984 REVERSE LENGTH=335	NA	NA	FALSE	1	0	2.49073e-05	NA	NA	NA	NA	NA		NA	NA	NA	60.032	NA	NA	NA
AIKEEIKK	Unmodified	AT5G17920.2;AT3G03780.3	AT3G03780.3 | Symbols: ATMS2, MS2 | methionine synthase 2 | chr3:957602-960740 FORWARD LENGTH=765;AT3G03780.2 | Symbols: ATMS2, MS2 | methionine synthase 2 | chr3:957602-960740 FORWARD LENGTH=765;AT3G03780.1 | Symbols: ATMS2, MS2 | methionine synthase 2 | <DESCRIPT>AT5G17920.2 | Symbols: ATCIMS | Cobalamin-independent synthase family protein | chr5:5935771-5939195 FORWARD LENGTH=765;AT5G17920.1 |…	NA	NA	FALSE	0	1	NA	8.78765e-06	NA	NA	NA	NA	NA	NA		NA	NA	NA	73.26	NA
AIKEESEGKLK	GlyGly (K)	AT3G04120.1	AT3G04120.1 | Symbols: GAPC, GAPC-1, GAPC1 | glyceraldehyde-3-phosphate dehydrogenase C subunit 1 | chr3:1081077-1083131 FORWARD LENGTH=338	0.646217	0.238595399410395	FALSE	2	2	6.28013e-05	4.05832e-05	1.46765e-05	4.31923e-07	23.3697	1.06429	AIKEESEGK(0.889)LK(0.111)	AIKEESEGK(0.884)LK(0.116)	AIKEESEGK(0.895)LK(0.105)	AIKEESEGK(0.894)LK(0.106)	63.727	48.741	73.848	66.262
AIKIYEDIAR	GlyGly (K)	AT3G56190.1	AT3G56190.1 | Symbols: ALPHA-SNAP2, ASNAP | alpha-soluble NSF attachment protein 2 | chr3:20846119-20848356 REVERSE LENGTH=289;AT3G56190.2 | Symbols: ALPHA-SNAP2, ASNAP | alpha-soluble NSF attachment protein 2 | chr3:20846119-20848213 REVERSE LENGTH=240	NA	NA	FALSE	0	1	NA	1.87955e-05	NA	NA	NA	NA	NA	NA	NA	AIK(1)IYEDIAR	NA	NA	NA	42.718
AILENPTDKTK	GlyGly (K)	AT5G17770.1	AT5G17770.1 | Symbols: ATCBR, CBR1, CBR | NADH:cytochrome B5 reductase 1 | chr5:5864543-5866495 REVERSE LENGTH=281	1.39641	0.077723025649036	FALSE	2	2	1.85967e-05	2.59687e-05	1.33174e-06	2.69064e-06	7.16115	10.3611	AILENPTDK(0.424)TK(0.576)	AILENPTDK(0.5)TK(0.5)	AILENPTDK(0.428)TK(0.572)	AILENPTDK(0.43)TK(0.57)	72.547	57.598	78.934	69.954
AILENPTDKTK	Unmodified	AT5G17770.1	AT5G17770.1 | Symbols: ATCBR, CBR1, CBR | NADH:cytochrome B5 reductase 1 | chr5:5864543-5866495 REVERSE LENGTH=281	NA	NA	APP	0	2	NA	2.31647e-05	NA	1.42073e-05	NA	61.3317	NA	NA			NA	NA	80.239	34.386
AILNESSEFVGDK	Unmodified	AT3G55440.1	AT3G55440.1 | Symbols: ATCTIMC, TPI, CYTOTPI | triosephosphate isomerase | chr3:20553794-20556078 FORWARD LENGTH=254	1.59579	NA	FALSE	1	2	1.3586e-05	2.16804e-05	NA	6.65271e-06	NA	30.6853		NA			81.865	NA	81.865	59.426
AIMEEHTLAR	Oxidation (M)	AT2G40890.1	AT2G40890.1 | Symbols: CYP98A3 | cytochrome P450, family 98, subfamily A, polypeptide 3 | chr2:17058291-17060532 REVERSE LENGTH=508	NA	NA	APP	0	2	NA	3.47472e-05	NA	7.62019e-06	NA	21.9304	NA	NA			NA	NA	56.404	57.348
AIPFKSR	GlyGly (K)	AT1G01620.1;AT2G45960.1;AT3G61430.2	AT1G01620.1 | Symbols: PIP1C, TMP-B, PIP1;3 | plasma membrane intrinsic protein 1C | chr1:225986-227176 REVERSE LENGTH=286;AT1G01620.2 | Symbols: PIP1C, TMP-B, PIP1;3 | plasma membrane intrinsic protein 1C | chr1:225986-226960 REVERSE LENGTH=214;AT4G00430.<DESCRIPT>AT2G45960.1 | Symbols: PIP1B, TMP-A, ATHH2, PIP1;2 | plasma membrane intrinsic protein 1B | chr2:18910450-18911703 FORWARD LENGTH=286…	NA	NA	FALSE	1	0	0.000155666	NA	NA	NA	NA	NA	NA	AIPFK(1)SR	NA	NA	NA	81.381	NA	NA
AIPSFSMCHKPELLK	GlyGly (K)	AT5G07000.1	AT5G07000.1 | Symbols: ATST2B, ST2B | sulfotransferase 2B | chr5:2171651-2172694 REVERSE LENGTH=347	NA	NA	FALSE	0	1	NA	1.98251e-05	NA	NA	NA	NA	NA	NA	AIPSFSMCHK(1)PELLK	NA	NA	NA	48.004	NA
AIQDTDVDAFVEDVLVKGK	GlyGly (K)	AT3G27570.1	AT3G27570.1 | Symbols: | Sucrase/ferredoxin-like family protein | chr3:10214276-10216681 REVERSE LENGTH=379	1.56238	0.28584320835513	FALSE	2	2	0.000107313	0.000167663	1.06672e-05	5.16585e-05	9.9403	30.8109	AIQDTDVDAFVEDVLVK(0.685)GK(0.315)	AIQDTDVDAFVEDVLVK(0.961)GK(0.039)	AIQDTDVDAFVEDVLVK(0.906)GK(0.094)	AIQDTDVDAFVEDVLVK(0.872)GK(0.128)	89.846	105.5	113.86	103.17
AIRMADSAIRAELEGKEEAVLACLK	Oxidation (M),Phospho (STY),GlyGly (K)	AT5G67280.1	AT5G67280.1 | Symbols: RLK | receptor-like kinase | chr5:26842430-26845126 REVERSE LENGTH=751	NA	NA	FALSE	1	0	2.10166e-05	NA	NA	NA	NA	NA	NA	AIRMADSAIRAELEGK(0.026)EEAVLACLK(0.974)	NA	NA	NA	30.352	NA	NA
AITELDGVTSR	Unmodified	AT4G34450.1	AT4G34450.1 | Symbols: | coatomer gamma-2 subunit, putative / gamma-2 coat protein, putative / gamma-2 COP, putative | chr4:16471956-16476795 FORWARD LENGTH=886	NA	NA	FALSE	0	1	NA	4.94627e-05	NA	NA	NA	NA	NA	NA		NA	NA	NA	64.654	NA
AITQYLAEEYSEKGEK	Unmodified	AT2G47730.1	AT2G47730.1 | Symbols: ATGSTF8, ATGSTF5, GST6, GSTF8 | glutathione S-transferase phi 8 | chr2:19558213-19559266 FORWARD LENGTH=263	NA	NA	FALSE	1	0	0.000128142	NA	NA	NA	NA	NA		NA	NA	NA	66.826	NA	NA	NA
AIVDSIVTIIR	Unmodified	AT4G34450.1	AT4G34450.1 | Symbols: | coatomer gamma-2 subunit, putative / gamma-2 coat protein, putative / gamma-2 COP, putative | chr4:16471956-16476795 FORWARD LENGTH=886	1.22513	NA	FALSE	1	1	5.30952e-05	6.50485e-05	NA	NA	NA	NA		NA		NA	63.426	NA	60.398	NA
AIVVNVPYR	Unmodified	AT1G48830.2	AT1G48830.2 | Symbols: | Ribosomal protein S7e family protein | chr1:18059854-18060935 REVERSE LENGTH=191;AT1G48830.1 | Symbols: | Ribosomal protein S7e family protein | chr1:18059854-18060935 REVERSE LENGTH=191	1.62091	0.492231543175549	FALSE	2	2	2.0069e-05	3.25301e-05	1.6852e-05	3.25626e-06	83.9701	10.01					110.36	57.559	97.071	94.407
AKDLDVNESGPPAAR	Acetyl (Protein N-term),GlyGly (K)	AT5G60660.1	AT5G60660.1 | Symbols: PIP2F, PIP2;4 | plasma membrane intrinsic protein 2;4 | chr5:24375673-24376939 REVERSE LENGTH=291	1.01994	0.945956839321904	FALSE	2	2	0.000224017	0.000228484	4.89062e-05	4.91054e-05	21.8315	21.4919	AK(1)DLDVNESGPPAAR	AK(1)DLDVNESGPPAAR	AK(1)DLDVNESGPPAAR	AK(1)DLDVNESGPPAARAK(1)DLDVNESGPPAAR	NA	NA	86.313	NA
AKDLDVNESGPPAAR	GlyGly (K)	AT5G60660.1	AT5G60660.1 | Symbols: PIP2F, PIP2;4 | plasma membrane intrinsic protein 2;4 | chr5:24375673-24376939 REVERSE LENGTH=291	1.66815	0.572569598121267	FALSE	2	2	0.00013283	0.00022158	0.000131942	0.000170403	99.3314	76.9035	AK(1)DLDVNESGPPAARAK(1)DLDVNESGPPAAR	AK(1)DLDVNESGPPAARAK(1)DLDVNESGPPAAR	AK(1)DLDVNESGPPAARAK(1)DLDVNESGPPAAR	AK(1)DLDVNESGPPAAR	94.532|98.353	60.549|98.353	104.87|112.62	92.495
AKDLDVNESGPPAAR	Unmodified	AT5G60660.1	AT5G60660.1 | Symbols: PIP2F, PIP2;4 | plasma membrane intrinsic protein 2;4 | chr5:24375673-24376939 REVERSE LENGTH=291	NA	NA	FALSE	0	1	NA	6.23893e-06	NA	NA	NA	NA	NA	NA		NA	67.022	101.47	120.57	87.618|25.319
AKDVEAVPGEGFQTR	Acetyl (Protein N-term),GlyGly (K)	AT3G53420.2	AT3G53420.2 | Symbols: PIP2A, PIP2, PIP2;1 | plasma membrane intrinsic protein 2A | chr3:19803906-19805454 REVERSE LENGTH=287;AT3G53420.1 | Symbols: PIP2A, PIP2, PIP2;1 | plasma membrane intrinsic protein 2A | chr3:19803906-19805454 REVERSE LENGTH=287	1.6941	0.0157021779285515	FALSE	2	2	0.000427278	0.000723851	7.70682e-05	8.68878e-05	18.037	12.0036	AK(1)DVEAVPGEGFQTR	AK(1)DVEAVPGEGFQTRAK(1)DVEAVPGEGFQTR	AK(1)DVEAVPGEGFQTR	AK(1)DVEAVPGEGFQTRAK(1)DVEAVPGEGFQTR	47.288	95.417|38.261	136.7	133.15|56.339
AKDVEAVPGEGFQTR	GlyGly (K)	AT3G53420.2	AT3G53420.2 | Symbols: PIP2A, PIP2, PIP2;1 | plasma membrane intrinsic protein 2A | chr3:19803906-19805454 REVERSE LENGTH=287;AT3G53420.1 | Symbols: PIP2A, PIP2, PIP2;1 | plasma membrane intrinsic protein 2A | chr3:19803906-19805454 REVERSE LENGTH=287	1.54996	0.62911149738611	FALSE	2	2	0.00169925	0.00263378	0.00178826	0.00255519	105.238	97.0161	AK(1)DVEAVPGEGFQTRAK(1)DVEAVPGEGFQTR	AK(1)DVEAVPGEGFQTRAK(1)DVEAVPGEGFQTR	AK(1)DVEAVPGEGFQTRAK(1)DVEAVPGEGFQTR	AK(1)DVEAVPGEGFQTRAK(1)DVEAVPGEGFQTR	56.339	68.069|49.343	79.346|83.314	77.324|72.089
AKDVEAVPGEGFQTR	Unmodified	AT3G53420.2	AT3G53420.2 | Symbols: PIP2A, PIP2, PIP2;1 | plasma membrane intrinsic protein 2A | chr3:19803906-19805454 REVERSE LENGTH=287;AT3G53420.1 | Symbols: PIP2A, PIP2, PIP2;1 | plasma membrane intrinsic protein 2A | chr3:19803906-19805454 REVERSE LENGTH=287	2.04921	0.526145334746059	FALSE	2	2	0.000103127	0.000211329	0.000104142	0.000199204	100.985	94.2627					93.959|98.676	52.522|138.94	71.354|126.95	82.663|169.23
AKDVEGPDGFQTR	GlyGly (K)	AT2G37180.1	AT2G37180.1 | Symbols: RD28, PIP2;3, PIP2C | Aquaporin-like superfamily protein | chr2:15617779-15618937 FORWARD LENGTH=285	0.335691	NA	FALSE	1	2	0.000559069	0.000187675	NA	0.00018406	NA	98.074	NA	AK(1)DVEGPDGFQTR	AK(1)DVEGPDGFQTRAK(1)DVEGPDGFQTR	AK(1)DVEGPDGFQTRAK(1)DVEGPDGFQTR	79.659	113.22	65.842	117.86
AKDVEGPDGFQTR	Acetyl (Protein N-term),GlyGly (K)	AT2G37180.1	AT2G37180.1 | Symbols: RD28, PIP2;3, PIP2C | Aquaporin-like superfamily protein | chr2:15617779-15618937 FORWARD LENGTH=285	1.62735	0.249809002139528	FALSE	2	2	5.67822e-05	9.24046e-05	1.75718e-05	6.25439e-06	30.9459	6.76849	AK(1)DVEGPDGFQTR	AK(1)DVEGPDGFQTR	AK(1)DVEGPDGFQTR	AK(1)DVEGPDGFQTR	NA	27.643	90.685|84.297	70.977|57.414
AKDVEGPEGFQTR	Acetyl (Protein N-term),GlyGly (K)	AT2G37170.1	AT2G37170.1 | Symbols: PIP2B, PIP2;2 | plasma membrane intrinsic protein 2 | chr2:15613624-15614791 REVERSE LENGTH=285	1.15222	0.935401244022617	FALSE	2	2	0.0010265	0.00118276	0.000796568	0.0010055	77.6003	85.0135	AK(1)DVEGPEGFQTR	AK(1)DVEGPEGFQTRAK(1)DVEGPEGFQTR	AK(1)DVEGPEGFQTRAK(1)DVEGPEGFQTR	AK(1)DVEGPEGFQTRAK(1)DVEGPEGFQTR	NA	NA	69.01	81.865
AKDVEGPEGFQTR	GlyGly (K)	AT2G37170.1	AT2G37170.1 | Symbols: PIP2B, PIP2;2 | plasma membrane intrinsic protein 2 | chr2:15613624-15614791 REVERSE LENGTH=285	1.27344	0.855848977751682	FALSE	2	2	0.00123276	0.00156984	0.00114472	0.00190465	92.8584	121.327	AK(1)DVEGPEGFQTRAK(1)DVEGPEGFQTR	AK(1)DVEGPEGFQTRAK(1)DVEGPEGFQTR	AK(1)DVEGPEGFQTR	AK(1)DVEGPEGFQTRAK(1)DVEGPEGFQTR	80.905|78.653	50.843|90.685	110.86	48.351|88.441
AKDVEGPEGFQTR	Unmodified	AT2G37170.1	AT2G37170.1 | Symbols: PIP2B, PIP2;2 | plasma membrane intrinsic protein 2 | chr2:15613624-15614791 REVERSE LENGTH=285	NA	NA	APP	0	2	NA	6.23523e-05	NA	1.53459e-05	NA	24.6116	NA	NA			89.403	132.32|49.149	140.24|97.508	125.97|52.008
AKEILMDESNVQPVK	Oxidation (M),GlyGly (K)	AT2G42500.3	AT2G42500.3 | Symbols: PP2A-3 | protein phosphatase 2A-3 | chr2:17699029-17701226 REVERSE LENGTH=171;AT3G58500.1 | Symbols: PP2A-4 | protein phosphatase 2A-4 | chr3:21635503-21638911 REVERSE LENGTH=313;AT2G42500.1 | Symbols: PP2A-3 | protein phosphatase 2A	1.7371	NA	FALSE	1	2	2.37665e-05	4.1285e-05	NA	1.43436e-05	NA	34.7429	AK(1)EILMDESNVQPVK	NA	AK(1)EILMDESNVQPVK	AK(1)EILMDESNVQPVK	54.501	NA	46.926	43.791
AKELEEDDLT	GlyGly (K)	AT3G56190.1	AT3G56190.1 | Symbols: ALPHA-SNAP2, ASNAP | alpha-soluble NSF attachment protein 2 | chr3:20846119-20848356 REVERSE LENGTH=289;AT3G56190.2 | Symbols: ALPHA-SNAP2, ASNAP | alpha-soluble NSF attachment protein 2 | chr3:20846119-20848213 REVERSE LENGTH=240	NA	NA	FALSE	0	1	NA	3.0283e-05	NA	NA	NA	NA	NA	NA	NA	AK(1)ELEEDDLT	NA	NA	NA	81.548
AKFGEGDKR	Acetyl (Protein N-term),2 GlyGly (K)	AT3G12050.2	AT3G12050.2 | Symbols: | Aha1 domain-containing protein | chr3:3839289-3841303 FORWARD LENGTH=321;AT3G12050.1 | Symbols: | Aha1 domain-containing protein | chr3:3839289-3841303 FORWARD LENGTH=360	NA	NA	FALSE	0	1	NA	1.62674e-05	NA	NA	NA	NA	NA	NA	AK(1)FGEGDK(1)R	NA	NA	NA	21.464	NA
AKFYYIAGFFLTVSPESIQLVR	Unmodified	AT3G09820.2	AT3G09820.2 | Symbols: ADK1 | adenosine kinase 1 | chr3:3012645-3014624 FORWARD LENGTH=302;AT3G09820.1 | Symbols: ADK1, ATADK1 | adenosine kinase 1 | chr3:3012122-3014624 FORWARD LENGTH=344	NA	NA	FALSE	0	1	NA	2.17825e-05	NA	NA	NA	NA	NA	NA	NA		NA	NA	NA	40.012
AKIQDKEGIPPDQQR	GlyGly (K)	AT3G62250.1;AT2G35635.1;AT1G55060.1;AT5G37640.1	AT2G35635.1 | Symbols: UBQ7, RUB2 | ubiquitin 7 | chr2:14981044-14981943 FORWARD LENGTH=154;AT1G31340.1 | Symbols: RUB1, NEDD8, ATRUB1 | related to ubiquitin 1 | chr1:11218076-11219417 REVERSE LENGTH=156<DESCRIPT>AT1G55060.1 | Symbols: UBQ12 | ubiquitin 12 | chr1:20549533-20550225 FORWARD LENGTH=230<DESCRIPT>AT3G62250.1 | Symbols: UBQ5 | ubiquitin 5 | chr3:23037138-23037611 FORWARD LENGTH=157;AT2…	0.248892	0.527052099769345	FALSE	2	2	0.00198884	0.000495008	0.00232484	0.000427847	116.894	86.4325	AK(1)IQDKEGIPPDQQRAK(0.998)IQDK(0.002)EGIPPDQQRAK(1)IQDKEGIPPDQQRAK(0.718)IQDK(0.282)EGIPPDQQRAK(0.5)IQDK(0.5)EGIPPDQQR	AK(1)IQDKEGIPPDQQRAK(0.994)IQDK(0.006)EGIPPDQQRAK(1)IQDKEGIPPDQQR	AK(0.999)IQDK(0.001)EGIPPDQQRAK(0.97)IQDK(0.03)EGIPPDQQRAK(1)IQDKEGIPPDQQR	AK(1)IQDKEGIPPDQQRAK(0.999)IQDK(0.001)EGIPPDQQRAK(1)IQDKEGIPPDQQR	139.21|132.31|246.3|33.796|28.546	147.36|132.31|210.64	125.67|111.81|145.17	128.71|104.9|119.76
AKQEFGSGVQEPEK	GlyGly (K)	AT5G58300.2	AT5G58300.2 | Symbols: | Leucine-rich repeat protein kinase family protein | chr5:23572821-23574871 FORWARD LENGTH=654;AT5G58300.1 | Symbols: | Leucine-rich repeat protein kinase family protein | chr5:23572821-23574871 FORWARD LENGTH=654	1.17452	NA	FALSE	1	2	3.04506e-05	3.57649e-05	NA	2.9553e-06	NA	8.26314	NA	AK(0.998)QEFGSGVQEPEK(0.002)	AK(1)QEFGSGVQEPEK	AK(0.998)QEFGSGVQEPEK(0.002)	NA	27.208	35.836	26.729
AKSIAIKNKTSAFK	2 Phospho (STY),3 GlyGly (K)	AT5G47920.1	AT5G47920.1 | Symbols: | unknown protein; BEST Arabidopsis thaliana protein match is: unknown protein (TAIR:AT5G13880.1); Has 1807 Blast hits to 1807 proteins in 277 species: Archae - 0; Bacteria - 0; Metazoa - 736; Fungi - 347; Plants - 385; Viruses - 0;	NA	NA	NA	2	0	0.000119515	NA	6.09207e-05	NA	50.9735	NA	AK(0.996)SIAIK(0.672)NK(0.679)TSAFK(0.653)	AK(0.994)SIAIK(0.563)NK(0.563)TSAFK(0.88)	NA	NA	25.322	24.425	NA	NA
AKTKLIFEFK	3 GlyGly (K)	AT5G58170.1	AT5G58170.1 | Symbols: SVL5 | SHV3-like 5 | chr5:23540261-23543092 REVERSE LENGTH=750;AT5G58050.1 | Symbols: SVL4 | SHV3-like 4 | chr5:23494498-23497386 REVERSE LENGTH=753	NA	NA	FALSE	0	1	NA	8.06685e-06	NA	NA	NA	NA	NA	NA	AK(1)TK(1)LIFEFK(1)	NA	NA	NA	35.414	NA
AKVILYEGK	GlyGly (K)	AT1G26120.1	AT1G26120.1 | Symbols: ICME-LIKE1 | alpha/beta-Hydrolases superfamily protein | chr1:9028656-9031402 REVERSE LENGTH=476	0.752302	0.731749659620823	FALSE	1	2	3.24658e-05	2.44241e-05	2.31283e-05	1.51184e-05	71.239	61.8997	NA	AK(1)VILYEGKAK(1)VILYEGK	AK(1)VILYEGKAK(1)VILYEGK	AK(1)VILYEGK	NA	37.556|57.59	39.937|57.96	56.729
ALAESAQDAFYK	Unmodified	AT1G69840.7	AT1G69840.7 | Symbols: | SPFH/Band 7/PHB domain-containing membrane-associated protein family | chr1:26293932-26295150 REVERSE LENGTH=286;AT1G69840.6 | Symbols: | SPFH/Band 7/PHB domain-containing membrane-associated protein family | chr1:26293932-262951	1.09928	NA	FALSE	1	2	1.28435e-05	1.41186e-05	NA	1.21977e-06	NA	8.63944		NA			93.111	NA	94.692	76.465
ALAESAQDAFYKLSNTR	GlyGly (K)	AT1G69840.7	AT1G69840.7 | Symbols: | SPFH/Band 7/PHB domain-containing membrane-associated protein family | chr1:26293932-26295150 REVERSE LENGTH=286;AT1G69840.6 | Symbols: | SPFH/Band 7/PHB domain-containing membrane-associated protein family | chr1:26293932-262951	1.14303	0.619341761548782	FALSE	2	2	3.70918e-05	4.23972e-05	1.22137e-05	2.9339e-07	32.9284	0.692003	ALAESAQDAFYK(1)LSNTR	ALAESAQDAFYK(1)LSNTR	ALAESAQDAFYK(1)LSNTR	ALAESAQDAFYK(1)LSNTR	76.151	92.977	74.786	51.193
ALALNYLEIKEHR	GlyGly (K)	AT3G50930.1	AT3G50930.1 | Symbols: BCS1 | cytochrome BC1 synthesis | chr3:18929817-18931547 FORWARD LENGTH=576	1.09918	0.962325903314861	FALSE	2	2	7.41984e-05	8.15575e-05	3.55937e-05	5.87289e-05	47.9709	72.0092	ALALNYLEIK(1)EHRALALNYLEIK(1)EHR	ALALNYLEIK(1)EHRALALNYLEIK(1)EHR	ALALNYLEIK(1)EHR	ALALNYLEIK(1)EHR	70.412|111.39	81.494|80.469	79.633	73.466
ALAVVEKPIEEHTPK	GlyGly (K)	AT2G45820.1	AT2G45820.1 | Symbols: | Remorin family protein | chr2:18863147-18864576 REVERSE LENGTH=190	NA	NA	FALSE	0	1	NA	3.1387e-05	NA	NA	NA	NA	NA	NA	ALAVVEK(0.974)PIEEHTPK(0.026)	NA	NA	NA	63.894	NA
ALAVVEKPIEEHTPKK	GlyGly (K)	AT2G45820.1	AT2G45820.1 | Symbols: | Remorin family protein | chr2:18863147-18864576 REVERSE LENGTH=190	1.03599	NA	FALSE	1	1	5.02302e-06	5.20381e-06	NA	NA	NA	NA	ALAVVEK(0.059)PIEEHTPK(0.471)K(0.471)	NA	ALAVVEK(0.015)PIEEHTPK(0.493)K(0.493)	NA	27.649	NA	47.532	NA
ALDAGEGFSSSAK	Unmodified	AT3G13870.2	AT3G13870.2 | Symbols: RHD3 | Root hair defective 3 GTP-binding protein (RHD3) | chr3:4565762-4570261 REVERSE LENGTH=738;AT3G13870.1 | Symbols: RHD3 | Root hair defective 3 GTP-binding protein (RHD3) | chr3:4565762-4571109 REVERSE LENGTH=802	NA	NA	FALSE	0	1	NA	3.13409e-05	NA	NA	NA	NA	NA	NA		NA	NA	NA	73.781	NA
ALDFILGWHLDTTTFGDYPQIMK	Oxidation (M)	AT3G09260.1	AT3G09260.1 | Symbols: PYK10, PSR3.1, BGLU23, LEB | Glycosyl hydrolase superfamily protein | chr3:2840657-2843730 REVERSE LENGTH=524	3.50618	0.280186000956101	FALSE	2	2	4.4361e-05	0.000155538	5.65433e-06	0.00010873	12.7462	69.9058					65.454	85.248	81.144	103.27
ALDFILGWHLDTTTFGDYPQIMK	Unmodified	AT3G09260.1	AT3G09260.1 | Symbols: PYK10, PSR3.1, BGLU23, LEB | Glycosyl hydrolase superfamily protein | chr3:2840657-2843730 REVERSE LENGTH=524	NA	NA	APP	0	2	NA	9.18571e-05	NA	2.80434e-05	NA	30.5294	NA	NA			NA	NA	133.26	139.02
ALDKELSSDFER	Unmodified	AT5G65020.1	AT5G65020.1 | Symbols: ANNAT2 | annexin 2 | chr5:25973915-25975554 FORWARD LENGTH=317;AT5G65020.2 | Symbols: ANNAT2 | annexin 2 | chr5:25974366-25975554 FORWARD LENGTH=302	NA	NA	FALSE	0	1	NA	1.32291e-05	NA	NA	NA	NA	NA	NA	NA		NA	NA	NA	42.789
ALDTVEDDTSIPTDEKVPILIAFHR	Unmodified	AT4G34640.1	AT4G34640.1 | Symbols: SQS1, ERG9 | squalene synthase 1 | chr4:16538489-16541655 FORWARD LENGTH=410	1.16606	NA	FALSE	1	1	3.49875e-05	4.07977e-05	NA	NA	NA	NA		NA		NA	33.187	NA	49.577	NA
ALDWGPGGGPDLIVDDGGDATLLIHEGVK	Unmodified	AT4G13940.1	AT4G13940.1 | Symbols: HOG1, EMB1395, SAHH1, MEE58, ATSAHH1 | S-adenosyl-L-homocysteine hydrolase | chr4:8054931-8056676 FORWARD LENGTH=485;AT4G13940.3 | Symbols: HOG1, SAHH1 | S-adenosyl-L-homocysteine hydrolase | chr4:8054931-8056676 FORWARD LENGTH=440;A	1.90709	NA	FALSE	1	1	2.03304e-05	3.87718e-05	NA	NA	NA	NA		NA	NA		29.346	NA	NA	37.678
ALEEEIEDIGGHLNAYTSR	Unmodified	AT3G02090.1	AT3G02090.1 | Symbols: MPPBETA | Insulinase (Peptidase family M16) protein | chr3:365624-368526 FORWARD LENGTH=531;AT3G02090.2 | Symbols: MPPBETA | Insulinase (Peptidase family M16) protein | chr3:365624-368534 FORWARD LENGTH=535	1.16604	NA	FALSE	1	1	6.25583e-05	7.29454e-05	NA	NA	NA	NA		NA	NA		80.238	NA	NA	166.76
ALEGADLVIIPAGVPR	Unmodified	AT1G53240.1	AT1G53240.1 | Symbols: mMDH1 | Lactate/malate dehydrogenase family protein | chr1:19854966-19856802 REVERSE LENGTH=341;AT3G15020.2 | Symbols: mMDH2 | Lactate/malate dehydrogenase family protein | chr3:5056139-5057865 FORWARD LENGTH=316;AT3G15020.1 | Symbol	NA	NA	FALSE	0	1	NA	1.52029e-05	NA	NA	NA	NA	NA	NA	NA		NA	NA	NA	73.951
ALESQIDEK	Unmodified	AT4G31340.2	AT4G31340.2 | Symbols: | myosin heavy chain-related | chr4:15205662-15208895 FORWARD LENGTH=420;AT4G31340.1 | Symbols: | myosin heavy chain-related | chr4:15205662-15208950 FORWARD LENGTH=437	NA	NA	FALSE	0	1	NA	8.12944e-06	NA	NA	NA	NA	NA	NA		NA	NA	NA	54.157	NA
ALETEMLQR	Oxidation (M)	AT3G43190.1	AT3G43190.1 | Symbols: SUS4, ATSUS4 | sucrose synthase 4 | chr3:15179204-15182577 REVERSE LENGTH=808	2.38244	0.107663216713573	FALSE	2	2	2.58592e-05	6.1608e-05	1.8039e-05	1.49777e-05	69.7586	24.3112					74.127	48.561|48.561	98.299|85.212	72.485|96.253
ALEYEDFDKFDR	Unmodified	AT1G09780.1	AT1G09780.1 | Symbols: | Phosphoglycerate mutase, 2,3-bisphosphoglycerate-independent | chr1:3165550-3167812 REVERSE LENGTH=557	NA	NA	FALSE	0	1	NA	1.71594e-05	NA	NA	NA	NA	NA	NA	NA		NA	NA	NA	48.568
ALFGTEKQR	GlyGly (K)	AT1G53430.2	AT1G53430.2 | Symbols: | Leucine-rich repeat transmembrane protein kinase | chr1:19936073-19940959 FORWARD LENGTH=997;AT1G53430.1 | Symbols: | Leucine-rich repeat transmembrane protein kinase | chr1:19935298-19940959 FORWARD LENGTH=1030;AT1G53440.1 | Sym	2.20222	0.190855260855948	FALSE	2	2	2.86243e-05	6.30372e-05	2.01634e-05	3.36592e-05	70.4413	53.3958	ALFGTEK(1)QRALFGTEK(1)QR	ALFGTEK(1)QRALFGTEK(1)QR	ALFGTEK(1)QRALFGTEK(1)QR	ALFGTEK(1)QR	37.344|60.59	74.92|63.48	87.308|60.59	74.92
ALGSFRSNATN	2 Phospho (STY)	AT4G35100.2	AT4G35100.2 | Symbols: PIP3 | plasma membrane intrinsic protein 3 | chr4:16708672-16709958 FORWARD LENGTH=280;AT4G35100.1 | Symbols: PIP3, PIP3A, PIP2;7, SIMIP | plasma membrane intrinsic protein 3 | chr4:16708672-16709958 FORWARD LENGTH=280	NA	NA	FALSE	1	0	1.09129e-05	NA	NA	NA	NA	NA	NA		NA	NA	NA	35.356	NA	NA
ALIIGISFEDIDFDKDDAVGK	Unmodified	AT1G53210.1	AT1G53210.1 | Symbols: | sodium/calcium exchanger family protein / calcium-binding EF hand family protein | chr1:19844790-19847533 FORWARD LENGTH=585	0.981871	NA	FALSE	1	2	2.93219e-05	2.87903e-05	NA	5.96254e-06	NA	20.7102		NA			78.794	NA	115.76	108.18
ALKCPEEGWVMQDGTPWPGNNTR	Oxidation (M),GlyGly (K)	AT5G05170.1	AT5G05170.1 | Symbols: CESA3, IXR1, ATCESA3, ATH-B, CEV1 | Cellulose synthase family protein | chr5:1530401-1535090 REVERSE LENGTH=1065	1.60968	0.460139850804882	FALSE	2	2	2.78505e-05	4.48306e-05	8.58268e-07	2.20859e-05	3.08169	49.2652	ALK(1)CPEEGWVMQDGTPWPGNNTR	ALK(1)CPEEGWVMQDGTPWPGNNTR	ALK(1)CPEEGWVMQDGTPWPGNNTR	ALK(1)CPEEGWVMQDGTPWPGNNTR	44.415	40.012	44.632	27.32
ALLAEDASLR	Unmodified	AT3G47833.1	AT3G47833.1 | Symbols: | unknown protein; BEST Arabidopsis thaliana protein match is: unknown protein (TAIR:AT5G62575.2); Has 42 Blast hits to 42 proteins in 12 species: Archae - 0; Bacteria - 0; Metazoa - 0; Fungi - 0; Plants - 42; Viruses - 0; Other Euk	NA	NA	FALSE	0	1	NA	2.3916e-05	NA	NA	NA	NA	NA	NA	NA		NA	NA	NA	78.334
ALLAEDASLRR	Unmodified	AT3G47833.1	AT3G47833.1 | Symbols: | unknown protein; BEST Arabidopsis thaliana protein match is: unknown protein (TAIR:AT5G62575.2); Has 42 Blast hits to 42 proteins in 12 species: Archae - 0; Bacteria - 0; Metazoa - 0; Fungi - 0; Plants - 42; Viruses - 0; Other Euk	NA	NA	APP	0	2	NA	8.73895e-05	NA	2.84331e-05	NA	32.5361	NA	NA			NA	NA	69.346	47.894
ALLAEDSALKR	Unmodified	AT5G62575.1	AT5G62575.1 | Symbols: | unknown protein; FUNCTIONS IN: molecular_function unknown; INVOLVED IN: biological_process unknown; LOCATED IN: mitochondrion; EXPRESSED IN: 25 plant structures; EXPRESSED DURING: 15 growth stages; BEST Arabidopsis thaliana protei	1.716	NA	FALSE	2	1	3.52183e-05	6.04347e-05	3.095e-05	NA	87.8805	NA				NA	53.569	28.903	72.652	NA
ALLDDPVFRPLVEK	Unmodified	AT1G07890.6	AT1G07890.6 | Symbols: APX1, MEE6, CS1, ATAPX1, ATAPX01 | ascorbate peroxidase 1 | chr1:2438005-2439349 FORWARD LENGTH=249;AT1G07890.8 | Symbols: APX1, MEE6, CS1, ATAPX1, ATAPX01 | ascorbate peroxidase 1 | chr1:2438005-2439435 FORWARD LENGTH=250;AT1G07890.	NA	NA	FALSE	0	1	NA	4.74913e-05	NA	NA	NA	NA	NA	NA	NA		NA	NA	NA	63.037
ALLDVGLIR	Unmodified	AT3G25520.2	AT3G25520.2 | Symbols: ATL5 | ribosomal protein L5 | chr3:9269573-9270434 REVERSE LENGTH=190;AT3G25520.1 | Symbols: ATL5, PGY3, OLI5, RPL5A | ribosomal protein L5 | chr3:9269573-9271327 REVERSE LENGTH=301;AT5G39740.2 | Symbols: RPL5B | ribosomal protein L5	1.22671	0.658570683330076	FALSE	2	2	0.00018332	0.00022488	0.000144464	5.76754e-05	78.8044	25.6471					71.342	50.607	77.058	54.549
ALLEVVESGGK	Unmodified	AT3G51260.2	AT3G51260.2 | Symbols: PAD1 | 20S proteasome alpha subunit PAD1 | chr3:19031086-19032746 FORWARD LENGTH=243;AT5G66140.1 | Symbols: PAD2 | proteasome alpha subunit D2 | chr5:26437445-26438677 REVERSE LENGTH=250;AT3G51260.1 | Symbols: PAD1 | 20S proteasome	0.74431	NA	FALSE	1	2	1.85558e-05	1.38113e-05	NA	2.02554e-06	NA	14.6659		NA			52.278	NA	80.231	54.539
ALNLGVNVK	Unmodified	AT2G24520.1;AT4G30190.1;AT2G18960.1	AT2G18960.1 | Symbols: AHA1, PMA, OST2, HA1 | H(+)-ATPase 1 | chr2:8221858-8227268 FORWARD LENGTH=949<DESCRIPT>AT2G24520.1 | Symbols: AHA5, HA5 | H(+)-ATPase 5 | chr2:10415522-10419730 FORWARD LENGTH=931<DESCRIPT>AT4G30190.1 | Symbols: AHA2, PMA2, HA2 | H(+)-ATPase 2 | chr4:14770820-14775920 REVERSE LENGTH=948;AT4G30190.2 | Symbols: HA2 | H(+)-ATPase 2 | chr4:14770820-14775920 REVERSE LENGTH=981	1.98643	0.312874430860695	FALSE	2	2	0.000195335	0.000388019	0.000117336	0.000114898	60.0688	29.6115					71.296	52.403	67.032	94.006
ALNQLNLSNIER	Unmodified	AT3G20370.1	AT3G20370.1 | Symbols: | TRAF-like family protein | chr3:7105481-7107079 FORWARD LENGTH=379	NA	NA	FALSE	1	0	8.77582e-06	NA	NA	NA	NA	NA		NA	NA	NA	51.436	NA	NA	NA
ALPNQQTVDYPSFK	Acetyl (Protein N-term)	AT5G55190.1	AT5G55190.1 | Symbols: RAN3, ATRAN3 | RAN GTPase 3 | chr5:22392285-22393957 FORWARD LENGTH=221;AT5G20020.1 | Symbols: RAN2 | RAS-related GTP-binding nuclear protein 2 | chr5:6762817-6764381 FORWARD LENGTH=221;AT5G20010.1 | Symbols: RAN-1, RAN1, ATRAN1 | RA	NA	NA	FALSE	1	0	6.75252e-05	NA	NA	NA	NA	NA		NA	NA	NA	100.55	NA	NA	NA
ALPTEKDVQPK	Unmodified	AT2G34480.1	AT2G34480.1 | Symbols: | Ribosomal protein L18ae/LX family protein | chr2:14532916-14534161 REVERSE LENGTH=178	NA	NA	FALSE	1	0	3.32759e-05	NA	NA	NA	NA	NA	NA		NA	NA	NA	45.077	NA	NA
ALPTYTPESPGDATR	Unmodified	AT3G60750.2	AT3G60750.2 | Symbols: | Transketolase | chr3:22454004-22456824 FORWARD LENGTH=740;AT3G60750.1 | Symbols: | Transketolase | chr3:22454004-22456824 FORWARD LENGTH=741;AT2G45290.1 | Symbols: | Transketolase | chr2:18672737-18675589 FORWARD LENGTH=741	NA	NA	FALSE	0	1	NA	2.30769e-05	NA	NA	NA	NA	NA	NA	NA		NA	NA	NA	45.257
ALQQSTLKTWAGKEENVK	GlyGly (K)	AT3G52930.1	AT3G52930.1 | Symbols: | Aldolase superfamily protein | chr3:19627383-19628874 REVERSE LENGTH=358	NA	NA	FALSE	1	0	2.15436e-05	NA	NA	NA	NA	NA	ALQQSTLK(0.978)TWAGK(0.011)EENVK(0.011)	NA	NA	NA	58.09	NA	NA	NA
ALQSEDKYLR	Unmodified	AT4G37060.1;AT4G37070.2	AT4G37060.1 | Symbols: PLP5, PLA IVB, AtPLAIVB | PATATIN-like protein 5 | chr4:17461573-17463734 REVERSE LENGTH=414;AT4G37060.2 | Symbols: PLP5 | PATATIN-like protein 5 | chr4:17461573-17463704 REVERSE LENGTH=435<DESCRIPT>AT4G37070.2 | Symbols: PLP1, PLA IVA, AtPLAIVA | Acyl transferase/acyl hydrolase/lysophospholipase superfamily protein | chr4:17464916-17467058 REVERSE LENGTH=414;AT4G37070.3 | …	NA	NA	FALSE	1	0	7.0168e-05	NA	NA	NA	NA	NA		NA	NA	NA	57.785	NA	NA	NA
ALSMYLGLNVNEIFRPYEK	Oxidation (M)	AT3G20370.1	AT3G20370.1 | Symbols: | TRAF-like family protein | chr3:7105481-7107079 FORWARD LENGTH=379	1.49207	NA	FALSE	1	2	1.48106e-05	2.20985e-05	NA	2.59154e-06	NA	11.7272		NA			43.326	NA	47.047	48.477
ALSPYYIYVFFR	Unmodified	AT4G23640.1	AT4G23640.1 | Symbols: TRH1, ATKT3, KUP4 | Potassium transporter family protein | chr4:12320476-12324291 REVERSE LENGTH=775	2.11312	NA	FALSE	1	2	1.55937e-05	3.29514e-05	NA	1.29068e-05	NA	39.1691	NA				NA	76.716	83.948|53.569	95.502
ALSTSKPDPVVEDQA	GlyGly (K)	AT2G41840.1	AT2G41840.1 | Symbols: | Ribosomal protein S5 family protein | chr2:17460016-17461398 REVERSE LENGTH=285	1.05244	0.996203935110171	FALSE	2	2	0.000399458	0.000420404	4.2048e-05	0.000193385	10.5263	45.9998	ALSTSK(1)PDPVVEDQA	ALSTSK(1)PDPVVEDQA	ALSTSK(1)PDPVVEDQA	ALSTSK(1)PDPVVEDQA	NA	NA	73.499	NA
ALSTSKPDPVVEDQA	Unmodified	AT2G41840.1	AT2G41840.1 | Symbols: | Ribosomal protein S5 family protein | chr2:17460016-17461398 REVERSE LENGTH=285	NA	NA	FALSE	0	1	NA	1.6678e-05	NA	NA	NA	NA	NA	NA		NA	57.348	160.67	122.33	74.944
ALTAELKELDSSNSDAIER	GlyGly (K)	AT1G70410.3	AT1G70410.3 | Symbols: ATBCA4, BCA4 | beta carbonic anhydrase 4 | chr1:26534167-26536505 REVERSE LENGTH=258;AT1G70410.1 | Symbols: ATBCA4, BCA4, CA4 | beta carbonic anhydrase 4 | chr1:26534167-26536505 REVERSE LENGTH=258;AT1G70410.2 | Symbols: ATBCA4, BCA4	1.00672	0.946736941986036	FALSE	2	2	9.00431e-05	9.0648e-05	8.99591e-07	2.87955e-05	0.999067	31.7663	ALTAELK(1)ELDSSNSDAIER	ALTAELK(1)ELDSSNSDAIER	ALTAELK(1)ELDSSNSDAIER	ALTAELK(1)ELDSSNSDAIER	156.73	NA	NA	NA
ALTAELKELDSSNSDAIER	Unmodified	AT1G70410.3	AT1G70410.3 | Symbols: ATBCA4, BCA4 | beta carbonic anhydrase 4 | chr1:26534167-26536505 REVERSE LENGTH=258;AT1G70410.1 | Symbols: ATBCA4, BCA4, CA4 | beta carbonic anhydrase 4 | chr1:26534167-26536505 REVERSE LENGTH=258;AT1G70410.2 | Symbols: ATBCA4, BCA4	NA	NA	FALSE	1	0	9.87093e-05	NA	NA	NA	NA	NA		NA	NA	NA	110.74	69.148	108.71	66.779
ALTMAVPEAEKIYLLELEK	Oxidation (M),GlyGly (K)	AT5G45380.1	AT5G45380.1 | Symbols: ATDUR3, DUR3 | solute:sodium symporters;urea transmembrane transporters | chr5:18391337-18395696 FORWARD LENGTH=704	NA	NA	FALSE	1	0	3.10033e-05	NA	NA	NA	NA	NA	NA	ALTMAVPEAEK(0.988)IYLLELEK(0.012)	NA	NA	NA	25.888	NA	NA
ALTVVEKPVEEPAPAKPASASLDR	GlyGly (K)	AT3G61260.1	AT3G61260.1 | Symbols: | Remorin family protein | chr3:22675403-22676701 REVERSE LENGTH=212	NA	NA	FALSE	0	1	NA	2.20874e-05	NA	NA	NA	NA	NA	NA	NA	ALTVVEK(0.994)PVEEPAPAK(0.006)PASASLDR	NA	NA	NA	34.405
ALVAYYQK	Unmodified	AT2G09990.1	AT2G09990.1 | Symbols: | Ribosomal protein S5 domain 2-like superfamily protein | chr2:3781442-3781882 FORWARD LENGTH=146;AT5G18380.2 | Symbols: | Ribosomal protein S5 domain 2-like superfamily protein | chr5:6090128-6090693 REVERSE LENGTH=144;AT5G18380.	1.49204	0.510106806397647	FALSE	2	2	0.000200212	0.000298725	0.000146953	2.93437e-05	73.3986	9.823					79.454	67.035	59.205	86.113
ALVDAPDMER	Oxidation (M)	AT4G27090.1;AT2G20450.1	AT2G20450.1 | Symbols: | Ribosomal protein L14 | chr2:8813923-8815071 FORWARD LENGTH=134<DESCRIPT>AT4G27090.1 | Symbols: | Ribosomal protein L14 | chr4:13594104-13595187 REVERSE LENGTH=134	1.32435	0.45096826851045	FALSE	2	2	0.0001832	0.000242621	7.0303e-05	3.64073e-05	38.3749	15.0058					65.305	49.715	85.862	61.161
ALVDSNIFDLFK	Unmodified	AT1G44170.3	AT1G44170.3 | Symbols: ALDH3H1, ALDH4 | aldehyde dehydrogenase 3H1 | chr1:16796564-16798574 REVERSE LENGTH=421;AT1G44170.2 | Symbols: ALDH3H1, ALDH4 | aldehyde dehydrogenase 3H1 | chr1:16796564-16800031 REVERSE LENGTH=484;AT1G44170.1 | Symbols: ALDH3H1, AL	1.17421	0.679344881274035	FALSE	2	2	2.38723e-05	2.80312e-05	1.89233e-05	3.71805e-08	79.2689	0.13264					96.89	96.89	85.355	96.89
ALVTLIEK	Unmodified	AT2G30860.2	AT2G30860.2 | Symbols: ATGSTF9, GLUTTR, ATGSTF7, GSTF9 | glutathione S-transferase PHI 9 | chr2:13139132-13140079 FORWARD LENGTH=166;AT2G30860.1 | Symbols: ATGSTF9, GLUTTR, ATGSTF7, GSTF9 | glutathione S-transferase PHI 9 | chr2:13139132-13140057 FORWARD L	0.564955	NA	FALSE	1	1	0.000189829	0.000107245	NA	NA	NA	NA		NA		NA	71.342	NA	85.212	NA
ALWQFIR	Unmodified	AT1G72150.1	AT1G72150.1 | Symbols: PATL1 | PATELLIN 1 | chr1:27148558-27150652 FORWARD LENGTH=573	NA	NA	FALSE	0	1	NA	2.74248e-05	NA	NA	NA	NA	NA	NA		NA	NA	NA	83.229	NA
ALYDSDGASIEESVLR	Unmodified	AT3G25140.1	AT3G25140.1 | Symbols: GAUT8, QUA1 | Nucleotide-diphospho-sugar transferases superfamily protein | chr3:9154748-9156642 FORWARD LENGTH=559	NA	NA	FALSE	1	0	1.15765e-05	NA	NA	NA	NA	NA		NA	NA	NA	51.841	NA	NA	NA
ALYHDLNAYR	Unmodified	AT1G63500.1	AT1G63500.1 | Symbols: | Protein kinase protein with tetratricopeptide repeat domain | chr1:23556015-23558403 FORWARD LENGTH=487	1.89054	0.420115684581199	FALSE	2	2	3.75052e-05	7.09051e-05	3.02584e-05	5.60178e-06	80.6777	7.9004					87.806	64.297	98.249	61.765
AMAAEIEVVDGPNDEGEMFTRPGK	2 Oxidation (M)	AT5G40810.2	AT5G40810.2 | Symbols: | Cytochrome C1 family | chr5:16340670-16342327 FORWARD LENGTH=260;AT5G40810.1 | Symbols: | Cytochrome C1 family | chr5:16340200-16342327 FORWARD LENGTH=307;AT3G27240.1 | Symbols: | Cytochrome C1 family | chr3:10056144-10058370 RE	NA	NA	FALSE	0	1	NA	8.08115e-06	NA	NA	NA	NA	NA	NA	NA		NA	NA	NA	27.274
AMDLSMKHEYLPK	2 Oxidation (M)	AT4G32470.1	AT4G32470.1 | Symbols: | Cytochrome bd ubiquinol oxidase, 14kDa subunit | chr4:15669641-15671095 REVERSE LENGTH=122;AT4G32470.2 | Symbols: | Cytochrome bd ubiquinol oxidase, 14kDa subunit | chr4:15669705-15671095 REVERSE LENGTH=101	NA	NA	FALSE	1	0	4.87948e-05	NA	NA	NA	NA	NA		NA	NA	NA	49.448	NA	NA	NA
AMLMQKLDR	2 Oxidation (M),GlyGly (K)	AT5G09880.1	AT5G09880.1 | Symbols: | Splicing factor, CC1-like | chr5:3081646-3085179 REVERSE LENGTH=527	NA	NA	FALSE	1	0	4.46783e-06	NA	NA	NA	NA	NA	NA	AMLMQK(1)LDR	NA	NA	NA	27.115	NA	NA
AMNEINAAAR	Oxidation (M)	AT3G01290.1;AT5G62740.1	AT3G01290.1 | Symbols: | SPFH/Band 7/PHB domain-containing membrane-associated protein family | chr3:88252-89356 REVERSE LENGTH=285<DESCRIPT>AT5G62740.1 | Symbols: HIR1, ATHIR1 | SPFH/Band 7/PHB domain-containing membrane-associated protein family | chr5:25201320-25202535 FORWARD LENGTH=286	1.70819	NA	FALSE	1	2	7.23021e-05	0.000123506	NA	7.32466e-05	NA	59.3062		NA			89.698	NA	57.859	89.698
AMQLLESGLK	Oxidation (M)	AT5G45775.1	AT5G45775.1 | Symbols: | Ribosomal L5P family protein | chr5:18565281-18566377 REVERSE LENGTH=172;AT5G45775.2 | Symbols: | Ribosomal L5P family protein | chr5:18565281-18566496 REVERSE LENGTH=182;AT4G18730.1 | Symbols: RPL16B | ribosomal protein L16B | c	1.97029	NA	FALSE	1	2	5.97919e-05	0.000117807	NA	9.76037e-07	NA	0.828503	NA				NA	65.305	107.57	66.692
AMSSYEDDAYDIMR	2 Oxidation (M)	AT1G34130.1	AT1G34130.1 | Symbols: STT3B | staurosporin and temperature sensitive 3-like b | chr1:12430000-12432985 FORWARD LENGTH=735	NA	NA	APP	0	2	NA	9.61305e-06	NA	4.12065e-08	NA	0.428652	NA	NA			NA	NA	68.536	69.979
AMVEAKKGEELLK	Oxidation (M),2 GlyGly (K)	AT2G45820.1	AT2G45820.1 | Symbols: | Remorin family protein | chr2:18863147-18864576 REVERSE LENGTH=190	0.738274	NA	FALSE	1	1	5.98805e-05	4.42082e-05	NA	NA	NA	NA	AMVEAK(1)K(1)GEELLK	NA	NA	AMVEAK(1)K(1)GEELLK	42.001	NA	NA	49.35
AMVSTPKPELDEEEDDENPR	Oxidation (M),GlyGly (K)	AT2G20230.1	AT2G20230.1 | Symbols: | Tetraspanin family protein | chr2:8725762-8727388 FORWARD LENGTH=270	1.09107	0.503133781294893	FALSE	2	2	0.000190682	0.000208047	6.32385e-06	2.52443e-05	3.31644	12.134	AMVSTPK(1)PELDEEEDDENPR	AMVSTPK(1)PELDEEEDDENPR	AMVSTPK(1)PELDEEEDDENPR	AMVSTPK(1)PELDEEEDDENPR	37.969	44.382	86.44	66.874
ANAKMDTNDASVVISRPNTNESV	Oxidation (M),GlyGly (K)	AT2G39510.1	AT2G39510.1 | Symbols: | nodulin MtN21 /EamA-like transporter family protein | chr2:16491358-16493085 REVERSE LENGTH=374	NA	NA	FALSE	1	0	1.16431e-05	NA	NA	NA	NA	NA	NA	ANAK(1)MDTNDASVVISRPNTNESV	NA	NA	NA	34.346	NA	NA
ANKSATGSASSQTPVEDNDESGLASR	GlyGly (K)	AT4G14500.2	AT4G14500.2 | Symbols: | Polyketide cyclase/dehydrase and lipid transport superfamily protein | chr4:8334391-8336468 FORWARD LENGTH=294;AT4G14500.1 | Symbols: | Polyketide cyclase/dehydrase and lipid transport superfamily protein | chr4:8334391-8337022 F	NA	NA	FALSE	0	1	NA	1.08522e-05	NA	NA	NA	NA	NA	NA	NA	ANK(1)SATGSASSQTPVEDNDESGLASR	NA	NA	NA	25.021
ANLISFHDVAK	Acetyl (Protein N-term)	AT2G46650.1	AT2G46650.1 | Symbols: B5 #1, ATCB5-C, CB5-C | cytochrome B5 isoform C | chr2:19151807-19152394 FORWARD LENGTH=132	0.856139	NA	FALSE	1	1	2.19403e-05	1.87839e-05	NA	NA	NA	NA		NA	NA		34.206	NA	NA	38.754
ANLNDFDR	Unmodified	AT4G27090.1	AT4G27090.1 | Symbols: | Ribosomal protein L14 | chr4:13594104-13595187 REVERSE LENGTH=134	NA	NA	APP	0	2	NA	7.7325e-05	NA	3.14835e-05	NA	40.7158	NA	NA			NA	NA	105.04	67.169
ANLNDFDRFK	Unmodified	AT4G27090.1	AT4G27090.1 | Symbols: | Ribosomal protein L14 | chr4:13594104-13595187 REVERSE LENGTH=134	0.28447	0.373126025004385	FALSE	2	2	0.000210227	5.98033e-05	0.000186866	2.36325e-05	88.8878	39.517					46.706	127.76	93.111	48.741
ANMILDNLPVAVLR	Oxidation (M)	AT3G13772.1	AT3G13772.1 | Symbols: TMN7, AtTMN7 | transmembrane nine 7 | chr3:4521712-4524394 REVERSE LENGTH=641;AT1G55130.1 | Symbols: TMN6, AtTMN6 | Endomembrane protein 70 protein family | chr1:20569654-20572266 FORWARD LENGTH=637	1.66479	0.40884008625119	FALSE	2	2	1.08497e-05	1.80624e-05	6.74393e-06	3.95307e-06	62.1578	21.8856					93.096	67.776	101.95	100.88
ANSLNKEFGSK	GlyGly (K)	AT1G04760.1	AT1G04760.1 | Symbols: ATVAMP726, VAMP726 | vesicle-associated membrane protein 726 | chr1:1334760-1336070 FORWARD LENGTH=220	0.861441	NA	FALSE	1	1	5.93303e-06	5.11095e-06	NA	NA	NA	NA	NA	ANSLNK(0.982)EFGSK(0.018)	ANSLNK(0.995)EFGSK(0.005)	NA	NA	64.297	60.518	NA
ANVPVAEVNVPVIGGHAGVTILPLFSQATPQANLSSDILTALTK	Unmodified	AT1G53240.1	AT1G53240.1 | Symbols: mMDH1 | Lactate/malate dehydrogenase family protein | chr1:19854966-19856802 REVERSE LENGTH=341;AT3G15020.2 | Symbols: mMDH2 | Lactate/malate dehydrogenase family protein | chr3:5056139-5057865 FORWARD LENGTH=316;AT3G15020.1 | Symbol	NA	NA	FALSE	1	0	0.000554953	NA	NA	NA	NA	NA		NA	NA	NA	65.77	NA	NA	NA
APEEISLVNWVLQGFKK	GlyGly (K)	AT2G29220.1	AT2G29220.1 | Symbols: | Concanavalin A-like lectin protein kinase family protein | chr2:12562781-12564664 REVERSE LENGTH=627	1.49696	NA	FALSE	2	1	4.07819e-05	6.1049e-05	3.87411e-06	NA	9.49958	NA	APEEISLVNWVLQGFK(0.839)K(0.161)	APEEISLVNWVLQGFK(0.868)K(0.132)	NA	APEEISLVNWVLQGFK(0.448)K(0.552)	63.682	102.65	NA	86.641
APFDLFDTK	Unmodified	AT5G56010.1;AT5G56030.1	AT5G56010.1 | Symbols: HSP81-3, Hsp81.3, AtHsp90-3, AtHsp90.3 | heat shock protein 81-3 | chr5:22681410-22683911 FORWARD LENGTH=699;AT5G56000.1 | Symbols: Hsp81.4, AtHsp90.4 | HEAT SHOCK PROTEIN 81.4 | chr5:22677602-22680067 REVERSE LENGTH=699<DESCRIPT>AT5G56030.1 | Symbols: HSP81-2, ERD8, HSP90.2, AtHsp90.2 | heat shock protein 81-2 | chr5:22686923-22689433 FORWARD LENGTH=699;AT5G56030.2 | Symbo…	NA	NA	APP	0	2	NA	4.50621e-05	NA	8.03247e-06	NA	17.8254	NA	NA			NA	NA	66.504	55.549
APFDLFDTKK	GlyGly (K)	AT5G56010.1;AT5G56030.1	AT5G56010.1 | Symbols: HSP81-3, Hsp81.3, AtHsp90-3, AtHsp90.3 | heat shock protein 81-3 | chr5:22681410-22683911 FORWARD LENGTH=699;AT5G56000.1 | Symbols: Hsp81.4, AtHsp90.4 | HEAT SHOCK PROTEIN 81.4 | chr5:22677602-22680067 REVERSE LENGTH=699<DESCRIPT>AT5G56030.1 | Symbols: HSP81-2, ERD8, HSP90.2, AtHsp90.2 | heat shock protein 81-2 | chr5:22686923-22689433 FORWARD LENGTH=699;AT5G56030.2 | Symbo…	NA	NA	DISP	2	0	1.37918e-05	NA	1.27095e-06	NA	9.2153	NA	APFDLFDTK(0.5)K(0.5)	APFDLFDTK(0.438)K(0.562)	NA	NA	64.297	66.435	NA	NA
APGVQTPVIVR	Unmodified	AT4G35090.2;AT1G20620.5	AT1G20620.5 | Symbols: CAT3, SEN2, ATCAT3 | catalase 3 | chr1:7143142-7146193 FORWARD LENGTH=485;AT1G20620.1 | Symbols: CAT3, SEN2, ATCAT3 | catalase 3 | chr1:7143142-7146193 FORWARD LENGTH=492;AT1G20620.2 | Symbols: CAT3, SEN2, ATCAT3 | catalase 3 | chr1:<DESCRIPT>AT4G35090.2 | Symbols: CAT2 | catalase 2 | chr4:16701105-16703215 REVERSE LENGTH=474;AT4G35090.1 | Symbols: CAT2 | catalase 2 | chr4:…	1.18576	NA	FALSE	1	2	7.0814e-05	8.39681e-05	NA	2.55544e-05	NA	30.4335		NA			67.897	NA	96.331	94.85
APHDLYESYYNSNK	Unmodified	AT4G24190.2	AT4G24190.2 | Symbols: SHD, AtHsp90.7, AtHsp90-7 | Chaperone protein htpG family protein | chr4:12551902-12555851 REVERSE LENGTH=823;AT4G24190.1 | Symbols: SHD, HSP90.7, AtHsp90.7, AtHsp90-7 | Chaperone protein htpG family protein | chr4:12551902-12555851	1.11005	NA	FALSE	1	1	6.32336e-05	7.01925e-05	NA	NA	NA	NA		NA		NA	47.037	NA	31.978	NA
APHIEFPVR	Unmodified	AT5G35160.1	AT5G35160.1 | Symbols: | Endomembrane protein 70 protein family | chr5:13414945-13416921 FORWARD LENGTH=630;AT5G35160.2 | Symbols: | Endomembrane protein 70 protein family | chr5:13414945-13416921 FORWARD LENGTH=658	1.05692	NA	FALSE	1	1	2.05663e-05	2.1737e-05	NA	NA	NA	NA		NA		NA	50.607	NA	60.59	NA
APIAILGAEIDQMSPPALLK	Oxidation (M)	AT3G23600.2	AT3G23600.2 | Symbols: | alpha/beta-Hydrolases superfamily protein | chr3:8473833-8475655 FORWARD LENGTH=236;AT3G23600.1 | Symbols: | alpha/beta-Hydrolases superfamily protein | chr3:8473833-8475655 FORWARD LENGTH=239	NA	NA	FALSE	1	0	7.17934e-06	NA	NA	NA	NA	NA		NA	NA	NA	47.754	NA	NA	NA
APKADKKITKEGGSER	2 GlyGly (K)	AT3G09480.1	AT3G09480.1 | Symbols: | Histone superfamily protein | chr3:2914890-2915270 REVERSE LENGTH=126;AT5G02570.1 | Symbols: | Histone superfamily protein | chr5:576742-577140 REVERSE LENGTH=132;AT5G22880.1 | Symbols: H2B, HTB2 | histone B2 | chr5:7652130-76525	NA	NA	FALSE	1	0	1.08722e-05	NA	NA	NA	NA	NA	NA	APK(0.363)ADK(0.363)K(0.363)ITK(0.91)EGGSER	NA	NA	NA	32.946	NA	NA
APLGQNTVLLR	Unmodified	AT5G27850.1	AT5G27850.1 | Symbols: | Ribosomal protein L18e/L15 superfamily protein | chr5:9873169-9874297 FORWARD LENGTH=187;AT3G05590.1 | Symbols: RPL18 | ribosomal protein L18 | chr3:1621511-1622775 FORWARD LENGTH=187	NA	NA	FALSE	1	0	3.3061e-05	NA	NA	NA	NA	NA		NA	NA	NA	53.751	NA	NA	NA
APLGYNAEGK	Unmodified	AT5G20080.1	AT5G20080.1 | Symbols: | FAD/NAD(P)-binding oxidoreductase | chr5:6782708-6786360 FORWARD LENGTH=328	NA	NA	FALSE	0	1	NA	2.04014e-05	NA	NA	NA	NA	NA	NA		NA	NA	NA	54.191	NA
APLIPNHPPDNSDPDPTTAIKSV	GlyGly (K)	AT2G34585.1	AT2G34585.1 | Symbols: | unknown protein; FUNCTIONS IN: molecular_function unknown; INVOLVED IN: biological_process unknown; LOCATED IN: plasma membrane, vacuole; EXPRESSED IN: 24 plant structures; EXPRESSED DURING: 15 growth stages; Has 43 Blast hits to	NA	NA	NA	0	2	NA	8.16687e-05	NA	4.64507e-05	NA	56.8769	NA	NA	APLIPNHPPDNSDPDPTTAIK(1)SV	APLIPNHPPDNSDPDPTTAIK(1)SV	NA	NA	44.953	21.242
APMIDNPEFKDDPELYVFPK	Oxidation (M)	AT1G56340.1	AT1G56340.1 | Symbols: CRT1, CRT1a, AtCRT1a | calreticulin 1a | chr1:21090059-21092630 REVERSE LENGTH=425;AT1G56340.2 | Symbols: CRT1, CRT1a, AtCRT1a | calreticulin 1a | chr1:21090022-21092630 REVERSE LENGTH=424	1.30712	NA	FALSE	2	1	4.83035e-05	6.31385e-05	2.95154e-05	NA	61.1042	NA			NA		73.11	57.338	NA	87.85
APPPPAPPSVTLR	Unmodified	AT2G39530.1	AT2G39530.1 | Symbols: | Uncharacterised protein family (UPF0497) | chr2:16498659-16499401 REVERSE LENGTH=178	1.00762	0.882322846845665	FALSE	2	2	8.27124e-05	8.33427e-05	4.10408e-05	2.61106e-05	49.6186	31.3292					48.659|76.465	76.465	84.17|115.14	59.426|82.85|64.297
AQAILPKEEDEEAKGK	GlyGly (K)	AT1G15210.1	AT1G15210.1 | Symbols: PDR7, ATPDR7 | pleiotropic drug resistance 7 | chr1:5231552-5236573 REVERSE LENGTH=1442	NA	NA	FALSE	0	1	NA	2.5229e-05	NA	NA	NA	NA	NA	NA	AQAILPKEEDEEAK(0.461)GK(0.539)	NA	NA	NA	69.594	NA
AQCPIVER	Unmodified	AT3G11940.2	AT3G11940.2 | Symbols: ATRPS5A, AML1, RPS5A | ribosomal protein 5A | chr3:3778175-3779354 REVERSE LENGTH=207;AT3G11940.1 | Symbols: ATRPS5A, AML1, RPS5A | ribosomal protein 5A | chr3:3778175-3779354 REVERSE LENGTH=207;AT2G37270.2 | Symbols: ATRPS5B, RPS5B	NA	NA	FALSE	1	0	0.000157944	NA	NA	NA	NA	NA		NA	NA	NA	73.26	NA	NA	NA
AQCQFVTPR	Unmodified	AT2G38380.1;AT2G38390.1	AT2G38380.1 | Symbols: | Peroxidase superfamily protein | chr2:16076443-16078314 FORWARD LENGTH=349<DESCRIPT>AT2G38390.1 | Symbols: | Peroxidase superfamily protein | chr2:16079726-16081381 FORWARD LENGTH=349	NA	NA	FALSE	1	0	6.13422e-05	NA	NA	NA	NA	NA		NA	NA	NA	119.27	NA	NA	NA
AQEMFAHLLFGADTNVVQPMNVR	2 Oxidation (M)	AT1G54000.1	AT1G54000.1 | Symbols: | GDSL-like Lipase/Acylhydrolase superfamily protein | chr1:20154548-20156365 REVERSE LENGTH=391	0.455801	0.441964163419525	FALSE	2	2	4.09353e-05	1.86583e-05	3.07367e-05	1.15674e-05	75.086	61.996					39.647	34.658	20.426	27.055
AQGLSVGSSLVEEDKLELATELLAK	Unmodified	AT3G12780.1	AT3G12780.1 | Symbols: PGK1 | phosphoglycerate kinase 1 | chr3:4061127-4063140 REVERSE LENGTH=481;AT1G56190.2 | Symbols: | Phosphoglycerate kinase family protein | chr1:21028622-21030454 FORWARD LENGTH=405;AT1G56190.1 | Symbols: | Phosphoglycerate kinase	0.357058	NA	FALSE	1	1	5.77697e-05	2.06271e-05	NA	NA	NA	NA		NA		NA	128.17	NA	82.302	NA
AQKIPEEGWTMQDGTPWPGNNTR	Oxidation (M),GlyGly (K)	AT4G32410.1	AT4G32410.1 | Symbols: CESA1, RSW1, AtCESA1 | cellulose synthase 1 | chr4:15641009-15646388 REVERSE LENGTH=1081;AT5G44030.1 | Symbols: CESA4, IRX5, NWS2 | cellulose synthase A4 | chr5:17714713-17719564 FORWARD LENGTH=1049	1.44088	0.0652084180324875	FALSE	2	2	1.93443e-05	2.78729e-05	1.87906e-06	1.58157e-06	9.71379	5.67421	AQK(1)IPEEGWTMQDGTPWPGNNTR	AQK(1)IPEEGWTMQDGTPWPGNNTR	AQK(1)IPEEGWTMQDGTPWPGNNTR	AQK(1)IPEEGWTMQDGTPWPGNNTR	27.495	41.521	46.953	27.055
AQLDEVIYTSSDR	Unmodified	AT5G45480.1	AT5G45480.1 | Symbols: | Protein of unknown function (DUF594) | chr5:18426296-18428929 REVERSE LENGTH=877	NA	NA	FALSE	1	0	6.11843e-05	NA	NA	NA	NA	NA		NA	NA	NA	48.741	NA	NA	NA
AQLKPLLQQ	GlyGly (K)	AT3G43300.2	AT3G43300.2 | Symbols: ATMIN7 | HOPM interactor 7 | chr3:15234235-15245034 REVERSE LENGTH=1727;AT3G43300.1 | Symbols: ATMIN7, BEN1 | HOPM interactor 7 | chr3:15234235-15245034 REVERSE LENGTH=1758	1.13431	NA	FALSE	1	1	3.42859e-05	3.88909e-05	NA	NA	NA	NA	NA	AQLK(1)PLLQQ	AQLK(1)PLLQQ	NA	NA	89.123	85.813	NA
AQLWDTAGQER	Unmodified	AT4G18430.1	AT4G18430.1 | Symbols: AtRABA1e, RABA1e | RAB GTPase homolog A1E | chr4:10183903-10185223 REVERSE LENGTH=217	1.58737	0.526409664600406	FALSE	2	2	0.000120577	0.0001914	0.000118825	2.53852e-05	98.5475	13.2629					93.556	91.584	97.965	80.688
AQNQQPIFQTKPPEQFVQIPINIER	Acetyl (Protein N-term),GlyGly (K)	AT1G19770.1	AT1G19770.1 | Symbols: ATPUP14, PUP14 | purine permease 14 | chr1:6832426-6833702 FORWARD LENGTH=393	1.5403	0.596324731514681	FALSE	2	2	0.000156802	0.000241521	0.000126196	0.000189019	80.481	78.2617	AQNQQPIFQTK(1)PPEQFVQIPINIER	AQNQQPIFQTK(1)PPEQFVQIPINIERAQNQQPIFQTK(1)PPEQFVQIPINIER	AQNQQPIFQTK(1)PPEQFVQIPINIERAQNQQPIFQTK(1)PPEQFVQIPINIER	AQNQQPIFQTK(1)PPEQFVQIPINIERAQNQQPIFQTK(1)PPEQFVQIPINIER	77.641	50.498|34.459	103.9|46.403	40.682|40.937
AQNQQPIFQTKPPEQFVQIPINIER	Phospho (STY),GlyGly (K)	AT1G19770.1	AT1G19770.1 | Symbols: ATPUP14, PUP14 | purine permease 14 | chr1:6832426-6833702 FORWARD LENGTH=393	NA	NA	FALSE	1	0	2.25586e-05	NA	NA	NA	NA	NA	NA	AQNQQPIFQTK(1)PPEQFVQIPINIER	NA	NA	NA	40.937	NA	NA
AQVPGTTQDHLQIFNIEAK	Unmodified	AT3G11130.1;AT3G08530.1	AT3G08530.1 | Symbols: | Clathrin, heavy chain | chr3:2587171-2595411 REVERSE LENGTH=1703<DESCRIPT>AT3G11130.1 | Symbols: | Clathrin, heavy chain | chr3:3482575-3491667 REVERSE LENGTH=1705	1.05241	NA	FALSE	1	1	4.67075e-05	4.91557e-05	NA	NA	NA	NA		NA	NA		53.504	NA	NA	45.608
AQYNIKGDDCTDCLK	GlyGly (K)	AT1G14870.1	AT1G14870.1 | Symbols: PCR2 | PLANT CADMIUM RESISTANCE 2 | chr1:5128591-5129458 REVERSE LENGTH=152	2.23028	0.278509167931968	FALSE	2	2	6.25042e-05	0.000139402	5.83179e-05	1.2131e-05	93.3024	8.7022	AQYNIK(1)GDDCTDCLK	AQYNIK(1)GDDCTDCLKAQYNIK(1)GDDCTDCLK	AQYNIK(0.999)GDDCTDCLK(0.001)	AQYNIK(1)GDDCTDCLK	61.097	67.605|95.81	55.755	79.022
ARADYDYLIK	Unmodified	AT5G59840.1	AT5G59840.1 | Symbols: | Ras-related small GTP-binding family protein | chr5:24107450-24109049 REVERSE LENGTH=216;AT3G46060.3 | Symbols: ARA3 | RAB GTPase homolog 8A | chr3:16917908-16919740 FORWARD LENGTH=216;AT3G46060.2 | Symbols: ARA3 | RAB GTPase homo	NA	NA	FALSE	1	0	3.0389e-05	NA	NA	NA	NA	NA		NA	NA	NA	47.559	NA	NA	NA
ARFEELNIDLFR	Unmodified	AT3G09440.2	AT3G09440.2 | Symbols: | Heat shock protein 70 (Hsp 70) family protein | chr3:2903434-2905632 REVERSE LENGTH=649;AT3G09440.1 | Symbols: | Heat shock protein 70 (Hsp 70) family protein | chr3:2903434-2905632 REVERSE LENGTH=649	NA	NA	FALSE	0	1	NA	4.66227e-05	NA	NA	NA	NA	NA	NA	NA		NA	NA	NA	70.089
ASAAYIYIR	Unmodified	AT5G08530.1	AT5G08530.1 | Symbols: CI51 | 51 kDa subunit of complex I | chr5:2759848-2761726 REVERSE LENGTH=486	NA	NA	FALSE	0	1	NA	5.23416e-05	NA	NA	NA	NA	NA	NA	NA		NA	NA	NA	81.119
ASADDAFYELQNPK	Unmodified	AT5G51570.1	AT5G51570.1 | Symbols: | SPFH/Band 7/PHB domain-containing membrane-associated protein family | chr5:20949511-20951234 FORWARD LENGTH=292	NA	NA	APP	0	2	NA	1.13723e-05	NA	2.18416e-07	NA	1.92059	NA	NA			NA	NA	108.7	47.559
ASAEVLGKGTFGSSYK	GlyGly (K)	AT5G16590.1	AT5G16590.1 | Symbols: LRR1 | Leucine-rich repeat protein kinase family protein | chr5:5431862-5433921 FORWARD LENGTH=625	0.712186	NA	FALSE	1	1	2.6071e-05	1.85674e-05	NA	NA	NA	NA	NA	ASAEVLGK(0.997)GTFGSSYK(0.003)	NA	ASAEVLGK(0.987)GTFGSSYK(0.013)	NA	67.646	NA	30.575
ASAEVLGKGTVGSSYK	GlyGly (K)	AT3G02880.1	AT3G02880.1 | Symbols: | Leucine-rich repeat protein kinase family protein | chr3:634819-636982 FORWARD LENGTH=627	NA	NA	FALSE	0	1	NA	1.98773e-05	NA	NA	NA	NA	NA	NA	NA	ASAEVLGK(0.978)GTVGSSYK(0.022)	NA	NA	NA	29.58
ASEAYEALSTR	Unmodified	AT2G19080.1	AT2G19080.1 | Symbols: | metaxin-related | chr2:8262818-8264746 FORWARD LENGTH=315	NA	NA	FALSE	1	0	3.2564e-05	NA	NA	NA	NA	NA		NA	NA	NA	58.37	NA	NA	NA
ASEDTNVYDDLVR	Unmodified	AT3G11130.1	AT3G11130.1 | Symbols: | Clathrin, heavy chain | chr3:3482575-3491667 REVERSE LENGTH=1705	NA	NA	APP	0	2	NA	5.13995e-05	NA	5.78631e-06	NA	11.2575	NA	NA			NA	NA	77.305	114.86
ASEEEKWVPVTK	GlyGly (K)	AT2G41840.1	AT2G41840.1 | Symbols: | Ribosomal protein S5 family protein | chr2:17460016-17461398 REVERSE LENGTH=285	2.36052	NA	FALSE	1	1	0.000133416	0.000314931	0.000143724	NA	107.726	NA	NA	ASEEEK(1)WVPVTKASEEEK(1)WVPVTK	ASEEEK(1)WVPVTK	NA	NA	65.295|52.79	79.744	NA
ASEETKWVPVTK	GlyGly (K)	AT1G59359.1	AT1G59359.1 | Symbols: | Ribosomal protein S5 family protein | chr1:21842537-21843733 REVERSE LENGTH=284;AT1G58983.1 | Symbols: | Ribosomal protein S5 family protein | chr1:21806279-21807475 REVERSE LENGTH=284;AT1G58684.1 | Symbols: | Ribosomal protein	0.279477	0.311771252843235	FALSE	2	2	0.000162728	4.54787e-05	0.000186081	2.09744e-05	114.351	46.1193	ASEETK(1)WVPVTKASEETK(1)WVPVTK	ASEETK(1)WVPVTK	ASEETK(1)WVPVTK	ASEETK(1)WVPVTK	33.685|51.927	69.65	94.692	81.865
ASESGLNGDPNILEEVSETKR	Acetyl (Protein N-term),GlyGly (K)	AT2G47000.1	AT2G47000.1 | Symbols: MDR4, PGP4, ABCB4, ATPGP4 | ATP binding cassette subfamily B4 | chr2:19310008-19314750 REVERSE LENGTH=1286	NA	NA	APP	0	2	NA	1.49752e-05	NA	1.19847e-06	NA	8.00306	NA	NA	ASESGLNGDPNILEEVSETK(1)R	ASESGLNGDPNILEEVSETK(1)R	NA	NA	73.294	48.616
ASETENIKYEESFIK	Acetyl (Protein N-term)	AT2G39420.1	AT2G39420.1 | Symbols: | alpha/beta-Hydrolases superfamily protein | chr2:16460442-16462872 FORWARD LENGTH=317	NA	NA	APP	0	2	NA	1.50523e-05	NA	1.2403e-06	NA	8.23993	NA	NA			NA	NA	110.08	96.015
ASETENIKYEESFIKNTR	Acetyl (Protein N-term),GlyGly (K)	AT2G39420.1	AT2G39420.1 | Symbols: | alpha/beta-Hydrolases superfamily protein | chr2:16460442-16462872 FORWARD LENGTH=317	1.65795	NA	FALSE	2	1	0.000156942	0.000260202	3.53892e-05	NA	22.5493	NA	ASETENIKYEESFIK(1)NTR	ASETENIKYEESFIK(1)NTR	NA	ASETENIKYEESFIK(1)NTR	149.34	59.9	NA	65.808
ASFDEAPPGNAK	Acetyl (Protein N-term)	AT1G22840.1	AT1G22840.1 | Symbols: CYTC-1, ATCYTC-A | CYTOCHROME C-1 | chr1:8079384-8080286 FORWARD LENGTH=114;AT1G22840.2 | Symbols: CYTC-1, ATCYTC-A | CYTOCHROME C-1 | chr1:8079384-8080246 FORWARD LENGTH=102;AT4G10040.1 | Symbols: CYTC-2 | cytochrome c-2 | chr4:6277	1.12958	NA	FALSE	1	2	1.91367e-05	2.16164e-05	NA	1.13195e-05	NA	52.3652		NA			50.473	NA	56.432	66.568
ASFLVASPEGYAK	Unmodified	AT1G67730.1	AT1G67730.1 | Symbols: YBR159, KCR1, ATKCR1 | beta-ketoacyl reductase 1 | chr1:25391676-25393365 FORWARD LENGTH=318	1.17622	NA	FALSE	1	2	9.7464e-05	0.000114639	NA	8.40983e-06	NA	7.33594		NA			59.542	NA	80.916	59.542
ASFQNVGLDRPSDLVALSGGHTFGK	Unmodified	AT3G32980.1	AT3G32980.1 | Symbols: | Peroxidase superfamily protein | chr3:13526404-13529949 REVERSE LENGTH=352	NA	NA	FALSE	0	1	NA	3.01503e-05	NA	NA	NA	NA	NA	NA	NA		NA	NA	NA	36.9
ASGDYAIVIAHNPDNDTSR	Unmodified	AT4G36130.1	AT4G36130.1 | Symbols: | Ribosomal protein L2 family | chr4:17097613-17098656 FORWARD LENGTH=258	1.02868	0.952535133871588	FALSE	2	2	3.90971e-05	4.02186e-05	3.05456e-05	2.92567e-05	78.1274	72.7443					39.387	45.704	97.095	78.021
ASGDYAIVIAHNPDSDTTR	Unmodified	AT2G18020.1	AT2G18020.1 | Symbols: EMB2296 | Ribosomal protein L2 family | chr2:7837151-7838160 FORWARD LENGTH=258	0.933887	0.969695500164205	FALSE	2	2	0.000101215	9.45237e-05	8.24874e-05	7.20598e-05	81.4969	76.2346					83.213	53.779	95.094	94.057
ASGGFGSFVVNPR	Unmodified	AT4G12420.2	AT4G12420.2 | Symbols: SKU5 | Cupredoxin superfamily protein | chr4:7349941-7352868 REVERSE LENGTH=587;AT4G12420.1 | Symbols: SKU5 | Cupredoxin superfamily protein | chr4:7349941-7352868 REVERSE LENGTH=587	1.41965	0.518886024716814	FALSE	2	2	2.90389e-05	4.12251e-05	1.88849e-05	6.26142e-06	65.0332	15.1883					79.693	80.763	78.653	61.353
ASGSKSLGSFR	Phospho (STY),GlyGly (K)	AT2G37170.1;AT2G37180.1;AT3G53420.2	AT2G37170.1 | Symbols: PIP2B, PIP2;2 | plasma membrane intrinsic protein 2 | chr2:15613624-15614791 REVERSE LENGTH=285<DESCRIPT>AT2G37180.1 | Symbols: RD28, PIP2;3, PIP2C | Aquaporin-like superfamily protein | chr2:15617779-15618937 FORWARD LENGTH=285<DESCRIPT>AT3G53420.2 | Symbols: PIP2A, PIP2, PIP2;1 | plasma membrane intrinsic protein 2A | chr3:19803906-19805454 REVERSE LENGTH=287;AT3G53420.1 …	1.79887	0.00316715216371357	FALSE	2	2	0.000103247	0.000185728	6.62043e-06	1.56785e-05	6.41219	8.44162	ASGSK(1)SLGSFR	ASGSK(1)SLGSFR	ASGSK(1)SLGSFRASGSK(1)SLGSFR	ASGSK(1)SLGSFRASGSK(1)SLGSFR	39.629	41.227	107.37|73.834	70.438|53.3
ASGSKSLGSFR	GlyGly (K)	AT2G37170.1;AT2G37180.1;AT3G53420.2	AT2G37170.1 | Symbols: PIP2B, PIP2;2 | plasma membrane intrinsic protein 2 | chr2:15613624-15614791 REVERSE LENGTH=285<DESCRIPT>AT2G37180.1 | Symbols: RD28, PIP2;3, PIP2C | Aquaporin-like superfamily protein | chr2:15617779-15618937 FORWARD LENGTH=285<DESCRIPT>AT3G53420.2 | Symbols: PIP2A, PIP2, PIP2;1 | plasma membrane intrinsic protein 2A | chr3:19803906-19805454 REVERSE LENGTH=287;AT3G53420.1 …	0.910215	0.713467946403969	FALSE	2	2	0.000314807	0.000286542	6.99384e-05	0.000284523	22.2163	99.2953	ASGSK(1)SLGSFR	ASGSK(1)SLGSFR	ASGSK(1)SLGSFR	ASGSK(1)SLGSFR	89.805	47.971	72.434	107.06
ASHIVGYPR	Acetyl (Protein N-term)	AT5G17920.2;AT3G03780.3	AT3G03780.3 | Symbols: ATMS2, MS2 | methionine synthase 2 | chr3:957602-960740 FORWARD LENGTH=765;AT3G03780.2 | Symbols: ATMS2, MS2 | methionine synthase 2 | chr3:957602-960740 FORWARD LENGTH=765;AT3G03780.1 | Symbols: ATMS2, MS2 | methionine synthase 2 | <DESCRIPT>AT5G17920.2 | Symbols: ATCIMS | Cobalamin-independent synthase family protein | chr5:5935771-5939195 FORWARD LENGTH=765;AT5G17920.1 |…	0.810403	NA	FALSE	1	2	6.74083e-05	5.46278e-05	NA	3.87522e-06	NA	7.09385		NA			65.038	NA	63.565	69.198
ASITPGTVLIILAGRFKGKR	Unmodified	AT1G18540.1;AT1G74060.1	AT1G18540.1 | Symbols: | Ribosomal protein L6 family protein | chr1:6377448-6378548 REVERSE LENGTH=233<DESCRIPT>AT1G74060.1 | Symbols: | Ribosomal protein L6 family protein | chr1:27850033-27851299 REVERSE LENGTH=233;AT1G74050.1 | Symbols: | Ribosomal protein L6 family protein | chr1:27847256-27848680 REVERSE LENGTH=233	NA	NA	NA	0	2	NA	5.33739e-06	NA	1.9118e-06	NA	35.8191	NA	NA			NA	NA	17.577	25.508
ASKRVSDGETGESSVDSEK	Phospho (STY),GlyGly (K)	AT2G32270.1	AT2G32270.1 | Symbols: ZIP3 | zinc transporter 3 precursor | chr2:13704278-13706612 FORWARD LENGTH=339	NA	NA	FALSE	0	1	NA	8.25062e-05	NA	NA	NA	NA	NA	NA	NA	ASK(0.999)RVSDGETGESSVDSEK(0.001)	NA	NA	NA	39.523
ASKSGAMRANGFVLAKMVR	Oxidation (M),2 Phospho (STY),GlyGly (K)	AT1G17450.2	AT1G17450.2 | Symbols: | B-block binding subunit of TFIIIC | chr1:5988579-5996693 REVERSE LENGTH=1844	NA	NA	FALSE	0	1	NA	2.24689e-05	NA	NA	NA	NA	NA	NA	ASK(0.99)SGAMRANGFVLAK(0.01)MVR	NA	NA	NA	23.1	NA
ASLTSNKPR	Acetyl (Protein N-term),GlyGly (K)	AT1G21480.2	AT1G21480.2 | Symbols: | Exostosin family protein | chr1:7519372-7521426 REVERSE LENGTH=410;AT1G21480.1 | Symbols: | Exostosin family protein | chr1:7519116-7521426 REVERSE LENGTH=462	1.00192	NA	FALSE	2	1	1.08599e-05	1.08808e-05	1.05635e-06	NA	9.72707	NA	ASLTSNK(1)PR	ASLTSNK(1)PR	ASLTSNK(1)PR	NA	51.854	61.999	37.727	NA
ASNAAVPFWR	Acetyl (Protein N-term)	AT1G51650.1	AT1G51650.1 | Symbols: | ATP synthase epsilon chain, mitochondrial | chr1:19152680-19153641 FORWARD LENGTH=70	NA	NA	FALSE	0	1	NA	2.96617e-05	NA	NA	NA	NA	NA	NA	NA		NA	NA	NA	56.729
ASNILIDFKFEAK	Unmodified	AT3G24550.1	AT3G24550.1 | Symbols: ATPERK1, PERK1 | proline extensin-like receptor kinase 1 | chr3:8960411-8963303 FORWARD LENGTH=652	1.3949	NA	FALSE	1	1	1.17279e-05	1.63593e-05	NA	NA	NA	NA		NA		NA	31.827	NA	40.552	NA
ASNILLDADMNPK	Oxidation (M)	AT4G11480.1;AT4G23180.1	AT4G11480.1 | Symbols: CRK32 | cysteine-rich RLK (RECEPTOR-like protein kinase) 32 | chr4:6971408-6973799 FORWARD LENGTH=656;AT4G23260.2 | Symbols: CRK18 | cysteine-rich RLK (RECEPTOR-like protein kinase) 18 | chr4:12167528-12170055 REVERSE LENGTH=648;AT4G<DESCRIPT>AT4G23180.1 | Symbols: CRK10, RLK4 | cysteine-rich RLK (RECEPTOR-like protein kinase) 10 | chr4:12138171-12140780 FORWARD LENGTH=669;…	NA	NA	FALSE	0	1	NA	1.18299e-05	NA	NA	NA	NA	NA	NA	NA		NA	NA	NA	48.741
ASNILLDSKLQAK	GlyGly (K)	AT1G70520.1	AT1G70520.1 | Symbols: CRK2 | cysteine-rich RLK (RECEPTOR-like protein kinase) 2 | chr1:26584888-26587334 REVERSE LENGTH=649	NA	NA	FALSE	0	1	NA	2.18706e-05	NA	NA	NA	NA	NA	NA	NA	ASNILLDSK(0.92)LQAK(0.08)	NA	NA	NA	27.845
ASNPFVNLKK	GlyGly (K)	AT5G15650.1;AT3G02230.1	AT3G02230.1 | Symbols: RGP1, ATRGP1 | reversibly glycosylated polypeptide 1 | chr3:415463-417304 FORWARD LENGTH=357<DESCRIPT>AT5G15650.1 | Symbols: RGP2, ATRGP2 | reversibly glycosylated polypeptide 2 | chr5:5092203-5094093 FORWARD LENGTH=360	NA	NA	FALSE	1	0	3.03058e-05	NA	NA	NA	NA	NA	NA	ASNPFVNLK(0.595)K(0.405)	NA	NA	NA	24.152	NA	NA
ASNSLLR	Acetyl (Protein N-term)	AT1G50250.1	AT1G50250.1 | Symbols: FTSH1 | FTSH protease 1 | chr1:18614398-18616930 REVERSE LENGTH=716	NA	NA	FALSE	0	1	NA	4.96081e-06	NA	NA	NA	NA	NA	NA		NA	NA	NA	62.715	NA
ASNVLLDEELNAR	Unmodified	AT2G29220.1	AT2G29220.1 | Symbols: | Concanavalin A-like lectin protein kinase family protein | chr2:12562781-12564664 REVERSE LENGTH=627	2.40189	0.127819516006806	FALSE	2	2	2.5299e-05	6.07655e-05	8.21533e-06	7.62666e-06	32.4729	12.551					67.385	59.542	110.93	92.866
ASQLDVVVSNK	Unmodified	AT5G46430.2	AT5G46430.2 | Symbols: | Ribosomal protein L32e | chr5:18833429-18834409 FORWARD LENGTH=133;AT5G46430.1 | Symbols: | Ribosomal protein L32e | chr5:18833429-18834409 FORWARD LENGTH=133	1.70759	NA	FALSE	1	1	6.49614e-05	0.000110927	NA	NA	NA	NA		NA	NA		87.298	NA	NA	87.298
ASQLDVVVTNR	Unmodified	AT4G18100.1	AT4G18100.1 | Symbols: | Ribosomal protein L32e | chr4:10035715-10036475 REVERSE LENGTH=133	1.08957	0.852341417210427	FALSE	2	2	0.000169413	0.000184586	0.000119135	0.000160069	70.3223	86.7176					55.401	50.353	128.81|54.023	46.88|50.284
ASSGNKNINAK	Acetyl (Protein N-term),GlyGly (K)	AT5G45130.1	AT5G45130.1 | Symbols: ATRAB5A, ATRABF2A, RABF2A, RAB5A, RHA1, ATRAB-F2A, RAB-F2A | RAB homolog 1 | chr5:18244495-18246060 FORWARD LENGTH=200	NA	NA	FALSE	1	0	3.96612e-06	NA	NA	NA	NA	NA	NA	ASSGNK(0.871)NINAK(0.129)	NA	NA	NA	19.787	NA	NA
ASSLADTSLPSNK	Unmodified	AT2G34390.1	AT2G34390.1 | Symbols: NIP2;1, NLM4 | NOD26-like intrinsic protein 2;1 | chr2:14514617-14515793 REVERSE LENGTH=288	NA	NA	FALSE	0	1	NA	2.02116e-05	NA	NA	NA	NA	NA	NA		NA	NA	NA	99.53	NA
ASSLADTSLPSNKHESSSPPLLSVHFLQK	GlyGly (K)	AT2G34390.1	AT2G34390.1 | Symbols: NIP2;1, NLM4 | NOD26-like intrinsic protein 2;1 | chr2:14514617-14515793 REVERSE LENGTH=288	NA	NA	NA	0	2	NA	2.40439e-05	NA	5.57686e-06	NA	23.1945	NA	NA	ASSLADTSLPSNK(0.962)HESSSPPLLSVHFLQK(0.038)	ASSLADTSLPSNK(0.959)HESSSPPLLSVHFLQK(0.041)	NA	NA	15.938	15.773
ASSVTGDAETAISADSSTKR	Acetyl (Protein N-term),GlyGly (K)	AT3G45650.1	AT3G45650.1 | Symbols: NAXT1 | nitrate excretion transporter1 | chr3:16759253-16761266 FORWARD LENGTH=558	NA	NA	FALSE	0	1	NA	1.31091e-05	NA	1.18911e-05	NA	90.7085	NA	NA	NA	ASSVTGDAETAISADSSTK(1)RASSVTGDAETAISADSSTK(1)R	NA	NA	NA	58.49|98.531
ASTKPTDQIK	Acetyl (Protein N-term),GlyGly (K)	AT3G25600.1	AT3G25600.1 | Symbols: | Calcium-binding EF-hand family protein | chr3:9307367-9307852 FORWARD LENGTH=161	NA	NA	DISP	2	0	5.34273e-05	NA	1.85111e-05	NA	34.6472	NA	ASTK(0.999)PTDQIK(0.001)	ASTK(1)PTDQIK	NA	NA	42.287	41.724	NA	NA
ASVHLPYDHK	Unmodified	AT2G21160.2	AT2G21160.2 | Symbols: | Translocon-associated protein (TRAP), alpha subunit | chr2:9068428-9070310 FORWARD LENGTH=188;AT2G21160.1 | Symbols: | Translocon-associated protein (TRAP), alpha subunit | chr2:9068428-9070207 FORWARD LENGTH=258	NA	NA	FALSE	0	1	NA	1.23698e-05	NA	NA	NA	NA	NA	NA		NA	NA	NA	59.245	NA
ASVPKLLLDDVFEQK	GlyGly (K)	AT5G62740.1	AT5G62740.1 | Symbols: HIR1, ATHIR1 | SPFH/Band 7/PHB domain-containing membrane-associated protein family | chr5:25201320-25202535 FORWARD LENGTH=286	1.53054	0.34310566197353	FALSE	2	2	7.20712e-05	0.000110308	1.33291e-05	3.99143e-05	18.4943	36.1844	ASVPK(1)LLLDDVFEQK	ASVPK(1)LLLDDVFEQK	ASVPK(1)LLLDDVFEQK	ASVPK(1)LLLDDVFEQK	104.94	131.86	92.575	102.38
ASVSGFGSDQFDETEPK	Unmodified	AT1G12110.1	AT1G12110.1 | Symbols: NRT1.1, CHL1-1, NRT1, B-1, ATNRT1, CHL1 | nitrate transporter 1.1 | chr1:4105341-4109290 FORWARD LENGTH=590	NA	NA	FALSE	0	1	NA	1.00504e-05	NA	NA	NA	NA	NA	NA		NA	NA	NA	45.257	NA
ASVSGFGSDQFDETEPKER	GlyGly (K)	AT1G12110.1	AT1G12110.1 | Symbols: NRT1.1, CHL1-1, NRT1, B-1, ATNRT1, CHL1 | nitrate transporter 1.1 | chr1:4105341-4109290 FORWARD LENGTH=590	2.52143	0.600146174261107	FALSE	2	2	0.000284302	0.000716847	0.000331316	0.000837872	116.537	116.883	ASVSGFGSDQFDETEPK(1)ERASVSGFGSDQFDETEPK(1)ER	ASVSGFGSDQFDETEPK(1)ERASVSGFGSDQFDETEPK(1)ER	ASVSGFGSDQFDETEPK(1)ERASVSGFGSDQFDETEPK(1)ER	ASVSGFGSDQFDETEPK(1)ERASVSGFGSDQFDETEPK(1)ER	NA	NA	75.122	NA
ASVSGFGSDQFDETEPKER	Unmodified	AT1G12110.1	AT1G12110.1 | Symbols: NRT1.1, CHL1-1, NRT1, B-1, ATNRT1, CHL1 | nitrate transporter 1.1 | chr1:4105341-4109290 FORWARD LENGTH=590	NA	NA	FALSE	0	1	NA	2.13112e-05	NA	NA	NA	NA	NA	NA		NA	45.704|41.644	30.152|87.18	53.188|114.43	93.958|30.684
ASYLHHFDEFKR	Unmodified	AT5G67500.1	AT5G67500.1 | Symbols: VDAC2, ATVDAC2 | voltage dependent anion channel 2 | chr5:26935223-26937123 FORWARD LENGTH=276;AT5G67500.2 | Symbols: VDAC2 | voltage dependent anion channel 2 | chr5:26935223-26937123 FORWARD LENGTH=303	1.47204	NA	FALSE	1	2	1.8507e-05	2.72431e-05	NA	2.2534e-06	NA	8.27146		NA			26.541	NA	29.328	28.327
ATAADVDAEIQQALTNEVK	Acetyl (Protein N-term)	AT3G11940.2	AT3G11940.2 | Symbols: ATRPS5A, AML1, RPS5A | ribosomal protein 5A | chr3:3778175-3779354 REVERSE LENGTH=207;AT3G11940.1 | Symbols: ATRPS5A, AML1, RPS5A | ribosomal protein 5A | chr3:3778175-3779354 REVERSE LENGTH=207;AT2G37270.2 | Symbols: ATRPS5B, RPS5B	NA	NA	FALSE	0	1	NA	1.27984e-05	NA	NA	NA	NA	NA	NA	NA		NA	NA	NA	163.27
ATAGDTHLGGEDFDNR	Unmodified	AT3G12580.1;AT3G09440.2;AT5G02500.1	AT3G09440.2 | Symbols: | Heat shock protein 70 (Hsp 70) family protein | chr3:2903434-2905632 REVERSE LENGTH=649;AT3G09440.1 | Symbols: | Heat shock protein 70 (Hsp 70) family protein | chr3:2903434-2905632 REVERSE LENGTH=649<DESCRIPT>AT3G12580.1 | Symbols: HSP70, ATHSP70 | heat shock protein 70 | chr3:3991487-3993689 REVERSE LENGTH=650<DESCRIPT>AT5G02500.1 | Symbols: HSC70-1, HSP70-1, AT-HSC70-1…	1.10547	0.628855405549549	FALSE	2	2	7.94139e-05	8.77896e-05	5.54139e-05	9.05446e-05	69.7786	103.138					55.546	30.739	83.106|92.866	94.544|69.01
ATAYQPMKPGK	Acetyl (Protein N-term),Oxidation (M),GlyGly (K)	AT5G62300.2	AT5G62300.2 | Symbols: | Ribosomal protein S10p/S20e family protein | chr5:25021388-25022235 REVERSE LENGTH=124;AT5G62300.1 | Symbols: | Ribosomal protein S10p/S20e family protein | chr5:25021388-25022235 REVERSE LENGTH=124;AT3G45030.1 | Symbols: | Ribo	1.34705	0.248829377900494	FALSE	2	2	0.0001763	0.000237486	3.12592e-05	3.70621e-07	17.7307	0.15606	ATAYQPMK(0.984)PGK(0.016)	ATAYQPMK(0.271)PGK(0.729)	ATAYQPMK(0.841)PGK(0.159)	ATAYQPMK(0.864)PGK(0.136)	111.95	74.127	114.89	35.295
ATAYQPMKPGK	Acetyl (Protein N-term),Oxidation (M)	AT5G62300.2	AT5G62300.2 | Symbols: | Ribosomal protein S10p/S20e family protein | chr5:25021388-25022235 REVERSE LENGTH=124;AT5G62300.1 | Symbols: | Ribosomal protein S10p/S20e family protein | chr5:25021388-25022235 REVERSE LENGTH=124;AT3G45030.1 | Symbols: | Ribo	1.65152	0.300324530716909	FALSE	2	2	1.66999e-05	2.75802e-05	6.86773e-06	7.9371e-06	41.1243	28.7782					51.346	60.436	69.825	71.501
ATAYQPMKPGKAGLEEPLEQIHK	Acetyl (Protein N-term),2 GlyGly (K)	AT5G62300.2	AT5G62300.2 | Symbols: | Ribosomal protein S10p/S20e family protein | chr5:25021388-25022235 REVERSE LENGTH=124;AT5G62300.1 | Symbols: | Ribosomal protein S10p/S20e family protein | chr5:25021388-25022235 REVERSE LENGTH=124;AT3G45030.1 | Symbols: | Ribo	NA	NA	APP	0	2	NA	3.8989e-05	NA	1.98763e-05	NA	50.9791	NA	NA	ATAYQPMK(1)PGK(1)AGLEEPLEQIHK	ATAYQPMK(0.999)PGK(0.986)AGLEEPLEQIHK(0.015)	NA	NA	65.454	40.137
ATAYQPMKPGKAGLEEPLEQIHK	Acetyl (Protein N-term),Oxidation (M),GlyGly (K)	AT5G62300.2	AT5G62300.2 | Symbols: | Ribosomal protein S10p/S20e family protein | chr5:25021388-25022235 REVERSE LENGTH=124;AT5G62300.1 | Symbols: | Ribosomal protein S10p/S20e family protein | chr5:25021388-25022235 REVERSE LENGTH=124;AT3G45030.1 | Symbols: | Ribo	1.0313	0.570642749019937	FALSE	2	2	0.00101596	0.00104776	0.00109387	0.000838827	107.668	80.0589	ATAYQPMK(0.216)PGK(0.784)AGLEEPLEQIHKATAYQPMK(0.026)PGK(0.974)AGLEEPLEQIHK	ATAYQPMK(0.035)PGK(0.965)AGLEEPLEQIHKATAYQPMK(0.498)PGK(0.498)AGLEEPLEQIHK(0.005)ATAYQPMK(0.453)PGK(0.453)AGLEEPLEQIHK(0.094)	ATAYQPMK(0.211)PGK(0.789)AGLEEPLEQIHKATAYQPMK(0.145)PGK(0.855)AGLEEPLEQIHK	ATAYQPMK(0.112)PGK(0.885)AGLEEPLEQIHK(0.003)ATAYQPMK(0.319)PGK(0.68)AGLEEPLEQIHK(0.002)	52.169	70.453|27.739	62.663|80.224	46.982|39.288
ATAYQPMKPGKAGLEEPLEQIHK	Acetyl (Protein N-term),GlyGly (K)	AT5G62300.2	AT5G62300.2 | Symbols: | Ribosomal protein S10p/S20e family protein | chr5:25021388-25022235 REVERSE LENGTH=124;AT5G62300.1 | Symbols: | Ribosomal protein S10p/S20e family protein | chr5:25021388-25022235 REVERSE LENGTH=124;AT3G45030.1 | Symbols: | Ribo	1.49133	0.578215602569018	FALSE	2	2	5.83042e-05	8.69507e-05	4.59698e-05	6.93261e-05	78.8447	79.7303	ATAYQPMK(0.083)PGK(0.891)AGLEEPLEQIHK(0.026)ATAYQPMK(0.159)PGK(0.84)AGLEEPLEQIHK(0.002)	ATAYQPMK(0.235)PGK(0.764)AGLEEPLEQIHK(0.002)ATAYQPMK(0.164)PGK(0.826)AGLEEPLEQIHK(0.009)	ATAYQPMK(0.151)PGK(0.848)AGLEEPLEQIHK(0.001)ATAYQPMK(0.027)PGK(0.973)AGLEEPLEQIHK	ATAYQPMK(0.103)PGK(0.883)AGLEEPLEQIHK(0.014)ATAYQPMK(0.106)PGK(0.891)AGLEEPLEQIHK(0.003)	86.357|95.957	72.771|47.155|10.838	66.467|90.35	52.169|47.392
ATAYQPMKPGKAGLEEPLEQIHK	Acetyl (Protein N-term),Oxidation (M),2 GlyGly (K)	AT5G62300.2	AT5G62300.2 | Symbols: | Ribosomal protein S10p/S20e family protein | chr5:25021388-25022235 REVERSE LENGTH=124;AT5G62300.1 | Symbols: | Ribosomal protein S10p/S20e family protein | chr5:25021388-25022235 REVERSE LENGTH=124;AT3G45030.1 | Symbols: | Ribo	1.83984	0.521692820694739	FALSE	2	2	0.000127963	0.000235432	0.000153285	0.000221448	119.788	94.0603	ATAYQPMK(1)PGK(0.999)AGLEEPLEQIHK(0.002)	ATAYQPMK(1)PGK(1)AGLEEPLEQIHKATAYQPMK(0.972)PGK(0.867)AGLEEPLEQIHK(0.16)	ATAYQPMK(1)PGK(1)AGLEEPLEQIHKATAYQPMK(1)PGK(1)AGLEEPLEQIHK	ATAYQPMK(0.998)PGK(0.997)AGLEEPLEQIHK(0.005)ATAYQPMK(0.998)PGK(0.989)AGLEEPLEQIHK(0.013)	35.546|54.223	54.235|47.392	51.777|94.463	45.011|60.765
ATDYFSDKNK	GlyGly (K)	AT1G70530.1	AT1G70530.1 | Symbols: CRK3 | cysteine-rich RLK (RECEPTOR-like protein kinase) 3 | chr1:26588750-26591379 REVERSE LENGTH=646	0.608696	NA	FALSE	1	2	3.19533e-05	1.94498e-05	NA	1.1529e-05	NA	59.2757	NA	ATDYFSDK(0.449)NK(0.551)	ATDYFSDK(0.402)NK(0.598)	ATDYFSDK(0.573)NK(0.427)ATDYFSDK(0.867)NK(0.133)	NA	35.652	85.676	33.039|52.482
ATESYEAAIK	Acetyl (Protein N-term)	AT1G70410.3	AT1G70410.3 | Symbols: ATBCA4, BCA4 | beta carbonic anhydrase 4 | chr1:26534167-26536505 REVERSE LENGTH=258;AT1G70410.1 | Symbols: ATBCA4, BCA4, CA4 | beta carbonic anhydrase 4 | chr1:26534167-26536505 REVERSE LENGTH=258;AT1G70410.2 | Symbols: ATBCA4, BCA4	1.04589	NA	FALSE	1	2	3.04094e-05	3.18048e-05	NA	2.97819e-08	NA	0.0936394		NA			32.999	NA	35.269	37.191
ATFDCLQK	Unmodified	AT1G59359.1;AT2G41840.1	AT1G59359.1 | Symbols: | Ribosomal protein S5 family protein | chr1:21842537-21843733 REVERSE LENGTH=284;AT1G58983.1 | Symbols: | Ribosomal protein S5 family protein | chr1:21806279-21807475 REVERSE LENGTH=284;AT1G58684.1 | Symbols: | Ribosomal protein <DESCRIPT>AT2G41840.1 | Symbols: | Ribosomal protein S5 family protein | chr2:17460016-17461398 REVERSE LENGTH=285	0.90945	NA	FALSE	1	1	0.000102799	9.34908e-05	NA	NA	NA	NA		NA		NA	88.942	NA	65.252	NA
ATGEFDPKYLIGTGGHGK	GlyGly (K)	AT4G08850.2	AT4G08850.2 | Symbols: | Leucine-rich repeat receptor-like protein kinase family protein | chr4:5637467-5640496 REVERSE LENGTH=1009;AT4G08850.1 | Symbols: | Leucine-rich repeat receptor-like protein kinase family protein | chr4:5636693-5640496 REVERSE LE	NA	NA	FALSE	1	0	2.7584e-05	NA	NA	NA	NA	NA	NA	ATGEFDPK(0.988)YLIGTGGHGK(0.012)	NA	NA	NA	22.653	NA	NA
ATGEFTKDENDANKLNR	GlyGly (K)	AT4G31490.1	AT4G31490.1 | Symbols: | Coatomer, beta subunit | chr4:15269460-15272693 FORWARD LENGTH=948;AT4G31480.2 | Symbols: | Coatomer, beta subunit | chr4:15264145-15267384 FORWARD LENGTH=948;AT4G31480.1 | Symbols: | Coatomer, beta subunit | chr4:15264145-15267	1.42866	NA	FALSE	1	2	7.09107e-05	0.000101307	NA	1.13713e-05	NA	11.2245	NA	ATGEFTK(0.041)DENDANK(0.959)LNR	ATGEFTKDENDANK(1)LNR	ATGEFTKDENDANK(1)LNR	NA	53.3	92.38	70.529
ATGQNNPFAKWDTSK	GlyGly (K)	AT5G49760.1	AT5G49760.1 | Symbols: | Leucine-rich repeat protein kinase family protein | chr5:20216679-20221052 FORWARD LENGTH=953	NA	NA	FALSE	0	1	NA	6.86296e-05	NA	NA	NA	NA	NA	NA	NA	ATGQNNPFAK(0.938)WDTSK(0.062)	NA	NA	NA	28.212
ATIGADFLTK	Unmodified	AT3G18820.1	AT3G18820.1 | Symbols: ATRABG3F, ATRAB7B, RAB71, RABG3F, RAB7B | RAB GTPase homolog G3F | chr3:6484266-6486005 FORWARD LENGTH=206;AT3G16100.1 | Symbols: ATRABG3C, ATRAB7D, RABG3c | RAB GTPase homolog G3C | chr3:5459270-5460556 FORWARD LENGTH=206;AT1G52280.	NA	NA	FALSE	0	1	NA	0.000156691	NA	NA	NA	NA	NA	NA		NA	NA	NA	81.338	NA
ATKTDDFAPFPVK	Acetyl (Protein N-term),GlyGly (K)	AT1G49960.1	AT1G49960.1 | Symbols: | Xanthine/uracil permease family protein | chr1:18498700-18501699 FORWARD LENGTH=526	1.79427	NA	FALSE	1	2	9.82298e-06	1.76251e-05	NA	1.0757e-07	NA	0.610321	NA	ATK(1)TDDFAPFPVK	ATK(1)TDDFAPFPVK	ATK(1)TDDFAPFPVK	NA	35.414	50.353	35.414
ATLEKAGEVAK	GlyGly (K)	AT1G08090.1	AT1G08090.1 | Symbols: ATNRT2:1, NRT2, NRT2;1AT, ACH1, LIN1, ATNRT2.1, NRT2.1, NRT2:1 | nitrate transporter 2:1 | chr1:2524139-2525920 FORWARD LENGTH=530	0.730056	0.410992051106665	FALSE	2	2	0.00341567	0.00249363	0.00160076	0.00101116	46.8651	40.5498	ATLEK(1)AGEVAKATLEK(1)AGEVAK	ATLEK(1)AGEVAKATLEK(1)AGEVAK	ATLEK(1)AGEVAKATLEK(1)AGEVAK	ATLEK(1)AGEVAKATLEK(1)AGEVAK	68.536|115.82	96.89|73.666	78.692|184.71	52.693|62.823
ATLEKAGEVAKDK	GlyGly (K)	AT1G08090.1	AT1G08090.1 | Symbols: ATNRT2:1, NRT2, NRT2;1AT, ACH1, LIN1, ATNRT2.1, NRT2.1, NRT2:1 | nitrate transporter 2:1 | chr1:2524139-2525920 FORWARD LENGTH=530	2.84246	NA	FALSE	1	2	3.49772e-05	9.94216e-05	NA	6.91703e-06	NA	6.95727	NA	ATLEK(1)AGEVAKDK	ATLEK(0.999)AGEVAK(0.001)DK	ATLEK(0.999)AGEVAK(0.001)DK	NA	70.488	74.769	61.212
ATLEKAGEVAKDKFGK	GlyGly (K)	AT1G08090.1	AT1G08090.1 | Symbols: ATNRT2:1, NRT2, NRT2;1AT, ACH1, LIN1, ATNRT2.1, NRT2.1, NRT2:1 | nitrate transporter 2:1 | chr1:2524139-2525920 FORWARD LENGTH=530	NA	NA	DISP	2	0	7.0584e-05	NA	2.34818e-05	NA	33.2678	NA	ATLEK(0.999)AGEVAK(0.001)DKFGK	ATLEK(0.995)AGEVAK(0.003)DK(0.001)FGK(0.001)	NA	NA	50.653	44.391	NA	NA
ATLIGLFEAGR	Unmodified	AT5G22740.1	AT5G22740.1 | Symbols: ATCSLA02, CSLA02, ATCSLA2, CSLA2 | cellulose synthase-like A02 | chr5:7555379-7559866 REVERSE LENGTH=534	NA	NA	FALSE	0	1	NA	1.26694e-05	NA	NA	NA	NA	NA	NA		NA	NA	NA	61.65	NA
ATLIKLYRERK	Phospho (STY)	AT3G63320.1	AT3G63320.1 | Symbols: | Protein phosphatase 2C family protein | chr3:23389838-23391556 REVERSE LENGTH=423	0.375522	0.472500848306197	FALSE	2	2	6.3429e-05	2.3819e-05	6.63966e-05	1.46522e-05	104.679	61.515					31.597|37.722	31.843	49.368	39.625
ATLMDLIDKK	GlyGly (K)	AT3G05150.1	AT3G05150.1 | Symbols: | Major facilitator superfamily protein | chr3:1440216-1443361 FORWARD LENGTH=470	NA	NA	FALSE	0	1	NA	3.23994e-05	NA	NA	NA	NA	NA	NA	ATLMDLIDK(0.469)K(0.531)	NA	NA	NA	30.872	NA
ATNDFGNQMELGESLGYINPKTLSPAKK	Oxidation (M),2 Phospho (STY)	AT5G25440.1	AT5G25440.1 | Symbols: | Protein kinase superfamily protein | chr5:8854975-8856722 REVERSE LENGTH=313	NA	NA	FALSE	1	0	1.3847e-05	NA	NA	NA	NA	NA	NA		NA	NA	NA	16.621	NA	NA
ATNNFSQKNFIGR	GlyGly (K)	AT1G11050.1	AT1G11050.1 | Symbols: | Protein kinase superfamily protein | chr1:3681892-3683769 FORWARD LENGTH=625	NA	NA	FALSE	1	0	4.64914e-05	NA	NA	NA	NA	NA	NA	ATNNFSQK(1)NFIGR	NA	NA	NA	50.207	NA	NA
ATNVLLDKELNPK	GlyGly (K)	AT3G14840.2	AT3G14840.2 | Symbols: | Leucine-rich repeat transmembrane protein kinase | chr3:4988271-4993891 FORWARD LENGTH=1020	1.04084	NA	FALSE	1	2	2.90018e-05	3.01862e-05	NA	4.83153e-06	NA	16.0058	NA	ATNVLLDK(0.859)ELNPK(0.141)	ATNVLLDK(0.914)ELNPK(0.086)	ATNVLLDK(0.907)ELNPK(0.093)	NA	26.435	29.355	39.82
ATQGIYPLQNVFIR	Unmodified	AT3G04840.1;AT4G34670.1	AT3G04840.1 | Symbols: | Ribosomal protein S3Ae | chr3:1329751-1331418 FORWARD LENGTH=262<DESCRIPT>AT4G34670.1 | Symbols: | Ribosomal protein S3Ae | chr4:16548724-16550222 FORWARD LENGTH=262	1.06151	0.525229509475474	FALSE	2	2	6.17139e-05	6.55099e-05	6.20964e-05	2.72603e-05	100.62	41.6124					140.78|54.276	123.96|45.347	148.32|63.181	143.96|59.227
ATQISKK	Acetyl (Protein N-term),GlyGly (K)	AT2G31610.1;AT5G35530.1	AT2G31610.1 | Symbols: | Ribosomal protein S3 family protein | chr2:13450384-13451669 FORWARD LENGTH=250<DESCRIPT>AT5G35530.1 | Symbols: | Ribosomal protein S3 family protein | chr5:13710355-13712192 REVERSE LENGTH=248	NA	NA	FALSE	0	1	NA	4.02721e-05	NA	NA	NA	NA	NA	NA	NA	ATQISK(0.4)K(0.6)	NA	NA	NA	53.554
ATRPPLQSTEPYSR	Unmodified	AT4G21150.2	AT4G21150.2 | Symbols: HAP6 | ribophorin II (RPN2) family protein | chr4:11278649-11283599 FORWARD LENGTH=678;AT4G21150.3 | Symbols: HAP6 | ribophorin II (RPN2) family protein | chr4:11278646-11283599 FORWARD LENGTH=691;AT4G21150.1 | Symbols: HAP6 | riboph	0.784879	NA	FALSE	1	2	8.85621e-05	6.95106e-05	NA	5.8798e-06	NA	8.45886		NA			73.834	NA	108.58	73.022
ATSDLKNTNVR	GlyGly (K)	AT3G09740.1	AT3G09740.1 | Symbols: SYP71, ATSYP71 | syntaxin of plants 71 | chr3:2989615-2991354 FORWARD LENGTH=266	NA	NA	FALSE	0	1	NA	1.09407e-05	NA	NA	NA	NA	NA	NA	ATSDLK(1)NTNVR	NA	NA	NA	85.731	NA
AVAGAGVLSGYDK	Unmodified	AT3G08580.1	AT3G08580.1 | Symbols: AAC1 | ADP/ATP carrier 1 | chr3:2605706-2607030 REVERSE LENGTH=381;AT3G08580.2 | Symbols: AAC1 | ADP/ATP carrier 1 | chr3:2605706-2607030 REVERSE LENGTH=381	5.49361	0.245557738953723	FALSE	2	2	5.1868e-05	0.000284942	2.04682e-05	0.000244564	39.4622	85.8293					84.658	49.5	141.95	116.77
AVAGAGVLSGYDKLQLIVFGKK	Unmodified	AT3G08580.1	AT3G08580.1 | Symbols: AAC1 | ADP/ATP carrier 1 | chr3:2605706-2607030 REVERSE LENGTH=381;AT3G08580.2 | Symbols: AAC1 | ADP/ATP carrier 1 | chr3:2605706-2607030 REVERSE LENGTH=381	1.33939	0.640204445300426	FALSE	2	2	4.6677e-05	6.25187e-05	3.76897e-05	4.64916e-05	80.7459	74.3643					44.238|73.294	80.975|63.857	79.511|66.644	66.386|35.329
AVANQVVDNYYRPDLK	Unmodified	AT2G19730.3	AT2G19730.3 | Symbols: | Ribosomal L28e protein family | chr2:8511752-8512995 FORWARD LENGTH=143;AT2G19730.2 | Symbols: | Ribosomal L28e protein family | chr2:8511752-8512995 FORWARD LENGTH=143;AT2G19730.1 | Symbols: | Ribosomal L28e protein family | ch	0.888066	NA	FALSE	2	1	0.000101616	9.02417e-05	9.72593e-05	NA	95.7126	NA			NA		111.43	79.771	NA	61.097
AVANQVVDNYYRPDLKK	GlyGly (K)	AT2G19730.3	AT2G19730.3 | Symbols: | Ribosomal L28e protein family | chr2:8511752-8512995 FORWARD LENGTH=143;AT2G19730.2 | Symbols: | Ribosomal L28e protein family | chr2:8511752-8512995 FORWARD LENGTH=143;AT2G19730.1 | Symbols: | Ribosomal L28e protein family | ch	0.806285	0.48337933817036	FALSE	2	2	0.000126177	0.000101735	5.21609e-05	6.2852e-05	41.3394	61.7803	AVANQVVDNYYRPDLK(0.465)K(0.535)AVANQVVDNYYRPDLK(0.5)K(0.5)	AVANQVVDNYYRPDLK(0.718)K(0.282)AVANQVVDNYYRPDLK(0.5)K(0.5)	AVANQVVDNYYRPDLK(0.774)K(0.226)AVANQVVDNYYRPDLK(0.466)K(0.534)	AVANQVVDNYYRPDLK(0.776)K(0.224)AVANQVVDNYYRPDLK(0.468)K(0.532)	51.606|42.338	NA	NA	NA
AVANQVVDNYYRPDLKK	Unmodified	AT2G19730.3	AT2G19730.3 | Symbols: | Ribosomal L28e protein family | chr2:8511752-8512995 FORWARD LENGTH=143;AT2G19730.2 | Symbols: | Ribosomal L28e protein family | chr2:8511752-8512995 FORWARD LENGTH=143;AT2G19730.1 | Symbols: | Ribosomal L28e protein family | ch	NA	NA	FALSE	1	0	6.3659e-05	NA	3.56525e-05	NA	56.0055	NA		NA	NA	NA	59.862|52.172	35.473|40.856	28.166|50.053	34.485|51.695
AVDEAILYLGK	Unmodified	AT5G44020.1	AT5G44020.1 | Symbols: | HAD superfamily, subfamily IIIB acid phosphatase | chr5:17712433-17714046 FORWARD LENGTH=272	0.788679	NA	FALSE	2	1	6.81722e-05	5.3766e-05	6.08603e-05	NA	89.2743	NA			NA		85.731	58.981	NA	67.897
AVDKDELTVEER	GlyGly (K)	AT4G09000.1	AT4G09000.1 | Symbols: GRF1, GF14 CHI | general regulatory factor 1 | chr4:5775387-5777157 FORWARD LENGTH=267;AT4G09000.2 | Symbols: GRF1, GF14 CHI | general regulatory factor 1 | chr4:5775387-5777157 FORWARD LENGTH=318	NA	NA	APP	0	2	NA	2.01473e-05	NA	2.95632e-06	NA	14.6735	NA	NA	AVDK(1)DELTVEER	AVDK(1)DELTVEER	NA	NA	45.79	52.555
AVDLIESR	Unmodified	AT1G35580.2	AT1G35580.2 | Symbols: CINV1 | cytosolic invertase 1 | chr1:13122460-13124808 REVERSE LENGTH=551;AT1G35580.1 | Symbols: CINV1 | cytosolic invertase 1 | chr1:13122460-13124808 REVERSE LENGTH=551;AT1G35580.3 | Symbols: CINV1 | cytosolic invertase 1 | chr1:13	NA	NA	FALSE	1	0	3.95714e-05	NA	NA	NA	NA	NA		NA	NA	NA	63.565	NA	NA	NA
AVDLINVDDEDYSKISR	GlyGly (K)	AT1G34050.1	AT1G34050.1 | Symbols: | Ankyrin repeat family protein | chr1:12393495-12396006 FORWARD LENGTH=573	NA	NA	FALSE	0	1	NA	2.16806e-05	NA	NA	NA	NA	NA	NA	AVDLINVDDEDYSK(1)ISR	NA	NA	NA	74.786	NA
AVDLSGGSISAEK	Unmodified	AT1G20330.1	AT1G20330.1 | Symbols: SMT2, CVP1, FRL1 | sterol methyltransferase 2 | chr1:7038968-7040053 REVERSE LENGTH=361	NA	NA	FALSE	1	0	2.61041e-05	NA	NA	NA	NA	NA		NA	NA	NA	56.359	NA	NA	NA
AVDSLVPIGR	Unmodified	AT2G07698.1	AT2G07698.1 | Symbols: | ATPase, F1 complex, alpha subunit protein | chr2:3361474-3364028 FORWARD LENGTH=777;ATMG01190.1 | Symbols: ATP1 | ATP synthase subunit 1 | chrM:302166-303689 REVERSE LENGTH=507	2.23453	0.360820468915985	FALSE	2	2	0.000197966	0.000442361	0.000161085	0.000104106	81.3698	23.5341					93.429	87.696	101.54	105.14
AVDVTKLDGEER	GlyGly (K)	AT1G15210.1	AT1G15210.1 | Symbols: PDR7, ATPDR7 | pleiotropic drug resistance 7 | chr1:5231552-5236573 REVERSE LENGTH=1442	1.56752	0.558430912792571	FALSE	2	2	0.000162628	0.000254922	0.000145845	0.00021506	89.6807	84.3628	AVDVTK(1)LDGEERAVDVTK(1)LDGEER	AVDVTK(1)LDGEERAVDVTK(1)LDGEER	AVDVTK(1)LDGEERAVDVTK(1)LDGEER	AVDVTK(1)LDGEERAVDVTK(1)LDGEER	73.067|81.494	66.498|108.67	97.456|99.531	72.089|98.249
AVDVTKLDGEERQK	GlyGly (K)	AT1G15210.1	AT1G15210.1 | Symbols: PDR7, ATPDR7 | pleiotropic drug resistance 7 | chr1:5231552-5236573 REVERSE LENGTH=1442	NA	NA	FALSE	1	0	3.45066e-05	NA	2.58603e-06	NA	7.49431	NA	AVDVTK(0.996)LDGEERQK(0.004)AVDVTK(0.999)LDGEERQK(0.001)	NA	NA	NA	66.533|41.092	NA	NA	NA
AVEEGYDISK	Unmodified	AT5G58070.1	AT5G58070.1 | Symbols: ATTIL, TIL | temperature-induced lipocalin | chr5:23500512-23501156 REVERSE LENGTH=186	1.1649	NA	FALSE	1	2	3.81594e-05	4.44518e-05	NA	4.85433e-06	NA	10.9205		NA			56.258	NA	85.731	98.033
AVEFAFR	Unmodified	AT3G11130.1;AT3G08530.1	AT3G08530.1 | Symbols: | Clathrin, heavy chain | chr3:2587171-2595411 REVERSE LENGTH=1703<DESCRIPT>AT3G11130.1 | Symbols: | Clathrin, heavy chain | chr3:3482575-3491667 REVERSE LENGTH=1705	NA	NA	FALSE	0	1	NA	6.69912e-05	NA	NA	NA	NA	NA	NA		NA	NA	NA	80.377	NA
AVEKYQETTK	GlyGly (K)	AT2G05170.1	AT2G05170.1 | Symbols: ATVPS11, VPS11 | vacuolar protein sorting 11 | chr2:1870020-1873278 FORWARD LENGTH=932	NA	NA	APP	0	2	NA	1.44631e-05	NA	6.78358e-06	NA	46.9025	NA	NA	AVEK(1)YQETTKAVEK(0.998)YQETTK(0.002)	AVEK(0.998)YQETTK(0.002)	NA	NA	40.496|57.96	33.875
AVENSPFLEK	Unmodified	AT5G56010.1;AT5G56030.1	AT5G56010.1 | Symbols: HSP81-3, Hsp81.3, AtHsp90-3, AtHsp90.3 | heat shock protein 81-3 | chr5:22681410-22683911 FORWARD LENGTH=699;AT5G56000.1 | Symbols: Hsp81.4, AtHsp90.4 | HEAT SHOCK PROTEIN 81.4 | chr5:22677602-22680067 REVERSE LENGTH=699<DESCRIPT>AT5G56030.1 | Symbols: HSP81-2, ERD8, HSP90.2, AtHsp90.2 | heat shock protein 81-2 | chr5:22686923-22689433 FORWARD LENGTH=699;AT5G56030.2 | Symbo…	NA	NA	FALSE	0	1	NA	0.000110681	NA	NA	NA	NA	NA	NA		NA	NA	NA	63.534	NA
AVFGEVYPDPVR	Unmodified	AT1G50200.2	AT1G50200.2 | Symbols: ALATS | Alanyl-tRNA synthetase | chr1:18591429-18598167 REVERSE LENGTH=963;AT1G50200.1 | Symbols: ALATS, ACD | Alanyl-tRNA synthetase | chr1:18591429-18598311 REVERSE LENGTH=1003	NA	NA	FALSE	0	1	NA	1.49378e-05	NA	NA	NA	NA	NA	NA		NA	NA	NA	74.162	NA
AVFLPDNSDFMIFNHR	Oxidation (M)	AT5G03345.2	AT5G03345.2 | Symbols: | FUNCTIONS IN: molecular_function unknown; INVOLVED IN: biological_process unknown; LOCATED IN: endomembrane system; EXPRESSED IN: 24 plant structures; EXPRESSED DURING: 15 growth stages; CONTAINS InterPro DOMAIN/s: Magnesium trans	0.904416	NA	FALSE	1	2	2.29056e-05	2.07162e-05	NA	1.21387e-06	NA	5.85953		NA			73.887	NA	72.898	66.285
AVFPEDLKVSEK	GlyGly (K)	AT4G30560.2	AT4G30560.2 | Symbols: CNGC9 | cyclic nucleotide gated channel 9 | chr4:14926974-14929455 REVERSE LENGTH=707;AT4G30560.1 | Symbols: ATCNGC9, CNGC9 | cyclic nucleotide gated channel 9 | chr4:14926974-14929681 REVERSE LENGTH=733;AT5G57940.3 | Symbols: ATCNGC	NA	NA	FALSE	0	1	NA	5.77994e-05	NA	NA	NA	NA	NA	NA	AVFPEDLK(0.888)VSEK(0.112)	NA	NA	NA	38.189	NA
AVFVDLEPTVIDEVR	Unmodified	AT5G19770.1;AT4G14960.2	AT4G14960.2 | Symbols: TUA6 | Tubulin/FtsZ family protein | chr4:8548769-8550319 REVERSE LENGTH=450;AT1G50010.1 | Symbols: TUA2 | tubulin alpha-2 chain | chr1:18517737-18519729 FORWARD LENGTH=450;AT1G04820.1 | Symbols: TUA4, TOR2 | tubulin alpha-4 chain | <DESCRIPT>AT5G19770.1 | Symbols: TUA3 | tubulin alpha-3 | chr5:6682761-6684474 REVERSE LENGTH=450;AT5G19780.1 | Symbols: TUA5 | tubulin alpha-5…	1.10579	0.519726582059677	FALSE	2	2	3.95823e-05	4.37696e-05	2.09458e-05	6.12756e-06	52.917	13.9996					115.29|101.62	75.819|51.643	174.77|54.598	150.06|46.964
AVFYIVMQCLGAICGAGVVK	Unmodified	AT1G01620.1	AT1G01620.1 | Symbols: PIP1C, TMP-B, PIP1;3 | plasma membrane intrinsic protein 1C | chr1:225986-227176 REVERSE LENGTH=286;AT1G01620.2 | Symbols: PIP1C, TMP-B, PIP1;3 | plasma membrane intrinsic protein 1C | chr1:225986-226960 REVERSE LENGTH=214;AT4G00430.	NA	NA	FALSE	0	1	NA	5.39695e-05	NA	NA	NA	NA	NA	NA	NA		NA	NA	NA	66.335
AVGGEGFKGSLVDWVK	GlyGly (K)	AT3G28450.1	AT3G28450.1 | Symbols: | Leucine-rich repeat protein kinase family protein | chr3:10667359-10669176 FORWARD LENGTH=605	1.60087	0.376663434651057	FALSE	2	2	0.000140001	0.000224124	0.000112317	4.69159e-05	80.2258	20.9331	AVGGEGFK(1)GSLVDWVKAVGGEGFK(0.999)GSLVDWVK(0.001)	AVGGEGFK(1)GSLVDWVK	AVGGEGFK(1)GSLVDWVK	AVGGEGFK(1)GSLVDWVK	51.888|42.041	86.378	76.151	65.172
AVGTMLSHEVTKR	Oxidation (M),Phospho (STY)	AT5G53460.3	AT5G53460.3 | Symbols: GLT1 | NADH-dependent glutamate synthase 1 | chr5:21700518-21709629 FORWARD LENGTH=2208;AT5G53460.2 | Symbols: GLT1 | NADH-dependent glutamate synthase 1 | chr5:21700518-21709629 FORWARD LENGTH=2208;AT5G53460.1 | Symbols: GLT1 | NADH	NA	NA	FALSE	1	0	2.42369e-05	NA	NA	NA	NA	NA		NA	NA	NA	28.013	NA	NA	NA
AVIAETGEEVEVDELKTNTVIAVK	GlyGly (K)	AT4G30110.1	AT4G30110.1 | Symbols: HMA2, ATHMA2 | heavy metal atpase 2 | chr4:14720253-14724577 REVERSE LENGTH=951	NA	NA	FALSE	0	1	NA	8.18471e-06	NA	NA	NA	NA	NA	NA	NA	AVIAETGEEVEVDELK(0.853)TNTVIAVK(0.147)	NA	NA	NA	26.84
AVIELENYGLPFSR	Unmodified	AT5G66760.1	AT5G66760.1 | Symbols: SDH1-1 | succinate dehydrogenase 1-1 | chr5:26653776-26657224 FORWARD LENGTH=634;AT2G18450.1 | Symbols: SDH1-2 | succinate dehydrogenase 1-2 | chr2:7997510-8000801 REVERSE LENGTH=632	1.38188	0.591014757339615	FALSE	2	2	4.91865e-05	6.79697e-05	4.34644e-05	2.18076e-05	88.3666	32.0842					143.97	74.76	136.96	160.15
AVLIDLYSK	Unmodified	AT5G52840.1	AT5G52840.1 | Symbols: | NADH-ubiquinone oxidoreductase-related | chr5:21413718-21414794 FORWARD LENGTH=169	1.34715	NA	FALSE	1	1	6.43591e-05	8.67017e-05	NA	NA	NA	NA		NA		NA	51.066	NA	69.423	NA
AVLIGINYPGTK	Unmodified	AT1G79340.1	AT1G79340.1 | Symbols: AtMC4, MC4 | metacaspase 4 | chr1:29842849-29844368 FORWARD LENGTH=418;AT1G79330.1 | Symbols: AMC6, ATMCP2B, ATMC5, MC5 | metacaspase 5 | chr1:29838722-29840137 FORWARD LENGTH=410	NA	NA	FALSE	0	1	NA	2.30965e-05	NA	NA	NA	NA	NA	NA		NA	NA	NA	53.756	NA
AVLPKEVEAAR	GlyGly (K)	AT3G53260.1	AT3G53260.1 | Symbols: PAL2, ATPAL2 | phenylalanine ammonia-lyase 2 | chr3:19744256-19746619 REVERSE LENGTH=717;AT2G37040.1 | Symbols: PAL1, ATPAL1 | PHE ammonia lyase 1 | chr2:15557602-15560237 REVERSE LENGTH=725	1.21659	NA	FALSE	1	2	5.99155e-05	7.28929e-05	NA	5.96286e-05	NA	81.803	AVLPK(1)EVEAAR	NA	AVLPK(1)EVEAARAVLPK(1)EVEAAR	AVLPK(1)EVEAAR	45.915	NA	50.354|77.677	84.213
AVMFTEDEDIVKWVK	Oxidation (M),GlyGly (K)	AT1G75640.1	AT1G75640.1 | Symbols: | Leucine-rich receptor-like protein kinase family protein | chr1:28403600-28407022 REVERSE LENGTH=1140	1.2439	NA	FALSE	1	2	1.20138e-05	1.4944e-05	NA	1.35438e-06	NA	9.063	NA	AVMFTEDEDIVK(0.928)WVK(0.072)	AVMFTEDEDIVK(0.943)WVK(0.057)	AVMFTEDEDIVK(0.875)WVK(0.125)	NA	29.937	30.998	27.029
AVNALEQHIK	Unmodified	AT5G15650.1;AT3G02230.1	AT3G02230.1 | Symbols: RGP1, ATRGP1 | reversibly glycosylated polypeptide 1 | chr3:415463-417304 FORWARD LENGTH=357<DESCRIPT>AT5G15650.1 | Symbols: RGP2, ATRGP2 | reversibly glycosylated polypeptide 2 | chr5:5092203-5094093 FORWARD LENGTH=360	NA	NA	FALSE	0	1	NA	2.33889e-05	NA	NA	NA	NA	NA	NA		NA	NA	NA	54.416	NA
AVQNNKPVDLQDLFLR	GlyGly (K)	AT5G58860.1	AT5G58860.1 | Symbols: CYP86A1, CYP86 | cytochrome P450, family 86, subfamily A, polypeptide 1 | chr5:23765999-23767997 REVERSE LENGTH=513	1.04959	0.692506925972002	FALSE	2	2	1.80902e-05	1.89873e-05	3.20942e-07	2.29039e-06	1.77412	12.0628	AVQNNK(1)PVDLQDLFLR	AVQNNK(1)PVDLQDLFLR	AVQNNK(1)PVDLQDLFLR	AVQNNK(1)PVDLQDLFLR	74.789	62.378	65.172	55.213
AVSAIVYVVDAADPDNLSVSK	Unmodified	AT3G49870.1	AT3G49870.1 | Symbols: ATARLA1C, ARLA1C | ADP-ribosylation factor-like A1C | chr3:18492674-18494021 REVERSE LENGTH=184	NA	NA	FALSE	1	0	2.13193e-05	NA	NA	NA	NA	NA		NA	NA	NA	48.053	NA	NA	NA
AVSATKVITEGEDQA	GlyGly (K)	AT1G59359.1	AT1G59359.1 | Symbols: | Ribosomal protein S5 family protein | chr1:21842537-21843733 REVERSE LENGTH=284;AT1G58983.1 | Symbols: | Ribosomal protein S5 family protein | chr1:21806279-21807475 REVERSE LENGTH=284;AT1G58684.1 | Symbols: | Ribosomal protein	0.490147	NA	FALSE	2	1	4.85073e-05	2.37757e-05	1.25367e-05	NA	25.845	NA	AVSATK(1)VITEGEDQA	AVSATK(1)VITEGEDQA	NA	AVSATK(1)VITEGEDQA	57.532	62.466	NA	49.35
AVSEASSSFGAGYVAGPVTFIFEK	Unmodified	AT4G20260.3	AT4G20260.3 | Symbols: ATPCAP1, PCAP1 | plasma-membrane associated cation-binding protein 1 | chr4:10941593-10943227 FORWARD LENGTH=225;AT4G20260.2 | Symbols: ATPCAP1, PCAP1 | plasma-membrane associated cation-binding protein 1 | chr4:10941593-10943227 FOR	0.820624	NA	FALSE	1	1	3.7069e-05	3.04197e-05	NA	NA	NA	NA		NA	NA		36.935	NA	NA	43.888
AVSKEEGQQFAKEHGLLFLEASAR	GlyGly (K)	AT4G35860.1	AT4G35860.1 | Symbols: ATRABB1B, ATGB2, ATRAB2C, GB2 | GTP-binding 2 | chr4:16987118-16988839 REVERSE LENGTH=211;AT4G35860.2 | Symbols: ATRABB1B, ATGB2, ATRAB2C, GB2 | GTP-binding 2 | chr4:16987118-16988587 REVERSE LENGTH=165	NA	NA	FALSE	1	0	8.75808e-06	NA	NA	NA	NA	NA	NA	AVSK(0.051)EEGQQFAK(0.949)EHGLLFLEASAR	NA	NA	NA	24.351	NA	NA
AVSTEEGEQFAK	Unmodified	AT4G17170.1	AT4G17170.1 | Symbols: AT-RAB2, ATRABB1C, ATRAB2A, RAB2A, RABB1C, ATRAB-B1B, RAB-B1B | RAB GTPase homolog B1C | chr4:9644908-9646220 REVERSE LENGTH=211	NA	NA	APP	0	2	NA	1.98893e-05	NA	5.86137e-06	NA	29.47	NA	NA			NA	NA	97.565	94.692
AVTKFTSS	GlyGly (K)	AT3G09480.1	AT3G09480.1 | Symbols: | Histone superfamily protein | chr3:2914890-2915270 REVERSE LENGTH=126;AT5G02570.1 | Symbols: | Histone superfamily protein | chr5:576742-577140 REVERSE LENGTH=132;AT5G22880.1 | Symbols: H2B, HTB2 | histone B2 | chr5:7652130-76525	1.15821	0.567632661565556	FALSE	2	2	0.00800788	0.0092748	0.000954969	0.00219343	11.9254	23.6494	AVTK(1)FTSS	AVTK(1)FTSS	AVTK(1)FTSS	AVTK(1)FTSS	86.086	95.541	88.029	56.122
AVTLIFHVFFPSER	Unmodified	AT1G07000.1	AT1G07000.1 | Symbols: ATEXO70B2, EXO70B2 | exocyst subunit exo70 family protein B2 | chr1:2150398-2152305 REVERSE LENGTH=599	2.17955	0.132278821443381	FALSE	2	2	2.15988e-05	4.70758e-05	6.92753e-06	7.44692e-06	32.0736	15.819					32.275	48.704	55.213	55.841
AVTSLLDTVFR	2 Phospho (STY)	AT4G11890.1	AT4G11890.1 | Symbols: | Protein kinase superfamily protein | chr4:7148269-7149772 FORWARD LENGTH=351;AT4G11890.2 | Symbols: | Protein kinase superfamily protein | chr4:7148269-7149772 FORWARD LENGTH=352;AT4G11890.3 | Symbols: | Protein kinase superfami	NA	NA	FALSE	0	1	NA	3.02032e-05	NA	NA	NA	NA	NA	NA	NA		NA	NA	NA	35.541
AVVDLEDKIR	Unmodified	AT3G47200.2	AT3G47200.2 | Symbols: | Plant protein of unknown function (DUF247) | chr3:17377658-17379088 REVERSE LENGTH=476;AT3G47200.1 | Symbols: | Plant protein of unknown function (DUF247) | chr3:17377658-17379088 REVERSE LENGTH=476	NA	NA	APP	0	2	NA	3.64598e-05	NA	8.0308e-06	NA	22.0265	NA	NA			NA	NA	34.773	34.773
AVVIYVPFR	Unmodified	AT3G02560.2;AT5G16130.1	AT3G02560.2 | Symbols: | Ribosomal protein S7e family protein | chr3:542341-543168 FORWARD LENGTH=191;AT3G02560.1 | Symbols: | Ribosomal protein S7e family protein | chr3:542341-543168 FORWARD LENGTH=191<DESCRIPT>AT5G16130.1 | Symbols: | Ribosomal protein S7e family protein | chr5:5268984-5269912 FORWARD LENGTH=190	1.97834	0.201753335953948	FALSE	2	2	6.21158e-05	0.000122886	2.51052e-05	3.10992e-05	40.4168	25.3074					83.614	83.614	93.262	95.62
AVVSKFIESYVLWK	Phospho (STY),2 GlyGly (K)	AT1G19250.1	AT1G19250.1 | Symbols: FMO1 | flavin-dependent monooxygenase 1 | chr1:6650656-6653053 REVERSE LENGTH=530;AT5G45180.1 | Symbols: | Flavin-binding monooxygenase family protein | chr5:18274179-18276586 REVERSE LENGTH=459	NA	NA	FALSE	1	0	1.49008e-05	NA	NA	NA	NA	NA	NA	AVVSK(1)FIESYVLWK(1)	NA	NA	NA	19.839	NA	NA
AWASLFDNR	Unmodified	AT2G18960.1	AT2G18960.1 | Symbols: AHA1, PMA, OST2, HA1 | H(+)-ATPase 1 | chr2:8221858-8227268 FORWARD LENGTH=949	3.13208	NA	FALSE	1	2	1.30305e-05	4.08126e-05	NA	1.36841e-05	NA	33.5292	NA				NA	70.919	109.86	60.59
AWLNLFENK	GlyGly (K)	AT4G30190.1	AT4G30190.1 | Symbols: AHA2, PMA2, HA2 | H(+)-ATPase 2 | chr4:14770820-14775920 REVERSE LENGTH=948;AT4G30190.2 | Symbols: HA2 | H(+)-ATPase 2 | chr4:14770820-14775920 REVERSE LENGTH=981	NA	NA	APP	0	2	NA	5.05109e-05	NA	2.9551e-05	NA	58.5042	NA	NA	AWLNLFENK(1)	AWLNLFENK(1)	NA	NA	174.27	150.84
AWLNLFENK	Unmodified	AT4G30190.1	AT4G30190.1 | Symbols: AHA2, PMA2, HA2 | H(+)-ATPase 2 | chr4:14770820-14775920 REVERSE LENGTH=948;AT4G30190.2 | Symbols: HA2 | H(+)-ATPase 2 | chr4:14770820-14775920 REVERSE LENGTH=981	1.51181	0.508909636131496	FALSE	2	2	8.24677e-05	0.000124676	4.75148e-05	5.86016e-05	57.6163	47.0032					107.19	90.37	119.29	73.248
AYAVDAIGHEVAYGQSTDDAK	Unmodified	AT5G50200.3	AT5G50200.3 | Symbols: WR3 | nitrate transmembrane transporters | chr5:20436308-20437535 FORWARD LENGTH=210;AT5G50200.2 | Symbols: WR3 | nitrate transmembrane transporters | chr5:20436612-20437535 FORWARD LENGTH=210;AT5G50200.1 | Symbols: WR3, ATNRT3.1, NR	2.53207	0.286748996629036	FALSE	2	2	2.74138e-05	6.94137e-05	2.00173e-05	2.38931e-05	73.019	34.4214					106.03	52.298	106.03	97.488
AYAVDAIGHEVAYGQSTDDAKK	Unmodified	AT5G50200.3	AT5G50200.3 | Symbols: WR3 | nitrate transmembrane transporters | chr5:20436308-20437535 FORWARD LENGTH=210;AT5G50200.2 | Symbols: WR3 | nitrate transmembrane transporters | chr5:20436612-20437535 FORWARD LENGTH=210;AT5G50200.1 | Symbols: WR3, ATNRT3.1, NR	1.39733	0.452571730588397	FALSE	2	2	5.5182e-05	7.71073e-05	4.18159e-05	4.58988e-05	75.7782	59.5259					28.813|36.166	54.117|22.996	96.016|47.392	72.883
AYEPMKPTK	Acetyl (Protein N-term),Oxidation (M),GlyGly (K)	AT3G47370.3	AT3G47370.3 | Symbols: | Ribosomal protein S10p/S20e family protein | chr3:17453671-17454437 REVERSE LENGTH=122;AT3G47370.2 | Symbols: | Ribosomal protein S10p/S20e family protein | chr3:17453671-17454437 REVERSE LENGTH=122;AT3G47370.1 | Symbols: | Ribo	1.49616	0.0559649612184708	FALSE	2	2	0.000106732	0.000159689	9.37524e-06	1.66856e-05	8.78388	10.4488	AYEPMK(0.769)PTK(0.231)	AYEPMK(0.787)PTK(0.213)	AYEPMK(0.731)PTK(0.269)	AYEPMK(0.845)PTK(0.155)	39.022	24.776	76.827	39.305
AYEPMKPTKAGLEAPLEQIHK	Acetyl (Protein N-term),Oxidation (M),GlyGly (K)	AT3G47370.3	AT3G47370.3 | Symbols: | Ribosomal protein S10p/S20e family protein | chr3:17453671-17454437 REVERSE LENGTH=122;AT3G47370.2 | Symbols: | Ribosomal protein S10p/S20e family protein | chr3:17453671-17454437 REVERSE LENGTH=122;AT3G47370.1 | Symbols: | Ribo	0.635844	0.509703057578779	FALSE	2	2	0.000170286	0.000108275	0.000122394	8.41682e-05	71.8759	77.7355	AYEPMK(0.216)PTK(0.784)AGLEAPLEQIHKAYEPMK(0.102)PTK(0.898)AGLEAPLEQIHK	AYEPMK(0.498)PTK(0.498)AGLEAPLEQIHK(0.003)AYEPMK(0.5)PTK(0.5)AGLEAPLEQIHK	AYEPMK(0.148)PTK(0.852)AGLEAPLEQIHK	AYEPMK(0.5)PTK(0.5)AGLEAPLEQIHKAYEPMK(0.5)PTK(0.5)AGLEAPLEQIHK	54.225|56.149	24.548|50.425	57.482	36.679|48.824
AYEPMKPTKAGLEAPLEQIHK	Oxidation (M),Phospho (STY),GlyGly (K)	AT3G47370.3	AT3G47370.3 | Symbols: | Ribosomal protein S10p/S20e family protein | chr3:17453671-17454437 REVERSE LENGTH=122;AT3G47370.2 | Symbols: | Ribosomal protein S10p/S20e family protein | chr3:17453671-17454437 REVERSE LENGTH=122;AT3G47370.1 | Symbols: | Ribo	NA	NA	FALSE	1	0	1.17542e-05	NA	NA	NA	NA	NA	AYEPMK(0.703)PTK(0.291)AGLEAPLEQIHK(0.006)	NA	NA	NA	22.902	NA	NA	NA
AYEPMKPTKAGLEAPLEQIHK	Acetyl (Protein N-term),GlyGly (K)	AT3G47370.3	AT3G47370.3 | Symbols: | Ribosomal protein S10p/S20e family protein | chr3:17453671-17454437 REVERSE LENGTH=122;AT3G47370.2 | Symbols: | Ribosomal protein S10p/S20e family protein | chr3:17453671-17454437 REVERSE LENGTH=122;AT3G47370.1 | Symbols: | Ribo	NA	NA	FALSE	1	0	1.78653e-05	NA	NA	NA	NA	NA	NA	AYEPMK(0.197)PTK(0.722)AGLEAPLEQIHK(0.081)	NA	NA	NA	17.595	NA	NA
AYEPMKPTKAGLEAPLEQIHK	Acetyl (Protein N-term),Oxidation (M),2 GlyGly (K)	AT3G47370.3	AT3G47370.3 | Symbols: | Ribosomal protein S10p/S20e family protein | chr3:17453671-17454437 REVERSE LENGTH=122;AT3G47370.2 | Symbols: | Ribosomal protein S10p/S20e family protein | chr3:17453671-17454437 REVERSE LENGTH=122;AT3G47370.1 | Symbols: | Ribo	NA	NA	FALSE	1	0	9.91778e-06	NA	NA	NA	NA	NA	NA	AYEPMK(0.954)PTK(0.954)AGLEAPLEQIHK(0.093)	NA	NA	NA	20.814	NA	NA
AYIPHSLSSHKPEEHEFK	GlyGly (K)	AT1G30360.1	AT1G30360.1 | Symbols: ERD4 | Early-responsive to dehydration stress protein (ERD4) | chr1:10715892-10718799 FORWARD LENGTH=724	0.735922	0.396402498190183	FALSE	1	2	3.37706e-05	2.48525e-05	7.82418e-06	1.93771e-05	23.1686	77.9684	NA	AYIPHSLSSHK(0.745)PEEHEFK(0.255)AYIPHSLSSHK(0.995)PEEHEFK(0.005)	AYIPHSLSSHK(0.978)PEEHEFK(0.022)	AYIPHSLSSHK(0.983)PEEHEFK(0.017)AYIPHSLSSHK(0.949)PEEHEFK(0.051)	NA	24.043|42.277	32.995	33.308|27.149
AYLEDFYNFCQK	Unmodified	AT3G28715.1	AT3G28715.1 | Symbols: | ATPase, V0/A0 complex, subunit C/D | chr3:10778025-10780350 FORWARD LENGTH=351;AT3G28710.1 | Symbols: | ATPase, V0/A0 complex, subunit C/D | chr3:10773144-10775594 REVERSE LENGTH=351;AT3G28715.2 | Symbols: | ATPase, V0/A0 comple	NA	NA	FALSE	0	1	NA	1.58583e-05	NA	NA	NA	NA	NA	NA	NA		NA	NA	NA	91.921
AYQALTDSVSR	Unmodified	AT1G79940.4	AT1G79940.4 | Symbols: ATERDJ2A | DnaJ / Sec63 Brl domains-containing protein | chr1:30070023-30073237 FORWARD LENGTH=594;AT1G79940.3 | Symbols: ATERDJ2A | DnaJ / Sec63 Brl domains-containing protein | chr1:30070023-30073237 FORWARD LENGTH=687;AT1G79940.2	NA	NA	FALSE	1	0	2.59974e-05	NA	NA	NA	NA	NA		NA	NA	NA	64.297	NA	NA	NA
AYTSLLEDNPLDQVIHK	Unmodified	AT3G04830.2	AT3G04830.2 | Symbols: | Protein prenylyltransferase superfamily protein | chr3:1326289-1329132 FORWARD LENGTH=299;AT3G04830.1 | Symbols: | Protein prenylyltransferase superfamily protein | chr3:1326289-1329132 FORWARD LENGTH=303;AT5G28220.1 | Symbols:	0.840483	NA	FALSE	1	2	1.4323e-05	1.20383e-05	NA	2.31114e-06	NA	19.1983		NA			53.328	NA	52.522	43.454
AYVDIAETAK	Unmodified	AT1G20330.1	AT1G20330.1 | Symbols: SMT2, CVP1, FRL1 | sterol methyltransferase 2 | chr1:7038968-7040053 REVERSE LENGTH=361	NA	NA	FALSE	0	1	NA	3.18259e-05	NA	NA	NA	NA	NA	NA	NA		NA	NA	NA	54.982
AYVDIAETAKK	GlyGly (K)	AT1G20330.1	AT1G20330.1 | Symbols: SMT2, CVP1, FRL1 | sterol methyltransferase 2 | chr1:7038968-7040053 REVERSE LENGTH=361	1.44468	NA	FALSE	1	1	3.40148e-05	4.91405e-05	NA	NA	NA	NA	NA	AYVDIAETAK(0.448)K(0.552)	NA	AYVDIAETAK(0.428)K(0.572)	NA	39.785	NA	84.658
AYVFDVIR	Unmodified	AT3G01290.1	AT3G01290.1 | Symbols: | SPFH/Band 7/PHB domain-containing membrane-associated protein family | chr3:88252-89356 REVERSE LENGTH=285	3.25104	NA	FALSE	1	2	0.000198418	0.000645064	NA	0.000203004	NA	31.4704	NA				NA	89.55	94.662	102.72
AYVTDALSGGR	Unmodified	AT1G06950.1	AT1G06950.1 | Symbols: ATTIC110, TIC110 | translocon at the inner envelope membrane of chloroplasts 110 | chr1:2130303-2135563 REVERSE LENGTH=1016	NA	NA	APP	0	2	NA	2.38634e-05	NA	4.18015e-06	NA	17.517	NA	NA			NA	NA	62.823	62.823
AYYDGLTESMIK	Oxidation (M),Phospho (STY),GlyGly (K)	AT4G01970.1	AT4G01970.1 | Symbols: AtSTS, STS | stachyose synthase | chr4:854073-856953 REVERSE LENGTH=876	NA	NA	FALSE	0	1	NA	9.92487e-05	NA	NA	NA	NA	NA	NA	AYYDGLTESMIK(1)	NA	NA	NA	21.873	NA
AYYFSKDEK	GlyGly (K)	AT3G08680.2	AT3G08680.2 | Symbols: | Leucine-rich repeat protein kinase family protein | chr3:2638591-2640590 FORWARD LENGTH=640;AT3G08680.1 | Symbols: | Leucine-rich repeat protein kinase family protein | chr3:2638591-2640590 FORWARD LENGTH=640	NA	NA	APP	0	2	NA	7.8256e-05	NA	9.58e-06	NA	12.2419	NA	NA	AYYFSK(0.989)DEK(0.011)	AYYFSK(0.997)DEK(0.003)	NA	NA	40.058	42.348
AYYLGPKGEK	GlyGly (K)	AT3G51740.1	AT3G51740.1 | Symbols: IMK2 | inflorescence meristem receptor-like kinase 2 | chr3:19189248-19191842 FORWARD LENGTH=836	NA	NA	FALSE	0	1	NA	3.50301e-05	NA	NA	NA	NA	NA	NA	NA	AYYLGPK(0.828)GEK(0.172)	NA	NA	NA	41.54
AYYYSKDEK	GlyGly (K)	AT5G58300.2	AT5G58300.2 | Symbols: | Leucine-rich repeat protein kinase family protein | chr5:23572821-23574871 FORWARD LENGTH=654;AT5G58300.1 | Symbols: | Leucine-rich repeat protein kinase family protein | chr5:23572821-23574871 FORWARD LENGTH=654	0.65694	0.237747821182348	FALSE	2	2	4.47993e-05	2.94305e-05	1.34956e-05	1.81758e-05	30.1246	61.7585	AYYYSK(0.982)DEK(0.018)	AYYYSK(0.999)DEK(0.001)	AYYYSK(0.508)DEK(0.492)AYYYSK(0.999)DEK(0.001)	AYYYSK(0.5)DEK(0.5)AYYYSK(0.973)DEK(0.027)	46.001	66.299	54.549|53.756	54.408|44.318
CAIDHILEAEQK	Unmodified	AT2G30490.1	AT2G30490.1 | Symbols: ATC4H, C4H, CYP73A5, REF3 | cinnamate-4-hydroxylase | chr2:12993861-12995683 REVERSE LENGTH=505	NA	NA	FALSE	0	1	NA	3.86533e-05	NA	NA	NA	NA	NA	NA	NA		NA	NA	NA	33.273
CDEQMDFVK	Oxidation (M)	AT4G20110.1	AT4G20110.1 | Symbols: VSR7, VSR3;1, BP80-3;1 | VACUOLAR SORTING RECEPTOR 7 | chr4:10875567-10878545 FORWARD LENGTH=625;AT4G20110.2 | Symbols: VSR7 | VACUOLAR SORTING RECEPTOR 7 | chr4:10875567-10878545 FORWARD LENGTH=628	NA	NA	FALSE	0	1	NA	1.78551e-05	NA	NA	NA	NA	NA	NA		NA	NA	NA	48.794	NA
CEEICLSGGLVR	Unmodified	AT5G48760.1;AT3G07110.1;AT3G24830.1	AT3G07110.1 | Symbols: | Ribosomal protein L13 family protein | chr3:2252092-2253332 FORWARD LENGTH=206;AT3G07110.2 | Symbols: | Ribosomal protein L13 family protein | chr3:2252092-2253332 FORWARD LENGTH=207<DESCRIPT>AT3G24830.1 | Symbols: | Ribosomal protein L13 family protein | chr3:9064613-9065871 FORWARD LENGTH=206<DESCRIPT>AT5G48760.1 | Symbols: | Ribosomal protein L13 family protein | chr5:…	NA	NA	FALSE	0	1	NA	1.97236e-05	NA	NA	NA	NA	NA	NA	NA		NA	NA	NA	86.624
CEYELVMER	Oxidation (M)	AT2G02050.1	AT2G02050.1 | Symbols: | NADH-ubiquinone oxidoreductase B18 subunit, putative | chr2:490024-490335 FORWARD LENGTH=103	NA	NA	FALSE	0	1	NA	1.1209e-05	NA	NA	NA	NA	NA	NA		NA	NA	NA	57.96	NA
CFVDCVDSFTR	Unmodified	AT3G46560.1	AT3G46560.1 | Symbols: TIM9, emb2474 | Tim10/DDP family zinc finger protein | chr3:17138632-17139301 FORWARD LENGTH=93	NA	NA	FALSE	1	0	7.32902e-06	NA	NA	NA	NA	NA		NA	NA	NA	67.563	NA	NA	NA
CGLTYVYQK	Unmodified	AT3G62250.1	AT3G62250.1 | Symbols: UBQ5 | ubiquitin 5 | chr3:23037138-23037611 FORWARD LENGTH=157;AT2G47110.2 | Symbols: UBQ6 | ubiquitin 6 | chr2:19344701-19345174 FORWARD LENGTH=157;AT2G47110.1 | Symbols: UBQ6 | ubiquitin 6 | chr2:19344701-19345174 FORWARD LENGTH=15	NA	NA	FALSE	0	1	NA	4.02448e-05	NA	NA	NA	NA	NA	NA	NA		NA	NA	NA	58.604
CGRLDDAQVIFDQTEK	Unmodified	AT4G14820.1	AT4G14820.1 | Symbols: | Pentatricopeptide repeat (PPR) superfamily protein | chr4:8507794-8510038 REVERSE LENGTH=722	NA	NA	FALSE	0	1	NA	4.15416e-05	NA	NA	NA	NA	NA	NA		NA	NA	NA	45.33	NA
CGSTAFTAWR	Unmodified	AT1G08090.1;AT1G08100.1	AT1G08090.1 | Symbols: ATNRT2:1, NRT2, NRT2;1AT, ACH1, LIN1, ATNRT2.1, NRT2.1, NRT2:1 | nitrate transporter 2:1 | chr1:2524139-2525920 FORWARD LENGTH=530<DESCRIPT>AT1G08100.1 | Symbols: ATNRT2.2, ACH2, NRT2;2AT, NRT2.2 | nitrate transporter 2.2 | chr1:2527268-2529078 REVERSE LENGTH=522	NA	NA	APP	0	2	NA	1.5086e-05	NA	5.40146e-06	NA	35.8044	NA	NA			NA	NA	75.378	64.711
CIGDPEADTENQVLR	Unmodified	AT4G20110.1	AT4G20110.1 | Symbols: VSR7, VSR3;1, BP80-3;1 | VACUOLAR SORTING RECEPTOR 7 | chr4:10875567-10878545 FORWARD LENGTH=625;AT4G20110.2 | Symbols: VSR7 | VACUOLAR SORTING RECEPTOR 7 | chr4:10875567-10878545 FORWARD LENGTH=628	0.931112	NA	FALSE	1	2	1.96574e-05	1.83032e-05	NA	6.40628e-06	NA	35.0008		NA			83	NA	113.47	70.977
CLGFFYNR	Unmodified	AT1G78850.1;AT1G78860.1	AT1G78850.1 | Symbols: | D-mannose binding lectin protein with Apple-like carbohydrate-binding domain | chr1:29642072-29643397 REVERSE LENGTH=441<DESCRIPT>AT1G78860.1 | Symbols: | D-mannose binding lectin protein with Apple-like carbohydrate-binding domain | chr1:29646168-29647499 REVERSE LENGTH=443	NA	NA	APP	0	2	NA	4.28675e-05	NA	2.38599e-07	NA	0.556596	NA	NA			NA	NA	75.311	62.714
CNMQIDPAK	Oxidation (M)	AT5G14040.1	AT5G14040.1 | Symbols: PHT3;1 | phosphate transporter 3;1 | chr5:4531059-4532965 REVERSE LENGTH=375	NA	NA	APP	0	2	NA	1.75033e-05	NA	1.04022e-05	NA	59.4298	NA	NA			NA	NA	51.854	81.548
CNNDNGDVAVDFFHR	Unmodified	AT3G09260.1	AT3G09260.1 | Symbols: PYK10, PSR3.1, BGLU23, LEB | Glycosyl hydrolase superfamily protein | chr3:2840657-2843730 REVERSE LENGTH=524	1.07924	0.65951243556796	FALSE	2	2	0.0003511	0.000378922	0.000131022	0.00031858	37.3175	84.0753					138.55	78.932	142.95	112.68|109.24
CPEGFQGDGLTCEDINECKER	Unmodified	AT4G20110.1	AT4G20110.1 | Symbols: VSR7, VSR3;1, BP80-3;1 | VACUOLAR SORTING RECEPTOR 7 | chr4:10875567-10878545 FORWARD LENGTH=625;AT4G20110.2 | Symbols: VSR7 | VACUOLAR SORTING RECEPTOR 7 | chr4:10875567-10878545 FORWARD LENGTH=628	0.959667	NA	FALSE	1	1	2.01576e-05	1.93446e-05	NA	NA	NA	NA		NA		NA	58.073	NA	55.383	NA
CPFTGTVSIR	Unmodified	AT3G48930.1;AT4G30800.1;AT5G23740.1	AT3G48930.1 | Symbols: EMB1080 | Nucleic acid-binding, OB-fold-like protein | chr3:18141017-18142189 REVERSE LENGTH=160<DESCRIPT>AT4G30800.1 | Symbols: | Nucleic acid-binding, OB-fold-like protein | chr4:15001216-15002392 FORWARD LENGTH=159<DESCRIPT>AT5G23740.1 | Symbols: RPS11-BETA | ribosomal protein S11-beta | chr5:8008251-8009330 REVERSE LENGTH=159	0.600373	0.756972413041706	FALSE	2	2	3.66557e-05	2.20071e-05	3.18773e-05	5.54776e-06	86.964	25.209					75.378	60.019	73.985	53.327
CSACAYPAAR	Unmodified	AT1G52300.1	AT1G52300.1 | Symbols: | Zinc-binding ribosomal protein family protein | chr1:19475213-19476152 REVERSE LENGTH=95;AT3G16080.1 | Symbols: | Zinc-binding ribosomal protein family protein | chr3:5454892-5455677 FORWARD LENGTH=95;AT1G15250.1 | Symbols: | Zi	1.47571	NA	FALSE	1	2	2.30816e-05	3.40618e-05	NA	2.54478e-05	NA	74.7106		NA			75.109	NA	96.492	100.45
CSGDHADVAVDFFHR	Unmodified	AT1G66270.2	AT1G66270.2 | Symbols: BGLU21 | Glycosyl hydrolase superfamily protein | chr1:24700110-24702995 REVERSE LENGTH=522;AT1G66270.1 | Symbols: BGLU21 | Glycosyl hydrolase superfamily protein | chr1:24700110-24702995 REVERSE LENGTH=524	1.32748	NA	FALSE	1	2	9.16171e-05	0.00012162	NA	4.31402e-05	NA	35.4714		NA			58.32	NA	67.136|23.831	55.841
CSGHNADVAVDFFHR	Unmodified	AT1G66280.1	AT1G66280.1 | Symbols: BGLU22 | Glycosyl hydrolase superfamily protein | chr1:24706759-24709737 REVERSE LENGTH=524	1.03482	0.923555679216267	FALSE	2	2	0.000103929	0.000107548	5.30609e-05	5.54037e-05	51.0548	51.5152					63.29|88.561	38.376|59.709	66.246|67.846	43.592|58.079
CSSYVNAK	Unmodified	AT3G09260.1	AT3G09260.1 | Symbols: PYK10, PSR3.1, BGLU23, LEB | Glycosyl hydrolase superfamily protein | chr3:2840657-2843730 REVERSE LENGTH=524	NA	NA	FALSE	0	1	NA	3.02601e-05	NA	NA	NA	NA	NA	NA		NA	NA	NA	54.611	NA
CTKEGLTSNEVQER	GlyGly (K)	AT3G60330.2	AT3G60330.2 | Symbols: HA7 | H(+)-ATPase 7 | chr3:22298763-22303509 FORWARD LENGTH=961;AT3G60330.1 | Symbols: AHA7, HA7 | H(+)-ATPase 7 | chr3:22298763-22303509 FORWARD LENGTH=961	3.44733	NA	FALSE	1	1	1.44564e-05	4.9836e-05	NA	NA	NA	NA	NA	CTK(1)EGLTSNEVQER	NA	CTK(1)EGLTSNEVQER	NA	39.509	NA	47.201
CVFPNVKPEEEEEEEKVEISQQAK	Unmodified	AT5G55610.1	AT5G55610.1 | Symbols: | unknown protein; LOCATED IN: mitochondrion, chloroplast, plastid, membrane; EXPRESSED IN: 25 plant structures; EXPRESSED DURING: 13 growth stages; Has 1807 Blast hits to 1807 proteins in 277 species: Archae - 0; Bacteria - 0; Meta	NA	NA	FALSE	0	1	NA	1.68403e-05	NA	NA	NA	NA	NA	NA		NA	NA	NA	26.627	NA
CYNDCSQIDAFLKSDQSR	GlyGly (K)	AT4G20410.1	AT4G20410.1 | Symbols: GSNAP, GAMMA-SNAP | gamma-soluble NSF attachment protein | chr4:11014099-11016454 REVERSE LENGTH=291	NA	NA	FALSE	0	1	NA	1.40962e-05	NA	NA	NA	NA	NA	NA	NA	CYNDCSQIDAFLK(1)SDQSR	NA	NA	NA	49.606
DAFAIGALMNTK	Oxidation (M),Phospho (STY),GlyGly (K)	AT1G05580.2	AT1G05580.2 | Symbols: ATCHX23, CHX23 | cation/H+ exchanger 23 | chr1:1665594-1668377 REVERSE LENGTH=756;AT1G05580.1 | Symbols: ATCHX23, CHX23 | cation/H+ exchanger 23 | chr1:1665594-1668794 REVERSE LENGTH=867	NA	NA	FALSE	0	1	NA	9.4799e-06	NA	NA	NA	NA	NA	NA	DAFAIGALMNTK(1)	NA	NA	NA	23.842	NA
DAFVVYQGHHGDK	Unmodified	AT5G37510.1	AT5G37510.1 | Symbols: EMB1467, CI76 | NADH-ubiquinone dehydrogenase, mitochondrial, putative | chr5:14897490-14900352 FORWARD LENGTH=745;AT5G37510.2 | Symbols: EMB1467, CI76 | NADH-ubiquinone dehydrogenase, mitochondrial, putative | chr5:14897490-14900447	NA	NA	FALSE	0	1	NA	2.11644e-05	NA	NA	NA	NA	NA	NA	NA		NA	NA	NA	33.195
DAGVIAGLNVAR	Unmodified	AT5G28540.1;AT5G42020.1	AT5G28540.1 | Symbols: BIP1 | heat shock protein 70 (Hsp 70) family protein | chr5:10540665-10543274 REVERSE LENGTH=669<DESCRIPT>AT5G42020.1 | Symbols: BIP, BIP2 | Heat shock protein 70 (Hsp 70) family protein | chr5:16807697-16810480 REVERSE LENGTH=668;AT5G42020.2 | Symbols: BIP | Heat shock protein 70 (Hsp 70) family protein | chr5:16807697-16810480 REVERSE LENGTH=613	NA	NA	FALSE	0	1	NA	0.000197734	NA	NA	NA	NA	NA	NA	NA		NA	NA	NA	81.525
DAGVIAGLNVMR	Oxidation (M)	AT3G09440.2;AT5G02500.1	AT3G09440.2 | Symbols: | Heat shock protein 70 (Hsp 70) family protein | chr3:2903434-2905632 REVERSE LENGTH=649;AT3G09440.1 | Symbols: | Heat shock protein 70 (Hsp 70) family protein | chr3:2903434-2905632 REVERSE LENGTH=649<DESCRIPT>AT5G02500.1 | Symbols: HSC70-1, HSP70-1, AT-HSC70-1, HSC70 | heat shock cognate protein 70-1 | chr5:554055-556334 REVERSE LENGTH=651;AT5G02500.2 | Symbols: HSC70-1,…	1.60221	NA	FALSE	1	2	4.81575e-05	7.71583e-05	NA	2.18272e-05	NA	28.2889		NA			48.423	NA	54.416	74.376
DAGVLQNR	Unmodified	AT4G34640.1	AT4G34640.1 | Symbols: SQS1, ERG9 | squalene synthase 1 | chr4:16538489-16541655 FORWARD LENGTH=410	NA	NA	FALSE	0	1	NA	1.41888e-05	NA	NA	NA	NA	NA	NA	NA		NA	NA	NA	55.441
DAIGLCFPDVK	Unmodified	AT5G55480.1	AT5G55480.1 | Symbols: SVL1 | SHV3-like 1 | chr5:22474277-22477819 FORWARD LENGTH=766	NA	NA	FALSE	1	0	2.77088e-05	NA	NA	NA	NA	NA		NA	NA	NA	52.49	NA	NA	NA
DAILDGGIPFNK	Unmodified	AT5G54160.1	AT5G54160.1 | Symbols: ATOMT1, OMT1 | O-methyltransferase 1 | chr5:21982075-21984167 FORWARD LENGTH=363	NA	NA	FALSE	1	0	2.19891e-05	NA	NA	NA	NA	NA		NA	NA	NA	66.435	NA	NA	NA
DAISSGVDGYDAETR	Unmodified	AT1G06950.1	AT1G06950.1 | Symbols: ATTIC110, TIC110 | translocon at the inner envelope membrane of chloroplasts 110 | chr1:2130303-2135563 REVERSE LENGTH=1016	NA	NA	APP	0	2	NA	1.86471e-05	NA	8.02273e-06	NA	43.0241	NA	NA			NA	NA	72.958	76.522
DAISSGVDGYDAETRK	Unmodified	AT1G06950.1	AT1G06950.1 | Symbols: ATTIC110, TIC110 | translocon at the inner envelope membrane of chloroplasts 110 | chr1:2130303-2135563 REVERSE LENGTH=1016	0.88369	NA	FALSE	1	2	1.89981e-05	1.67885e-05	NA	1.02878e-06	NA	6.12791		NA			46.319	NA	20.091	22.154
DALAEGDKITLETAK	Unmodified	AT1G78900.2	AT1G78900.2 | Symbols: VHA-A | vacuolar ATP synthase subunit A | chr1:29660463-29664575 FORWARD LENGTH=623;AT1G78900.1 | Symbols: VHA-A | vacuolar ATP synthase subunit A | chr1:29660463-29664575 FORWARD LENGTH=623	1.55971	0.622971207179488	FALSE	2	2	9.82696e-05	0.000153273	8.86331e-05	0.000123142	90.1938	80.3421					53.828|66.267	35.091	58.09|141.38	79.022|87.363
DALLGDPEDGKK	GlyGly (K)	AT3G06170.1	AT3G06170.1 | Symbols: | Serinc-domain containing serine and sphingolipid biosynthesis protein | chr3:1867520-1869738 FORWARD LENGTH=409	NA	NA	FALSE	1	0	1.57937e-05	NA	NA	NA	NA	NA	NA	DALLGDPEDGK(0.459)K(0.541)	NA	NA	NA	42.809	NA	NA
DALVGKGGFGK	GlyGly (K)	AT3G45420.1	AT3G45420.1 | Symbols: | Concanavalin A-like lectin protein kinase family protein | chr3:16657263-16659266 REVERSE LENGTH=667	NA	NA	FALSE	0	1	NA	3.31741e-05	NA	NA	NA	NA	NA	NA	DALVGK(0.659)GGFGK(0.341)	NA	NA	NA	34.695	NA
DANLASIPVEELIEK	Unmodified	AT4G30190.1	AT4G30190.1 | Symbols: AHA2, PMA2, HA2 | H(+)-ATPase 2 | chr4:14770820-14775920 REVERSE LENGTH=948;AT4G30190.2 | Symbols: HA2 | H(+)-ATPase 2 | chr4:14770820-14775920 REVERSE LENGTH=981	3.18015	0.234456072667809	FALSE	2	2	4.11334e-05	0.000130811	3.05184e-05	4.8824e-05	74.1937	37.3242					89.43	59.185	89.663	85.294
DAPALVDLATGQEILATGIK	Unmodified	AT5G08690.1	AT5G08690.1 | Symbols: | ATP synthase alpha/beta family protein | chr5:2825739-2828352 FORWARD LENGTH=556;AT5G08670.1 | Symbols: | ATP synthase alpha/beta family protein | chr5:2818395-2821149 REVERSE LENGTH=556;AT5G08680.1 | Symbols: | ATP synthase alp	0.825606	NA	FALSE	1	1	0.000328213	0.000270974	NA	3.48549e-05	NA	12.8628		NA	NA		54.271	NA	NA	133.93|192.4
DASAIVTGEGR	Unmodified	AT4G01100.1	AT4G01100.1 | Symbols: ADNT1 | adenine nucleotide transporter 1 | chr4:477411-479590 FORWARD LENGTH=352;AT4G01100.2 | Symbols: ADNT1 | adenine nucleotide transporter 1 | chr4:477411-479590 FORWARD LENGTH=366	1.13853	NA	FALSE	1	2	2.58205e-05	2.93975e-05	NA	1.03413e-06	NA	3.51774		NA			52.725	NA	79.974	70.399
DASIDFEDVNHSK	Unmodified	AT2G46650.1	AT2G46650.1 | Symbols: B5 #1, ATCB5-C, CB5-C | cytochrome B5 isoform C | chr2:19151807-19152394 FORWARD LENGTH=132	NA	NA	FALSE	0	1	NA	2.86646e-05	NA	NA	NA	NA	NA	NA	NA		NA	NA	NA	31.389
DASIDFEDVNHSKDAK	GlyGly (K)	AT2G46650.1	AT2G46650.1 | Symbols: B5 #1, ATCB5-C, CB5-C | cytochrome B5 isoform C | chr2:19151807-19152394 FORWARD LENGTH=132	0.966125	0.723524690206839	FALSE	2	2	1.66591e-05	1.60948e-05	1.50697e-06	1.18298e-06	9.04591	7.3501	DASIDFEDVNHSK(0.419)DAK(0.581)	DASIDFEDVNHSK(0.668)DAK(0.332)	DASIDFEDVNHSK(0.729)DAK(0.271)	DASIDFEDVNHSK(0.835)DAK(0.165)	52.265	52.527	58.885	50.843
DASKDGLVCTAR	GlyGly (K)	AT3G19820.3	AT3G19820.3 | Symbols: DWF1 | cell elongation protein / DWARF1 / DIMINUTO (DIM) | chr3:6879835-6881616 REVERSE LENGTH=561;AT3G19820.2 | Symbols: DWF1, DIM, EVE1, DIM1, CBB1 | cell elongation protein / DWARF1 / DIMINUTO (DIM) | chr3:6879835-6881616 REVERSE	1.43312	0.638338812396497	FALSE	2	2	2.38954e-05	3.4245e-05	1.36536e-05	2.39636e-05	57.139	69.977	DASK(1)DGLVCTAR	DASK(1)DGLVCTARDASK(1)DGLVCTAR	DASK(1)DGLVCTARDASK(1)DGLVCTAR	DASK(1)DGLVCTARDASK(1)DGLVCTAR	48.513	50.284|27.862	62.338|72.006	64.121|73.067
DATDDFEDAGHSKDAR	GlyGly (K)	AT1G26340.1	AT1G26340.1 | Symbols: B5 #6, ATCB5-A, CB5-A | cytochrome B5 isoform A | chr1:9113992-9114755 FORWARD LENGTH=135	1.0877	0.741632161093642	FALSE	2	2	7.21579e-05	7.84861e-05	2.35148e-05	1.30332e-05	32.588	16.6057	DATDDFEDAGHSK(1)DAR	DATDDFEDAGHSK(1)DAR	DATDDFEDAGHSK(1)DARDATDDFEDAGHSK(1)DAR	DATDDFEDAGHSK(1)DAR	97.836	81.632	96.163|25.609	76.151
DATDDFEDVGHSESAR	Unmodified	AT2G32720.1	AT2G32720.1 | Symbols: B5 #4, ATCB5-B, CB5-B | cytochrome B5 isoform B | chr2:13877013-13878447 REVERSE LENGTH=134	NA	NA	FALSE	0	1	NA	1.15374e-05	NA	NA	NA	NA	NA	NA	NA		NA	NA	NA	37.657
DATIITGSLNVIDGSTTFR	Unmodified	AT1G11580.1	AT1G11580.1 | Symbols: ATPMEPCRA, PMEPCRA | methylesterase PCR A | chr1:3888730-3890649 FORWARD LENGTH=557	1.11721	0.833932491095843	FALSE	1	2	2.33099e-05	2.6042e-05	5.12741e-06	1.0084e-05	21.9967	38.7221		NA			99.569|152.99	NA	118.24|140.08	79.97
DATLDQIEEAAKK	GlyGly (K)	AT2G39480.1	AT2G39480.1 | Symbols: PGP6 | P-glycoprotein 6 | chr2:16478249-16484827 REVERSE LENGTH=1407	1.18545	0.881043592849619	FALSE	2	2	3.28984e-05	3.89992e-05	2.0756e-05	2.61849e-05	63.0913	67.142	DATLDQIEEAAK(0.447)K(0.553)	DATLDQIEEAAK(0.442)K(0.558)DATLDQIEEAAK(0.433)K(0.567)	DATLDQIEEAAK(0.467)K(0.533)	DATLDQIEEAAK(0.425)K(0.575)DATLDQIEEAAK(0.439)K(0.561)	45.115	59.116|84.17	60.448	84.169|73.067
DATNDFEDVGHSDTAR	Unmodified	AT5G53560.1	AT5G53560.1 | Symbols: ATB5-A, B5 #2, ATCB5-E, CB5-E | cytochrome B5 isoform E | chr5:21759628-21760353 FORWARD LENGTH=134	NA	NA	APP	0	2	NA	3.75178e-05	NA	1.74806e-05	NA	46.5928	NA	NA			NA	NA	92.38	49.482
DAVFLGGGPSYVVPTGR	Unmodified	AT3G03670.1	AT3G03670.1 | Symbols: | Peroxidase superfamily protein | chr3:901985-903349 REVERSE LENGTH=321	0.797762	NA	FALSE	1	1	2.36341e-05	1.88544e-05	NA	NA	NA	NA		NA	NA		74.987	NA	NA	88.087
DAVTYTEHAR	Unmodified	AT5G59970.1	AT5G59970.1 | Symbols: | Histone superfamily protein | chr5:24146352-24146663 REVERSE LENGTH=103;AT5G59690.1 | Symbols: | Histone superfamily protein | chr5:24051649-24051960 FORWARD LENGTH=103;AT3G53730.1 | Symbols: | Histone superfamily protein | chr3	4.82985	NA	FALSE	1	2	3.28164e-05	0.000158498	NA	6.88748e-05	NA	43.4546	NA				NA	75.378	48.44|108.98	34.755|95.502
DAYTVVIQKPR	GlyGly (K)	AT1G72160.1	AT1G72160.1 | Symbols: | Sec14p-like phosphatidylinositol transfer family protein | chr1:27153823-27155609 REVERSE LENGTH=490	1.37643	0.807520319863209	FALSE	2	2	3.93121e-05	5.41105e-05	2.86168e-05	4.71694e-05	72.7938	87.1725	DAYTVVIQK(1)PR	DAYTVVIQK(1)PRDAYTVVIQK(1)PR	DAYTVVIQK(1)PRDAYTVVIQK(1)PR	DAYTVVIQK(1)PRDAYTVVIQK(1)PR	NA	NA	NA	45.879
DAYTVVIQKPR	Unmodified	AT1G72160.1	AT1G72160.1 | Symbols: | Sec14p-like phosphatidylinositol transfer family protein | chr1:27153823-27155609 REVERSE LENGTH=490	NA	NA	FALSE	0	1	NA	3.0106e-05	NA	NA	NA	NA	NA	NA	NA		49.5	55.353|80.239	69.979|68.016	49.5|93.551
DAYVFTQEEGPSLLLNKVLAATDNLNEK	GlyGly (K)	AT1G73080.1	AT1G73080.1 | Symbols: PEPR1, ATPEPR1 | PEP1 receptor 1 | chr1:27484513-27488021 FORWARD LENGTH=1123	NA	NA	DISP	2	0	1.75826e-05	NA	4.129e-06	NA	23.4835	NA	DAYVFTQEEGPSLLLNK(1)VLAATDNLNEK	DAYVFTQEEGPSLLLNK(0.99)VLAATDNLNEK(0.01)	NA	NA	52.707	35.158	NA	NA
DDEVQIVR	Unmodified	AT3G49910.1	AT3G49910.1 | Symbols: | Translation protein SH3-like family protein | chr3:18504311-18504751 FORWARD LENGTH=146	NA	NA	APP	0	2	NA	5.94925e-05	NA	9.03051e-06	NA	15.1793	NA	NA			NA	NA	105.39	94.407
DDLFNINAGIVK	Unmodified	AT1G53240.1	AT1G53240.1 | Symbols: mMDH1 | Lactate/malate dehydrogenase family protein | chr1:19854966-19856802 REVERSE LENGTH=341;AT3G15020.2 | Symbols: mMDH2 | Lactate/malate dehydrogenase family protein | chr3:5056139-5057865 FORWARD LENGTH=316;AT3G15020.1 | Symbol	0.553514	NA	FALSE	1	2	2.10384e-05	1.16451e-05	NA	1.99958e-06	NA	17.1711		NA			76.679	NA	67.563	65.347
DDPDFTWEVVKPLKPK	GlyGly (K)	AT2G36880.2	AT2G36880.2 | Symbols: MAT3 | methionine adenosyltransferase 3 | chr2:15479721-15480893 REVERSE LENGTH=390;AT2G36880.1 | Symbols: MAT3 | methionine adenosyltransferase 3 | chr2:15479721-15480893 REVERSE LENGTH=390	NA	NA	FALSE	0	1	NA	8.84272e-06	NA	NA	NA	NA	NA	NA	DDPDFTWEVVK(0.091)PLK(0.812)PK(0.097)	NA	NA	NA	35.659	NA
DDPNGKFSDGLITPDFLAK	Unmodified	AT1G54000.1	AT1G54000.1 | Symbols: | GDSL-like Lipase/Acylhydrolase superfamily protein | chr1:20154548-20156365 REVERSE LENGTH=391	0.331573	NA	FALSE	2	1	0.000109504	3.63087e-05	0.000119397	NA	109.035	NA				NA	38.888	29.766	29.126	NA
DDVELVAVNDPFITTEYMTYMFK	Oxidation (M)	AT3G04120.1;AT1G13440.2	AT1G13440.2 | Symbols: GAPC-2, GAPC2 | glyceraldehyde-3-phosphate dehydrogenase C2 | chr1:4608465-4610494 REVERSE LENGTH=310;AT1G13440.1 | Symbols: GAPC-2, GAPC2 | glyceraldehyde-3-phosphate dehydrogenase C2 | chr1:4608465-4610494 REVERSE LENGTH=338<DESCRIPT>AT3G04120.1 | Symbols: GAPC, GAPC-1, GAPC1 | glyceraldehyde-3-phosphate dehydrogenase C subunit 1 | chr3:1081077-1083131 FORWARD LENGTH=338	NA	NA	FALSE	1	0	2.21414e-05	NA	NA	NA	NA	NA		NA	NA	NA	62.684	NA	NA	NA
DDVSAGKTDKGEEIVK	GlyGly (K)	AT5G19690.1	AT5G19690.1 | Symbols: STT3A | staurosporin and temperature sensitive 3-like A | chr5:6652649-6658214 FORWARD LENGTH=779	NA	NA	FALSE	0	1	NA	1.87135e-05	NA	NA	NA	NA	NA	NA	NA	DDVSAGK(0.333)TDK(0.333)GEEIVK(0.333)	NA	NA	NA	34.612
DDYLMIK	Oxidation (M)	AT1G43170.9	AT1G43170.9 | Symbols: RP1 | ribosomal protein 1 | chr1:16266992-16268631 FORWARD LENGTH=389;AT1G43170.8 | Symbols: RP1 | ribosomal protein 1 | chr1:16266992-16268631 FORWARD LENGTH=389;AT1G43170.7 | Symbols: RP1 | ribosomal protein 1 | chr1:16266992-16268	NA	NA	FALSE	0	1	NA	8.55166e-05	NA	NA	NA	NA	NA	NA		NA	NA	NA	60.358	NA
DEAGEYLEESK	Unmodified	AT4G24190.2	AT4G24190.2 | Symbols: SHD, AtHsp90.7, AtHsp90-7 | Chaperone protein htpG family protein | chr4:12551902-12555851 REVERSE LENGTH=823;AT4G24190.1 | Symbols: SHD, HSP90.7, AtHsp90.7, AtHsp90-7 | Chaperone protein htpG family protein | chr4:12551902-12555851	NA	NA	APP	0	2	NA	2.79601e-05	NA	6.70404e-06	NA	23.9772	NA	NA			NA	NA	88.681	74.162
DEDYHQYGLGKEAK	GlyGly (K)	AT3G45710.1	AT3G45710.1 | Symbols: | Major facilitator superfamily protein | chr3:16782719-16784617 FORWARD LENGTH=560	NA	NA	APP	0	2	NA	3.19126e-05	NA	1.41905e-05	NA	44.4667	NA	NA	DEDYHQYGLGK(0.964)EAK(0.036)	DEDYHQYGLGK(0.901)EAK(0.099)DEDYHQYGLGK(0.919)EAK(0.081)	NA	NA	104.95	42.317|29.355
DEEAQPLKGNP	GlyGly (K)	AT3G46180.1	AT3G46180.1 | Symbols: UTR5, ATUTR5 | UDP-galactose transporter 5 | chr3:16954671-16956800 REVERSE LENGTH=347	NA	NA	FALSE	0	1	NA	6.22662e-06	NA	NA	NA	NA	NA	NA	DEEAQPLK(1)GNP	NA	NA	NA	51.854	NA
DEEGLKLAALK	GlyGly (K)	AT5G62390.1	AT5G62390.1 | Symbols: ATBAG7, BAG7 | BCL-2-associated athanogene 7 | chr5:25052377-25054170 REVERSE LENGTH=446	2.05056	NA	FALSE	2	1	1.33894e-05	2.74558e-05	2.7272e-06	NA	20.3683	NA	DEEGLK(0.998)LAALK(0.002)	DEEGLK(0.999)LAALK(0.001)	NA	DEEGLK(0.999)LAALK(0.001)	33.088	40.715	NA	40.715
DEGFGSLWR	Unmodified	AT3G08580.1	AT3G08580.1 | Symbols: AAC1 | ADP/ATP carrier 1 | chr3:2605706-2607030 REVERSE LENGTH=381;AT3G08580.2 | Symbols: AAC1 | ADP/ATP carrier 1 | chr3:2605706-2607030 REVERSE LENGTH=381	NA	NA	APP	0	2	NA	2.64312e-05	NA	4.71108e-06	NA	17.8239	NA	NA			NA	NA	69.825	69.825
DEGPPEMVEISDAIR	Oxidation (M)	AT1G78920.2	AT1G78920.2 | Symbols: AVP2, AVPL1, AtVHP2;1, VHP2;1, VP2 | vacuolar H+-pyrophosphatase 2 | chr1:29672340-29676761 FORWARD LENGTH=802;AT1G78920.1 | Symbols: AVP2, AVPL1, AtVHP2;1, VHP2;1, VP2 | vacuolar H+-pyrophosphatase 2 | chr1:29672340-29676761 FORWARD	NA	NA	FALSE	0	1	NA	8.1084e-06	NA	NA	NA	NA	NA	NA		NA	NA	NA	86.313	NA
DEIVLDGNDIELVSR	Unmodified	AT1G33140.1	AT1G33140.1 | Symbols: PGY2 | Ribosomal protein L6 family | chr1:12023360-12024502 FORWARD LENGTH=194;AT1G33120.1 | Symbols: | Ribosomal protein L6 family | chr1:12010986-12012223 FORWARD LENGTH=194	NA	NA	FALSE	0	1	NA	1.19113e-05	NA	NA	NA	NA	NA	NA	NA		NA	NA	NA	64.199
DELTLEGIK	Unmodified	AT3G13920.3	AT3G13920.3 | Symbols: EIF4A1, RH4, TIF4A1 | eukaryotic translation initiation factor 4A1 | chr3:4592635-4594094 REVERSE LENGTH=402;AT3G13920.1 | Symbols: EIF4A1, RH4, TIF4A1 | eukaryotic translation initiation factor 4A1 | chr3:4592635-4594128 REVERSE LEN	NA	NA	APP	0	2	NA	2.96767e-05	NA	6.89526e-06	NA	23.2345	NA	NA			NA	NA	69.423	53.968
DEMIDIIGVTK	Oxidation (M)	AT1G43170.9	AT1G43170.9 | Symbols: RP1 | ribosomal protein 1 | chr1:16266992-16268631 FORWARD LENGTH=389;AT1G43170.8 | Symbols: RP1 | ribosomal protein 1 | chr1:16266992-16268631 FORWARD LENGTH=389;AT1G43170.7 | Symbols: RP1 | ribosomal protein 1 | chr1:16266992-16268	2.76889	0.0655446446227558	FALSE	2	2	1.4225e-05	3.93875e-05	2.07012e-06	1.0217e-05	14.5527	25.9396					33.961	61.161	61.65	61.78
DENDANKLNR	GlyGly (K)	AT4G31490.1	AT4G31490.1 | Symbols: | Coatomer, beta subunit | chr4:15269460-15272693 FORWARD LENGTH=948;AT4G31480.2 | Symbols: | Coatomer, beta subunit | chr4:15264145-15267384 FORWARD LENGTH=948;AT4G31480.1 | Symbols: | Coatomer, beta subunit | chr4:15264145-15267	1.68831	0.251279066770177	FALSE	2	2	7.78357e-06	1.31411e-05	2.49047e-06	2.72019e-07	31.9965	2.06999	DENDANK(1)LNR	DENDANK(1)LNR	DENDANK(1)LNR	DENDANK(1)LNR	62.2	72.547	84.476	90.657
DENFNIKDFPVLSLK	Unmodified	AT2G18690.2	AT2G18690.2 | Symbols: | unknown protein; FUNCTIONS IN: molecular_function unknown; INVOLVED IN: biological_process unknown; LOCATED IN: membrane; EXPRESSED IN: 16 plant structures; EXPRESSED DURING: 9 growth stages; CONTAINS InterPro DOMAIN/s: Protein of	NA	NA	FALSE	0	1	NA	2.39139e-05	NA	NA	NA	NA	NA	NA		NA	NA	NA	46.319	NA
DEVNPLDEKIVAK	GlyGly (K)	AT1G44800.1	AT1G44800.1 | Symbols: | nodulin MtN21 /EamA-like transporter family protein | chr1:16914342-16916858 REVERSE LENGTH=370	2.55182	0.382588953655094	FALSE	2	2	3.46472e-05	8.84134e-05	8.54562e-06	6.10139e-05	24.6647	69.0098	DEVNPLDEK(0.817)IVAK(0.183)	DEVNPLDEK(0.977)IVAK(0.023)	DEVNPLDEK(0.983)IVAK(0.017)DEVNPLDEK(0.993)IVAK(0.007)	DEVNPLDEK(0.984)IVAK(0.016)	31.827	45.28	108.59|94.297	77.912
DFEENGSMER	Oxidation (M)	AT1G76030.1	AT1G76030.1 | Symbols: | ATPase, V1 complex, subunit B protein | chr1:28534134-28536916 FORWARD LENGTH=486;AT4G38510.4 | Symbols: | ATPase, V1 complex, subunit B protein | chr4:18011155-18014789 REVERSE LENGTH=487;AT4G38510.3 | Symbols: | ATPase, V1 com	NA	NA	FALSE	0	1	NA	1.03346e-05	NA	NA	NA	NA	NA	NA		NA	NA	NA	45.368	NA
DFEQSVEAQETR	Unmodified	AT1G12840.1	AT1G12840.1 | Symbols: DET3, ATVHA-C | vacuolar ATP synthase subunit C (VATC) / V-ATPase C subunit / vacuolar proton pump C subunit (DET3) | chr1:4375584-4378220 FORWARD LENGTH=375	1.8932	0.443913050174297	FALSE	2	2	1.4341e-05	2.71503e-05	1.28589e-05	9.55882e-06	89.6655	35.2071					96.89	72.006	138.25	96.015
DFFEGKEPNK	Unmodified	AT5G28540.1;AT5G42020.1	AT5G28540.1 | Symbols: BIP1 | heat shock protein 70 (Hsp 70) family protein | chr5:10540665-10543274 REVERSE LENGTH=669<DESCRIPT>AT5G42020.1 | Symbols: BIP, BIP2 | Heat shock protein 70 (Hsp 70) family protein | chr5:16807697-16810480 REVERSE LENGTH=668;AT5G42020.2 | Symbols: BIP | Heat shock protein 70 (Hsp 70) family protein | chr5:16807697-16810480 REVERSE LENGTH=613	NA	NA	APP	0	2	NA	2.10349e-05	NA	1.10696e-05	NA	52.6248	NA	NA			NA	NA	35.348	53.597|48.794
DFKGQTPAK	GlyGly (K)	AT4G08620.1	AT4G08620.1 | Symbols: SULTR1;1 | sulphate transporter 1;1 | chr4:5500480-5505982 FORWARD LENGTH=649	NA	NA	DISP	2	0	8.40017e-05	NA	4.19637e-05	NA	49.9558	NA	DFK(1)GQTPAK	DFK(1)GQTPAK	NA	NA	73.26	91.853	NA	NA
DFREYADFVFQEYGGK	Unmodified	AT3G09260.1	AT3G09260.1 | Symbols: PYK10, PSR3.1, BGLU23, LEB | Glycosyl hydrolase superfamily protein | chr3:2840657-2843730 REVERSE LENGTH=524	0.649161	0.840773876688168	FALSE	2	2	0.000123865	8.04083e-05	0.000136483	7.0938e-05	110.187	88.2223					124.2|143.86	75.911	116.86	92.773
DFREYADYVFTEYGGK	Unmodified	AT1G66270.2;AT1G66280.1	AT1G66270.2 | Symbols: BGLU21 | Glycosyl hydrolase superfamily protein | chr1:24700110-24702995 REVERSE LENGTH=522;AT1G66270.1 | Symbols: BGLU21 | Glycosyl hydrolase superfamily protein | chr1:24700110-24702995 REVERSE LENGTH=524<DESCRIPT>AT1G66280.1 | Symbols: BGLU22 | Glycosyl hydrolase superfamily protein | chr1:24706759-24709737 REVERSE LENGTH=524	0.438286	0.618938416659228	FALSE	2	2	6.48563e-05	2.84256e-05	6.33668e-05	1.58813e-05	97.7035	55.8697					97.904	60.768	74.12	51.265
DFTAEGFEVQR	Unmodified	AT5G11560.1	AT5G11560.1 | Symbols: | catalytics | chr5:3709734-3713994 REVERSE LENGTH=982	1.1178	NA	FALSE	1	2	1.15031e-05	1.28582e-05	NA	1.29289e-06	NA	10.055		NA			64.297	NA	87.149	54.608
DFTDEKPMAWSHFNAEGDVEFK	Oxidation (M)	AT4G24190.2	AT4G24190.2 | Symbols: SHD, AtHsp90.7, AtHsp90-7 | Chaperone protein htpG family protein | chr4:12551902-12555851 REVERSE LENGTH=823;AT4G24190.1 | Symbols: SHD, HSP90.7, AtHsp90.7, AtHsp90-7 | Chaperone protein htpG family protein | chr4:12551902-12555851	NA	NA	FALSE	0	1	NA	1.87314e-05	NA	NA	NA	NA	NA	NA	NA		NA	NA	NA	19.549
DFTYIDDIVK	Unmodified	AT4G12250.1;AT1G02000.1;AT4G30440.1	AT1G02000.1 | Symbols: GAE2 | UDP-D-glucuronate 4-epimerase 2 | chr1:346052-347356 FORWARD LENGTH=434<DESCRIPT>AT4G12250.1 | Symbols: GAE5 | UDP-D-glucuronate 4-epimerase 5 | chr4:7289538-7290848 REVERSE LENGTH=436;AT4G00110.1 | Symbols: GAE3 | UDP-D-glucuronate 4-epimerase 3 | chr4:38702-39994 REVERSE LENGTH=430;AT2G45310.1 | Symbols: GAE4 | UDP-D-glucuronate 4-ep<DESCRIPT>AT4G30440.1 | Symbols:…	NA	NA	FALSE	0	1	NA	1.94849e-05	NA	NA	NA	NA	NA	NA	NA		NA	NA	NA	65.305
DGAEGFFR	Unmodified	AT1G78920.2	AT1G78920.2 | Symbols: AVP2, AVPL1, AtVHP2;1, VHP2;1, VP2 | vacuolar H+-pyrophosphatase 2 | chr1:29672340-29676761 FORWARD LENGTH=802;AT1G78920.1 | Symbols: AVP2, AVPL1, AtVHP2;1, VHP2;1, VP2 | vacuolar H+-pyrophosphatase 2 | chr1:29672340-29676761 FORWARD	NA	NA	FALSE	0	1	NA	3.53459e-05	NA	NA	NA	NA	NA	NA		NA	NA	NA	62.717	NA
DGDREIDEAEFEIGIKK	GlyGly (K)	AT1G29020.1	AT1G29020.1 | Symbols: | Calcium-binding EF-hand family protein | chr1:10120497-10122902 REVERSE LENGTH=564	NA	NA	FALSE	1	0	1.23812e-05	NA	NA	NA	NA	NA	NA	DGDREIDEAEFEIGIK(0.5)K(0.5)	NA	NA	NA	36.593	NA	NA
DGEASDKPIDGVVLSR	GlyGly (K)	AT4G04695.1	AT4G04695.1 | Symbols: CPK31 | calcium-dependent protein kinase 31 | chr4:2381634-2383996 REVERSE LENGTH=484	1.41763	NA	FALSE	1	1	2.47836e-05	3.51339e-05	NA	NA	NA	NA	NA	DGEASDK(1)PIDGVVLSR	DGEASDK(1)PIDGVVLSR	NA	NA	NA	39.685	NA
DGEASDKPIDGVVLSR	Unmodified	AT4G04695.1	AT4G04695.1 | Symbols: CPK31 | calcium-dependent protein kinase 31 | chr4:2381634-2383996 REVERSE LENGTH=484	NA	NA	FALSE	0	1	NA	1.15739e-05	NA	NA	NA	NA	NA	NA		NA	NA	38.808	25.988	NA
DGEEGEEAAVAAPEEVKK	Unmodified	AT5G20290.1	AT5G20290.1 | Symbols: | Ribosomal protein S8e family protein | chr5:6851695-6853012 REVERSE LENGTH=222	2.0188	NA	FALSE	1	2	9.28011e-06	1.87347e-05	NA	6.61923e-08	NA	0.353314		NA			22.985	NA	64.275	26.474
DGEVVPLDEKSTSHLK	GlyGly (K)	AT1G27770.2	AT1G27770.2 | Symbols: ACA1, PEA1 | autoinhibited Ca2+-ATPase 1 | chr1:9671912-9676010 REVERSE LENGTH=946;AT1G27770.1 | Symbols: ACA1, PEA1 | autoinhibited Ca2+-ATPase 1 | chr1:9671912-9676010 REVERSE LENGTH=1020	2.34384	NA	FALSE	2	1	1.67144e-05	3.91757e-05	4.33939e-06	NA	25.962	NA	DGEVVPLDEK(0.681)STSHLK(0.319)	DGEVVPLDEK(0.745)STSHLK(0.255)	NA	DGEVVPLDEK(0.734)STSHLK(0.266)	31.876	27.125	NA	36.029
DGFLGKGGFGEVYK	GlyGly (K)	AT5G60280.1	AT5G60280.1 | Symbols: | Concanavalin A-like lectin protein kinase family protein | chr5:24260563-24262536 FORWARD LENGTH=657	NA	NA	FALSE	1	0	2.37176e-05	NA	NA	NA	NA	NA	NA	DGFLGK(0.985)GGFGEVYK(0.015)	NA	NA	NA	29.981	NA	NA
DGGLVVLK	Unmodified	AT1G53625.1	AT1G53625.1 | Symbols: | unknown protein; Has 29996 Blast hits to 6987 proteins in 655 species: Archae - 23; Bacteria - 6686; Metazoa - 10521; Fungi - 1178; Plants - 7439; Viruses - 681; Other Eukaryotes - 3468 (source: NCBI BLink). | chr1:20014545-200148	1.26032	NA	FALSE	1	1	7.10918e-05	8.95986e-05	NA	NA	NA	NA		NA		NA	53.351	NA	70.67	NA
DGGLVVLKQTKPK	GlyGly (K)	AT1G53625.1	AT1G53625.1 | Symbols: | unknown protein; Has 29996 Blast hits to 6987 proteins in 655 species: Archae - 23; Bacteria - 6686; Metazoa - 10521; Fungi - 1178; Plants - 7439; Viruses - 681; Other Eukaryotes - 3468 (source: NCBI BLink). | chr1:20014545-200148	NA	NA	FALSE	1	0	8.02625e-05	NA	NA	NA	NA	NA	DGGLVVLK(0.355)QTK(0.528)PK(0.116)	NA	NA	NA	53.448	NA	NA	NA
DGKSQIPPVGVIPLGTGNDLSR	GlyGly (K)	AT2G18730.1	AT2G18730.1 | Symbols: ATDGK3, DGK3 | diacylglycerol kinase 3 | chr2:8118976-8121689 FORWARD LENGTH=488	4.16438	NA	FALSE	1	2	7.87904e-06	3.28113e-05	NA	1.98502e-05	NA	60.4979	NA	DGK(1)SQIPPVGVIPLGTGNDLSR	DGK(1)SQIPPVGVIPLGTGNDLSR	DGK(1)SQIPPVGVIPLGTGNDLSR	NA	34.221	25.604	28.418
DGKWNEIDAAELVPGDIVSIK	GlyGly (K)	AT3G60330.2	AT3G60330.2 | Symbols: HA7 | H(+)-ATPase 7 | chr3:22298763-22303509 FORWARD LENGTH=961;AT3G60330.1 | Symbols: AHA7, HA7 | H(+)-ATPase 7 | chr3:22298763-22303509 FORWARD LENGTH=961	1.56282	NA	FALSE	1	1	0.000202871	0.000317051	NA	NA	NA	NA	DGK(1)WNEIDAAELVPGDIVSIK	NA	DGK(1)WNEIDAAELVPGDIVSIK	NA	91.166	NA	116.45	NA
DGKWSEQEAAILVPGDIVSIK	Unmodified	AT4G30190.1;AT2G18960.1	AT2G18960.1 | Symbols: AHA1, PMA, OST2, HA1 | H(+)-ATPase 1 | chr2:8221858-8227268 FORWARD LENGTH=949<DESCRIPT>AT4G30190.1 | Symbols: AHA2, PMA2, HA2 | H(+)-ATPase 2 | chr4:14770820-14775920 REVERSE LENGTH=948;AT4G30190.2 | Symbols: HA2 | H(+)-ATPase 2 | chr4:14770820-14775920 REVERSE LENGTH=981	0.615157	0.965554332149372	FALSE	2	2	0.000121703	7.48663e-05	0.000145214	3.78894e-05	119.318	50.6094					84.327|39.188|233.14	109.08|63.225|285.59|34.155	131.82|228.9|100.94|43.233	124.86|79.69|311.23
DGKWSEQEAAILVPGDIVSIK	GlyGly (K)	AT4G30190.1;AT2G18960.1	AT2G18960.1 | Symbols: AHA1, PMA, OST2, HA1 | H(+)-ATPase 1 | chr2:8221858-8227268 FORWARD LENGTH=949<DESCRIPT>AT4G30190.1 | Symbols: AHA2, PMA2, HA2 | H(+)-ATPase 2 | chr4:14770820-14775920 REVERSE LENGTH=948;AT4G30190.2 | Symbols: HA2 | H(+)-ATPase 2 | chr4:14770820-14775920 REVERSE LENGTH=981	2.07941	0.357014161690275	FALSE	2	2	0.00177777	0.00369672	0.00278255	0.00578416	156.519	156.467	DGK(1)WSEQEAAILVPGDIVSIKDGK(0.999)WSEQEAAILVPGDIVSIK(0.001)DGK(1)WSEQEAAILVPGDIVSIK	DGK(1)WSEQEAAILVPGDIVSIKDGK(1)WSEQEAAILVPGDIVSIKDGK(1)WSEQEAAILVPGDIVSIKDGK(1)WSEQEAAILVPGDIVSIK	DGK(1)WSEQEAAILVPGDIVSIKDGK(1)WSEQEAAILVPGDIVSIKDGK(1)WSEQEAAILVPGDIVSIKDGK(1)WSEQEAAILVPGDIVSIK	DGK(1)WSEQEAAILVPGDIVSIKDGK(1)WSEQEAAILVPGDIVSIKDGK(1)WSEQEAAILVPGDIVSIK	85.062	38.583	69.088	40.137
DGKWSEQEASILVPGDIVSIK	GlyGly (K)	AT5G57350.2;AT4G11730.1	AT4G11730.1 | Symbols: | Cation transporter/ E1-E2 ATPase family protein | chr4:7067035-7070968 FORWARD LENGTH=813<DESCRIPT>AT5G57350.2 | Symbols: HA3 | H(+)-ATPase 3 | chr5:23231208-23236381 REVERSE LENGTH=949;AT5G57350.1 | Symbols: AHA3, ATAHA3, HA3 | H(+)-ATPase 3 | chr5:23231208-23236381 REVERSE LENGTH=949	1.57021	NA	FALSE	1	2	0.000146253	0.000229647	NA	8.69435e-05	NA	37.8596	NA	DGK(1)WSEQEASILVPGDIVSIK	DGK(1)WSEQEASILVPGDIVSIK	DGK(1)WSEQEASILVPGDIVSIK	NA	54.559	75.064	71.148
DGLHVFDDFR	Unmodified	AT5G19690.1	AT5G19690.1 | Symbols: STT3A | staurosporin and temperature sensitive 3-like A | chr5:6652649-6658214 FORWARD LENGTH=779	NA	NA	APP	0	2	NA	5.03998e-05	NA	3.60091e-06	NA	7.1447	NA	NA			NA	NA	52.167	52.167
DGLLLLELDR	Unmodified	AT1G04430.2	AT1G04430.2 | Symbols: | S-adenosyl-L-methionine-dependent methyltransferases superfamily protein | chr1:1198860-1201301 FORWARD LENGTH=623;AT1G04430.1 | Symbols: | S-adenosyl-L-methionine-dependent methyltransferases superfamily protein | chr1:1198860-1	0.61335	NA	FALSE	1	1	7.47753e-05	4.58634e-05	NA	NA	NA	NA		NA	NA		53.751	NA	NA	71.451
DGLLPSIFSDINKR	GlyGly (K)	AT1G58030.1	AT1G58030.1 | Symbols: CAT2 | cationic amino acid transporter 2 | chr1:21464185-21468141 REVERSE LENGTH=635	NA	NA	DISP	2	0	0.000370689	NA	4.8167e-05	NA	12.9939	NA	DGLLPSIFSDINK(1)R	DGLLPSIFSDINK(1)R	NA	NA	108.17	94.728	NA	NA
DGNRPIFKADDTWQFLTR	GlyGly (K)	AT3G54950.1	AT3G54950.1 | Symbols: PLP7, PLA IIIA | patatin-like protein 6 | chr3:20359076-20360774 REVERSE LENGTH=488	1.2752	NA	FALSE	2	1	1.88552e-05	2.40442e-05	1.72979e-06	NA	9.17408	NA	DGNRPIFK(1)ADDTWQFLTR	DGNRPIFK(1)ADDTWQFLTR	NA	DGNRPIFK(1)ADDTWQFLTR	48.314	34.721	NA	34.721
DGQGEDVIKPYTPTTLDSDVGR	Unmodified	AT5G17770.1	AT5G17770.1 | Symbols: ATCBR, CBR1, CBR | NADH:cytochrome B5 reductase 1 | chr5:5864543-5866495 REVERSE LENGTH=281	NA	NA	APP	0	2	NA	1.41404e-05	NA	4.34684e-06	NA	30.7406	NA	NA			NA	NA	45.011	52.09
DGSQSTTYEHGFR	Unmodified	AT3G13772.1	AT3G13772.1 | Symbols: TMN7, AtTMN7 | transmembrane nine 7 | chr3:4521712-4524394 REVERSE LENGTH=641;AT1G55130.1 | Symbols: TMN6, AtTMN6 | Endomembrane protein 70 protein family | chr1:20569654-20572266 FORWARD LENGTH=637	0.81939	NA	FALSE	1	2	2.33497e-05	1.91325e-05	NA	1.68558e-06	NA	8.81006		NA			38.366	NA	33.204	32.624
DGTGVHDSIVNQLLTK	Unmodified	AT4G04910.1	AT4G04910.1 | Symbols: NSF | AAA-type ATPase family protein | chr4:2489696-2495666 REVERSE LENGTH=742	NA	NA	FALSE	0	1	NA	3.63482e-05	NA	NA	NA	NA	NA	NA	NA		NA	NA	NA	35.329
DGVFMYFEDNAGVIVNPK	Oxidation (M)	AT3G04400.2	AT3G04400.2 | Symbols: emb2171 | Ribosomal protein L14p/L23e family protein | chr3:1167611-1168308 FORWARD LENGTH=125;AT3G04400.1 | Symbols: emb2171 | Ribosomal protein L14p/L23e family protein | chr3:1167339-1168308 FORWARD LENGTH=140;AT2G33370.1 | Symbol	2.23119	0.274664835914409	FALSE	2	2	1.91675e-05	4.27664e-05	1.17583e-05	1.51134e-05	61.3452	35.3394					50.653	43.454	76.151	84.874
DGYMVSSGQPTK	Oxidation (M)	AT2G31610.1;AT3G53870.1;AT5G35530.1	AT2G31610.1 | Symbols: | Ribosomal protein S3 family protein | chr2:13450384-13451669 FORWARD LENGTH=250<DESCRIPT>AT3G53870.1 | Symbols: | Ribosomal protein S3 family protein | chr3:19951547-19952782 FORWARD LENGTH=249<DESCRIPT>AT5G35530.1 | Symbols: | Ribosomal protein S3 family protein | chr5:13710355-13712192 REVERSE LENGTH=248	NA	NA	FALSE	0	1	NA	1.97005e-05	NA	NA	NA	NA	NA	NA	NA		NA	NA	NA	42.001
DHILEFFESFGFK	Unmodified	AT1G15210.1	AT1G15210.1 | Symbols: PDR7, ATPDR7 | pleiotropic drug resistance 7 | chr1:5231552-5236573 REVERSE LENGTH=1442	NA	NA	FALSE	0	1	NA	1.31571e-05	NA	NA	NA	NA	NA	NA		NA	NA	NA	41.644	NA
DHILEFFESFGFKCPER	GlyGly (K)	AT1G15210.1	AT1G15210.1 | Symbols: PDR7, ATPDR7 | pleiotropic drug resistance 7 | chr1:5231552-5236573 REVERSE LENGTH=1442	NA	NA	FALSE	0	1	NA	1.10165e-05	NA	NA	NA	NA	NA	NA	NA	DHILEFFESFGFK(1)CPER	NA	NA	NA	65.107
DHNSGALEQYGGTQGLANLLK	Unmodified	AT5G57110.1	AT5G57110.1 | Symbols: ACA8, AT-ACA8 | autoinhibited Ca2+ -ATPase, isoform 8 | chr5:23109729-23116857 REVERSE LENGTH=1074;AT5G57110.2 | Symbols: ACA8, AT-ACA8 | autoinhibited Ca2+ -ATPase, isoform 8 | chr5:23109729-23116857 REVERSE LENGTH=1074	NA	NA	NA	0	2	NA	1.57366e-05	NA	3.13277e-06	NA	19.9076	NA	NA			NA	NA	34.615	27.904
DHVTTIVKGTPGYVDPEYYLSHR	GlyGly (K)	AT5G37450.1	AT5G37450.1 | Symbols: | Leucine-rich repeat protein kinase family protein | chr5:14852801-14857098 REVERSE LENGTH=935	NA	NA	FALSE	1	0	0.000103632	NA	NA	NA	NA	NA	NA	DHVTTIVK(1)GTPGYVDPEYYLSHR	NA	NA	NA	84.573	NA	NA
DIADFTSK	Unmodified	AT1G51980.1	AT1G51980.1 | Symbols: | Insulinase (Peptidase family M16) protein | chr1:19323692-19326771 REVERSE LENGTH=503;AT3G16480.1 | Symbols: MPPalpha | mitochondrial processing peptidase alpha subunit | chr3:5599906-5602716 FORWARD LENGTH=499;AT1G51980.2 | Symbo	NA	NA	FALSE	0	1	NA	0.000101479	NA	NA	NA	NA	NA	NA	NA		NA	NA	NA	53.968
DIDLSFSSPTKR	GlyGly (K)	AT2G32240.1	AT2G32240.1 | Symbols: | FUNCTIONS IN: molecular_function unknown; INVOLVED IN: response to cadmium ion; LOCATED IN: plasma membrane; EXPRESSED IN: 25 plant structures; EXPRESSED DURING: 13 growth stages; CONTAINS InterPro DOMAIN/s: Prefoldin (InterPro:IP	NA	NA	FALSE	1	0	1.047e-05	NA	NA	NA	NA	NA	NA	DIDLSFSSPTK(1)R	NA	NA	NA	53.967	NA	NA
DIESALLDHLGVK	Unmodified	AT4G02580.1	AT4G02580.1 | Symbols: | NADH-ubiquinone oxidoreductase 24 kDa subunit, putative | chr4:1134586-1136906 FORWARD LENGTH=255	2.00628	0.370606821525925	FALSE	1	2	6.06669e-05	0.000121715	4.34767e-05	8.87265e-06	71.6648	7.28972		NA			69.602|101.95	NA	100.19	103.88
DIGATSKSSAVFIPHGPGAVSDVAAQIR	GlyGly (K)	AT3G01290.1	AT3G01290.1 | Symbols: | SPFH/Band 7/PHB domain-containing membrane-associated protein family | chr3:88252-89356 REVERSE LENGTH=285	1.21934	NA	FALSE	1	1	4.0042e-05	4.88246e-05	NA	NA	NA	NA	NA	DIGATSK(1)SSAVFIPHGPGAVSDVAAQIR	NA	DIGATSK(1)SSAVFIPHGPGAVSDVAAQIR	NA	51.956	NA	86.732
DIGGNDVSLDQYK	Unmodified	AT2G31570.1	AT2G31570.1 | Symbols: ATGPX2, GPX2 | glutathione peroxidase 2 | chr2:13438211-13439775 REVERSE LENGTH=169	NA	NA	FALSE	0	1	NA	9.15396e-06	NA	NA	NA	NA	NA	NA		NA	NA	NA	70.942	NA
DIIMVDHMR	2 Oxidation (M)	AT4G13940.1	AT4G13940.1 | Symbols: HOG1, EMB1395, SAHH1, MEE58, ATSAHH1 | S-adenosyl-L-homocysteine hydrolase | chr4:8054931-8056676 FORWARD LENGTH=485;AT4G13940.3 | Symbols: HOG1, SAHH1 | S-adenosyl-L-homocysteine hydrolase | chr4:8054931-8056676 FORWARD LENGTH=440;A	NA	NA	FALSE	0	1	NA	2.96481e-05	NA	2.64883e-05	NA	89.342	NA	NA	NA		NA	NA	NA	25.238|36.395
DIISKLGSSR	2 Phospho (STY),GlyGly (K)	AT1G74280.1	AT1G74280.1 | Symbols: | alpha/beta-Hydrolases superfamily protein | chr1:27929758-27931126 FORWARD LENGTH=372	NA	NA	FALSE	0	1	NA	1.68707e-05	NA	NA	NA	NA	NA	NA	DIISK(1)LGSSR	NA	NA	NA	40.987	NA
DIKSVVEETFFHDAPLR	GlyGly (K)	AT4G08620.1	AT4G08620.1 | Symbols: SULTR1;1 | sulphate transporter 1;1 | chr4:5500480-5505982 FORWARD LENGTH=649	1.44797	0.616091559957684	FALSE	2	2	3.01941e-05	4.37202e-05	8.01423e-06	2.51251e-05	26.5423	57.4679	DIK(1)SVVEETFFHDAPLR	DIK(1)SVVEETFFHDAPLR	DIK(1)SVVEETFFHDAPLR	DIK(1)SVVEETFFHDAPLR	83.54	111.06	97.284	122.1
DIPTGTYFVR	Unmodified	AT5G50200.3	AT5G50200.3 | Symbols: WR3 | nitrate transmembrane transporters | chr5:20436308-20437535 FORWARD LENGTH=210;AT5G50200.2 | Symbols: WR3 | nitrate transmembrane transporters | chr5:20436612-20437535 FORWARD LENGTH=210;AT5G50200.1 | Symbols: WR3, ATNRT3.1, NR	1.59886	0.534265627624874	FALSE	2	2	0.00031928	0.000510485	0.000314067	0.00020244	98.3673	39.6563					90.657	57.59	68.224	56.81
DIQGDPETEKKR	GlyGly (K)	AT5G45480.1	AT5G45480.1 | Symbols: | Protein of unknown function (DUF594) | chr5:18426296-18428929 REVERSE LENGTH=877	1.06803	NA	FALSE	1	2	8.1864e-05	8.74334e-05	NA	9.79008e-06	NA	11.1972	NA	DIQGDPETEK(0.5)K(0.5)R	DIQGDPETEK(0.468)K(0.532)R	DIQGDPETEK(0.5)K(0.5)R	NA	31.228	36.847	43.084
DISSGNILLGEDYEAK	Unmodified	AT4G08850.2	AT4G08850.2 | Symbols: | Leucine-rich repeat receptor-like protein kinase family protein | chr4:5637467-5640496 REVERSE LENGTH=1009;AT4G08850.1 | Symbols: | Leucine-rich repeat receptor-like protein kinase family protein | chr4:5636693-5640496 REVERSE LE	NA	NA	FALSE	0	1	NA	1.02578e-05	NA	NA	NA	NA	NA	NA	NA		NA	NA	NA	47.288
DISSQEGTEEVILKPEDVVK	Unmodified	AT5G45500.2	AT5G45500.2 | Symbols: | RNI-like superfamily protein | chr5:18432636-18434951 REVERSE LENGTH=771;AT5G45500.1 | Symbols: | RNI-like superfamily protein | chr5:18432636-18434951 REVERSE LENGTH=771	NA	NA	FALSE	0	1	NA	2.66309e-05	NA	NA	NA	NA	NA	NA	NA		NA	NA	NA	30.094
DITDNYGSKSLIGEGSYGR	GlyGly (K)	AT3G17410.1	AT3G17410.1 | Symbols: | Protein kinase superfamily protein | chr3:5956601-5958882 FORWARD LENGTH=364	1.92904	0.27358336869099	FALSE	2	2	3.06571e-05	5.91388e-05	1.45543e-05	7.93294e-06	47.4743	13.4141	DITDNYGSK(1)SLIGEGSYGR	DITDNYGSK(1)SLIGEGSYGR	DITDNYGSK(1)SLIGEGSYGR	DITDNYGSK(1)SLIGEGSYGR	28.14	47.047	78.674	38.577
DITDNYGSKTLIGEGSYGR	GlyGly (K)	AT1G48210.2	AT1G48210.2 | Symbols: | Protein kinase superfamily protein | chr1:17799551-17801798 FORWARD LENGTH=363;AT1G48210.1 | Symbols: | Protein kinase superfamily protein | chr1:17799551-17801798 FORWARD LENGTH=363;AT2G47060.3 | Symbols: | Protein kinase super	NA	NA	FALSE	0	1	NA	8.31197e-06	NA	NA	NA	NA	NA	NA	NA	DITDNYGSK(1)TLIGEGSYGR	NA	NA	NA	30.767
DITEKGAQAVVQYMNDLVEAR	GlyGly (K)	AT2G17440.1	AT2G17440.1 | Symbols: PIRL5 | plant intracellular ras group-related LRR 5 | chr2:7571331-7573406 FORWARD LENGTH=526	NA	NA	DISP	2	0	4.24904e-05	NA	2.48041e-05	NA	58.3758	NA	DITEK(1)GAQAVVQYMNDLVEAR	DITEK(1)GAQAVVQYMNDLVEAR	NA	NA	94.632	98.269	NA	NA
DITEKGAQAVVQYMNDLVEAR	Oxidation (M),GlyGly (K)	AT2G17440.1	AT2G17440.1 | Symbols: PIRL5 | plant intracellular ras group-related LRR 5 | chr2:7571331-7573406 FORWARD LENGTH=526	1.62639	NA	FALSE	1	1	7.64681e-06	1.24367e-05	NA	NA	NA	NA	NA	DITEK(1)GAQAVVQYMNDLVEAR	NA	DITEK(1)GAQAVVQYMNDLVEAR	NA	34.009	NA	42.172
DIVDAHYK	Unmodified	AT1G66200.1	AT1G66200.1 | Symbols: ATGSR2, GSR2, GLN1;2 | glutamine synthase clone F11 | chr1:24655520-24657520 REVERSE LENGTH=356;AT1G66200.3 | Symbols: GSR2, GLN1;2 | glutamine synthase clone F11 | chr1:24655520-24657520 REVERSE LENGTH=365;AT1G66200.2 | Symbols: ATG	NA	NA	FALSE	1	0	3.4856e-05	NA	NA	NA	NA	NA		NA	NA	NA	54.549	NA	NA	NA
DIVDPTLKTFQENVVER	GlyGly (K)	AT5G58540.3	AT5G58540.3 | Symbols: | Protein kinase superfamily protein | chr5:23663906-23665182 FORWARD LENGTH=341;AT5G58540.2 | Symbols: | Protein kinase superfamily protein | chr5:23663400-23665182 FORWARD LENGTH=481;AT5G58540.1 | Symbols: | Protein kinase super	NA	NA	FALSE	0	1	NA	2.9173e-05	NA	NA	NA	NA	NA	NA	NA	DIVDPTLK(1)TFQENVVER	NA	NA	NA	65.716
DIVPFYLEHCPK	Unmodified	AT4G37070.2	AT4G37070.2 | Symbols: PLP1, PLA IVA, AtPLAIVA | Acyl transferase/acyl hydrolase/lysophospholipase superfamily protein | chr4:17464916-17467058 REVERSE LENGTH=414;AT4G37070.3 | Symbols: PLP1, PLA IVA, AtPLAIVA | Acyl transferase/acyl hydrolase/lysophosphol	NA	NA	FALSE	1	0	1.33402e-05	NA	NA	NA	NA	NA		NA	NA	NA	42.095	NA	NA	NA
DKDGNTQILGSPTER	GlyGly (K)	AT2G41560.1	AT2G41560.1 | Symbols: ACA4 | autoinhibited Ca(2+)-ATPase, isoform 4 | chr2:17332256-17337179 REVERSE LENGTH=1030	NA	NA	FALSE	1	0	1.14947e-05	NA	NA	NA	NA	NA	NA	DK(1)DGNTQILGSPTER	NA	NA	NA	38.376	NA	NA
DKDKKKPISR	Phospho (STY),3 GlyGly (K)	AT3G54560.1	AT3G54560.1 | Symbols: HTA11 | histone H2A 11 | chr3:20196532-20197466 FORWARD LENGTH=136	NA	NA	FALSE	0	1	NA	6.33829e-06	NA	NA	NA	NA	NA	NA	DK(0.186)DK(0.917)K(0.917)K(0.981)PISR	NA	NA	NA	17.473	NA
DKDLVKDDLIGR	GlyGly (K)	AT1G51570.1	AT1G51570.1 | Symbols: | Calcium-dependent lipid-binding (CaLB domain) plant phosphoribosyltransferase family protein | chr1:19122358-19124688 REVERSE LENGTH=776;AT3G57880.1 | Symbols: | Calcium-dependent lipid-binding (CaLB domain) plant phosphoribosylt	1.03852	NA	FALSE	1	1	1.67847e-05	1.74312e-05	NA	NA	NA	NA	NA	DK(0.327)DLVK(0.673)DDLIGR	NA	DK(0.064)DLVK(0.936)DDLIGR	NA	52.576	NA	47.915
DKDSVEVGTADYNR	Unmodified	AT1G66280.1	AT1G66280.1 | Symbols: BGLU22 | Glycosyl hydrolase superfamily protein | chr1:24706759-24709737 REVERSE LENGTH=524	NA	NA	APP	0	2	NA	5.85905e-05	NA	5.59257e-05	NA	95.4518	NA	NA			NA	NA	76.522|53.374	66.262|95.195
DKDSVEVGTADYNRK	Unmodified	AT1G66280.1	AT1G66280.1 | Symbols: BGLU22 | Glycosyl hydrolase superfamily protein | chr1:24706759-24709737 REVERSE LENGTH=524	2.41187	NA	FALSE	1	2	1.81607e-05	4.38013e-05	NA	3.17762e-05	NA	72.5464	NA				NA	56.599	51.147	74.296|53.981
DKIFFIGGAR	GlyGly (K)	AT2G29220.1	AT2G29220.1 | Symbols: | Concanavalin A-like lectin protein kinase family protein | chr2:12562781-12564664 REVERSE LENGTH=627	1.55622	0.327723861225217	FALSE	2	2	8.87331e-05	0.000138088	3.59253e-05	3.25091e-05	40.4869	23.5423	DK(1)IFFIGGAR	DK(1)IFFIGGAR	DK(1)IFFIGGAR	DK(1)IFFIGGAR	59.35	68.735	75.696	82.426
DKSGTLTLK	Phospho (STY),2 GlyGly (K)	AT4G05020.2	AT4G05020.2 | Symbols: NDB2 | NAD(P)H dehydrogenase B2 | chr4:2572752-2576222 FORWARD LENGTH=619;AT4G05020.1 | Symbols: NDB2 | NAD(P)H dehydrogenase B2 | chr4:2572752-2576222 FORWARD LENGTH=582;AT4G21490.1 | Symbols: NDB3 | NAD(P)H dehydrogenase B3 | chr4:	NA	NA	FALSE	1	0	2.1296e-06	NA	NA	NA	NA	NA	NA	DK(1)SGTLTLK(1)	NA	NA	NA	38.634	NA	NA
DLAAAIEAGR	Unmodified	AT5G12470.1	AT5G12470.1 | Symbols: | Protein of unknown function (DUF3411) | chr5:4044950-4047290 REVERSE LENGTH=386	NA	NA	FALSE	0	1	NA	9.57328e-06	NA	NA	NA	NA	NA	NA	NA		NA	NA	NA	56.258
DLAELIAAGR	Unmodified	AT2G27710.4	AT2G27710.4 | Symbols: | 60S acidic ribosomal protein family | chr2:11816929-11817670 FORWARD LENGTH=98;AT2G27720.1 | Symbols: | 60S acidic ribosomal protein family | chr2:11818696-11819370 FORWARD LENGTH=115;AT2G27710.3 | Symbols: | 60S acidic ribosoma	1.21641	NA	FALSE	1	1	1.45215e-05	1.76641e-05	NA	NA	NA	NA		NA	NA		56.729	NA	NA	67.897
DLALIIHGSKLSR	GlyGly (K)	AT1G65930.1	AT1G65930.1 | Symbols: cICDH | cytosolic NADP+-dependent isocitrate dehydrogenase | chr1:24539088-24541861 FORWARD LENGTH=410	1.46508	NA	FALSE	2	1	7.93029e-06	1.16185e-05	2.64278e-06	NA	33.3251	NA	DLALIIHGSK(1)LSR	DLALIIHGSK(1)LSR	NA	DLALIIHGSK(1)LSR	40.725	32.567	NA	42.789
DLAVEGNEIIR	Unmodified	ATCG00490.1	ATCG00490.1 | Symbols: RBCL | ribulose-bisphosphate carboxylases | chrC:54958-56397 FORWARD LENGTH=479	1.21854	NA	FALSE	2	1	3.61723e-05	4.40776e-05	1.45724e-05	NA	40.2859	NA			NA		56.563	89.247	NA	94.692
DLDDFVSFINEK	Unmodified	AT2G47470.3	AT2G47470.3 | Symbols: ATPDIL2-1, UNE5, MEE30, PDI11, ATPDI11 | thioredoxin family protein | chr2:19481503-19483571 FORWARD LENGTH=323;AT2G47470.1 | Symbols: ATPDIL2-1, UNE5, MEE30, PDI11, ATPDI11 | thioredoxin family protein | chr2:19481503-19483683 FORWA	3.41133	NA	FALSE	1	1	7.80963e-06	2.66412e-05	NA	NA	NA	NA		NA	NA		64.297	NA	NA	117.67
DLDDKKQDSVNPWR	GlyGly (K)	AT1G32450.1	AT1G32450.1 | Symbols: NRT1.5 | nitrate transporter 1.5 | chr1:11715337-11719807 REVERSE LENGTH=614	0.970125	0.596044942393755	FALSE	2	2	0.00022364	0.000216959	0.000123661	4.83802e-05	55.2949	22.2993	DLDDK(0.094)K(0.906)QDSVNPWRDLDDK(0.5)K(0.5)QDSVNPWR	DLDDK(0.096)K(0.904)QDSVNPWRDLDDK(0.5)K(0.5)QDSVNPWRDLDDK(0.137)K(0.863)QDSVNPWR	DLDDK(0.5)K(0.5)QDSVNPWRDLDDK(0.5)K(0.5)QDSVNPWR	DLDDK(0.108)K(0.892)QDSVNPWRDLDDK(0.5)K(0.5)QDSVNPWR	127.76|52.071	117.92|51.875|63.408	97.69|49.298	95.651|56.139
DLDQVAGR	Unmodified	AT3G02080.1;AT5G61170.1	AT3G02080.1 | Symbols: | Ribosomal protein S19e family protein | chr3:364138-365161 REVERSE LENGTH=143<DESCRIPT>AT5G61170.1 | Symbols: | Ribosomal protein S19e family protein | chr5:24611158-24612202 FORWARD LENGTH=143;AT5G15520.1 | Symbols: | Ribosomal protein S19e family protein | chr5:5037242-5038136 REVERSE LENGTH=143	NA	NA	FALSE	0	1	NA	0.000218988	NA	NA	NA	NA	NA	NA	NA		NA	NA	NA	98.418
DLDVNESGPPAAR	Unmodified	AT5G60660.1	AT5G60660.1 | Symbols: PIP2F, PIP2;4 | plasma membrane intrinsic protein 2;4 | chr5:24375673-24376939 REVERSE LENGTH=291	NA	NA	FALSE	1	0	3.47595e-05	NA	NA	NA	NA	NA		NA	NA	NA	66.435	NA	NA	NA
DLENGLAGIKDGGLVVLTGTAVVAAGVTTER	GlyGly (K)	AT1G53620.1	AT1G53620.1 | Symbols: | unknown protein; FUNCTIONS IN: molecular_function unknown; INVOLVED IN: biological_process unknown; LOCATED IN: endomembrane system; BEST Arabidopsis thaliana protein match is: unknown protein (TAIR:AT1G53610.1); Has 5795 Blast hi	NA	NA	FALSE	1	0	1.56941e-05	NA	NA	NA	NA	NA	NA	DLENGLAGIK(1)DGGLVVLTGTAVVAAGVTTER	NA	NA	NA	40.986	NA	NA
DLEVGDVKPDK	GlyGly (K)	AT5G57685.1	AT5G57685.1 | Symbols: ATGDU3, GDU3, LSB1 | glutamine dumper 3 | chr5:23366356-23366802 REVERSE LENGTH=148	2.33659	NA	FALSE	1	2	9.89608e-06	2.31231e-05	NA	4.27707e-06	NA	18.497	DLEVGDVK(0.884)PDK(0.116)	NA	DLEVGDVK(0.887)PDK(0.113)	DLEVGDVK(0.98)PDK(0.02)	57.598	NA	86.624	86.898
DLEVVNGGGERK	Unmodified	AT5G18620.1	AT5G18620.1 | Symbols: CHR17 | chromatin remodeling factor17 | chr5:6196190-6202058 REVERSE LENGTH=1069;AT5G18620.2 | Symbols: CHR17 | chromatin remodeling factor17 | chr5:6196190-6202058 REVERSE LENGTH=1072;AT3G06400.1 | Symbols: CHR11 | chromatin-remodel	NA	NA	FALSE	0	1	NA	1.82351e-05	NA	NA	NA	NA	NA	NA	NA		NA	NA	NA	24.254
DLFADAEQDQR	Unmodified	AT4G04910.1	AT4G04910.1 | Symbols: NSF | AAA-type ATPase family protein | chr4:2489696-2495666 REVERSE LENGTH=742	NA	NA	FALSE	0	1	NA	5.10751e-05	NA	NA	NA	NA	NA	NA	NA		NA	NA	NA	88.496
DLFGAHTYER	Unmodified	AT5G41670.1	AT5G41670.1 | Symbols: | 6-phosphogluconate dehydrogenase family protein | chr5:16665647-16667110 REVERSE LENGTH=487;AT5G41670.2 | Symbols: | 6-phosphogluconate dehydrogenase family protein | chr5:16665647-16667110 REVERSE LENGTH=487;AT1G64190.1 | Symbol	NA	NA	FALSE	0	1	NA	2.6343e-05	NA	NA	NA	NA	NA	NA	NA		NA	NA	NA	50.284
DLFSKSDPFLVVSK	GlyGly (K)	AT5G61900.1	AT5G61900.1 | Symbols: BON1, CPN1, BON | Calcium-dependent phospholipid-binding Copine family protein | chr5:24855908-24859150 REVERSE LENGTH=578;AT5G61900.3 | Symbols: BON1, CPN1, BON | Calcium-dependent phospholipid-binding Copine family protein | chr5:2	1.02241	NA	FALSE	1	2	2.4204e-05	2.47465e-05	NA	1.86431e-06	NA	7.53362	NA	DLFSK(1)SDPFLVVSK	DLFSK(1)SDPFLVVSK	DLFSK(1)SDPFLVVSK	NA	77.078	50.843	46.746
DLGSLLKEKKVLTR	Phospho (STY),2 GlyGly (K)	AT1G23320.1	AT1G23320.1 | Symbols: TAR1 | tryptophan aminotransferase related 1 | chr1:8273423-8275350 REVERSE LENGTH=388	NA	NA	FALSE	0	1	NA	2.75627e-05	NA	NA	NA	NA	NA	NA	NA	DLGSLLK(1)EK(0.5)K(0.5)VLTR	NA	NA	NA	43.297
DLIILDLR	Unmodified	AT5G45500.2	AT5G45500.2 | Symbols: | RNI-like superfamily protein | chr5:18432636-18434951 REVERSE LENGTH=771;AT5G45500.1 | Symbols: | RNI-like superfamily protein | chr5:18432636-18434951 REVERSE LENGTH=771	NA	NA	APP	0	2	NA	3.25841e-05	NA	5.51348e-07	NA	1.69208	NA	NA			NA	NA	61.962	63.565
DLILSADTAASDLIR	Unmodified	AT5G66680.1	AT5G66680.1 | Symbols: DGL1 | dolichyl-diphosphooligosaccharide-protein glycosyltransferase 48kDa subunit family protein | chr5:26617840-26620581 REVERSE LENGTH=437	1.79755	NA	FALSE	1	2	8.35397e-06	1.50167e-05	NA	5.26975e-06	NA	35.0927		NA			76.533	NA	62.694	99.215
DLKPDDPPQDKK	Unmodified	AT5G45470.1	AT5G45470.1 | Symbols: | Protein of unknown function (DUF594) | chr5:18422164-18424764 REVERSE LENGTH=866	NA	NA	FALSE	0	1	NA	2.13847e-05	NA	NA	NA	NA	NA	NA		NA	NA	NA	63.76	NA
DLLDEALLRPGR	Unmodified	AT4G04910.1	AT4G04910.1 | Symbols: NSF | AAA-type ATPase family protein | chr4:2489696-2495666 REVERSE LENGTH=742	NA	NA	FALSE	0	1	NA	4.49827e-05	NA	NA	NA	NA	NA	NA	NA		NA	NA	NA	45.915
DLLLVNLR	Unmodified	AT3G11130.1;AT3G08530.1	AT3G08530.1 | Symbols: | Clathrin, heavy chain | chr3:2587171-2595411 REVERSE LENGTH=1703<DESCRIPT>AT3G11130.1 | Symbols: | Clathrin, heavy chain | chr3:3482575-3491667 REVERSE LENGTH=1705	NA	NA	APP	0	2	NA	1.96278e-05	NA	3.54931e-06	NA	18.0831	NA	NA			NA	NA	76.847	57.559
DLLNGQNIVVVR	Unmodified	AT3G07110.1	AT3G07110.1 | Symbols: | Ribosomal protein L13 family protein | chr3:2252092-2253332 FORWARD LENGTH=206;AT3G07110.2 | Symbols: | Ribosomal protein L13 family protein | chr3:2252092-2253332 FORWARD LENGTH=207	0.811536	0.84227847845769	FALSE	2	2	6.26725e-05	5.0861e-05	4.45266e-05	3.04151e-05	71.0464	59.8004					110.87	138.1	110.87	112.84
DLLTGGGNETTTKK	GlyGly (K)	AT1G55020.1	AT1G55020.1 | Symbols: LOX1, ATLOX1 | lipoxygenase 1 | chr1:20525798-20530143 FORWARD LENGTH=859	1.33504	0.607666820293272	FALSE	2	2	4.56357e-05	6.09256e-05	2.87153e-05	4.11032e-05	62.9228	67.4646	DLLTGGGNETTTK(0.5)K(0.5)	DLLTGGGNETTTK(0.749)K(0.251)DLLTGGGNETTTK(0.435)K(0.565)	DLLTGGGNETTTK(0.327)K(0.673)DLLTGGGNETTTK(0.421)K(0.579)	DLLTGGGNETTTK(0.418)K(0.582)	57.492	54.898|83	60.55|109.24	134.2
DLLTLDEKSPR	GlyGly (K)	AT5G15200.1	AT5G15200.1 | Symbols: | Ribosomal protein S4 | chr5:4935124-4936334 REVERSE LENGTH=198;AT5G15200.2 | Symbols: | Ribosomal protein S4 | chr5:4935602-4936334 REVERSE LENGTH=156;AT5G39850.1 | Symbols: | Ribosomal protein S4 | chr5:15950053-15951171 FORWAR	1.4614	0.631869704861816	FALSE	2	2	4.68129e-05	6.84122e-05	4.19257e-05	6.01577e-05	89.5603	87.9342	DLLTLDEK(1)SPRDLLTLDEK(1)SPR	DLLTLDEK(1)SPRDLLTLDEK(1)SPR	DLLTLDEK(1)SPRDLLTLDEK(1)SPR	DLLTLDEK(1)SPRDLLTLDEK(1)SPR	63.727	NA	NA	NA
DLLTLDEKSPR	Unmodified	AT5G15200.1	AT5G15200.1 | Symbols: | Ribosomal protein S4 | chr5:4935124-4936334 REVERSE LENGTH=198;AT5G15200.2 | Symbols: | Ribosomal protein S4 | chr5:4935602-4936334 REVERSE LENGTH=156;AT5G39850.1 | Symbols: | Ribosomal protein S4 | chr5:15950053-15951171 FORWAR	NA	NA	FALSE	1	0	0.000120039	NA	NA	NA	NA	NA		NA	NA	NA	93.111|87.184	75.695|89.247	37.426|99.653	63.727|82.749
DLLTPTFK	Unmodified	AT4G23850.1	AT4G23850.1 | Symbols: LACS4 | AMP-dependent synthetase and ligase family protein | chr4:12403720-12408263 REVERSE LENGTH=666	NA	NA	APP	0	2	NA	4.49735e-05	NA	1.26965e-05	NA	28.231	NA	NA			NA	NA	57.281	65.252
DLLYKDHNSDQK	Unmodified	AT3G01280.1	AT3G01280.1 | Symbols: VDAC1, ATVDAC1 | voltage dependent anion channel 1 | chr3:85754-87612 FORWARD LENGTH=276	1.05418	0.774540817983773	FALSE	2	2	6.117e-05	6.44845e-05	4.95e-05	1.26842e-05	80.922	19.6702					65.295	41.242	62.088	57.019
DLMLATNANR	Oxidation (M)	AT3G48190.1	AT3G48190.1 | Symbols: ATM, ATATM | ataxia-telangiectasia mutated | chr3:17797628-17828361 FORWARD LENGTH=3845	NA	NA	FALSE	0	1	NA	1.24752e-05	NA	NA	NA	NA	NA	NA	NA		NA	NA	NA	41.429
DLNTDAFR	Unmodified	AT1G52400.2	AT1G52400.2 | Symbols: BGL1, BGLU18, ATBG1 | beta glucosidase 18 | chr1:19515250-19517646 FORWARD LENGTH=461;AT1G52400.3 | Symbols: BGLU18 | beta glucosidase 18 | chr1:19515250-19517930 FORWARD LENGTH=528;AT1G52400.1 | Symbols: BGL1, BGLU18, ATBG1 | beta g	NA	NA	FALSE	0	1	NA	3.03924e-05	NA	NA	NA	NA	NA	NA	NA		NA	NA	NA	67.032
DLPVSTDNQPLLASGEK	Unmodified	AT2G30930.1	AT2G30930.1 | Symbols: | unknown protein; FUNCTIONS IN: molecular_function unknown; INVOLVED IN: biological_process unknown; LOCATED IN: chloroplast, plasma membrane, membrane; EXPRESSED IN: 24 plant structures; EXPRESSED DURING: 14 growth stages; BEST Ar	NA	NA	APP	0	2	NA	1.0072e-05	NA	2.35246e-06	NA	23.3565	NA	NA			NA	NA	72.496	60.628
DLPVSTDNQPLLASGEKTPWWK	GlyGly (K)	AT2G30930.1	AT2G30930.1 | Symbols: | unknown protein; FUNCTIONS IN: molecular_function unknown; INVOLVED IN: biological_process unknown; LOCATED IN: chloroplast, plasma membrane, membrane; EXPRESSED IN: 24 plant structures; EXPRESSED DURING: 14 growth stages; BEST Ar	3.05063	0.0998111901694511	FALSE	2	2	3.06405e-05	9.34727e-05	1.16257e-05	3.4263e-05	37.9422	36.6556	DLPVSTDNQPLLASGEK(0.949)TPWWK(0.051)	DLPVSTDNQPLLASGEK(0.992)TPWWK(0.008)	DLPVSTDNQPLLASGEK(0.997)TPWWK(0.003)	DLPVSTDNQPLLASGEK(0.999)TPWWK(0.001)	48.656	47.808	89.028	76.704
DLPYDPTGELSSLR	Unmodified	AT2G20230.1	AT2G20230.1 | Symbols: | Tetraspanin family protein | chr2:8725762-8727388 FORWARD LENGTH=270	1.0949	NA	FALSE	1	2	2.51818e-05	2.75715e-05	NA	1.15509e-05	NA	41.8943		NA			72.531	NA	66.267	57.164
DLQAVQTPFR	Unmodified	AT4G32470.1	AT4G32470.1 | Symbols: | Cytochrome bd ubiquinol oxidase, 14kDa subunit | chr4:15669641-15671095 REVERSE LENGTH=122;AT4G32470.2 | Symbols: | Cytochrome bd ubiquinol oxidase, 14kDa subunit | chr4:15669705-15671095 REVERSE LENGTH=101	1.59547	0.497662529333945	FALSE	2	2	7.10624e-05	0.000113378	5.90056e-05	1.41985e-05	83.0335	12.5232					105.52	86.67	93.649	104.2
DLQDDFMGGAEIIK	Oxidation (M)	AT1G56070.1	AT1G56070.1 | Symbols: LOS1 | Ribosomal protein S5/Elongation factor G/III/V family protein | chr1:20968245-20971077 REVERSE LENGTH=843	NA	NA	FALSE	0	1	NA	6.2601e-05	NA	NA	NA	NA	NA	NA	NA		NA	NA	NA	72.652
DLQVFTVAR	Unmodified	AT3G61050.2	AT3G61050.2 | Symbols: NTMC2TYPE4, NTMC2T4 | Calcium-dependent lipid-binding (CaLB domain) family protein | chr3:22597485-22600932 FORWARD LENGTH=510;AT3G61050.1 | Symbols: NTMC2TYPE4, NTMC2T4 | Calcium-dependent lipid-binding (CaLB domain) family protein	NA	NA	FALSE	0	1	NA	5.74471e-06	NA	NA	NA	NA	NA	NA		NA	NA	NA	59.245	NA
DLTDYLMK	Oxidation (M)	AT1G49240.1	AT1G49240.1 | Symbols: ACT8 | actin 8 | chr1:18216539-18217947 FORWARD LENGTH=377;AT3G18780.2 | Symbols: ACT2, DER1, LSR2, ENL2 | actin 2 | chr3:6475535-6476832 FORWARD LENGTH=377;AT3G18780.1 | Symbols: ACT2, DER1, LSR2, ENL2 | actin 2 | chr3:6475535-64767	1.19989	NA	FALSE	2	1	0.000149561	0.000179457	0.000118579	NA	79.2843	NA				NA	53.166	54.549	54.549	NA
DLVGGYYDAGDAIK	Unmodified	AT5G49720.1	AT5G49720.1 | Symbols: ATGH9A1, TSD1, DEC, KOR, RSW2, IRX2, KOR1, GH9A1 | glycosyl hydrolase 9A1 | chr5:20197765-20200168 REVERSE LENGTH=621	NA	NA	FALSE	0	1	NA	6.94674e-06	NA	NA	NA	NA	NA	NA		NA	NA	NA	77.64	NA
DLVGVLEDAIR	Unmodified	AT1G55490.1	AT1G55490.1 | Symbols: CPN60B, LEN1 | chaperonin 60 beta | chr1:20715717-20718673 REVERSE LENGTH=600;AT1G55490.2 | Symbols: CPN60B, LEN1 | chaperonin 60 beta | chr1:20715717-20718673 REVERSE LENGTH=600;AT3G13470.1 | Symbols: | TCP-1/cpn60 chaperonin famil	NA	NA	FALSE	1	0	5.87812e-06	NA	NA	NA	NA	NA		NA	NA	NA	53.327	NA	NA	NA
DLVNHPNFDAIIAAGTR	Unmodified	AT3G15950.2	AT3G15950.2 | Symbols: NAI2 | DNA topoisomerase-related | chr3:5397783-5402610 REVERSE LENGTH=734;AT3G15950.1 | Symbols: NAI2 | DNA topoisomerase-related | chr3:5397783-5402610 REVERSE LENGTH=772	NA	NA	FALSE	0	1	NA	2.99693e-05	NA	NA	NA	NA	NA	NA	NA		NA	NA	NA	54.368
DLVVDMTNFYNQYK	Oxidation (M)	AT3G27380.1	AT3G27380.1 | Symbols: SDH2-1 | succinate dehydrogenase 2-1 | chr3:10131209-10132673 REVERSE LENGTH=279;AT3G27380.2 | Symbols: SDH2-1 | succinate dehydrogenase 2-1 | chr3:10131209-10132673 REVERSE LENGTH=279;AT5G40650.1 | Symbols: SDH2-2 | succinate dehydr	NA	NA	FALSE	0	1	NA	1.00608e-05	NA	NA	NA	NA	NA	NA		NA	NA	NA	58.223	NA
DLVVDMTNFYNQYK	Unmodified	AT3G27380.1	AT3G27380.1 | Symbols: SDH2-1 | succinate dehydrogenase 2-1 | chr3:10131209-10132673 REVERSE LENGTH=279;AT3G27380.2 | Symbols: SDH2-1 | succinate dehydrogenase 2-1 | chr3:10131209-10132673 REVERSE LENGTH=279;AT5G40650.1 | Symbols: SDH2-2 | succinate dehydr	NA	NA	FALSE	0	1	NA	1.59894e-05	NA	NA	NA	NA	NA	NA		NA	NA	NA	79.741	NA
DLWKEFLK	GlyGly (K)	AT2G24720.1	AT2G24720.1 | Symbols: ATGLR2.2, GLR2.2 | glutamate receptor 2.2 | chr2:10522783-10525840 REVERSE LENGTH=920	NA	NA	APP	0	2	NA	9.44286e-05	NA	5.15975e-05	NA	54.6418	NA	NA	DLWK(1)EFLK	DLWK(0.999)EFLK(0.001)DLWK(1)EFLK	NA	NA	60.436	55.676|60.436
DLWKEFLKR	GlyGly (K)	AT2G24720.1	AT2G24720.1 | Symbols: ATGLR2.2, GLR2.2 | glutamate receptor 2.2 | chr2:10522783-10525840 REVERSE LENGTH=920	1.09432	0.612475530740272	FALSE	2	2	5.68335e-05	6.21943e-05	1.05209e-05	7.28926e-06	18.5118	11.7201	DLWK(0.965)EFLK(0.035)R	DLWK(1)EFLKR	DLWK(0.998)EFLK(0.002)R	DLWK(0.999)EFLK(0.001)R	34.721	64.04	55.064	66.435
DMEVVDPDLTEFDKEEVKR	Oxidation (M),GlyGly (K)	AT1G56145.2	AT1G56145.2 | Symbols: | Leucine-rich repeat transmembrane protein kinase | chr1:21008225-21013934 REVERSE LENGTH=1039;AT1G56145.1 | Symbols: | Leucine-rich repeat transmembrane protein kinase | chr1:21008225-21013934 REVERSE LENGTH=1012	1.22317	0.582800039754858	FALSE	2	2	3.4689e-05	4.24304e-05	2.11392e-05	2.16877e-05	60.9392	51.1136	DMEVVDPDLTEFDK(0.5)EEVK(0.5)RDMEVVDPDLTEFDK(0.408)EEVK(0.592)R	DMEVVDPDLTEFDK(0.5)EEVK(0.5)RDMEVVDPDLTEFDK(0.998)EEVK(0.002)R	DMEVVDPDLTEFDK(0.9)EEVK(0.1)RDMEVVDPDLTEFDK(0.433)EEVK(0.567)R	DMEVVDPDLTEFDK(0.5)EEVK(0.5)RDMEVVDPDLTEFDK(0.314)EEVK(0.686)R	59.872|39.237	79.97|119.8	89.107|106.94	80.603|99.891
DMPAPPDGQTQK	Oxidation (M)	AT1G30360.1	AT1G30360.1 | Symbols: ERD4 | Early-responsive to dehydration stress protein (ERD4) | chr1:10715892-10718799 FORWARD LENGTH=724	NA	NA	APP	0	2	NA	1.4203e-05	NA	2.4702e-06	NA	17.3921	NA	NA			NA	NA	36.585	42.395
DNDAGDEAKAGK	GlyGly (K)	AT1G01580.1	AT1G01580.1 | Symbols: FRO2, FRD1, ATFRO2 | ferric reduction oxidase 2 | chr1:209395-212810 FORWARD LENGTH=725	0.547918	NA	FALSE	1	1	5.86825e-06	3.21532e-06	NA	NA	NA	NA	NA	DNDAGDEAK(0.998)AGK(0.002)	DNDAGDEAK(0.988)AGK(0.012)	NA	NA	71.349	53.683	NA
DNDAGDEAKAGKIK	2 GlyGly (K)	AT1G01580.1	AT1G01580.1 | Symbols: FRO2, FRD1, ATFRO2 | ferric reduction oxidase 2 | chr1:209395-212810 FORWARD LENGTH=725	NA	NA	APP	0	2	NA	4.87083e-05	NA	5.7761e-05	NA	118.586	NA	NA	DNDAGDEAK(1)AGK(0.995)IK(0.005)DNDAGDEAK(0.999)AGK(0.966)IK(0.035)DNDAGDEAK(1)AGK(0.995)IK(0.005)	DNDAGDEAK(1)AGK(0.993)IK(0.007)	NA	NA	83.087|38.799|116.77	72.006
DNGMHALIIYDDLSK	Oxidation (M)	AT2G07698.1	AT2G07698.1 | Symbols: | ATPase, F1 complex, alpha subunit protein | chr2:3361474-3364028 FORWARD LENGTH=777;ATMG01190.1 | Symbols: ATP1 | ATP synthase subunit 1 | chrM:302166-303689 REVERSE LENGTH=507	1.08555	0.687041028672679	FALSE	2	2	4.80677e-05	5.21797e-05	2.73145e-05	4.90283e-05	56.8251	93.9603					50.079	43.297	74.786|63.76	56.959|39.661
DNILEFFESFGFKCPER	GlyGly (K)	AT1G59870.1	AT1G59870.1 | Symbols: PEN3, PDR8, ATPDR8, ABCG36, ATABCG36 | ABC-2 and Plant PDR ABC-type transporter family protein | chr1:22034661-22039844 FORWARD LENGTH=1469	1.50798	0.20076328732158	FALSE	2	2	6.92652e-05	0.000104451	7.61047e-06	2.35528e-05	10.9874	22.5492	DNILEFFESFGFK(1)CPER	DNILEFFESFGFK(1)CPER	DNILEFFESFGFK(1)CPER	DNILEFFESFGFK(1)CPER	101.15	71.594	94.385	82.248
DNIQGITKPAIR	GlyGly (K)	AT5G59970.1	AT5G59970.1 | Symbols: | Histone superfamily protein | chr5:24146352-24146663 REVERSE LENGTH=103;AT5G59690.1 | Symbols: | Histone superfamily protein | chr5:24051649-24051960 FORWARD LENGTH=103;AT3G53730.1 | Symbols: | Histone superfamily protein | chr3	1.57493	0.0236012624388487	FALSE	2	2	3.37168e-05	5.31015e-05	1.62755e-06	3.71435e-06	4.82711	6.9948	DNIQGITK(1)PAIR	DNIQGITK(1)PAIR	DNIQGITK(1)PAIR	DNIQGITK(1)PAIR	43.991	42.789	44.426	55.261
DNIQGITKPAIR	Unmodified	AT5G59970.1	AT5G59970.1 | Symbols: | Histone superfamily protein | chr5:24146352-24146663 REVERSE LENGTH=103;AT5G59690.1 | Symbols: | Histone superfamily protein | chr5:24051649-24051960 FORWARD LENGTH=103;AT3G53730.1 | Symbols: | Histone superfamily protein | chr3	0.865978	NA	FALSE	1	2	0.000141499	0.000122535	NA	8.38229e-05	NA	68.4071		NA			75.739	NA	96.015|60.157	66.393
DNISVKLKEPLDFAMR	Oxidation (M),2 GlyGly (K)	AT1G06840.1	AT1G06840.1 | Symbols: | Leucine-rich repeat protein kinase family protein | chr1:2097854-2103208 REVERSE LENGTH=953	NA	NA	FALSE	0	1	NA	1.09728e-05	NA	NA	NA	NA	NA	NA	DNISVK(1)LK(1)EPLDFAMR	NA	NA	NA	27.208	NA
DNISVKLKEPLDFAMR	Oxidation (M),GlyGly (K)	AT1G06840.1	AT1G06840.1 | Symbols: | Leucine-rich repeat protein kinase family protein | chr1:2097854-2103208 REVERSE LENGTH=953	NA	NA	FALSE	0	1	NA	2.34981e-05	NA	NA	NA	NA	NA	NA	NA	DNISVK(0.962)LK(0.038)EPLDFAMR	NA	NA	NA	46.319
DNLATKKLGKSRR	2 Phospho (STY),2 GlyGly (K)	AT3G01085.1	AT3G01085.1 | Symbols: | Protein kinase superfamily protein | chr3:28060-30556 FORWARD LENGTH=629	NA	NA	FALSE	1	0	0.000200295	NA	NA	NA	NA	NA	DNLATK(0.5)K(0.5)LGK(0.999)SRR	NA	NA	NA	40.475	NA	NA	NA
DNLTLWTSDLNDEAGDDIKEAPK	GlyGly (K)	AT5G16050.1	AT5G16050.1 | Symbols: GRF5, GF14 UPSILON | general regulatory factor 5 | chr5:5244008-5245402 REVERSE LENGTH=268	0.689864	NA	FALSE	1	1	8.05166e-06	5.55455e-06	NA	NA	NA	NA	NA	DNLTLWTSDLNDEAGDDIK(0.939)EAPK(0.061)	DNLTLWTSDLNDEAGDDIK(0.761)EAPK(0.239)	NA	NA	32.081	39.188	NA
DNVPLIDVTQHGFFK	Unmodified	AT1G70600.1	AT1G70600.1 | Symbols: | Ribosomal protein L18e/L15 superfamily protein | chr1:26621168-26621608 REVERSE LENGTH=146;AT1G23290.1 | Symbols: RPL27A, RPL27AB | Ribosomal protein L18e/L15 superfamily protein | chr1:8263007-8263447 FORWARD LENGTH=146	NA	NA	FALSE	1	0	6.63441e-05	NA	NA	NA	NA	NA		NA	NA	NA	70.98	NA	NA	NA
DPAVWKNPFEFRPER	GlyGly (K)	AT2G40890.1	AT2G40890.1 | Symbols: CYP98A3 | cytochrome P450, family 98, subfamily A, polypeptide 3 | chr2:17058291-17060532 REVERSE LENGTH=508	NA	NA	FALSE	1	0	8.72268e-06	NA	NA	NA	NA	NA	NA	DPAVWK(1)NPFEFRPER	NA	NA	NA	29.013	NA	NA
DPDGYTFELIQR	Unmodified	AT1G11840.5	AT1G11840.5 | Symbols: ATGLX1, GLX1 | glyoxalase I homolog | chr1:3996045-3997290 FORWARD LENGTH=232;AT1G11840.4 | Symbols: ATGLX1, GLX1 | glyoxalase I homolog | chr1:3996045-3997518 FORWARD LENGTH=283;AT1G11840.3 | Symbols: ATGLX1, GLX1 | glyoxalase I hom	1.09868	NA	FALSE	1	1	1.51673e-05	1.6664e-05	NA	NA	NA	NA		NA	NA		61.353	NA	NA	104.22
DPKQNYGLFSK	GlyGly (K)	AT5G43350.1	AT5G43350.1 | Symbols: ATPT1, PHT1;1 | phosphate transporter 1;1 | chr5:17399918-17401643 REVERSE LENGTH=524	1.01431	0.747736414628492	FALSE	2	2	5.95283e-05	6.03799e-05	1.80115e-05	3.97557e-05	30.257	65.8426	DPK(0.999)QNYGLFSK(0.001)	DPK(0.998)QNYGLFSK(0.002)	DPK(1)QNYGLFSKDPK(1)QNYGLFSK	DPK(1)QNYGLFSK	34.05	28.232	62.303|65.348	68.548
DPNAIFCFK	Unmodified	AT5G28060.1	AT5G28060.1 | Symbols: | Ribosomal protein S24e family protein | chr5:10069791-10070792 REVERSE LENGTH=133	NA	NA	APP	0	2	NA	3.1565e-05	NA	1.91521e-06	NA	6.06752	NA	NA			NA	NA	84.368	71.501
DPNAIFVFK	Unmodified	AT3G04920.1	AT3G04920.1 | Symbols: | Ribosomal protein S24e family protein | chr3:1360989-1362065 FORWARD LENGTH=133	2.88559	NA	FALSE	1	2	1.75341e-05	5.05962e-05	NA	3.52073e-06	NA	6.9585		NA			70.919	NA	135.79	70.919
DPSGAGGYQIPR	Unmodified	AT3G55360.1	AT3G55360.1 | Symbols: CER10, ECR, ATTSC13, TSC13 | 3-oxo-5-alpha-steroid 4-dehydrogenase family protein | chr3:20521186-20522856 REVERSE LENGTH=310	1.19894	NA	FALSE	1	2	6.32161e-05	7.57923e-05	NA	1.17402e-05	NA	15.4899		NA			131.44	NA	49.418	118.18
DQALDQAVLDKIPIFVYSSK	GlyGly (K)	AT2G47560.1	AT2G47560.1 | Symbols: | RING/U-box superfamily protein | chr2:19511934-19512617 REVERSE LENGTH=227	3.17688	NA	FALSE	1	2	1.18796e-05	3.77401e-05	NA	8.40419e-06	NA	22.2686	DQALDQAVLDK(0.997)IPIFVYSSK(0.003)	NA	DQALDQAVLDK(1)IPIFVYSSK	DQALDQAVLDK(1)IPIFVYSSK	40.756	NA	78.132	64.522
DQEFIEATKEPGITFVVAK	Unmodified	AT1G11910.1	AT1G11910.1 | Symbols: APA1, ATAPA1 | aspartic proteinase A1 | chr1:4017119-4019874 REVERSE LENGTH=506	2.11694	NA	FALSE	1	2	1.20372e-05	2.5482e-05	NA	1.45681e-05	NA	57.1701		NA			27.7	NA	67.43	41.422
DQPFSIKFTHENVK	GlyGly (K)	AT4G31500.1	AT4G31500.1 | Symbols: CYP83B1, SUR2, RNT1, RED1, ATR4 | cytochrome P450, family 83, subfamily B, polypeptide 1 | chr4:15273677-15275271 REVERSE LENGTH=499	0.886169	0.594967431591643	FALSE	1	1	0.000146567	0.000129884	3.0641e-05	2.35158e-06	20.9057	1.81053	NA	DQPFSIK(0.862)FTHENVK(0.138)DQPFSIK(0.982)FTHENVK(0.018)	NA	DQPFSIK(0.811)FTHENVK(0.189)DQPFSIK(0.908)FTHENVK(0.092)	NA	31.089|49.188	NA	24.455|34.182
DQSDYVSIPIEGPYKPPHYR	Unmodified	AT4G13940.1	AT4G13940.1 | Symbols: HOG1, EMB1395, SAHH1, MEE58, ATSAHH1 | S-adenosyl-L-homocysteine hydrolase | chr4:8054931-8056676 FORWARD LENGTH=485;AT4G13940.3 | Symbols: HOG1, SAHH1 | S-adenosyl-L-homocysteine hydrolase | chr4:8054931-8056676 FORWARD LENGTH=440;A	0.716275	NA	FALSE	1	2	4.06239e-05	2.90979e-05	NA	7.02709e-06	NA	24.1499		NA			40.384	NA	37.237	53.779
DRQSKKTEELK	GlyGly (K)	AT5G23770.1	AT5G23770.1 | Symbols: DUF8, ATDUF8 | DOMAIN OF UNKNOWN FUNCTION 724 8 | chr5:8014513-8016106 REVERSE LENGTH=421;AT5G23770.2 | Symbols: DUF8 | DOMAIN OF UNKNOWN FUNCTION 724 8 | chr5:8014513-8016755 REVERSE LENGTH=578	NA	NA	FALSE	1	0	2.72735e-05	NA	NA	NA	NA	NA	NA	DRQSK(0.089)K(0.901)TEELK(0.01)	NA	NA	NA	32.946	NA	NA
DRRVSIQCRSR	Phospho (STY)	AT5G51900.1	AT5G51900.1 | Symbols: | Cytochrome P450 family protein | chr5:21093681-21094454 REVERSE LENGTH=242	NA	NA	FALSE	0	1	NA	0.000174395	NA	NA	NA	NA	NA	NA		NA	NA	NA	60.019	NA
DSAAVFAWK	Unmodified	AT4G13940.1	AT4G13940.1 | Symbols: HOG1, EMB1395, SAHH1, MEE58, ATSAHH1 | S-adenosyl-L-homocysteine hydrolase | chr4:8054931-8056676 FORWARD LENGTH=485;AT4G13940.3 | Symbols: HOG1, SAHH1 | S-adenosyl-L-homocysteine hydrolase | chr4:8054931-8056676 FORWARD LENGTH=440;A	1.10555	NA	FALSE	1	2	4.35473e-05	4.81439e-05	NA	1.88391e-05	NA	39.1308		NA			100.45	NA	76.774	75.854
DSAKGWFQKRQMRGGSR	Oxidation (M),GlyGly (K)	AT2G20470.1	AT2G20470.1 | Symbols: | AGC (cAMP-dependent, cGMP-dependent and protein kinase C) kinase family protein | chr2:8826277-8829497 REVERSE LENGTH=569	NA	NA	FALSE	0	1	NA	1.67308e-05	NA	NA	NA	NA	NA	NA	NA	DSAK(0.5)GWFQK(0.5)RQMRGGSR	NA	NA	NA	32.498
DSDSIKDPISEPSWFTPK	GlyGly (K)	AT5G64500.1	AT5G64500.1 | Symbols: | Major facilitator superfamily protein | chr5:25780511-25783474 FORWARD LENGTH=484	NA	NA	FALSE	1	0	5.97153e-05	NA	NA	NA	NA	NA	NA	DSDSIK(1)DPISEPSWFTPK	NA	NA	NA	41.86	NA	NA
DSENDFVGMEANVK	Oxidation (M),GlyGly (K)	AT1G58410.1	AT1G58410.1 | Symbols: | Disease resistance protein (CC-NBS-LRR class) family | chr1:21701286-21704255 REVERSE LENGTH=899	NA	NA	FALSE	0	1	NA	5.95608e-06	NA	NA	NA	NA	NA	NA	NA	DSENDFVGMEANVK(1)	NA	NA	NA	20.106
DSHGIPQVK	Unmodified	AT3G60770.1;AT4G00100.1	AT3G60770.1 | Symbols: | Ribosomal protein S13/S15 | chr3:22460525-22461656 REVERSE LENGTH=151<DESCRIPT>AT4G00100.1 | Symbols: ATRPS13A, RPS13, PFL2, RPS13A | ribosomal protein S13A | chr4:37172-38123 FORWARD LENGTH=151	0.848045	NA	FALSE	2	1	8.58118e-05	7.27723e-05	7.2652e-05	NA	84.6643	NA			NA		55.531	62.88	NA	101.54
DSHVPVLAPLPIGFAVFMVHLATIPITGTGINPAR	Oxidation (M)	AT2G16850.1;AT2G37170.1;AT2G37180.1;AT3G53420.2;AT5G60660.1	AT2G16850.1 | Symbols: PIP3B, PIP2;8 | plasma membrane intrinsic protein 2;8 | chr2:7301647-7303180 FORWARD LENGTH=278<DESCRIPT>AT2G37170.1 | Symbols: PIP2B, PIP2;2 | plasma membrane intrinsic protein 2 | chr2:15613624-15614791 REVERSE LENGTH=285<DESCRIPT>AT2G37180.1 | Symbols: RD28, PIP2;3, PIP2C | Aquaporin-like superfamily protein | chr2:15617779-15618937 FORWARD LENGTH=285<DESCRIPT>AT3G53420.…	2.42282	NA	FALSE	1	2	5.54308e-05	0.000134299	NA	6.89422e-05	NA	51.3349	NA				NA	74.28	111.52	61.958
DSIAVNNQDTK	Unmodified	AT1G53210.1	AT1G53210.1 | Symbols: | sodium/calcium exchanger family protein / calcium-binding EF hand family protein | chr1:19844790-19847533 FORWARD LENGTH=585	NA	NA	FALSE	0	1	NA	1.67008e-05	NA	NA	NA	NA	NA	NA	NA		NA	NA	NA	65.347
DSIAVNNQDTKGFHLK	GlyGly (K)	AT1G53210.1	AT1G53210.1 | Symbols: | sodium/calcium exchanger family protein / calcium-binding EF hand family protein | chr1:19844790-19847533 FORWARD LENGTH=585	1.71161	NA	FALSE	1	1	2.44338e-05	4.1821e-05	NA	2.93357e-06	NA	7.01458	NA	DSIAVNNQDTK(0.97)GFHLK(0.03)	NA	DSIAVNNQDTK(0.96)GFHLK(0.04)DSIAVNNQDTK(0.997)GFHLK(0.003)	NA	44.807	NA	30.894|93.51
DSMIQAPDPGPNYAK	Oxidation (M)	AT5G45470.1	AT5G45470.1 | Symbols: | Protein of unknown function (DUF594) | chr5:18422164-18424764 REVERSE LENGTH=866	NA	NA	FALSE	0	1	NA	1.48901e-05	NA	NA	NA	NA	NA	NA	NA		NA	NA	NA	51.092
DSNDAPTVSR	Unmodified	AT1G66270.2	AT1G66270.2 | Symbols: BGLU21 | Glycosyl hydrolase superfamily protein | chr1:24700110-24702995 REVERSE LENGTH=522;AT1G66270.1 | Symbols: BGLU21 | Glycosyl hydrolase superfamily protein | chr1:24700110-24702995 REVERSE LENGTH=524	NA	NA	FALSE	0	1	NA	1.36987e-05	NA	NA	NA	NA	NA	NA		NA	NA	NA	54.982	NA
DSNDVPTVSR	Unmodified	AT1G66280.1	AT1G66280.1 | Symbols: BGLU22 | Glycosyl hydrolase superfamily protein | chr1:24706759-24709737 REVERSE LENGTH=524	6.35745	0.0287082226963565	FALSE	2	2	2.35274e-05	0.000149574	4.70857e-06	4.54514e-05	20.0131	30.3871					58.433	54.416	76.345	80.219
DSPIPAEQNPK	Unmodified	AT2G16060.1	AT2G16060.1 | Symbols: GLB1, AHB1, ARATH GLB1, NSHB1, ATGLB1, HB1 | hemoglobin 1 | chr2:6982782-6983522 REVERSE LENGTH=160	NA	NA	FALSE	0	1	NA	0.00012348	NA	NA	NA	NA	NA	NA	NA		NA	NA	NA	104.2
DSSGKEVDLSVYQGK	GlyGly (K)	AT3G63080.1	AT3G63080.1 | Symbols: ATGPX5, MEE42, GPX5 | glutathione peroxidase 5 | chr3:23310161-23311200 FORWARD LENGTH=173	NA	NA	DISP	2	0	3.58036e-05	NA	4.46983e-05	NA	124.843	NA	DSSGK(1)EVDLSVYQGK	DSSGK(0.998)EVDLSVYQGK(0.002)DSSGK(1)EVDLSVYQGK	NA	NA	57.019	26.771|69.451	NA	NA
DSSGLDLEFVKR	Unmodified	AT3G28720.1	AT3G28720.1 | Symbols: | unknown protein; FUNCTIONS IN: molecular_function unknown; INVOLVED IN: biological_process unknown; LOCATED IN: cellular_component unknown; EXPRESSED IN: 25 plant structures; EXPRESSED DURING: 13 growth stages; BEST Arabidopsis th	NA	NA	FALSE	0	1	NA	1.09583e-05	NA	NA	NA	NA	NA	NA		NA	NA	NA	58.274	NA
DSTLIMQLLR	Oxidation (M)	AT5G10450.2;AT5G65430.2;AT1G35160.2;AT4G09000.1;AT1G78300.1;AT1G22300.3;AT5G16050.1;AT5G38480.2	AT1G22300.3 | Symbols: GRF10, GF14 EPSILON | general regulatory factor 10 | chr1:7879601-7881103 REVERSE LENGTH=251;AT1G22300.2 | Symbols: GRF10, GF14 EPSILON | general regulatory factor 10 | chr1:7879244-7881103 REVERSE LENGTH=254;AT1G22300.1 | Symbols: G<DESCRIPT>AT1G35160.2 | Symbols: GF14 PHI | GF14 protein phi chain | chr1:12867264-12868514 FORWARD LENGTH=295;AT1G35160.1 | Symbols: GRF4, 14-…	3.2936	0.215313444333	FALSE	2	1	1.19719e-05	3.94308e-05	7.29512e-06	2.40098e-06	60.9351	6.08908			NA		49.418	61.962	NA	91.318|55.37
DSVEVGTADYNR	Unmodified	AT1G66280.1	AT1G66280.1 | Symbols: BGLU22 | Glycosyl hydrolase superfamily protein | chr1:24706759-24709737 REVERSE LENGTH=524	NA	NA	APP	0	2	NA	8.97773e-06	NA	4.47205e-06	NA	49.8127	NA	NA			NA	NA	62.823	109.66
DSVLGFAGNVPGTSAK	Unmodified	AT3G01290.1	AT3G01290.1 | Symbols: | SPFH/Band 7/PHB domain-containing membrane-associated protein family | chr3:88252-89356 REVERSE LENGTH=285	5.42681	NA	FALSE	1	2	1.46942e-05	7.97426e-05	NA	4.69626e-05	NA	58.8927	NA				NA	42.041	64.224	84.289
DTDILAAFR	Unmodified	ATCG00490.1	ATCG00490.1 | Symbols: RBCL | ribulose-bisphosphate carboxylases | chrC:54958-56397 FORWARD LENGTH=479	0.63963	NA	FALSE	2	1	3.01605e-05	1.92916e-05	1.29081e-05	NA	42.7979	NA				NA	89.55	80.229	70.69	NA
DTDSEEELKEAFR	GlyGly (K)	AT5G37780.1	AT5G37780.1 | Symbols: CAM1, TCH1, ACAM-1 | calmodulin 1 | chr5:15004769-15006117 REVERSE LENGTH=149;AT1G66410.1 | Symbols: CAM4, ACAM-4 | calmodulin 4 | chr1:24774431-24775785 REVERSE LENGTH=149;AT1G66410.2 | Symbols: CAM4 | calmodulin 4 | chr1:24774431-2	NA	NA	FALSE	0	1	NA	1.53881e-05	NA	NA	NA	NA	NA	NA	NA	DTDSEEELK(1)EAFR	NA	NA	NA	45.79
DTIATKMELKPFSSYSSR	2 Phospho (STY),2 GlyGly (K)	AT1G20550.1	AT1G20550.1 | Symbols: | O-fucosyltransferase family protein | chr1:7115485-7117936 REVERSE LENGTH=564	NA	NA	FALSE	0	1	NA	6.01423e-05	NA	NA	NA	NA	NA	NA	DTIATK(1)MELK(1)PFSSYSSR	NA	NA	NA	27.149	NA
DTIDMTENGGETKMSELFQR	Oxidation (M),GlyGly (K)	AT1G08930.2	AT1G08930.2 | Symbols: ERD6 | Major facilitator superfamily protein | chr1:2873604-2876979 FORWARD LENGTH=496;AT1G08930.1 | Symbols: ERD6 | Major facilitator superfamily protein | chr1:2873604-2876979 FORWARD LENGTH=496	NA	NA	APP	0	2	NA	3.95549e-05	NA	5.50264e-06	NA	13.9114	NA	NA	DTIDMTENGGETK(1)MSELFQR	DTIDMTENGGETK(1)MSELFQR	NA	NA	59.512	43.598
DTIDMTENGGETKMSELFQR	2 Oxidation (M),GlyGly (K)	AT1G08930.2	AT1G08930.2 | Symbols: ERD6 | Major facilitator superfamily protein | chr1:2873604-2876979 FORWARD LENGTH=496;AT1G08930.1 | Symbols: ERD6 | Major facilitator superfamily protein | chr1:2873604-2876979 FORWARD LENGTH=496	NA	NA	APP	0	2	NA	9.87657e-05	NA	8.41775e-05	NA	85.2295	NA	NA	DTIDMTENGGETK(1)MSELFQR	DTIDMTENGGETK(1)MSELFQR	NA	NA	95.094	61.102
DTIVNELR	Unmodified	AT3G32980.1	AT3G32980.1 | Symbols: | Peroxidase superfamily protein | chr3:13526404-13529949 REVERSE LENGTH=352	0.667745	NA	FALSE	1	2	9.73646e-05	6.50147e-05	NA	1.15679e-05	NA	17.7928		NA			125.25	NA	104.21	101.64
DTKDVLVVTAK	Unmodified	AT1G15500.1;AT1G80300.1	AT1G15500.1 | Symbols: ATNTT2 | TLC ATP/ADP transporter | chr1:5326426-5328688 FORWARD LENGTH=618<DESCRIPT>AT1G80300.1 | Symbols: NTT1, ATNTT1 | nucleotide transporter 1 | chr1:30191954-30194280 FORWARD LENGTH=624	NA	NA	FALSE	1	0	4.02292e-05	NA	NA	NA	NA	NA		NA	NA	NA	43.544	NA	NA	NA
DTLAKLEEKQK	GlyGly (K)	AT1G58210.1	AT1G58210.1 | Symbols: EMB1674 | kinase interacting family protein | chr1:21553621-21558056 FORWARD LENGTH=1246	NA	NA	FALSE	0	1	NA	4.03941e-06	NA	NA	NA	NA	NA	NA	DTLAK(0.01)LEEK(0.988)QK(0.002)	NA	NA	NA	42.718	NA
DTLLYSNVK	Unmodified	AT3G24160.1	AT3G24160.1 | Symbols: PMP | putative type 1 membrane protein | chr3:8726241-8729023 FORWARD LENGTH=364	0.94785	NA	FALSE	1	2	1.9294e-05	1.82878e-05	NA	3.91049e-06	NA	21.383		NA			61.962	NA	59.245	53.968
DTLLYSNVKLD	GlyGly (K)	AT3G24160.1	AT3G24160.1 | Symbols: PMP | putative type 1 membrane protein | chr3:8726241-8729023 FORWARD LENGTH=364	2.12707	0.0737935902815487	FALSE	2	2	8.77252e-05	0.000186598	1.443e-05	9.8538e-06	16.4491	5.28077	DTLLYSNVK(1)LD	DTLLYSNVK(1)LD	DTLLYSNVK(1)LD	DTLLYSNVK(1)LD	87.806	90.629	77.677	101.11
DTLLYSNVKLD	Unmodified	AT3G24160.1	AT3G24160.1 | Symbols: PMP | putative type 1 membrane protein | chr3:8726241-8729023 FORWARD LENGTH=364	NA	NA	FALSE	0	1	NA	1.62854e-05	NA	NA	NA	NA	NA	NA		NA	NA	NA	80.688	NA
DTPEAPGIAATK	Unmodified	AT5G64290.1	AT5G64290.1 | Symbols: DCT, DIT2.1 | dicarboxylate transport 2.1 | chr5:25714495-25716642 REVERSE LENGTH=563;AT5G64280.1 | Symbols: DiT2.2 | dicarboxylate transporter 2.2 | chr5:25711330-25713411 REVERSE LENGTH=549	NA	NA	FALSE	0	1	NA	4.07053e-05	NA	NA	NA	NA	NA	NA		NA	NA	NA	55.401	NA
DTSFLYMGR	Oxidation (M)	AT1G19450.1;AT1G75220.1	AT1G19450.1 | Symbols: | Major facilitator superfamily protein | chr1:6731671-6734633 REVERSE LENGTH=488<DESCRIPT>AT1G75220.1 | Symbols: | Major facilitator superfamily protein | chr1:28229412-28232606 REVERSE LENGTH=487	NA	NA	FALSE	0	1	NA	1.34451e-05	NA	NA	NA	NA	NA	NA		NA	NA	NA	37.727	NA
DTVIELEFQGIK	Unmodified	AT1G78900.2	AT1G78900.2 | Symbols: VHA-A | vacuolar ATP synthase subunit A | chr1:29660463-29664575 FORWARD LENGTH=623;AT1G78900.1 | Symbols: VHA-A | vacuolar ATP synthase subunit A | chr1:29660463-29664575 FORWARD LENGTH=623	NA	NA	FALSE	0	1	NA	1.53908e-05	NA	NA	NA	NA	NA	NA		NA	NA	NA	119.68	NA
DTVIELEFQGIKK	Unmodified	AT1G78900.2	AT1G78900.2 | Symbols: VHA-A | vacuolar ATP synthase subunit A | chr1:29660463-29664575 FORWARD LENGTH=623;AT1G78900.1 | Symbols: VHA-A | vacuolar ATP synthase subunit A | chr1:29660463-29664575 FORWARD LENGTH=623	NA	NA	FALSE	1	0	2.13954e-05	NA	NA	NA	NA	NA		NA	NA	NA	61.11	NA	NA	NA
DTYLNTEEFIDAVAAELKER	Unmodified	AT1G65930.1	AT1G65930.1 | Symbols: cICDH | cytosolic NADP+-dependent isocitrate dehydrogenase | chr1:24539088-24541861 FORWARD LENGTH=410	NA	NA	FALSE	1	0	5.82112e-05	NA	NA	NA	NA	NA		NA	NA	NA	97.32	NA	NA	NA
DVCYLYLLR	Unmodified	AT2G41475.1	AT2G41475.1 | Symbols: | Embryo-specific protein 3, (ATS3) | chr2:17295259-17296329 REVERSE LENGTH=179	1.34522	NA	FALSE	2	1	1.45407e-05	1.95605e-05	7.21371e-06	NA	49.6104	NA			NA		76.899	75.38	NA	63.486
DVDGIEVAR	Unmodified	AT1G11540.1	AT1G11540.1 | Symbols: | Sulfite exporter TauE/SafE family protein | chr1:3875476-3876973 REVERSE LENGTH=367	NA	NA	APP	0	2	NA	4.25885e-05	NA	6.54714e-06	NA	15.373	NA	NA			NA	NA	69.598	58.981
DVEAVPGEGFQTR	Unmodified	AT3G53420.2	AT3G53420.2 | Symbols: PIP2A, PIP2, PIP2;1 | plasma membrane intrinsic protein 2A | chr3:19803906-19805454 REVERSE LENGTH=287;AT3G53420.1 | Symbols: PIP2A, PIP2, PIP2;1 | plasma membrane intrinsic protein 2A | chr3:19803906-19805454 REVERSE LENGTH=287	2.15805	NA	FALSE	1	2	3.68263e-05	7.94732e-05	NA	1.36858e-05	NA	17.2207		NA			81.338	NA	98.943	98.04
DVEGGWLLR	Unmodified	ATMG00220.1	ATMG00220.1 | Symbols: COB | apocytochrome b | chrM:60235-61416 FORWARD LENGTH=393;AT2G07727.1 | Symbols: | Di-haem cytochrome, transmembrane;Cytochrome b/b6, C-terminal | chr2:3450863-3452044 FORWARD LENGTH=393	1.58598	0.505972531014198	FALSE	2	2	0.000108104	0.000171451	8.35686e-05	7.24845e-05	77.3036	42.2771					77.674	55.676	77.058	77.058
DVFAGIDPDLDAQVEFGAFQK	Unmodified	ATCG00680.1	ATCG00680.1 | Symbols: PSBB | photosystem II reaction center protein B | chrC:72371-73897 FORWARD LENGTH=508	NA	NA	FALSE	1	0	4.35268e-05	NA	NA	NA	NA	NA		NA	NA	NA	69.256	NA	NA	NA
DVKASQPTADSLPDR	GlyGly (K)	AT3G17430.1	AT3G17430.1 | Symbols: | Nucleotide-sugar transporter family protein | chr3:5966597-5968962 FORWARD LENGTH=375	NA	NA	FALSE	0	1	NA	7.0779e-06	NA	NA	NA	NA	NA	NA	DVK(1)ASQPTADSLPDR	NA	NA	NA	26.365	NA
DVKDVTSKLLLR	2 Phospho (STY)	AT3G14120.2	AT3G14120.2 | Symbols: | FUNCTIONS IN: molecular_function unknown; INVOLVED IN: transport; LOCATED IN: nuclear pore; EXPRESSED IN: 23 plant structures; EXPRESSED DURING: 13 growth stages; CONTAINS InterPro DOMAIN/s: Nuclear pore protein 84/107 (InterPro:I	NA	NA	FALSE	1	0	6.85776e-06	NA	NA	NA	NA	NA		NA	NA	NA	32.498	NA	NA	NA
DVLGFIVEGKQIR	GlyGly (K)	AT4G21534.1	AT4G21534.1 | Symbols: | Diacylglycerol kinase family protein | chr4:11456230-11458820 FORWARD LENGTH=481	1.10059	0.610777485208806	FALSE	2	2	7.05656e-05	7.7664e-05	4.85945e-05	1.71348e-05	68.8643	22.0627	DVLGFIVEGK(1)QIR	DVLGFIVEGK(1)QIRDVLGFIVEGK(1)QIR	DVLGFIVEGK(1)QIR	DVLGFIVEGK(1)QIR	75.479	63.091|82.379	47.666	52.071
DVLGVEFR	Unmodified	AT4G01100.1	AT4G01100.1 | Symbols: ADNT1 | adenine nucleotide transporter 1 | chr4:477411-479590 FORWARD LENGTH=352;AT4G01100.2 | Symbols: ADNT1 | adenine nucleotide transporter 1 | chr4:477411-479590 FORWARD LENGTH=366	NA	NA	FALSE	0	1	NA	1.81954e-05	NA	NA	NA	NA	NA	NA		NA	NA	NA	63.48	NA
DVQEASVYEGYTLPK	Unmodified	AT2G40510.1	AT2G40510.1 | Symbols: | Ribosomal protein S26e family protein | chr2:16918506-16919623 FORWARD LENGTH=133;AT2G40590.1 | Symbols: | Ribosomal protein S26e family protein | chr2:16945215-16946345 REVERSE LENGTH=131;AT3G56340.1 | Symbols: | Ribosomal prot	1.37247	0.630885216375869	FALSE	2	2	5.08602e-05	6.98042e-05	3.98489e-05	3.66343e-05	78.3499	52.4816					103.88	87.001	116.01	89.301
DVSCSEATTIGLIK	Unmodified	AT2G21410.1;AT4G39080.1	AT2G21410.1 | Symbols: VHA-A2 | vacuolar proton ATPase A2 | chr2:9162703-9168141 FORWARD LENGTH=821<DESCRIPT>AT4G39080.1 | Symbols: VHA-A3 | vacuolar proton ATPase A3 | chr4:18209513-18214752 FORWARD LENGTH=821	3.94436	NA	FALSE	1	2	4.00006e-05	0.000157777	NA	1.33178e-05	NA	8.44087	NA				NA	65.842	51.013	81.525
DVSPHEFVK	Unmodified	AT5G61170.1	AT5G61170.1 | Symbols: | Ribosomal protein S19e family protein | chr5:24611158-24612202 FORWARD LENGTH=143;AT5G15520.1 | Symbols: | Ribosomal protein S19e family protein | chr5:5037242-5038136 REVERSE LENGTH=143	NA	NA	APP	0	2	NA	5.16449e-05	NA	1.4271e-05	NA	27.633	NA	NA			NA	NA	53.775	57.96
DVVFEYPVEA	Unmodified	AT5G16130.1	AT5G16130.1 | Symbols: | Ribosomal protein S7e family protein | chr5:5268984-5269912 FORWARD LENGTH=190	NA	NA	APP	0	2	NA	5.80563e-05	NA	9.08886e-07	NA	1.56553	NA	NA			NA	NA	81.191	51.854
DVVFEYPVIEA	Unmodified	AT3G02560.2	AT3G02560.2 | Symbols: | Ribosomal protein S7e family protein | chr3:542341-543168 FORWARD LENGTH=191;AT3G02560.1 | Symbols: | Ribosomal protein S7e family protein | chr3:542341-543168 FORWARD LENGTH=191	1.00711	NA	FALSE	1	1	2.24127e-05	2.25721e-05	NA	NA	NA	NA		NA	NA		73.931	NA	NA	71.501
DVVLENLR	Unmodified	AT4G20110.1	AT4G20110.1 | Symbols: VSR7, VSR3;1, BP80-3;1 | VACUOLAR SORTING RECEPTOR 7 | chr4:10875567-10878545 FORWARD LENGTH=625;AT4G20110.2 | Symbols: VSR7 | VACUOLAR SORTING RECEPTOR 7 | chr4:10875567-10878545 FORWARD LENGTH=628	3.35633	NA	FALSE	1	1	4.95695e-06	1.66372e-05	NA	NA	NA	NA		NA		NA	55.676	NA	65.038	NA
DVYFTYPARPDEQIFR	Unmodified	AT2G47000.1	AT2G47000.1 | Symbols: MDR4, PGP4, ABCB4, ATPGP4 | ATP binding cassette subfamily B4 | chr2:19310008-19314750 REVERSE LENGTH=1286	NA	NA	FALSE	0	1	NA	1.92796e-05	NA	NA	NA	NA	NA	NA		NA	NA	NA	44.196	NA
DYDRDHFTVFYTK	Unmodified	AT3G23190.1	AT3G23190.1 | Symbols: | HR-like lesion-inducing protein-related | chr3:8279445-8280663 FORWARD LENGTH=216	NA	NA	FALSE	0	1	NA	1.31183e-05	NA	NA	NA	NA	NA	NA		NA	NA	NA	49.929	NA
DYEDPPPTPFFDADELTK	Unmodified	AT2G37170.1	AT2G37170.1 | Symbols: PIP2B, PIP2;2 | plasma membrane intrinsic protein 2 | chr2:15613624-15614791 REVERSE LENGTH=285	1.29431	0.354760345702041	FALSE	2	2	9.18453e-05	0.000118876	6.66099e-05	3.21809e-05	72.524	27.0709					169.62|126.19	113.76|156.22	175.28|150.91	80.96|148.44
DYKEPPPAPFFEPGELK	GlyGly (K)	AT4G23400.1	AT4G23400.1 | Symbols: PIP1D, PIP1;5 | plasma membrane intrinsic protein 1;5 | chr4:12220792-12222155 FORWARD LENGTH=287	1.36636	0.591949235107582	FALSE	2	2	2.4554e-05	3.35496e-05	8.34498e-06	1.62461e-05	33.9863	48.424	DYK(0.998)EPPPAPFFEPGELK(0.002)	DYK(1)EPPPAPFFEPGELK	DYK(1)EPPPAPFFEPGELK	DYK(0.999)EPPPAPFFEPGELK(0.001)	30.956	49.537	51.819	36.112
DYKEPPPAPFFEPGELK	Unmodified	AT4G23400.1	AT4G23400.1 | Symbols: PIP1D, PIP1;5 | plasma membrane intrinsic protein 1;5 | chr4:12220792-12222155 FORWARD LENGTH=287	NA	NA	FALSE	0	1	NA	2.63965e-05	NA	NA	NA	NA	NA	NA	NA		NA	NA	NA	47.204
DYLEDINEIPKSR	GlyGly (K)	AT4G34640.1	AT4G34640.1 | Symbols: SQS1, ERG9 | squalene synthase 1 | chr4:16538489-16541655 FORWARD LENGTH=410	NA	NA	FALSE	0	1	NA	1.60544e-05	NA	NA	NA	NA	NA	NA	DYLEDINEIPK(1)SR	NA	NA	NA	87.363	NA
DYNDSNEDEENQLKQR	GlyGly (K)	AT3G10980.1	AT3G10980.1 | Symbols: | PLAC8 family protein | chr3:3438810-3440501 FORWARD LENGTH=563	1.65649	0.249361978517992	FALSE	2	2	7.49187e-05	0.000124102	2.04446e-05	4.04163e-05	27.2891	32.567	DYNDSNEDEENQLK(1)QR	DYNDSNEDEENQLK(1)QR	DYNDSNEDEENQLK(1)QR	DYNDSNEDEENQLK(1)QR	38.028	78.373	92.935	46.408
DYQDPPPAPFIDGAELK	Unmodified	AT3G53420.2	AT3G53420.2 | Symbols: PIP2A, PIP2, PIP2;1 | plasma membrane intrinsic protein 2A | chr3:19803906-19805454 REVERSE LENGTH=287;AT3G53420.1 | Symbols: PIP2A, PIP2, PIP2;1 | plasma membrane intrinsic protein 2A | chr3:19803906-19805454 REVERSE LENGTH=287	2.20427	0.0650418398635111	FALSE	2	2	1.80389e-05	3.97626e-05	1.15255e-05	6.40299e-06	63.8926	16.1031					52.555|74.519	53.448|91.457	90.412|86.479	70.412|68.567
DYQDPPPAPFIDGAELKK	Unmodified	AT3G53420.2	AT3G53420.2 | Symbols: PIP2A, PIP2, PIP2;1 | plasma membrane intrinsic protein 2A | chr3:19803906-19805454 REVERSE LENGTH=287;AT3G53420.1 | Symbols: PIP2A, PIP2, PIP2;1 | plasma membrane intrinsic protein 2A | chr3:19803906-19805454 REVERSE LENGTH=287	1.00252	0.842125394653598	FALSE	2	2	0.000154325	0.000154714	0.000103986	4.59361e-07	67.3811	0.29691					43.598	71.872	72.421	40.844
DYSVPSILAK	Unmodified	AT3G51330.1	AT3G51330.1 | Symbols: | Eukaryotic aspartyl protease family protein | chr3:19053480-19056152 REVERSE LENGTH=529	NA	NA	FALSE	1	0	4.87627e-05	NA	NA	NA	NA	NA		NA	NA	NA	49.418	NA	NA	NA
DYVDPPPAPLLDMGELK	Oxidation (M)	AT4G35100.2	AT4G35100.2 | Symbols: PIP3 | plasma membrane intrinsic protein 3 | chr4:16708672-16709958 FORWARD LENGTH=280;AT4G35100.1 | Symbols: PIP3, PIP3A, PIP2;7, SIMIP | plasma membrane intrinsic protein 3 | chr4:16708672-16709958 FORWARD LENGTH=280	1.60761	0.0900585368358247	FALSE	2	2	1.57379e-05	2.53004e-05	6.19091e-06	6.86525e-06	39.3376	27.1349					47.916|62.924	51.265|53.252	85.563|113.24	36.775|94.191
EAADQSLEAYK	Unmodified	AT1G22300.3	AT1G22300.3 | Symbols: GRF10, GF14 EPSILON | general regulatory factor 10 | chr1:7879601-7881103 REVERSE LENGTH=251;AT1G22300.2 | Symbols: GRF10, GF14 EPSILON | general regulatory factor 10 | chr1:7879244-7881103 REVERSE LENGTH=254;AT1G22300.1 | Symbols: G	1.11734	NA	FALSE	1	2	3.31604e-05	3.70513e-05	NA	6.18702e-06	NA	16.6985		NA			82.749	NA	87.149	71.349
EAAYQIINDELMLDGNPR	Oxidation (M)	AT2G02010.1;AT5G17330.1	AT2G02010.1 | Symbols: GAD4 | glutamate decarboxylase 4 | chr2:474375-476495 REVERSE LENGTH=493<DESCRIPT>AT5G17330.1 | Symbols: GAD, GAD1 | glutamate decarboxylase | chr5:5711141-5714839 FORWARD LENGTH=502	NA	NA	FALSE	0	1	NA	1.66847e-05	NA	NA	NA	NA	NA	NA	NA		NA	NA	NA	57.173
EACLFKTR	GlyGly (K)	AT3G45410.1	AT3G45410.1 | Symbols: | Concanavalin A-like lectin protein kinase family protein | chr3:16654019-16656013 REVERSE LENGTH=664	NA	NA	FALSE	1	0	1.773e-05	NA	NA	NA	NA	NA	NA	EACLFK(1)TR	NA	NA	NA	57.047	NA	NA
EADIVFVSVNTPTKTR	GlyGly (K)	AT5G15490.1	AT5G15490.1 | Symbols: | UDP-glucose 6-dehydrogenase family protein | chr5:5027872-5029314 REVERSE LENGTH=480;AT3G29360.2 | Symbols: | UDP-glucose 6-dehydrogenase family protein | chr3:11267375-11268817 REVERSE LENGTH=480;AT3G29360.1 | Symbols: | UDP-gl	1.42692	NA	FALSE	2	1	5.87664e-05	8.38547e-05	1.8179e-05	NA	30.9344	NA	EADIVFVSVNTPTK(1)TR	EADIVFVSVNTPTK(1)TR	NA	EADIVFVSVNTPTK(1)TR	99.069	63.894	NA	44.567
EADIVFVSVNTPTKTTGLGAGK	GlyGly (K)	AT5G39320.1	AT5G39320.1 | Symbols: | UDP-glucose 6-dehydrogenase family protein | chr5:15743254-15744696 FORWARD LENGTH=480	0.851527	NA	FALSE	2	1	2.23359e-05	1.90196e-05	1.95789e-05	NA	87.6568	NA	EADIVFVSVNTPTK(0.931)TTGLGAGK(0.069)	EADIVFVSVNTPTK(0.452)TTGLGAGK(0.548)	NA	EADIVFVSVNTPTK(0.95)TTGLGAGK(0.05)	46.356	36.253	NA	69.122
EADVDGDGQINYEEFVK	Unmodified	AT5G37780.1	AT5G37780.1 | Symbols: CAM1, TCH1, ACAM-1 | calmodulin 1 | chr5:15004769-15006117 REVERSE LENGTH=149;AT1G66410.1 | Symbols: CAM4, ACAM-4 | calmodulin 4 | chr1:24774431-24775785 REVERSE LENGTH=149;AT1G66410.2 | Symbols: CAM4 | calmodulin 4 | chr1:24774431-2	NA	NA	FALSE	0	1	NA	9.03419e-06	NA	NA	NA	NA	NA	NA	NA		NA	NA	NA	53.967
EAEEEFGFSQEGGITIPCPYSDFKR	GlyGly (K)	AT3G60690.1	AT3G60690.1 | Symbols: | SAUR-like auxin-responsive protein family | chr3:22435262-22435774 FORWARD LENGTH=170	NA	NA	FALSE	0	1	NA	1.4597e-05	NA	NA	NA	NA	NA	NA	EAEEEFGFSQEGGITIPCPYSDFK(1)R	NA	NA	NA	49.076	NA
EAEEFAEEDKK	Unmodified	AT5G28540.1;AT5G42020.1	AT5G28540.1 | Symbols: BIP1 | heat shock protein 70 (Hsp 70) family protein | chr5:10540665-10543274 REVERSE LENGTH=669<DESCRIPT>AT5G42020.1 | Symbols: BIP, BIP2 | Heat shock protein 70 (Hsp 70) family protein | chr5:16807697-16810480 REVERSE LENGTH=668;AT5G42020.2 | Symbols: BIP | Heat shock protein 70 (Hsp 70) family protein | chr5:16807697-16810480 REVERSE LENGTH=613	NA	NA	APP	0	2	NA	2.35515e-05	NA	1.21791e-05	NA	51.7129	NA	NA			NA	NA	29.303|103.7	90.629|40.015
EAEETDAAHDEL	Unmodified	AT1G56340.1	AT1G56340.1 | Symbols: CRT1, CRT1a, AtCRT1a | calreticulin 1a | chr1:21090059-21092630 REVERSE LENGTH=425;AT1G56340.2 | Symbols: CRT1, CRT1a, AtCRT1a | calreticulin 1a | chr1:21090022-21092630 REVERSE LENGTH=424	NA	NA	FALSE	0	1	NA	1.3283e-05	NA	NA	NA	NA	NA	NA		NA	NA	NA	69.825	NA
EAEETKEAEETDAAHDEL	Unmodified	AT1G56340.1	AT1G56340.1 | Symbols: CRT1, CRT1a, AtCRT1a | calreticulin 1a | chr1:21090059-21092630 REVERSE LENGTH=425;AT1G56340.2 | Symbols: CRT1, CRT1a, AtCRT1a | calreticulin 1a | chr1:21090022-21092630 REVERSE LENGTH=424	NA	NA	APP	0	2	NA	4.71447e-05	NA	1.197e-05	NA	25.3899	NA	NA			NA	NA	90.725	34.498
EAEQFTVAK	Unmodified	AT1G11580.1	AT1G11580.1 | Symbols: ATPMEPCRA, PMEPCRA | methylesterase PCR A | chr1:3888730-3890649 FORWARD LENGTH=557	1.53725	0.543946536325486	FALSE	2	2	6.11552e-05	9.40107e-05	6.33296e-05	9.12726e-06	103.555	9.70875					71.501	83.265	117.4	96.253
EAFLNYR	Unmodified	AT1G30720.1;AT1G30730.1;AT4G20800.1	AT1G30720.1 | Symbols: | FAD-binding Berberine family protein | chr1:10898197-10899780 FORWARD LENGTH=527<DESCRIPT>AT1G30730.1 | Symbols: | FAD-binding Berberine family protein | chr1:10900854-10902434 FORWARD LENGTH=526<DESCRIPT>AT4G20800.1 | Symbols: | FAD-binding Berberine family protein | chr4:11139656-11141242 FORWARD LENGTH=528;AT1G26420.1 | Symbols: | FAD-binding Berberine family protein |…	NA	NA	FALSE	1	0	1.41774e-05	NA	NA	NA	NA	NA		NA	NA	NA	80.377	NA	NA	NA
EAFPGDVFYLHSR	Unmodified	AT2G07698.1	AT2G07698.1 | Symbols: | ATPase, F1 complex, alpha subunit protein | chr2:3361474-3364028 FORWARD LENGTH=777;ATMG01190.1 | Symbols: ATP1 | ATP synthase subunit 1 | chrM:302166-303689 REVERSE LENGTH=507	1.82481	0.739964685776102	FALSE	2	2	7.33621e-05	0.000133872	4.46981e-05	0.000100499	60.928	75.0707					63.185	57.804	53.136|69.01	57.159
EAGIKPDPEIDAFMK	Oxidation (M),GlyGly (K)	AT2G36380.1	AT2G36380.1 | Symbols: PDR6, ATPDR6 | pleiotropic drug resistance 6 | chr2:15257583-15263627 FORWARD LENGTH=1453	2.03223	NA	FALSE	1	1	5.87073e-05	0.000119307	NA	NA	NA	NA	NA	EAGIK(0.999)PDPEIDAFMK(0.001)	NA	EAGIK(0.998)PDPEIDAFMK(0.002)	NA	33.301	NA	28.212
EAIDGAYIDSK	Unmodified	AT5G23740.1	AT5G23740.1 | Symbols: RPS11-BETA | ribosomal protein S11-beta | chr5:8008251-8009330 REVERSE LENGTH=159	2.52348	NA	FALSE	2	1	5.10673e-05	0.000128867	5.06897e-05	NA	99.2606	NA				NA	58.37	58.699	79.974	NA
EAIDGAYVDK	Unmodified	AT3G48930.1	AT3G48930.1 | Symbols: EMB1080 | Nucleic acid-binding, OB-fold-like protein | chr3:18141017-18142189 REVERSE LENGTH=160	1.42236	0.719047715164662	FALSE	2	2	3.68767e-05	5.24518e-05	2.97333e-05	4.06662e-05	80.629	77.5306					62.823	65.305	60.518	56.432
EAIDGAYVDKK	Unmodified	AT3G48930.1	AT3G48930.1 | Symbols: EMB1080 | Nucleic acid-binding, OB-fold-like protein | chr3:18141017-18142189 REVERSE LENGTH=160	1.30573	0.541641625036203	FALSE	2	2	8.12932e-05	0.000106147	7.6777e-05	7.91417e-05	94.4445	74.5585					45.257|52.49	51.841|78.556	69.451|98.249	48.568|80.755
EAITTITGK	Unmodified	AT1G08360.1	AT1G08360.1 | Symbols: | Ribosomal protein L1p/L10e family | chr1:2636231-2637694 FORWARD LENGTH=216;AT5G22440.2 | Symbols: | Ribosomal protein L1p/L10e family | chr5:7435328-7436486 REVERSE LENGTH=217;AT5G22440.1 | Symbols: | Ribosomal protein L1p/L10e	NA	NA	FALSE	0	1	NA	2.51506e-05	NA	NA	NA	NA	NA	NA	NA		NA	NA	NA	48.794
EAKQIEAGETSR	GlyGly (K)	AT1G14160.1	AT1G14160.1 | Symbols: | Uncharacterised protein family (UPF0497) | chr1:4840798-4841660 REVERSE LENGTH=209	2.41599	NA	FALSE	1	1	1.06428e-05	2.5713e-05	NA	NA	NA	NA	NA	EAK(1)QIEAGETSR	EAK(1)QIEAGETSR	NA	NA	53.683	45.28	NA
EALDNHQFTNTPEEVK	Unmodified	AT1G72160.1	AT1G72160.1 | Symbols: | Sec14p-like phosphatidylinositol transfer family protein | chr1:27153823-27155609 REVERSE LENGTH=490	NA	NA	NA	0	2	NA	8.90249e-05	NA	2.92642e-05	NA	32.8719	NA	NA			NA	NA	86.378	28.58
EALGALPLYQR	Unmodified	AT4G32470.1	AT4G32470.1 | Symbols: | Cytochrome bd ubiquinol oxidase, 14kDa subunit | chr4:15669641-15671095 REVERSE LENGTH=122;AT4G32470.2 | Symbols: | Cytochrome bd ubiquinol oxidase, 14kDa subunit | chr4:15669705-15671095 REVERSE LENGTH=101	1.87364	0.425905103950324	FALSE	2	2	8.79072e-05	0.000164707	7.2132e-05	2.73658e-05	82.0548	16.6149					158.07	109.21	147.19	91.069
EALGEVLNGDR	Unmodified	AT2G01970.1	AT2G01970.1 | Symbols: | Endomembrane protein 70 protein family | chr2:452197-454819 REVERSE LENGTH=592;AT1G14670.1 | Symbols: | Endomembrane protein 70 protein family | chr1:5037669-5040199 FORWARD LENGTH=592	0.818649	NA	FALSE	1	1	4.81078e-05	3.93834e-05	NA	NA	NA	NA		NA		NA	81.338	NA	91.265	NA
EALPEFSESKEIVR	GlyGly (K)	AT2G25270.1	AT2G25270.1 | Symbols: | unknown protein; LOCATED IN: plasma membrane; EXPRESSED IN: 18 plant structures; EXPRESSED DURING: 13 growth stages; BEST Arabidopsis thaliana protein match is: unknown protein (TAIR:AT2G12400.1); Has 35333 Blast hits to 34131 pro	0.883952	NA	FALSE	1	1	4.95257e-05	4.37784e-05	NA	NA	NA	NA	NA	EALPEFSESK(1)EIVR	EALPEFSESK(1)EIVR	NA	NA	46.964	49.482	NA
EALTDEMGLKSLTDR	Oxidation (M),GlyGly (K)	AT5G67560.1	AT5G67560.1 | Symbols: ATARLA1D, ARLA1D | ADP-ribosylation factor-like A1D | chr5:26950579-26951913 FORWARD LENGTH=184	1.87929	NA	FALSE	1	2	2.18486e-05	4.10599e-05	NA	1.1024e-05	NA	26.8486	NA	EALTDEMGLK(1)SLTDR	EALTDEMGLK(1)SLTDR	EALTDEMGLK(1)SLTDR	NA	48.177	35.757	62.377
EAMKLGADKSAIVDMR	2 Oxidation (M),GlyGly (K)	AT3G48610.1	AT3G48610.1 | Symbols: NPC6 | non-specific phospholipase C6 | chr3:18011653-18013959 REVERSE LENGTH=520	NA	NA	FALSE	0	1	NA	2.19473e-05	NA	NA	NA	NA	NA	NA	EAMK(0.978)LGADK(0.022)SAIVDMR	NA	NA	NA	26.729	NA
EANISGDDAFAR	Unmodified	AT3G09740.1	AT3G09740.1 | Symbols: SYP71, ATSYP71 | syntaxin of plants 71 | chr3:2989615-2991354 FORWARD LENGTH=266	NA	NA	APP	0	2	NA	2.36307e-05	NA	2.53126e-06	NA	10.7118	NA	NA			NA	NA	55.806	70.1
EAPAGEKPEPVR	Unmodified	AT5G09510.1	AT5G09510.1 | Symbols: | Ribosomal protein S19 family protein | chr5:2955698-2956554 REVERSE LENGTH=152;AT5G09510.2 | Symbols: | Ribosomal protein S19 family protein | chr5:2955698-2956353 REVERSE LENGTH=118	NA	NA	APP	0	2	NA	5.2928e-05	NA	5.85894e-06	NA	11.0696	NA	NA			NA	NA	46.159	36.284
EAPLAAGVKK	GlyGly (K)	AT5G35200.1	AT5G35200.1 | Symbols: | ENTH/ANTH/VHS superfamily protein | chr5:13462463-13465581 REVERSE LENGTH=544	NA	NA	APP	0	2	NA	4.96006e-05	NA	2.01205e-05	NA	40.565	NA	NA	EAPLAAGVK(0.956)K(0.044)	EAPLAAGVK(0.989)K(0.011)	NA	NA	84.743	98.458
EAPQGEKPEPVR	GlyGly (K)	AT1G04270.2	AT1G04270.2 | Symbols: RPS15 | cytosolic ribosomal protein S15 | chr1:1141852-1142960 REVERSE LENGTH=151;AT1G04270.1 | Symbols: RPS15 | cytosolic ribosomal protein S15 | chr1:1141852-1142960 REVERSE LENGTH=152	NA	NA	NA	0	2	NA	3.20857e-05	NA	2.73362e-05	NA	85.1974	NA	NA	EAPQGEK(1)PEPVR	EAPQGEK(1)PEPVR	NA	NA	34.386	28.903
EAPQGEKPEPVR	Unmodified	AT1G04270.2	AT1G04270.2 | Symbols: RPS15 | cytosolic ribosomal protein S15 | chr1:1141852-1142960 REVERSE LENGTH=151;AT1G04270.1 | Symbols: RPS15 | cytosolic ribosomal protein S15 | chr1:1141852-1142960 REVERSE LENGTH=152	NA	NA	APP	0	2	NA	9.79514e-05	NA	7.87747e-05	NA	80.4222	NA	NA			NA	NA	69.03	72.006
EAPVGFTPPQLDPNTPSPIFAGSTGGLLR	Unmodified	AT1G03130.1	AT1G03130.1 | Symbols: PSAD-2 | photosystem I subunit D-2 | chr1:753528-754142 REVERSE LENGTH=204;AT4G02770.1 | Symbols: PSAD-1 | photosystem I subunit D-1 | chr4:1229247-1229873 REVERSE LENGTH=208	NA	NA	FALSE	1	0	7.07907e-05	NA	NA	NA	NA	NA		NA	NA	NA	79.67	NA	NA	NA
EAQVFDPFSILGLEPGVTDSEIKK	Unmodified	AT1G79940.4	AT1G79940.4 | Symbols: ATERDJ2A | DnaJ / Sec63 Brl domains-containing protein | chr1:30070023-30073237 FORWARD LENGTH=594;AT1G79940.3 | Symbols: ATERDJ2A | DnaJ / Sec63 Brl domains-containing protein | chr1:30070023-30073237 FORWARD LENGTH=687;AT1G79940.2	1.25108	NA	FALSE	1	1	4.90784e-05	6.14009e-05	NA	NA	NA	NA		NA		NA	65.901	NA	86.08	NA
EAQWAQAQR	Unmodified	AT1G80660.2;AT2G18960.1	AT1G80660.2 | Symbols: HA9 | H(+)-ATPase 9 | chr1:30316227-30319948 REVERSE LENGTH=945;AT1G80660.1 | Symbols: AHA9, HA9 | H(+)-ATPase 9 | chr1:30316227-30319948 REVERSE LENGTH=954<DESCRIPT>AT2G18960.1 | Symbols: AHA1, PMA, OST2, HA1 | H(+)-ATPase 1 | chr2:8221858-8227268 FORWARD LENGTH=949	NA	NA	FALSE	0	1	NA	2.56121e-05	NA	NA	NA	NA	NA	NA		NA	NA	NA	103.91	NA
EASAVTDLQR	Unmodified	AT5G11280.1	AT5G11280.1 | Symbols: | unknown protein; BEST Arabidopsis thaliana protein match is: unknown protein (TAIR:AT1G80200.1); Has 30201 Blast hits to 17322 proteins in 780 species: Archae - 12; Bacteria - 1396; Metazoa - 17338; Fungi - 3422; Plants - 5037; Vi	NA	NA	APP	0	2	NA	3.23119e-05	NA	3.72004e-06	NA	11.5129	NA	NA			NA	NA	78.264	59.153
EASIYTGITIAEYFR	Unmodified	AT1G78900.2	AT1G78900.2 | Symbols: VHA-A | vacuolar ATP synthase subunit A | chr1:29660463-29664575 FORWARD LENGTH=623;AT1G78900.1 | Symbols: VHA-A | vacuolar ATP synthase subunit A | chr1:29660463-29664575 FORWARD LENGTH=623	NA	NA	APP	0	2	NA	2.92684e-05	NA	6.83223e-06	NA	23.3434	NA	NA			NA	NA	128.67	46.408|46.063
EASSCDLKDLVAK	Unmodified	AT3G04840.1	AT3G04840.1 | Symbols: | Ribosomal protein S3Ae | chr3:1329751-1331418 FORWARD LENGTH=262	0.460889	0.596513405634454	FALSE	2	2	0.000134108	6.18087e-05	0.000118054	8.63258e-06	88.0292	13.9666					91.202	31.827	78.548	48.112
EASSCDLKELVAK	Unmodified	AT4G34670.1	AT4G34670.1 | Symbols: | Ribosomal protein S3Ae | chr4:16548724-16550222 FORWARD LENGTH=262	NA	NA	FALSE	1	0	5.78428e-05	NA	NA	NA	NA	NA		NA	NA	NA	56.956	NA	NA	NA
EAVNIFPEKGSYR	GlyGly (K)	AT4G30190.1	AT4G30190.1 | Symbols: AHA2, PMA2, HA2 | H(+)-ATPase 2 | chr4:14770820-14775920 REVERSE LENGTH=948;AT4G30190.2 | Symbols: HA2 | H(+)-ATPase 2 | chr4:14770820-14775920 REVERSE LENGTH=981	0.731575	0.700529148515204	FALSE	2	2	0.000558521	0.000408601	0.000492224	0.000364472	88.1299	89.2002	EAVNIFPEK(1)GSYREAVNIFPEK(1)GSYR	EAVNIFPEK(1)GSYREAVNIFPEK(1)GSYR	EAVNIFPEK(1)GSYREAVNIFPEK(1)GSYR	EAVNIFPEK(1)GSYREAVNIFPEK(1)GSYR	47.201|127.83	36.892|116.55	30.961|180.07	37.555|146.11
EAVNIFPEKGSYRELSEIAEQAK	Phospho (STY),GlyGly (K)	AT4G30190.1	AT4G30190.1 | Symbols: AHA2, PMA2, HA2 | H(+)-ATPase 2 | chr4:14770820-14775920 REVERSE LENGTH=948;AT4G30190.2 | Symbols: HA2 | H(+)-ATPase 2 | chr4:14770820-14775920 REVERSE LENGTH=981	0.744928	0.0652857700351835	FALSE	2	2	5.74468e-05	4.27938e-05	7.07848e-06	8.52577e-06	12.3218	19.9229	EAVNIFPEK(0.692)GSYRELSEIAEQAK(0.308)EAVNIFPEK(0.994)GSYRELSEIAEQAK(0.006)	EAVNIFPEK(0.788)GSYRELSEIAEQAK(0.212)	EAVNIFPEK(0.674)GSYRELSEIAEQAK(0.326)EAVNIFPEK(0.999)GSYRELSEIAEQAK(0.001)	EAVNIFPEK(0.5)GSYRELSEIAEQAK(0.5)EAVNIFPEK(0.925)GSYRELSEIAEQAK(0.075)	45.611|40.094	90.097	100.93|70.465	39.783|21.771
EAVNVSLANLLTYPFVR	Unmodified	AT5G14740.2	AT5G14740.2 | Symbols: CA2, CA18, BETA CA2 | carbonic anhydrase 2 | chr5:4760536-4762382 FORWARD LENGTH=259;AT3G01500.1 | Symbols: CA1, ATBCA1, SABP3, ATSABP3 | carbonic anhydrase 1 | chr3:194853-196716 REVERSE LENGTH=270;AT5G14740.1 | Symbols: CA2, CA18,	NA	NA	FALSE	1	0	6.56513e-05	NA	NA	NA	NA	NA		NA	NA	NA	192.86	NA	NA	NA
EAWYPGDLSYATR	Unmodified	AT1G30360.1	AT1G30360.1 | Symbols: ERD4 | Early-responsive to dehydration stress protein (ERD4) | chr1:10715892-10718799 FORWARD LENGTH=724	NA	NA	FALSE	0	1	NA	1.22646e-05	NA	NA	NA	NA	NA	NA		NA	NA	NA	57.532	NA
EAYAAGLLGK	Unmodified	AT5G08530.1	AT5G08530.1 | Symbols: CI51 | 51 kDa subunit of complex I | chr5:2759848-2761726 REVERSE LENGTH=486	NA	NA	FALSE	1	0	7.5205e-05	NA	NA	NA	NA	NA		NA	NA	NA	50.607	NA	NA	NA
EAYDSIEIPK	Unmodified	AT3G52300.1	AT3G52300.1 | Symbols: ATPQ | ATP synthase D chain, mitochondrial | chr3:19396689-19398119 FORWARD LENGTH=168;AT3G52300.2 | Symbols: ATPQ | ATP synthase D chain, mitochondrial | chr3:19396689-19397866 FORWARD LENGTH=122	1.50153	NA	FALSE	1	2	4.90375e-05	7.36314e-05	NA	2.92922e-05	NA	39.7823		NA			54.982	NA	60.828	66.27
EAYDTEDKLKDPGALR	GlyGly (K)	AT1G77290.2	AT1G77290.2 | Symbols: | Glutathione S-transferase family protein | chr1:29038917-29039815 FORWARD LENGTH=266;AT1G77290.1 | Symbols: | Glutathione S-transferase family protein | chr1:29038917-29039815 FORWARD LENGTH=266	NA	NA	APP	0	2	NA	2.18319e-05	NA	4.64212e-06	NA	21.263	NA	NA	EAYDTEDK(0.77)LK(0.23)DPGALR	EAYDTEDK(0.845)LK(0.155)DPGALR	NA	NA	42.242	37.092
ECLPLVLIIR	Unmodified	AT5G07090.2	AT5G07090.2 | Symbols: | Ribosomal protein S4 (RPS4A) family protein | chr5:2202783-2203805 FORWARD LENGTH=244;AT2G17360.1 | Symbols: | Ribosomal protein S4 (RPS4A) family protein | chr2:7546598-7548138 FORWARD LENGTH=261;AT5G58420.1 | Symbols: | Riboso	1.65919	0.471322794724729	FALSE	2	2	4.9102e-05	8.14694e-05	3.91188e-05	7.89289e-06	79.6684	9.68816					86.011	72.547	98.523	86.833
EDAANNFAR	Unmodified	AT5G19770.1;AT4G14960.2	AT4G14960.2 | Symbols: TUA6 | Tubulin/FtsZ family protein | chr4:8548769-8550319 REVERSE LENGTH=450;AT1G50010.1 | Symbols: TUA2 | tubulin alpha-2 chain | chr1:18517737-18519729 FORWARD LENGTH=450;AT1G04820.1 | Symbols: TUA4, TOR2 | tubulin alpha-4 chain | <DESCRIPT>AT5G19770.1 | Symbols: TUA3 | tubulin alpha-3 | chr5:6682761-6684474 REVERSE LENGTH=450;AT5G19780.1 | Symbols: TUA5 | tubulin alpha-5…	NA	NA	FALSE	0	1	NA	2.05172e-05	NA	NA	NA	NA	NA	NA	NA		NA	NA	NA	86.472
EDAHSPVDCKTAAK	GlyGly (K)	AT1G05880.1	AT1G05880.1 | Symbols: ATARI12, ARI12 | RING/U-box superfamily protein | chr1:1775655-1778330 FORWARD LENGTH=489;AT1G05880.2 | Symbols: ARI12 | RING/U-box superfamily protein | chr1:1775655-1778330 FORWARD LENGTH=496	NA	NA	FALSE	0	1	NA	2.24809e-05	NA	NA	NA	NA	NA	NA	EDAHSPVDCK(0.991)TAAK(0.009)	NA	NA	NA	31.675	NA
EDDDLESLER	Unmodified	AT1G10950.1	AT1G10950.1 | Symbols: TMN1, AtTMN1 | transmembrane nine 1 | chr1:3659322-3663622 FORWARD LENGTH=589	NA	NA	FALSE	0	1	NA	4.7715e-05	NA	NA	NA	NA	NA	NA		NA	NA	NA	52.725	NA
EDDDVAVKEEGR	GlyGly (K)	AT5G59520.1	AT5G59520.1 | Symbols: ZIP2 | ZRT/IRT-like protein 2 | chr5:23991447-23992762 REVERSE LENGTH=353	NA	NA	FALSE	0	1	NA	1.58325e-05	NA	NA	NA	NA	NA	NA	NA	EDDDVAVK(1)EEGR	NA	NA	NA	63.283
EDDDVAVKEEGRR	GlyGly (K)	AT5G59520.1	AT5G59520.1 | Symbols: ZIP2 | ZRT/IRT-like protein 2 | chr5:23991447-23992762 REVERSE LENGTH=353	1.55354	0.299980025722311	FALSE	2	2	5.12592e-05	7.96332e-05	1.74881e-05	4.89632e-06	34.117	6.1486	EDDDVAVK(1)EEGRR	EDDDVAVK(1)EEGRR	EDDDVAVK(1)EEGRR	EDDDVAVK(1)EEGRR	51.211	49.12	47.666	35.737
EDDLNEIVQLVGK	Unmodified	AT1G78900.2	AT1G78900.2 | Symbols: VHA-A | vacuolar ATP synthase subunit A | chr1:29660463-29664575 FORWARD LENGTH=623;AT1G78900.1 | Symbols: VHA-A | vacuolar ATP synthase subunit A | chr1:29660463-29664575 FORWARD LENGTH=623	2.40171	NA	FALSE	1	1	2.60854e-05	6.26496e-05	NA	NA	NA	NA		NA	NA		110.14	NA	NA	123.63
EDDSSNAQLLR	Unmodified	AT4G19690.1	AT4G19690.1 | Symbols: IRT1, ATIRT1 | iron-regulated transporter 1 | chr4:10707487-10708122 FORWARD LENGTH=211;AT4G19690.2 | Symbols: IRT1 | iron-regulated transporter 1 | chr4:10707487-10708723 FORWARD LENGTH=347	2.10705	NA	FALSE	2	1	2.60209e-05	5.48273e-05	1.93122e-05	NA	74.2181	NA				NA	48.283	58.676	101.11	NA
EDGEASDKPLDNAVLSR	GlyGly (K)	AT4G23650.1	AT4G23650.1 | Symbols: CDPK6, CPK3 | calcium-dependent protein kinase 6 | chr4:12324967-12327415 REVERSE LENGTH=529	1.63657	NA	FALSE	1	1	1.06902e-05	1.74953e-05	NA	NA	NA	NA	NA	EDGEASDK(1)PLDNAVLSR	NA	EDGEASDK(1)PLDNAVLSR	NA	NA	118.53	61.648
EDGEASDKPLDNAVLSR	Unmodified	AT4G23650.1	AT4G23650.1 | Symbols: CDPK6, CPK3 | calcium-dependent protein kinase 6 | chr4:12324967-12327415 REVERSE LENGTH=529	NA	NA	APP	0	2	NA	4.33148e-05	NA	4.15267e-06	NA	9.58718	NA	NA			NA	24.41	NA	31.801
EDIEQLTKFK	GlyGly (K)	AT1G12760.2	AT1G12760.2 | Symbols: | Zinc finger, C3HC4 type (RING finger) family protein | chr1:4348941-4350512 FORWARD LENGTH=337;AT1G12760.1 | Symbols: | Zinc finger, C3HC4 type (RING finger) family protein | chr1:4348728-4350512 FORWARD LENGTH=408	NA	NA	FALSE	0	1	NA	2.36523e-05	NA	2.21263e-05	NA	93.5481	NA	NA	EDIEQLTK(0.964)FK(0.036)EDIEQLTK(0.978)FK(0.022)	NA	NA	NA	68.847|99.442	NA
EDKKPETTDDHKLLQTK	GlyGly (K)	AT5G23990.1	AT5G23990.1 | Symbols: ATFRO5, FRO5 | ferric reduction oxidase 5 | chr5:8105565-8108590 REVERSE LENGTH=657	NA	NA	FALSE	0	1	NA	2.27767e-05	NA	NA	NA	NA	NA	NA	EDKKPETTDDHK(0.999)LLQTK(0.001)	NA	NA	NA	59.261	NA
EDLQNYIK	Unmodified	AT3G02090.1	AT3G02090.1 | Symbols: MPPBETA | Insulinase (Peptidase family M16) protein | chr3:365624-368526 FORWARD LENGTH=531;AT3G02090.2 | Symbols: MPPBETA | Insulinase (Peptidase family M16) protein | chr3:365624-368534 FORWARD LENGTH=535	1.01408	NA	FALSE	1	2	0.000131215	0.000133063	NA	1.33156e-05	NA	10.0071		NA			63.287	NA	100.74	63.306
EDQLEYLEER	Unmodified	AT5G56030.1	AT5G56030.1 | Symbols: HSP81-2, ERD8, HSP90.2, AtHsp90.2 | heat shock protein 81-2 | chr5:22686923-22689433 FORWARD LENGTH=699;AT5G56030.2 | Symbols: HSP81-2 | heat shock protein 81-2 | chr5:22686923-22689433 FORWARD LENGTH=728	NA	NA	FALSE	0	1	NA	2.42662e-05	NA	NA	NA	NA	NA	NA	NA		NA	NA	NA	64.297
EDQMEYIEER	Oxidation (M)	AT5G56010.1	AT5G56010.1 | Symbols: HSP81-3, Hsp81.3, AtHsp90-3, AtHsp90.3 | heat shock protein 81-3 | chr5:22681410-22683911 FORWARD LENGTH=699;AT5G56000.1 | Symbols: Hsp81.4, AtHsp90.4 | HEAT SHOCK PROTEIN 81.4 | chr5:22677602-22680067 REVERSE LENGTH=699	NA	NA	FALSE	0	1	NA	1.15662e-05	NA	NA	NA	NA	NA	NA	NA		NA	NA	NA	35.224
EDQNQNTAISIQK	Unmodified	AT1G11580.1	AT1G11580.1 | Symbols: ATPMEPCRA, PMEPCRA | methylesterase PCR A | chr1:3888730-3890649 FORWARD LENGTH=557	0.457286	NA	FALSE	1	1	2.47023e-05	1.1296e-05	NA	NA	NA	NA		NA		NA	72.006	NA	76.228	NA
EDSDQDLQYR	Unmodified	AT1G57990.1	AT1G57990.1 | Symbols: ATPUP18, PUP18 | purine permease 18 | chr1:21441700-21442872 REVERSE LENGTH=390	NA	NA	FALSE	0	1	NA	9.95445e-06	NA	NA	NA	NA	NA	NA		NA	NA	NA	89.355	NA
EDSIVKVK	GlyGly (K)	AT5G58300.2	AT5G58300.2 | Symbols: | Leucine-rich repeat protein kinase family protein | chr5:23572821-23574871 FORWARD LENGTH=654;AT5G58300.1 | Symbols: | Leucine-rich repeat protein kinase family protein | chr5:23572821-23574871 FORWARD LENGTH=654	NA	NA	FALSE	1	0	3.17776e-05	NA	NA	NA	NA	NA	EDSIVK(0.99)VK(0.01)	NA	NA	NA	60.648	NA	NA	NA
EDSPLLGKGPPLSSQFK	GlyGly (K)	AT4G38250.1	AT4G38250.1 | Symbols: | Transmembrane amino acid transporter family protein | chr4:17935533-17936843 FORWARD LENGTH=436	1.39437	0.267570108608276	FALSE	2	2	3.38106e-05	4.71444e-05	4.48335e-06	1.10805e-05	13.2602	23.5032	EDSPLLGK(0.996)GPPLSSQFK(0.004)	EDSPLLGK(0.996)GPPLSSQFK(0.004)	EDSPLLGK(0.999)GPPLSSQFK(0.001)	EDSPLLGK(0.999)GPPLSSQFK(0.001)	28.166	33.308	47.568	47.568
EDVNIFPEK	Unmodified	AT2G18960.1	AT2G18960.1 | Symbols: AHA1, PMA, OST2, HA1 | H(+)-ATPase 1 | chr2:8221858-8227268 FORWARD LENGTH=949	1.78301	NA	FALSE	1	2	4.45033e-05	7.93496e-05	NA	1.84108e-06	NA	2.32021		NA			71.692	NA	105.52	122.44
EDVNIFPEKGSYR	GlyGly (K)	AT2G18960.1	AT2G18960.1 | Symbols: AHA1, PMA, OST2, HA1 | H(+)-ATPase 1 | chr2:8221858-8227268 FORWARD LENGTH=949	0.991395	0.999553009974918	FALSE	2	2	0.000117853	0.000116839	0.000110423	0.000108545	93.6955	92.9013	EDVNIFPEK(1)GSYREDVNIFPEK(1)GSYR	EDVNIFPEK(1)GSYREDVNIFPEK(1)GSYR	EDVNIFPEK(1)GSYREDVNIFPEK(1)GSYR	EDVNIFPEK(1)GSYREDVNIFPEK(1)GSYR	34.179|67.726	82.069|69.349	37.156|94.297	33.204|96.89
EDYLAQNAFTPYDK	Unmodified	AT1G78900.2	AT1G78900.2 | Symbols: VHA-A | vacuolar ATP synthase subunit A | chr1:29660463-29664575 FORWARD LENGTH=623;AT1G78900.1 | Symbols: VHA-A | vacuolar ATP synthase subunit A | chr1:29660463-29664575 FORWARD LENGTH=623	NA	NA	APP	0	2	NA	7.53438e-06	NA	1.35223e-06	NA	17.9474	NA	NA			NA	NA	57.019	85.813
EEAIEQDKLLK	GlyGly (K)	AT1G01650.2	AT1G01650.2 | Symbols: SPPL4, ATSPPL4 | SIGNAL PEPTIDE PEPTIDASE-LIKE 4 | chr1:233188-236537 REVERSE LENGTH=398;AT1G01650.1 | Symbols: SPPL4, ATSPPL4 | SIGNAL PEPTIDE PEPTIDASE-LIKE 4 | chr1:233188-237647 REVERSE LENGTH=540	0.42859	NA	FALSE	1	1	3.3605e-05	1.44027e-05	NA	NA	NA	NA	NA	EEAIEQDK(0.995)LLK(0.005)	EEAIEQDK(0.988)LLK(0.012)	NA	NA	54.259	95.358	NA
EEAIEQDKLLKDGSDELLQLSTTSSR	GlyGly (K)	AT1G01650.2	AT1G01650.2 | Symbols: SPPL4, ATSPPL4 | SIGNAL PEPTIDE PEPTIDASE-LIKE 4 | chr1:233188-236537 REVERSE LENGTH=398;AT1G01650.1 | Symbols: SPPL4, ATSPPL4 | SIGNAL PEPTIDE PEPTIDASE-LIKE 4 | chr1:233188-237647 REVERSE LENGTH=540	NA	NA	FALSE	1	0	1.28952e-05	NA	NA	NA	NA	NA	NA	EEAIEQDK(0.155)LLK(0.845)DGSDELLQLSTTSSR	NA	NA	NA	30.749	NA	NA
EEFKAEKLTEEDLGFKDLEGK	GlyGly (K)	AT3G51670.1	AT3G51670.1 | Symbols: | SEC14 cytosolic factor family protein / phosphoglyceride transfer family protein | chr3:19168912-19170848 FORWARD LENGTH=409	NA	NA	FALSE	1	0	1.39607e-05	NA	NA	NA	NA	NA	NA	EEFK(0.499)AEK(0.499)LTEEDLGFK(0.002)DLEGK(0.001)	NA	NA	NA	27.274	NA	NA
EEKNQVMVKK	Oxidation (M),GlyGly (K)	AT3G51220.1	AT3G51220.1 | Symbols: | Plant protein of unknown function (DUF827) | chr3:19021943-19022612 REVERSE LENGTH=186	NA	NA	FALSE	0	1	NA	1.01349e-05	NA	NA	NA	NA	NA	NA	EEKNQVMVK(0.456)K(0.543)	NA	NA	NA	34.721	NA
EEMSSVLR	Oxidation (M)	AT3G53740.1;AT2G37600.2	AT2G37600.2 | Symbols: | Ribosomal protein L36e family protein | chr2:15774410-15775203 REVERSE LENGTH=113;AT2G37600.1 | Symbols: | Ribosomal protein L36e family protein | chr2:15774410-15775203 REVERSE LENGTH=113<DESCRIPT>AT3G53740.1 | Symbols: | Ribosomal protein L36e family protein | chr3:19913921-19914813 REVERSE LENGTH=103;AT5G02450.1 | Symbols: | Ribosomal protein L36e family protein | chr5…	NA	NA	FALSE	0	1	NA	1.47516e-05	NA	NA	NA	NA	NA	NA		NA	NA	NA	48.787	NA
EEMYDGDSEGKNASVNTGR	Oxidation (M),GlyGly (K)	AT1G32450.1	AT1G32450.1 | Symbols: NRT1.5 | nitrate transporter 1.5 | chr1:11715337-11719807 REVERSE LENGTH=614	1.16831	NA	FALSE	1	1	7.77224e-05	9.08042e-05	NA	NA	NA	NA	NA	EEMYDGDSEGK(1)NASVNTGR	EEMYDGDSEGK(1)NASVNTGR	NA	NA	47.68	70.335	NA
EEQENAKEYGMPAIR	Oxidation (M),GlyGly (K)	AT4G08620.1	AT4G08620.1 | Symbols: SULTR1;1 | sulphate transporter 1;1 | chr4:5500480-5505982 FORWARD LENGTH=649	1.74722	0.26894760604908	FALSE	2	2	9.40702e-05	0.000164361	3.86896e-05	3.19192e-05	41.1285	19.4201	EEQENAK(1)EYGMPAIR	EEQENAK(1)EYGMPAIR	EEQENAK(1)EYGMPAIREEQENAK(1)EYGMPAIR	EEQENAK(1)EYGMPAIR	42.317	88.282	71.031|37.555	91.812
EEQENAKEYGMPAIR	GlyGly (K)	AT4G08620.1	AT4G08620.1 | Symbols: SULTR1;1 | sulphate transporter 1;1 | chr4:5500480-5505982 FORWARD LENGTH=649	NA	NA	FALSE	0	1	NA	2.87689e-05	NA	NA	NA	NA	NA	NA	EEQENAK(1)EYGMPAIR	NA	NA	NA	35.118	NA
EFEELSDQR	Unmodified	AT5G45500.2	AT5G45500.2 | Symbols: | RNI-like superfamily protein | chr5:18432636-18434951 REVERSE LENGTH=771;AT5G45500.1 | Symbols: | RNI-like superfamily protein | chr5:18432636-18434951 REVERSE LENGTH=771	NA	NA	FALSE	0	1	NA	1.97509e-05	NA	NA	NA	NA	NA	NA	NA		NA	NA	NA	57.96
EFFNQGVKPGELAIISR	Unmodified	AT5G03630.1	AT5G03630.1 | Symbols: ATMDAR2 | Pyridine nucleotide-disulphide oxidoreductase family protein | chr5:922378-924616 REVERSE LENGTH=435	NA	NA	FALSE	0	1	NA	1.15753e-05	NA	NA	NA	NA	NA	NA	NA		NA	NA	NA	51.265
EFGVTECVNPK	Unmodified	AT1G77120.1	AT1G77120.1 | Symbols: ADH1, ADH, ATADH, ATADH1 | alcohol dehydrogenase 1 | chr1:28975509-28977216 FORWARD LENGTH=379	4.51353	0.132683538992761	FALSE	2	2	2.49674e-05	0.000112691	1.59112e-05	4.97777e-05	63.728	44.1719					93.178	56.563	73.233	105.1
EFSDFSISFK	Unmodified	AT2G14720.2	AT2G14720.2 | Symbols: VSR4, VSR2;1, BP80-2;1, MTV4 | vacuolar sorting receptor 4 | chr2:6300878-6304156 REVERSE LENGTH=628;AT2G14720.1 | Symbols: VSR4, VSR2;1, BP80-2;1, MTV4 | vacuolar sorting receptor 4 | chr2:6300878-6304156 REVERSE LENGTH=628;AT2G1474	NA	NA	FALSE	0	1	NA	1.73996e-05	NA	NA	NA	NA	NA	NA	NA		NA	NA	NA	54.416
EFSIETLR	Unmodified	AT1G63500.1	AT1G63500.1 | Symbols: | Protein kinase protein with tetratricopeptide repeat domain | chr1:23556015-23558403 FORWARD LENGTH=487	NA	NA	FALSE	1	0	2.42586e-05	NA	NA	NA	NA	NA		NA	NA	NA	65.038	NA	NA	NA
EFVIVGGGNAAGYAAR	Unmodified	AT1G63940.4	AT1G63940.4 | Symbols: MDAR6 | monodehydroascorbate reductase 6 | chr1:23730206-23733534 FORWARD LENGTH=482;AT1G63940.1 | Symbols: MDAR6 | monodehydroascorbate reductase 6 | chr1:23730206-23733534 FORWARD LENGTH=486;AT1G63940.2 | Symbols: MDAR6 | monodehyd	1.60631	NA	FALSE	1	1	4.81137e-06	7.72854e-06	NA	NA	NA	NA		NA	NA		49.35	NA	NA	73.067
EFYRVLKSNRR	2 Phospho (STY)	AT1G07725.1	AT1G07725.1 | Symbols: ATEXO70H6, EXO70H6 | exocyst subunit exo70 family protein H6 | chr1:2395249-2397096 REVERSE LENGTH=615	NA	NA	FALSE	1	0	8.53844e-05	NA	NA	NA	NA	NA		NA	NA	NA	32.32	NA	NA	NA
EGAEEALKTQDLECCSRPETVATR	GlyGly (K)	AT1G13110.1	AT1G13110.1 | Symbols: CYP71B7 | cytochrome P450, family 71 subfamily B, polypeptide 7 | chr1:4467272-4468857 FORWARD LENGTH=504	NA	NA	FALSE	0	1	NA	5.1063e-05	NA	NA	NA	NA	NA	NA	NA	EGAEEALK(1)TQDLECCSRPETVATR	NA	NA	NA	42.325
EGDILTLLESER	Unmodified	AT5G03850.1	AT5G03850.1 | Symbols: | Nucleic acid-binding, OB-fold-like protein | chr5:1028542-1028736 REVERSE LENGTH=64;AT3G10090.1 | Symbols: | Nucleic acid-binding, OB-fold-like protein | chr3:3108960-3109154 REVERSE LENGTH=64	1.3879	0.574717938714423	FALSE	2	2	4.93987e-05	6.85606e-05	4.28832e-05	7.03191e-07	86.8103	1.02565					115.57	73.067	117.02	104.79
EGDVELGEQQGGDQGLEDFFKK	GlyGly (K)	AT5G08080.2	AT5G08080.2 | Symbols: SYP132, ATSYP132 | syntaxin of plants 132 | chr5:2588532-2590488 FORWARD LENGTH=223;AT5G08080.1 | Symbols: SYP132, ATSYP132 | syntaxin of plants 132 | chr5:2588532-2591106 FORWARD LENGTH=304;AT5G08080.3 | Symbols: SYP132 | syntaxin o	1.58544	0.261914870291443	FALSE	2	2	1.34438e-05	2.13143e-05	1.54382e-07	5.75786e-06	1.14835	27.0141	EGDVELGEQQGGDQGLEDFFK(0.5)K(0.5)	EGDVELGEQQGGDQGLEDFFK(0.5)K(0.5)	EGDVELGEQQGGDQGLEDFFK(0.5)K(0.5)	EGDVELGEQQGGDQGLEDFFK(0.5)K(0.5)	35.834	49.188	54.658	49.528
EGDVLTLLESER	Unmodified	AT5G64140.1	AT5G64140.1 | Symbols: RPS28 | ribosomal protein S28 | chr5:25667529-25667723 REVERSE LENGTH=64	NA	NA	FALSE	1	0	2.25118e-05	NA	NA	NA	NA	NA		NA	NA	NA	64.439	NA	NA	NA
EGEASDKPIDGVVLSR	GlyGly (K)	AT4G04700.1	AT4G04700.1 | Symbols: CPK27 | calcium-dependent protein kinase 27 | chr4:2385276-2387986 REVERSE LENGTH=485	NA	NA	FALSE	0	1	NA	5.91295e-05	NA	NA	NA	NA	NA	NA	NA	EGEASDK(1)PIDGVVLSR	NA	NA	NA	32.688
EGEKKPKVDDKQSK	3 GlyGly (K)	AT3G28510.1	AT3G28510.1 | Symbols: | P-loop containing nucleoside triphosphate hydrolases superfamily protein | chr3:10685656-10687248 FORWARD LENGTH=530	NA	NA	FALSE	1	0	2.08019e-05	NA	NA	NA	NA	NA	EGEK(0.896)K(0.896)PK(0.209)VDDK(0.482)QSK(0.517)	NA	NA	NA	27.969	NA	NA	NA
EGEQVFGVVHIFASFNDTFIHVTDLSGR	Unmodified	AT3G11510.1;AT2G36160.1	AT2G36160.1 | Symbols: | Ribosomal protein S11 family protein | chr2:15169925-15171159 FORWARD LENGTH=150<DESCRIPT>AT3G11510.1 | Symbols: | Ribosomal protein S11 family protein | chr3:3623757-3624866 REVERSE LENGTH=150	2.8581	0.272793935272421	FALSE	2	2	5.95809e-05	0.000170288	2.13113e-06	9.93888e-05	3.57687	58.3651					99.976	109.09	88.518	109.45
EGGEASDKPIDSAVLSR	Unmodified	AT3G20410.1	AT3G20410.1 | Symbols: CPK9 | calmodulin-domain protein kinase 9 | chr3:7116388-7118824 FORWARD LENGTH=541;AT1G50700.1 | Symbols: CPK33 | calcium-dependent protein kinase 33 | chr1:18782214-18784385 FORWARD LENGTH=521	5.06168	NA	FALSE	1	1	1.02135e-05	5.16977e-05	NA	NA	NA	NA	NA		NA		NA	34.498	NA	41.86
EGIPPDQQRLIFAGKQLEDGR	GlyGly (K)	AT3G62250.1;AT2G35635.1;AT1G55060.1;AT5G37640.1	AT2G35635.1 | Symbols: UBQ7, RUB2 | ubiquitin 7 | chr2:14981044-14981943 FORWARD LENGTH=154;AT1G31340.1 | Symbols: RUB1, NEDD8, ATRUB1 | related to ubiquitin 1 | chr1:11218076-11219417 REVERSE LENGTH=156<DESCRIPT>AT1G55060.1 | Symbols: UBQ12 | ubiquitin 12 | chr1:20549533-20550225 FORWARD LENGTH=230<DESCRIPT>AT3G62250.1 | Symbols: UBQ5 | ubiquitin 5 | chr3:23037138-23037611 FORWARD LENGTH=157;AT2…	NA	NA	FALSE	0	1	NA	6.09306e-05	NA	NA	NA	NA	NA	NA	NA	EGIPPDQQRLIFAGK(1)QLEDGR	NA	NA	NA	25.619
EGKDVEVVQK	GlyGly (K)	AT3G08510.3	AT3G08510.3 | Symbols: | phospholipase C 2 | chr3:2582626-2585556 REVERSE LENGTH=552;AT3G08510.2 | Symbols: ATPLC2, PLC2 | phospholipase C 2 | chr3:2582626-2585556 REVERSE LENGTH=581;AT3G08510.1 | Symbols: ATPLC2, PLC2 | phospholipase C 2 | chr3:2582626-2	NA	NA	FALSE	0	1	NA	2.4497e-05	NA	NA	NA	NA	NA	NA	NA	EGK(1)DVEVVQK	NA	NA	NA	69.825
EGKLLTAVDER	GlyGly (K)	AT5G03140.1	AT5G03140.1 | Symbols: | Concanavalin A-like lectin protein kinase family protein | chr5:737750-739885 REVERSE LENGTH=711	NA	NA	FALSE	1	0	2.47975e-05	NA	1.88074e-05	NA	75.844	NA	NA	EGK(1)LLTAVDEREGK(1)LLTAVDER	NA	NA	NA	68.657|35.006	NA	NA
EGLHYNPYFPGGAIAMPK	Oxidation (M)	AT5G40810.2	AT5G40810.2 | Symbols: | Cytochrome C1 family | chr5:16340670-16342327 FORWARD LENGTH=260;AT5G40810.1 | Symbols: | Cytochrome C1 family | chr5:16340200-16342327 FORWARD LENGTH=307;AT3G27240.1 | Symbols: | Cytochrome C1 family | chr3:10056144-10058370 RE	NA	NA	FALSE	0	1	NA	2.5441e-05	NA	NA	NA	NA	NA	NA		NA	NA	NA	35.852	NA
EGLLQLVSDK	Unmodified	AT1G07890.6	AT1G07890.6 | Symbols: APX1, MEE6, CS1, ATAPX1, ATAPX01 | ascorbate peroxidase 1 | chr1:2438005-2439349 FORWARD LENGTH=249;AT1G07890.8 | Symbols: APX1, MEE6, CS1, ATAPX1, ATAPX01 | ascorbate peroxidase 1 | chr1:2438005-2439435 FORWARD LENGTH=250;AT1G07890.	NA	NA	FALSE	0	1	NA	8.91095e-06	NA	NA	NA	NA	NA	NA		NA	NA	NA	53.327	NA
EGLTSNEVQER	Unmodified	AT3G60330.2	AT3G60330.2 | Symbols: HA7 | H(+)-ATPase 7 | chr3:22298763-22303509 FORWARD LENGTH=961;AT3G60330.1 | Symbols: AHA7, HA7 | H(+)-ATPase 7 | chr3:22298763-22303509 FORWARD LENGTH=961	1.41505	NA	FALSE	1	2	1.57491e-05	2.22857e-05	NA	2.19866e-06	NA	9.86579		NA			80.688	NA	136.57	93.111
EGLTTQEGEDR	Unmodified	AT4G30190.1;AT2G18960.1	AT2G18960.1 | Symbols: AHA1, PMA, OST2, HA1 | H(+)-ATPase 1 | chr2:8221858-8227268 FORWARD LENGTH=949<DESCRIPT>AT4G30190.1 | Symbols: AHA2, PMA2, HA2 | H(+)-ATPase 2 | chr4:14770820-14775920 REVERSE LENGTH=948;AT4G30190.2 | Symbols: HA2 | H(+)-ATPase 2 | chr4:14770820-14775920 REVERSE LENGTH=981	3.27088	NA	FALSE	1	1	0.000148788	0.000486667	NA	NA	NA	NA		NA	NA		177.36	NA	NA	76.815
EGLTTQEGEDRIQIFGPNK	Unmodified	AT4G30190.1	AT4G30190.1 | Symbols: AHA2, PMA2, HA2 | H(+)-ATPase 2 | chr4:14770820-14775920 REVERSE LENGTH=948;AT4G30190.2 | Symbols: HA2 | H(+)-ATPase 2 | chr4:14770820-14775920 REVERSE LENGTH=981	2.03548	0.325896724789091	FALSE	2	2	3.83537e-05	7.8068e-05	2.31836e-05	2.32497e-06	60.4469	2.97814					59.003	51.193	63.918	72.819
EGLTTQEGEDRIQIFGPNKLEEK	Unmodified	AT4G30190.1	AT4G30190.1 | Symbols: AHA2, PMA2, HA2 | H(+)-ATPase 2 | chr4:14770820-14775920 REVERSE LENGTH=948;AT4G30190.2 | Symbols: HA2 | H(+)-ATPase 2 | chr4:14770820-14775920 REVERSE LENGTH=981	0.560513	NA	FALSE	1	1	0.0002746	0.000153917	NA	NA	NA	NA		NA		NA	28.411	NA	21.566	NA
EGLTTQEGEDRIQIFGPNKLEEK	GlyGly (K)	AT4G30190.1	AT4G30190.1 | Symbols: AHA2, PMA2, HA2 | H(+)-ATPase 2 | chr4:14770820-14775920 REVERSE LENGTH=948;AT4G30190.2 | Symbols: HA2 | H(+)-ATPase 2 | chr4:14770820-14775920 REVERSE LENGTH=981	1.62853	NA	FALSE	1	1	6.49353e-05	0.000105749	5.07114e-05	NA	78.0953	NA	EGLTTQEGEDRIQIFGPNK(0.295)LEEK(0.705)EGLTTQEGEDRIQIFGPNK(0.726)LEEK(0.274)	NA	NA	EGLTTQEGEDRIQIFGPNK(0.17)LEEK(0.83)	22.996|39.935	NA	NA	26.417
EGLVSDAIESFIR	Unmodified	AT3G11130.1;AT3G08530.1	AT3G08530.1 | Symbols: | Clathrin, heavy chain | chr3:2587171-2595411 REVERSE LENGTH=1703<DESCRIPT>AT3G11130.1 | Symbols: | Clathrin, heavy chain | chr3:3482575-3491667 REVERSE LENGTH=1705	2.33745	0.352350307816302	FALSE	2	2	4.45856e-05	0.000104217	3.58647e-05	2.99195e-06	80.4402	2.87089					96.171	87.568	114.89	121.9
EGNDLYREMIESGVIK	Unmodified	AT5G08690.1	AT5G08690.1 | Symbols: | ATP synthase alpha/beta family protein | chr5:2825739-2828352 FORWARD LENGTH=556;AT5G08670.1 | Symbols: | ATP synthase alpha/beta family protein | chr5:2818395-2821149 REVERSE LENGTH=556;AT5G08680.1 | Symbols: | ATP synthase alp	NA	NA	FALSE	1	0	1.18112e-05	NA	NA	NA	NA	NA		NA	NA	NA	34.302	NA	NA	NA
EGNFDLVGNNFPVFFIR	Unmodified	AT4G35090.2	AT4G35090.2 | Symbols: CAT2 | catalase 2 | chr4:16701105-16703215 REVERSE LENGTH=474;AT4G35090.1 | Symbols: CAT2 | catalase 2 | chr4:16700937-16703215 REVERSE LENGTH=492	NA	NA	FALSE	1	0	2.8328e-05	NA	NA	NA	NA	NA		NA	NA	NA	36.193	NA	NA	NA
EGNLPLYGFHDPESFVK	Unmodified	AT3G02360.2	AT3G02360.2 | Symbols: | 6-phosphogluconate dehydrogenase family protein | chr3:482498-483958 FORWARD LENGTH=486;AT3G02360.1 | Symbols: | 6-phosphogluconate dehydrogenase family protein | chr3:482498-483958 FORWARD LENGTH=486	NA	NA	FALSE	0	1	NA	4.34073e-05	NA	NA	NA	NA	NA	NA		NA	NA	NA	58.09	NA
EGPLAEENMR	Oxidation (M)	AT1G56070.1;AT3G12915.2	AT1G56070.1 | Symbols: LOS1 | Ribosomal protein S5/Elongation factor G/III/V family protein | chr1:20968245-20971077 REVERSE LENGTH=843<DESCRIPT>AT3G12915.2 | Symbols: | Ribosomal protein S5/Elongation factor G/III/V family protein | chr3:4112999-4115708 FORWARD LENGTH=767;AT3G12915.1 | Symbols: | Ribosomal protein S5/Elongation factor G/III/V family protein | chr3:4112999-4115708 FORWARD LENGTH=	NA	NA	FALSE	0	1	NA	3.76545e-05	NA	NA	NA	NA	NA	NA		NA	NA	NA	49.418	NA
EGPVGDFAPPLDFAGVDNKTGGSSVSR	GlyGly (K)	AT2G42350.1	AT2G42350.1 | Symbols: | RING/U-box superfamily protein | chr2:17639245-17639898 FORWARD LENGTH=217	1.30345	NA	FALSE	1	2	4.26264e-05	5.55615e-05	NA	1.22575e-05	NA	22.0611	EGPVGDFAPPLDFAGVDNK(1)TGGSSVSR	NA	EGPVGDFAPPLDFAGVDNK(1)TGGSSVSR	EGPVGDFAPPLDFAGVDNK(1)TGGSSVSR	45.862	NA	89.297	65.213
EGQNDIFYITGESK	Unmodified	AT5G56010.1;AT5G56030.1	AT5G56010.1 | Symbols: HSP81-3, Hsp81.3, AtHsp90-3, AtHsp90.3 | heat shock protein 81-3 | chr5:22681410-22683911 FORWARD LENGTH=699;AT5G56000.1 | Symbols: Hsp81.4, AtHsp90.4 | HEAT SHOCK PROTEIN 81.4 | chr5:22677602-22680067 REVERSE LENGTH=699<DESCRIPT>AT5G56030.1 | Symbols: HSP81-2, ERD8, HSP90.2, AtHsp90.2 | heat shock protein 81-2 | chr5:22686923-22689433 FORWARD LENGTH=699;AT5G56030.2 | Symbo…	NA	NA	APP	0	2	NA	1.28934e-05	NA	1.49742e-06	NA	11.6139	NA	NA			NA	NA	45.915	44.188
EGSTNPTFLYFAHGLK	Unmodified	AT3G16640.1	AT3G16640.1 | Symbols: TCTP | translationally controlled tumor protein | chr3:5669709-5670729 REVERSE LENGTH=168	NA	NA	APP	0	2	NA	1.9059e-05	NA	6.98957e-06	NA	36.6733	NA	NA			NA	NA	35.757	33.947
EGTPEIIDDAFIEEKK	GlyGly (K)	AT5G06670.1	AT5G06670.1 | Symbols: | P-loop containing nucleoside triphosphate hydrolases superfamily protein | chr5:2048243-2055019 REVERSE LENGTH=986	NA	NA	FALSE	0	1	NA	7.0136e-05	NA	NA	NA	NA	NA	NA	NA	EGTPEIIDDAFIEEK(0.471)K(0.529)	NA	NA	NA	39.509
EGVKYGAGIGPGVYDIHSPR	GlyGly (K)	AT5G17920.2;AT3G03780.3	AT3G03780.3 | Symbols: ATMS2, MS2 | methionine synthase 2 | chr3:957602-960740 FORWARD LENGTH=765;AT3G03780.2 | Symbols: ATMS2, MS2 | methionine synthase 2 | chr3:957602-960740 FORWARD LENGTH=765;AT3G03780.1 | Symbols: ATMS2, MS2 | methionine synthase 2 | <DESCRIPT>AT5G17920.2 | Symbols: ATCIMS | Cobalamin-independent synthase family protein | chr5:5935771-5939195 FORWARD LENGTH=765;AT5G17920.1 |…	NA	NA	DISP	2	0	3.56054e-05	NA	1.82227e-05	NA	51.1796	NA	EGVK(1)YGAGIGPGVYDIHSPR	EGVK(1)YGAGIGPGVYDIHSPR	NA	NA	36.253	56.9	NA	NA
EGYAAIGGGSPLR	Unmodified	AT5G26030.2	AT5G26030.2 | Symbols: FC1, FC-I, ATFC-I | ferrochelatase 1 | chr5:9096675-9098752 FORWARD LENGTH=466;AT5G26030.1 | Symbols: FC1, FC-I, ATFC-I | ferrochelatase 1 | chr5:9096675-9098752 FORWARD LENGTH=466	NA	NA	FALSE	0	1	NA	1.26118e-05	NA	NA	NA	NA	NA	NA		NA	NA	NA	72.434	NA
EGYTVIIQKPR	GlyGly (K)	AT4G09160.1	AT4G09160.1 | Symbols: | SEC14 cytosolic factor family protein / phosphoglyceride transfer family protein | chr4:5839761-5842158 FORWARD LENGTH=668	0.286969	NA	FALSE	2	1	2.36221e-05	6.77881e-06	2.50902e-05	NA	106.215	NA	EGYTVIIQK(1)PR	EGYTVIIQK(1)PR	EGYTVIIQK(1)PR	NA	31.843	55.549	87.308	NA
EHALLAFTLGVK	Unmodified	AT1G07930.2	AT1G07930.2 | Symbols: | GTP binding Elongation factor Tu family protein | chr1:2459014-2460458 FORWARD LENGTH=372;AT5G60390.3 | Symbols: | GTP binding Elongation factor Tu family protein | chr5:24289226-24290675 FORWARD LENGTH=449;AT5G60390.1 | Symbols:	1.63505	0.659541631534768	FALSE	2	1	3.51019e-05	5.73935e-05	3.12799e-05	4.87737e-05	89.1115	84.9812			NA		63.473	58.674	NA	60.49|81.865
EHALLGDNENGENDEEGGEVADPK	Unmodified	AT1G53210.1	AT1G53210.1 | Symbols: | sodium/calcium exchanger family protein / calcium-binding EF hand family protein | chr1:19844790-19847533 FORWARD LENGTH=585	1.49591	NA	FALSE	1	1	2.03909e-05	3.05029e-05	NA	NA	NA	NA		NA		NA	60.278	NA	52.061	NA
EHISAYGEGNER	Unmodified	AT1G66200.1;AT5G35630.3	AT1G66200.1 | Symbols: ATGSR2, GSR2, GLN1;2 | glutamine synthase clone F11 | chr1:24655520-24657520 REVERSE LENGTH=356;AT1G66200.3 | Symbols: GSR2, GLN1;2 | glutamine synthase clone F11 | chr1:24655520-24657520 REVERSE LENGTH=365;AT1G66200.2 | Symbols: ATG<DESCRIPT>AT5G35630.3 | Symbols: GS2, GLN2, ATGSL1 | glutamine synthetase 2 | chr5:13831220-13833239 FORWARD LENGTH=430;AT5G35630.2 | Symbols: …	NA	NA	FALSE	0	1	NA	7.15179e-06	NA	NA	NA	NA	NA	NA	NA		NA	NA	NA	55.567
EHLYKTQNPSLPWK	GlyGly (K)	AT3G51550.1	AT3G51550.1 | Symbols: FER | Malectin/receptor-like protein kinase family protein | chr3:19117877-19120564 REVERSE LENGTH=895	1.74011	0.0598625599217458	FALSE	2	2	3.34393e-05	5.81881e-05	8.79739e-06	7.47613e-06	26.3086	12.8482	EHLYK(0.998)TQNPSLPWK(0.002)	EHLYK(0.938)TQNPSLPWK(0.062)EHLYK(0.996)TQNPSLPWK(0.004)	EHLYK(0.997)TQNPSLPWK(0.003)EHLYK(0.997)TQNPSLPWK(0.003)	EHLYK(1)TQNPSLPWKEHLYK(0.995)TQNPSLPWK(0.005)	38.769	30.998|29.638	45.28|34.515	79.466|27.219
EHNAVCDALKDEDDDLEDEDLYR	Unmodified	AT3G01420.1	AT3G01420.1 | Symbols: ALPHA-DOX1, DOX1, DIOX1, PADOX-1 | Peroxidase superfamily protein | chr3:159689-162726 REVERSE LENGTH=639	NA	NA	FALSE	0	1	NA	1.92081e-05	NA	5.95068e-06	NA	30.9801	NA	NA	NA		NA	NA	NA	43.497|69.922
EIADVQEISK	Unmodified	AT3G52300.1	AT3G52300.1 | Symbols: ATPQ | ATP synthase D chain, mitochondrial | chr3:19396689-19398119 FORWARD LENGTH=168;AT3G52300.2 | Symbols: ATPQ | ATP synthase D chain, mitochondrial | chr3:19396689-19397866 FORWARD LENGTH=122	1.80272	NA	FALSE	2	1	3.94852e-05	7.11808e-05	2.13766e-05	NA	54.1384	NA			NA		52.278	62.463	NA	52.278
EIADVQEISKK	Unmodified	AT3G52300.1	AT3G52300.1 | Symbols: ATPQ | ATP synthase D chain, mitochondrial | chr3:19396689-19398119 FORWARD LENGTH=168;AT3G52300.2 | Symbols: ATPQ | ATP synthase D chain, mitochondrial | chr3:19396689-19397866 FORWARD LENGTH=122	0.843313	NA	FALSE	1	1	3.94311e-05	3.32528e-05	NA	2.87117e-05	NA	86.3438		NA		NA	51.286	NA	66.262|78.556	NA
EIAEAYLGTTIK	Unmodified	AT3G09440.2	AT3G09440.2 | Symbols: | Heat shock protein 70 (Hsp 70) family protein | chr3:2903434-2905632 REVERSE LENGTH=649;AT3G09440.1 | Symbols: | Heat shock protein 70 (Hsp 70) family protein | chr3:2903434-2905632 REVERSE LENGTH=649	NA	NA	FALSE	1	0	1.28169e-05	NA	NA	NA	NA	NA		NA	NA	NA	61.353	NA	NA	NA
EIAISISNYTLK	3 Phospho (STY)	AT3G51050.1	AT3G51050.1 | Symbols: | FG-GAP repeat-containing protein | chr3:18954023-18957698 FORWARD LENGTH=698	NA	NA	FALSE	1	0	0.0003411	NA	NA	NA	NA	NA	NA		NA	NA	NA	29.807	NA	NA
EIAQDFKTDLR	GlyGly (K)	AT5G65360.1	AT5G65360.1 | Symbols: | Histone superfamily protein | chr5:26120099-26120509 REVERSE LENGTH=136;AT5G10980.1 | Symbols: | Histone superfamily protein | chr5:3472591-3473349 REVERSE LENGTH=136;AT5G10400.1 | Symbols: | Histone superfamily protein | chr5:3	1.28676	0.0112075778127235	FALSE	2	2	5.31862e-05	6.84377e-05	1.23668e-06	9.87031e-07	2.32519	1.44223	EIAQDFK(1)TDLR	EIAQDFK(1)TDLR	EIAQDFK(1)TDLR	EIAQDFK(1)TDLR	46.592	47.288	69.451	46.592
EIDATKLEK	GlyGly (K)	AT2G46800.2	AT2G46800.2 | Symbols: ZAT, ATMTP1, MTP1, ZAT1, ATCDF1 | zinc transporter of Arabidopsis thaliana | chr2:19238128-19239324 FORWARD LENGTH=398;AT2G46800.1 | Symbols: ZAT, ATMTP1, MTP1, ZAT1, ATCDF1 | zinc transporter of Arabidopsis thaliana | chr2:19238128-	1.3426	0.610557181301433	FALSE	2	2	7.06401e-05	9.48416e-05	6.45815e-05	6.50001e-05	91.4232	68.5354	EIDATK(0.952)LEK(0.048)EIDATK(0.978)LEK(0.022)	EIDATK(0.933)LEK(0.067)	EIDATK(0.994)LEK(0.006)EIDATK(0.994)LEK(0.006)	EIDATK(0.983)LEK(0.017)EIDATK(0.985)LEK(0.015)	40.994|57.59	52.482	49.418|71.692	47.187|59.35
EIDDENMAVTFR	Oxidation (M)	AT2G01520.1	AT2G01520.1 | Symbols: MLP328 | MLP-like protein 328 | chr2:235992-236881 FORWARD LENGTH=151	0.908552	NA	FALSE	1	1	2.08267e-05	1.89222e-05	NA	NA	NA	NA		NA		NA	63.32	NA	98.943	NA
EIEAIGGNTSASASR	Unmodified	AT1G51980.1	AT1G51980.1 | Symbols: | Insulinase (Peptidase family M16) protein | chr1:19323692-19326771 REVERSE LENGTH=503;AT3G16480.1 | Symbols: MPPalpha | mitochondrial processing peptidase alpha subunit | chr3:5599906-5602716 FORWARD LENGTH=499;AT1G51980.2 | Symbo	1.32047	NA	FALSE	1	2	4.22522e-05	5.57929e-05	NA	2.9596e-05	NA	53.0462		NA			126.76	NA	91.937	124.1
EIEEKKTELQPK	GlyGly (K)	AT4G20260.3	AT4G20260.3 | Symbols: ATPCAP1, PCAP1 | plasma-membrane associated cation-binding protein 1 | chr4:10941593-10943227 FORWARD LENGTH=225;AT4G20260.2 | Symbols: ATPCAP1, PCAP1 | plasma-membrane associated cation-binding protein 1 | chr4:10941593-10943227 FOR	NA	NA	FALSE	1	0	1.75037e-05	NA	NA	NA	NA	NA	NA	EIEEK(0.494)K(0.494)TELQPK(0.013)	NA	NA	NA	37.426	NA	NA
EIEGWTAR	Unmodified	AT5G59850.1	AT5G59850.1 | Symbols: | Ribosomal protein S8 family protein | chr5:24112499-24113084 REVERSE LENGTH=130;AT1G07770.2 | Symbols: RPS15A | ribosomal protein S15A | chr1:2408413-2409065 REVERSE LENGTH=130;AT1G07770.1 | Symbols: RPS15A | ribosomal protein S15	1.28427	NA	FALSE	1	2	0.000123506	0.000158615	NA	3.6537e-05	NA	23.035		NA			60.682	NA	86.472	67.981
EIESTPQESLVQR	Unmodified	AT1G01580.1	AT1G01580.1 | Symbols: FRO2, FRD1, ATFRO2 | ferric reduction oxidase 2 | chr1:209395-212810 FORWARD LENGTH=725	NA	NA	APP	0	2	NA	1.38832e-05	NA	1.61207e-06	NA	11.6117	NA	NA			NA	NA	76.143	76.143
EIFKEQELNFSSRPEFGSAEYFK	GlyGly (K)	AT2G42250.1	AT2G42250.1 | Symbols: CYP712A1 | cytochrome P450, family 712, subfamily A, polypeptide 1 | chr2:17600075-17601709 REVERSE LENGTH=514	NA	NA	FALSE	1	0	1.28122e-05	NA	NA	NA	NA	NA	EIFK(0.992)EQELNFSSRPEFGSAEYFK(0.008)	NA	NA	NA	28.412	NA	NA	NA
EIGVFEADEDISSR	Unmodified	AT1G07670.1	AT1G07670.1 | Symbols: ATECA4, ECA4 | endomembrane-type CA-ATPase 4 | chr1:2370305-2374196 REVERSE LENGTH=1061;AT1G07810.1 | Symbols: ECA1, ATECA1, ACA3 | ER-type Ca2+-ATPase 1 | chr1:2416681-2420572 FORWARD LENGTH=1061	NA	NA	APP	0	2	NA	2.52208e-05	NA	4.62455e-06	NA	18.3362	NA	NA			NA	NA	80.014	80.245
EIIAKYPTR	GlyGly (K)	AT3G15580.1	AT3G15580.1 | Symbols: ATG8I, APG8H | Ubiquitin-like superfamily protein | chr3:5274075-5275000 REVERSE LENGTH=115	NA	NA	FALSE	1	0	4.10448e-05	NA	NA	NA	NA	NA	EIIAK(1)YPTR	NA	NA	NA	33.229	NA	NA	NA
EIIETNPKLR	GlyGly (K)	AT4G31490.1	AT4G31490.1 | Symbols: | Coatomer, beta subunit | chr4:15269460-15272693 FORWARD LENGTH=948;AT4G31480.2 | Symbols: | Coatomer, beta subunit | chr4:15264145-15267384 FORWARD LENGTH=948;AT4G31480.1 | Symbols: | Coatomer, beta subunit | chr4:15264145-15267	1.22351	0.768262146664345	FALSE	2	2	3.995e-05	4.88793e-05	3.31801e-05	3.98982e-05	83.054	81.626	EIIETNPK(1)LREIIETNPK(1)LR	EIIETNPK(1)LREIIETNPK(1)LR	EIIETNPK(1)LREIIETNPK(1)LR	EIIETNPK(1)LREIIETNPK(1)LR	33.225|59.8	43.282|70.919	78.556|80.438	60.518|83.005
EIKDILVR	Unmodified	AT2G09990.1	AT2G09990.1 | Symbols: | Ribosomal protein S5 domain 2-like superfamily protein | chr2:3781442-3781882 FORWARD LENGTH=146;AT5G18380.2 | Symbols: | Ribosomal protein S5 domain 2-like superfamily protein | chr5:6090128-6090693 REVERSE LENGTH=144;AT5G18380.	NA	NA	FALSE	0	1	NA	0.000118188	NA	NA	NA	NA	NA	NA		NA	NA	NA	85.064	NA
EIKSGVDVSQALIR	GlyGly (K)	AT5G59520.1	AT5G59520.1 | Symbols: ZIP2 | ZRT/IRT-like protein 2 | chr5:23991447-23992762 REVERSE LENGTH=353	0.78612	NA	FALSE	2	1	9.62842e-05	7.56909e-05	1.46912e-05	NA	15.2581	NA	EIK(1)SGVDVSQALIR	EIK(1)SGVDVSQALIR	NA	EIK(1)SGVDVSQALIR	91.62	51.092	NA	37.594
EILESLVDKNIVGHGGSGTVYR	GlyGly (K)	AT5G49660.1	AT5G49660.1 | Symbols: | Leucine-rich repeat transmembrane protein kinase family protein | chr5:20161401-20164534 REVERSE LENGTH=966	NA	NA	APP	0	2	NA	1.94872e-05	NA	2.21435e-06	NA	11.3631	NA	NA	EILESLVDK(1)NIVGHGGSGTVYR	EILESLVDK(1)NIVGHGGSGTVYR	NA	NA	54.223	56.055
EILKQQDALFASR	GlyGly (K)	AT4G39950.1	AT4G39950.1 | Symbols: CYP79B2 | cytochrome P450, family 79, subfamily B, polypeptide 2 | chr4:18525311-18527284 FORWARD LENGTH=541	NA	NA	FALSE	0	1	NA	1.93138e-05	NA	NA	NA	NA	NA	NA	EILK(1)QQDALFASR	NA	NA	NA	35.657	NA
EIPVEEVKAEEPAK	GlyGly (K)	AT4G20260.3	AT4G20260.3 | Symbols: ATPCAP1, PCAP1 | plasma-membrane associated cation-binding protein 1 | chr4:10941593-10943227 FORWARD LENGTH=225;AT4G20260.2 | Symbols: ATPCAP1, PCAP1 | plasma-membrane associated cation-binding protein 1 | chr4:10941593-10943227 FOR	0.944185	NA	FALSE	1	2	2.83031e-05	2.67234e-05	NA	5.949e-06	NA	22.2614	EIPVEEVK(0.994)AEEPAK(0.006)	NA	EIPVEEVK(0.994)AEEPAK(0.006)	EIPVEEVK(0.977)AEEPAK(0.023)	47.532	NA	47.532	28.632
EIPVEEVKAEEPAKTEEPAK	GlyGly (K)	AT4G20260.3	AT4G20260.3 | Symbols: ATPCAP1, PCAP1 | plasma-membrane associated cation-binding protein 1 | chr4:10941593-10943227 FORWARD LENGTH=225;AT4G20260.2 | Symbols: ATPCAP1, PCAP1 | plasma-membrane associated cation-binding protein 1 | chr4:10941593-10943227 FOR	2.14478	NA	FALSE	1	2	1.45835e-05	3.12784e-05	NA	6.02086e-06	NA	19.2493	EIPVEEVK(0.87)AEEPAK(0.114)TEEPAK(0.016)	NA	EIPVEEVK(0.926)AEEPAK(0.065)TEEPAK(0.009)EIPVEEVK(0.982)AEEPAK(0.016)TEEPAK(0.002)	EIPVEEVK(0.852)AEEPAK(0.123)TEEPAK(0.025)EIPVEEVK(0.992)AEEPAK(0.007)TEEPAK	39.523	NA	32.565|38.878	30.428|51.348
EIQAVPEDEGYRK	Unmodified	AT5G52840.1	AT5G52840.1 | Symbols: | NADH-ubiquinone oxidoreductase-related | chr5:21413718-21414794 FORWARD LENGTH=169	NA	NA	FALSE	0	1	NA	2.55722e-05	NA	NA	NA	NA	NA	NA	NA		NA	NA	NA	39.219
EIQDALQR	Unmodified	AT4G39080.1	AT4G39080.1 | Symbols: VHA-A3 | vacuolar proton ATPase A3 | chr4:18209513-18214752 FORWARD LENGTH=821	1.07472	NA	FALSE	1	2	9.75838e-05	0.000104875	NA	1.17994e-05	NA	11.2509		NA			88.029	NA	74.415	68.915
EISNQPDLGDPEISKLYMR	Oxidation (M),GlyGly (K)	AT5G06560.1	AT5G06560.1 | Symbols: | Protein of unknown function, DUF593 | chr5:2003678-2005543 REVERSE LENGTH=518	3.00165	0.182875793785869	FALSE	2	2	2.92244e-05	8.77214e-05	1.3649e-05	2.00656e-06	46.7041	2.28742	EISNQPDLGDPEISK(1)LYMR	EISNQPDLGDPEISK(1)LYMR	EISNQPDLGDPEISK(1)LYMR	EISNQPDLGDPEISK(1)LYMR	39.849	30.684	64.346	32.55
EITALAPSSMK	Oxidation (M)	AT5G09810.1;AT1G49240.1;AT3G53750.1	AT1G49240.1 | Symbols: ACT8 | actin 8 | chr1:18216539-18217947 FORWARD LENGTH=377;AT3G18780.2 | Symbols: ACT2, DER1, LSR2, ENL2 | actin 2 | chr3:6475535-6476832 FORWARD LENGTH=377;AT3G18780.1 | Symbols: ACT2, DER1, LSR2, ENL2 | actin 2 | chr3:6475535-64767<DESCRIPT>AT3G53750.1 | Symbols: ACT3 | actin 3 | chr3:19915924-19917371 FORWARD LENGTH=377;AT2G37620.2 | Symbols: ACT1, AAc1 | actin 1 | chr2:…	4.27392	NA	FALSE	1	1	7.32786e-06	3.13187e-05	NA	NA	NA	NA	NA		NA		NA	45.161	NA	51.268
EITDLLDAVGNTTK	Unmodified	AT1G78920.2	AT1G78920.2 | Symbols: AVP2, AVPL1, AtVHP2;1, VHP2;1, VP2 | vacuolar H+-pyrophosphatase 2 | chr1:29672340-29676761 FORWARD LENGTH=802;AT1G78920.1 | Symbols: AVP2, AVPL1, AtVHP2;1, VHP2;1, VP2 | vacuolar H+-pyrophosphatase 2 | chr1:29672340-29676761 FORWARD	NA	NA	APP	0	2	NA	9.35596e-06	NA	3.31389e-07	NA	3.54201	NA	NA			NA	NA	96.64	65.5
EITISKITSKK	2 Phospho (STY),2 GlyGly (K)	AT5G10950.1	AT5G10950.1 | Symbols: | Tudor/PWWP/MBT superfamily protein | chr5:3459557-3461632 REVERSE LENGTH=395	NA	NA	FALSE	0	1	NA	1.64983e-05	NA	NA	NA	NA	NA	NA	EITISK(0.991)ITSK(0.471)K(0.538)	NA	NA	NA	29.936	NA
EIVADASSAASGGGLAK	Unmodified	AT5G08160.1	AT5G08160.1 | Symbols: ATPK3, PK3 | serine/threonine protein kinase 3 | chr5:2625903-2627942 REVERSE LENGTH=347;AT5G08160.2 | Symbols: ATPK3, PK3 | serine/threonine protein kinase 3 | chr5:2625903-2627942 REVERSE LENGTH=311	NA	NA	FALSE	0	1	NA	1.39297e-05	NA	NA	NA	NA	NA	NA	NA		NA	NA	NA	92.925
EIVPFYLEHCPK	Unmodified	AT4G37060.1	AT4G37060.1 | Symbols: PLP5, PLA IVB, AtPLAIVB | PATATIN-like protein 5 | chr4:17461573-17463734 REVERSE LENGTH=414;AT4G37060.2 | Symbols: PLP5 | PATATIN-like protein 5 | chr4:17461573-17463704 REVERSE LENGTH=435	0.710979	NA	FALSE	1	1	1.76858e-05	1.25743e-05	NA	NA	NA	NA		NA	NA		34.685	NA	NA	43.991
EIYDQYGEDALK	Unmodified	AT3G44110.1	AT3G44110.1 | Symbols: ATJ3, ATJ | DNAJ homologue 3 | chr3:15869115-15871059 REVERSE LENGTH=420;AT3G44110.2 | Symbols: ATJ3, ATJ | DNAJ homologue 3 | chr3:15869179-15871059 REVERSE LENGTH=343;AT5G22060.1 | Symbols: ATJ2, J2 | DNAJ homologue 2 | chr5:730379	NA	NA	FALSE	0	1	NA	1.54635e-05	NA	NA	NA	NA	NA	NA	NA		NA	NA	NA	64.297
EIYLKDYYPAR	GlyGly (K)	AT2G38000.1	AT2G38000.1 | Symbols: | chaperone protein dnaJ-related | chr2:15903315-15905276 REVERSE LENGTH=419	0.731626	NA	FALSE	1	1	9.15672e-06	6.69929e-06	NA	NA	NA	NA	NA	EIYLK(1)DYYPAR	EIYLK(1)DYYPAR	NA	NA	31.431	40.589	NA
EIYPETFYR	Unmodified	AT1G30360.1	AT1G30360.1 | Symbols: ERD4 | Early-responsive to dehydration stress protein (ERD4) | chr1:10715892-10718799 FORWARD LENGTH=724	NA	NA	FALSE	1	0	4.78184e-05	NA	NA	NA	NA	NA		NA	NA	NA	50.607	NA	NA	NA
EKCWTIEKYQNGRCLILPKTTK	2 Phospho (STY),3 GlyGly (K)	AT2G24615.1	AT2G24615.1 | Symbols: | Defensin-like (DEFL) family protein | chr2:10461199-10462818 FORWARD LENGTH=84	0.420148	NA	FALSE	1	1	0.000148441	6.23671e-05	NA	NA	NA	NA	NA	EK(0.9)CWTIEK(0.106)YQNGRCLILPK(0.997)TTK(0.996)	NA	EK(0.466)CWTIEK(0.545)YQNGRCLILPK(0.995)TTK(0.993)	NA	27.924	NA	23.293
EKDAGIFPEADVDLFMK	Oxidation (M),GlyGly (K)	AT1G15210.1;AT1G59870.1	AT1G15210.1 | Symbols: PDR7, ATPDR7 | pleiotropic drug resistance 7 | chr1:5231552-5236573 REVERSE LENGTH=1442<DESCRIPT>AT1G59870.1 | Symbols: PEN3, PDR8, ATPDR8, ABCG36, ATABCG36 | ABC-2 and Plant PDR ABC-type transporter family protein | chr1:22034661-22039844 FORWARD LENGTH=1469	2.24853	NA	FALSE	1	2	3.52318e-05	7.92198e-05	NA	1.49818e-05	NA	18.9117	NA	EK(0.999)DAGIFPEADVDLFMK(0.001)	EK(1)DAGIFPEADVDLFMK	EK(0.999)DAGIFPEADVDLFMK(0.001)	NA	NA	NA	55.589
EKDAGIFPEADVDLFMK	Oxidation (M)	AT1G15210.1;AT1G59870.1	AT1G15210.1 | Symbols: PDR7, ATPDR7 | pleiotropic drug resistance 7 | chr1:5231552-5236573 REVERSE LENGTH=1442<DESCRIPT>AT1G59870.1 | Symbols: PEN3, PDR8, ATPDR8, ABCG36, ATABCG36 | ABC-2 and Plant PDR ABC-type transporter family protein | chr1:22034661-22039844 FORWARD LENGTH=1469	NA	NA	FALSE	0	1	NA	7.5612e-05	NA	NA	NA	NA	NA	NA	NA		NA	30.536	71.685	30.411
EKDATLSEVFR	GlyGly (K)	AT5G61900.1	AT5G61900.1 | Symbols: BON1, CPN1, BON | Calcium-dependent phospholipid-binding Copine family protein | chr5:24855908-24859150 REVERSE LENGTH=578;AT5G61900.3 | Symbols: BON1, CPN1, BON | Calcium-dependent phospholipid-binding Copine family protein | chr5:2	1.3114	NA	FALSE	1	1	3.16402e-05	4.1493e-05	NA	NA	NA	NA	EK(1)DATLSEVFR	NA	NA	EK(1)DATLSEVFR	53.569	NA	NA	63.408
EKDPTAPELPKTLK	GlyGly (K)	AT5G45500.2	AT5G45500.2 | Symbols: | RNI-like superfamily protein | chr5:18432636-18434951 REVERSE LENGTH=771;AT5G45500.1 | Symbols: | RNI-like superfamily protein | chr5:18432636-18434951 REVERSE LENGTH=771	NA	NA	FALSE	1	0	4.00089e-05	NA	NA	NA	NA	NA	NA	EKDPTAPELPK(0.427)TLK(0.573)	NA	NA	NA	36.193	NA	NA
EKELKSFQEEVKK	2 GlyGly (K)	AT5G27220.1	AT5G27220.1 | Symbols: | Frigida-like protein | chr5:9578757-9582752 FORWARD LENGTH=1181	NA	NA	FALSE	0	1	NA	8.7319e-06	NA	NA	NA	NA	NA	NA	EK(0.831)ELK(0.166)SFQEEVK(0.095)K(0.908)	NA	NA	NA	27.862	NA
EKGLLGTGGFGSVYK	GlyGly (K)	AT2G37710.1	AT2G37710.1 | Symbols: RLK | receptor lectin kinase | chr2:15814934-15816961 REVERSE LENGTH=675	NA	NA	FALSE	0	1	NA	2.84081e-05	NA	NA	NA	NA	NA	NA	EK(1)GLLGTGGFGSVYK	NA	NA	NA	44.925	NA
EKIDEVSKEAEKVK	2 GlyGly (K)	AT4G16660.1	AT4G16660.1 | Symbols: | heat shock protein 70 (Hsp 70) family protein | chr4:9377225-9381232 FORWARD LENGTH=867	NA	NA	FALSE	1	0	1.95601e-05	NA	NA	NA	NA	NA	NA	EK(0.037)IDEVSK(0.146)EAEK(0.827)VK(0.991)	NA	NA	NA	26.124	NA	NA
EKITLDPEDPAAVK	Unmodified	AT2G21870.2	AT2G21870.2 | Symbols: MGP1 | copper ion binding;cobalt ion binding;zinc ion binding | chr2:9320612-9322618 REVERSE LENGTH=220;AT2G21870.1 | Symbols: MGP1 | copper ion binding;cobalt ion binding;zinc ion binding | chr2:9320456-9322618 REVERSE LENGTH=240	NA	NA	FALSE	1	0	2.91693e-05	NA	NA	NA	NA	NA		NA	NA	NA	31.58	NA	NA	NA
EKLAEGQAGEDGSGVATLER	GlyGly (K)	AT5G58430.1	AT5G58430.1 | Symbols: ATEXO70B1, EXO70B1 | exocyst subunit exo70 family protein B1 | chr5:23621460-23623334 REVERSE LENGTH=624	1.17249	NA	FALSE	1	2	1.06041e-05	1.24332e-05	NA	5.32039e-07	NA	4.27917	NA	EK(1)LAEGQAGEDGSGVATLER	EK(1)LAEGQAGEDGSGVATLER	EK(1)LAEGQAGEDGSGVATLER	NA	27.904	29.126	37.672
EKTLSDQFEAK	GlyGly (K)	AT1G02780.1	AT1G02780.1 | Symbols: emb2386 | Ribosomal protein L19e family protein | chr1:608120-609391 REVERSE LENGTH=214;AT4G02230.1 | Symbols: | Ribosomal protein L19e family protein | chr4:979391-980640 REVERSE LENGTH=208	0.71926	0.681847539499104	FALSE	2	1	3.21085e-05	2.30944e-05	1.88501e-05	2.00615e-05	58.7073	86.8676	EK(1)TLSDQFEAK	EK(1)TLSDQFEAKEK(1)TLSDQFEAK	EK(1)TLSDQFEAKEK(1)TLSDQFEAK	NA	57.885	37.144|79.974	54.416|83.081	NA
EKTLSDQFEAK	Unmodified	AT1G02780.1	AT1G02780.1 | Symbols: emb2386 | Ribosomal protein L19e family protein | chr1:608120-609391 REVERSE LENGTH=214;AT4G02230.1 | Symbols: | Ribosomal protein L19e family protein | chr4:979391-980640 REVERSE LENGTH=208	1.17771	NA	FALSE	1	1	5.27415e-05	6.2114e-05	NA	NA	NA	NA		NA		NA	45.764	NA	56.225	NA
EKTLSDQFEAKR	GlyGly (K)	AT1G02780.1	AT1G02780.1 | Symbols: emb2386 | Ribosomal protein L19e family protein | chr1:608120-609391 REVERSE LENGTH=214;AT4G02230.1 | Symbols: | Ribosomal protein L19e family protein | chr4:979391-980640 REVERSE LENGTH=208	0.620773	NA	FALSE	1	1	3.27709e-05	2.03433e-05	NA	NA	NA	NA	NA	EK(1)TLSDQFEAKR	EK(0.001)TLSDQFEAK(0.999)R	NA	NA	84.289	34.386	NA
EKYGLNQSPPVNPK	GlyGly (K)	AT2G20230.1	AT2G20230.1 | Symbols: | Tetraspanin family protein | chr2:8725762-8727388 FORWARD LENGTH=270	NA	NA	FALSE	0	1	NA	1.75507e-05	NA	NA	NA	NA	NA	NA	EK(0.99)YGLNQSPPVNPK(0.01)	NA	NA	NA	29.363	NA
ELAASFRKLGK	Phospho (STY),2 GlyGly (K)	AT4G09420.1	AT4G09420.1 | Symbols: | Disease resistance protein (TIR-NBS class) | chr4:5962319-5963776 REVERSE LENGTH=457	NA	NA	FALSE	1	0	6.05598e-06	NA	NA	NA	NA	NA	NA	ELAASFRK(1)LGK(1)	NA	NA	NA	31.074	NA	NA
ELADMMKNTRK	2 Oxidation (M),Phospho (STY),GlyGly (K)	AT4G00910.1	AT4G00910.1 | Symbols: | Aluminium activated malate transporter family protein | chr4:389370-391287 REVERSE LENGTH=497	NA	NA	FALSE	0	1	NA	3.87507e-05	NA	NA	NA	NA	NA	NA	ELADMMK(0.192)NTRK(0.808)	NA	NA	NA	33.875	NA
ELAEDGYSGVEVR	Unmodified	AT2G31610.1;AT3G53870.1;AT5G35530.1	AT2G31610.1 | Symbols: | Ribosomal protein S3 family protein | chr2:13450384-13451669 FORWARD LENGTH=250<DESCRIPT>AT3G53870.1 | Symbols: | Ribosomal protein S3 family protein | chr3:19951547-19952782 FORWARD LENGTH=249<DESCRIPT>AT5G35530.1 | Symbols: | Ribosomal protein S3 family protein | chr5:13710355-13712192 REVERSE LENGTH=248	0.149457	NA	FALSE	2	1	7.46458e-05	1.11563e-05	8.88831e-05	NA	119.073	NA				NA	80.763	83.397	90.685	NA
ELANLVVVGGDR	Unmodified	AT5G20830.2	AT5G20830.2 | Symbols: SUS1, ASUS1, atsus1 | sucrose synthase 1 | chr5:7050599-7054032 REVERSE LENGTH=808;AT5G20830.1 | Symbols: SUS1, ASUS1, atsus1 | sucrose synthase 1 | chr5:7050599-7054032 REVERSE LENGTH=808	1.9808	NA	FALSE	1	2	1.80796e-05	3.58121e-05	NA	4.28447e-06	NA	11.9638		NA			93.258	NA	88.056	74.841
ELAPYDPDWYYIR	Unmodified	AT3G02080.1;AT5G61170.1	AT3G02080.1 | Symbols: | Ribosomal protein S19e family protein | chr3:364138-365161 REVERSE LENGTH=143<DESCRIPT>AT5G61170.1 | Symbols: | Ribosomal protein S19e family protein | chr5:24611158-24612202 FORWARD LENGTH=143;AT5G15520.1 | Symbols: | Ribosomal protein S19e family protein | chr5:5037242-5038136 REVERSE LENGTH=143	2.5438	0.213793333405403	FALSE	2	2	5.29666e-05	0.000134736	2.97466e-05	3.68082e-05	56.161	27.3187					81.017	51.927	90.685	104.52
ELDEPLNLK	Unmodified	AT5G61790.1	AT5G61790.1 | Symbols: CNX1, ATCNX1 | calnexin 1 | chr5:24827394-24829642 REVERSE LENGTH=530	NA	NA	FALSE	1	0	6.29793e-05	NA	NA	NA	NA	NA		NA	NA	NA	63.565	NA	NA	NA
ELDKGALDVTTKPSR	Unmodified	AT5G50200.3	AT5G50200.3 | Symbols: WR3 | nitrate transmembrane transporters | chr5:20436308-20437535 FORWARD LENGTH=210;AT5G50200.2 | Symbols: WR3 | nitrate transmembrane transporters | chr5:20436612-20437535 FORWARD LENGTH=210;AT5G50200.1 | Symbols: WR3, ATNRT3.1, NR	1.7661	0.420068727409703	FALSE	2	2	7.79449e-05	0.000137659	5.56225e-05	3.41273e-06	71.3613	2.47912					51.546	76.391	95.428	74.678
ELDSSNSDAIER	Unmodified	AT1G70410.3	AT1G70410.3 | Symbols: ATBCA4, BCA4 | beta carbonic anhydrase 4 | chr1:26534167-26536505 REVERSE LENGTH=258;AT1G70410.1 | Symbols: ATBCA4, BCA4, CA4 | beta carbonic anhydrase 4 | chr1:26534167-26536505 REVERSE LENGTH=258;AT1G70410.2 | Symbols: ATBCA4, BCA4	3.50261	0.189116140045146	FALSE	2	2	1.77279e-05	6.2094e-05	1.02801e-05	7.39154e-06	57.988	11.9038					64.374	60.434	74.944	109.42
ELDYLVGAVANPK	Unmodified	AT1G79550.2	AT1G79550.2 | Symbols: PGK | phosphoglycerate kinase | chr1:29924347-29926295 REVERSE LENGTH=401;AT1G79550.1 | Symbols: PGK | phosphoglycerate kinase | chr1:29924347-29926295 REVERSE LENGTH=401	2.54997	NA	FALSE	1	1	1.17352e-05	2.99244e-05	NA	NA	NA	NA		NA	NA		96.331	NA	NA	100.02
ELEEAVQSGPVSGFGR	Unmodified	AT3G13870.2	AT3G13870.2 | Symbols: RHD3 | Root hair defective 3 GTP-binding protein (RHD3) | chr3:4565762-4570261 REVERSE LENGTH=738;AT3G13870.1 | Symbols: RHD3 | Root hair defective 3 GTP-binding protein (RHD3) | chr3:4565762-4571109 REVERSE LENGTH=802	NA	NA	FALSE	0	1	NA	1.73243e-05	NA	NA	NA	NA	NA	NA	NA		NA	NA	NA	100.55
ELEILGSIKHR	GlyGly (K)	AT2G35620.2	AT2G35620.2 | Symbols: FEI2 | Leucine-rich repeat protein kinase family protein | chr2:14961187-14964640 REVERSE LENGTH=589;AT2G35620.1 | Symbols: FEI2 | Leucine-rich repeat protein kinase family protein | chr2:14961187-14964640 REVERSE LENGTH=589;AT1G3142	NA	NA	FALSE	1	0	4.69985e-05	NA	NA	NA	NA	NA	NA	ELEILGSIK(1)HR	NA	NA	NA	104.52	NA	NA
ELEKKFSGKDVIFVATR	Phospho (STY),GlyGly (K)	AT3G02560.2	AT3G02560.2 | Symbols: | Ribosomal protein S7e family protein | chr3:542341-543168 FORWARD LENGTH=191;AT3G02560.1 | Symbols: | Ribosomal protein S7e family protein | chr3:542341-543168 FORWARD LENGTH=191	NA	NA	FALSE	1	0	3.79753e-05	NA	NA	NA	NA	NA	ELEK(0.458)K(0.458)FSGK(0.083)DVIFVATR	NA	NA	NA	41.912	NA	NA	NA
ELEKKFSGKDVIFVTTR	GlyGly (K)	AT5G16130.1	AT5G16130.1 | Symbols: | Ribosomal protein S7e family protein | chr5:5268984-5269912 FORWARD LENGTH=190	0.614414	NA	FALSE	1	1	3.02516e-05	1.8587e-05	NA	NA	NA	NA	ELEK(0.333)K(0.333)FSGK(0.333)DVIFVTTR	NA	ELEK(0.333)K(0.333)FSGK(0.333)DVIFVTTR	NA	23.799	NA	24.793	NA
ELEKKFSGKDVIFVTTR	Phospho (STY),GlyGly (K)	AT5G16130.1	AT5G16130.1 | Symbols: | Ribosomal protein S7e family protein | chr5:5268984-5269912 FORWARD LENGTH=190	NA	NA	FALSE	1	0	5.27941e-05	NA	NA	NA	NA	NA	ELEK(0.333)K(0.333)FSGK(0.333)DVIFVTTR	NA	NA	NA	55.007	NA	NA	NA
ELFKWMLEEKR	Oxidation (M),GlyGly (K)	AT1G55160.2	AT1G55160.2 | Symbols: | unknown protein; FUNCTIONS IN: molecular_function unknown; INVOLVED IN: biological_process unknown; LOCATED IN: mitochondrion, plastid; EXPRESSED IN: 22 plant structures; EXPRESSED DURING: 13 growth stages; BEST Arabidopsis thalia	NA	NA	FALSE	1	0	4.54359e-06	NA	NA	NA	NA	NA	NA	ELFK(0.967)WMLEEK(0.033)R	NA	NA	NA	23.376	NA	NA
ELFLHKSSNGGIDAAFDEVAYIK	Phospho (STY)	AT5G11210.1	AT5G11210.1 | Symbols: ATGLR2.5, GLR2.5 | glutamate receptor 2.5 | chr5:3571214-3574537 REVERSE LENGTH=829	NA	NA	FALSE	0	1	NA	5.9017e-05	NA	NA	NA	NA	NA	NA		NA	NA	NA	27.055	NA
ELGDGGFGTVYYGVLKDGR	GlyGly (K)	AT1G66880.1	AT1G66880.1 | Symbols: | Protein kinase superfamily protein | chr1:24946928-24955438 FORWARD LENGTH=1296	0.91367	NA	FALSE	1	1	3.72126e-05	3.40001e-05	NA	NA	NA	NA	NA	ELGDGGFGTVYYGVLK(1)DGR	ELGDGGFGTVYYGVLK(1)DGR	NA	NA	38.888	36.481	NA
ELGFGQYTAYYR	Unmodified	AT4G31500.1	AT4G31500.1 | Symbols: CYP83B1, SUR2, RNT1, RED1, ATR4 | cytochrome P450, family 83, subfamily B, polypeptide 1 | chr4:15273677-15275271 REVERSE LENGTH=499	1.56908	0.458801765722612	FALSE	2	2	7.4396e-06	1.16733e-05	4.47698e-06	4.62775e-06	60.1777	39.6438					88.681	49.368	88.681	96.89
ELGFTFSFPVK	Unmodified	AT4G29130.1;AT2G19860.2	AT2G19860.2 | Symbols: ATHXK2, HXK2 | hexokinase 2 | chr2:8571949-8573762 FORWARD LENGTH=393;AT2G19860.1 | Symbols: ATHXK2, HXK2 | hexokinase 2 | chr2:8570818-8573762 FORWARD LENGTH=502<DESCRIPT>AT4G29130.1 | Symbols: ATHXK1, GIN2, HXK1 | hexokinase 1 | chr4:14352338-14354865 REVERSE LENGTH=496	NA	NA	FALSE	0	1	NA	7.23926e-05	NA	NA	NA	NA	NA	NA	NA		NA	NA	NA	63.816
ELGMAEYRYYFVKK	Oxidation (M),Phospho (STY),2 GlyGly (K)	AT1G22730.1	AT1G22730.1 | Symbols: | MA3 domain-containing protein | chr1:8046511-8048769 FORWARD LENGTH=693	NA	NA	FALSE	1	0	2.79131e-05	NA	NA	NA	NA	NA	NA	ELGMAEYRYYFVK(1)K(1)	NA	NA	NA	19.323	NA	NA
ELHTLKGHVESVVK	GlyGly (K)	AT4G30190.1;AT5G57350.2	AT4G30190.1 | Symbols: AHA2, PMA2, HA2 | H(+)-ATPase 2 | chr4:14770820-14775920 REVERSE LENGTH=948;AT4G30190.2 | Symbols: HA2 | H(+)-ATPase 2 | chr4:14770820-14775920 REVERSE LENGTH=981<DESCRIPT>AT5G57350.2 | Symbols: HA3 | H(+)-ATPase 3 | chr5:23231208-23236381 REVERSE LENGTH=949;AT5G57350.1 | Symbols: AHA3, ATAHA3, HA3 | H(+)-ATPase 3 | chr5:23231208-23236381 REVERSE LENGTH=949	1.96798	0.0558144932391908	FALSE	2	1	3.89853e-05	7.6722e-05	1.27372e-05	1.32526e-05	32.6717	17.2735	ELHTLK(1)GHVESVVK	ELHTLK(1)GHVESVVKELHTLK(0.999)GHVESVVK(0.001)	NA	ELHTLK(0.999)GHVESVVK(0.001)ELHTLK(0.999)GHVESVVK(0.001)	63.76	109.83|40.552	NA	56.122|36.292
ELIFKEDGQEYAQVLR	Unmodified	AT5G35680.2	AT5G35680.2 | Symbols: | Nucleic acid-binding, OB-fold-like protein | chr5:13858152-13858589 REVERSE LENGTH=145;AT5G35680.1 | Symbols: | Nucleic acid-binding, OB-fold-like protein | chr5:13858152-13858589 REVERSE LENGTH=145;AT2G04520.1 | Symbols: | Nucl	1.41449	NA	FALSE	1	1	2.09758e-05	2.96701e-05	NA	NA	NA	NA		NA		NA	67.964	NA	85.734	NA
ELIFKEDGQEYAQVLR	GlyGly (K)	AT5G35680.2	AT5G35680.2 | Symbols: | Nucleic acid-binding, OB-fold-like protein | chr5:13858152-13858589 REVERSE LENGTH=145;AT5G35680.1 | Symbols: | Nucleic acid-binding, OB-fold-like protein | chr5:13858152-13858589 REVERSE LENGTH=145;AT2G04520.1 | Symbols: | Nucl	NA	NA	FALSE	0	1	NA	9.56386e-06	NA	NA	NA	NA	NA	NA	ELIFK(1)EDGQEYAQVLR	NA	NA	NA	44.252	NA
ELKQSPDLEEIFR	GlyGly (K)	AT1G30360.1	AT1G30360.1 | Symbols: ERD4 | Early-responsive to dehydration stress protein (ERD4) | chr1:10715892-10718799 FORWARD LENGTH=724	1.13513	0.899002687891394	FALSE	2	2	0.000130172	0.000147762	0.000124636	0.000134309	95.7473	90.8958	ELK(1)QSPDLEEIFRELK(1)QSPDLEEIFR	ELK(1)QSPDLEEIFRELK(1)QSPDLEEIFR	ELK(1)QSPDLEEIFRELK(1)QSPDLEEIFR	ELK(1)QSPDLEEIFR	30.308|98.943	48.467|82.261	85.958|86.803	31.215
ELLDQNKGDEEK	GlyGly (K)	AT1G09070.1	AT1G09070.1 | Symbols: SRC2, (AT)SRC2 | soybean gene regulated by cold-2 | chr1:2927767-2928741 FORWARD LENGTH=324	0.426646	NA	FALSE	1	2	4.14743e-05	1.76949e-05	NA	7.27207e-07	NA	4.10971	NA	ELLDQNK(0.998)GDEEK(0.002)	ELLDQNK(1)GDEEK	ELLDQNK(0.933)GDEEK(0.067)	NA	38.27	112.75	73.721
ELLKTQDLNFTAR	GlyGly (K)	AT4G31500.1	AT4G31500.1 | Symbols: CYP83B1, SUR2, RNT1, RED1, ATR4 | cytochrome P450, family 83, subfamily B, polypeptide 1 | chr4:15273677-15275271 REVERSE LENGTH=499	24.4064	NA	FALSE	1	1	1.25472e-05	0.000306232	NA	NA	NA	NA	NA	ELLK(1)TQDLNFTAR	NA	ELLK(1)TQDLNFTAR	NA	69.672	NA	51.726
ELLKTQDLNFTARPLLK	GlyGly (K)	AT4G31500.1	AT4G31500.1 | Symbols: CYP83B1, SUR2, RNT1, RED1, ATR4 | cytochrome P450, family 83, subfamily B, polypeptide 1 | chr4:15273677-15275271 REVERSE LENGTH=499	0.883111	NA	FALSE	1	1	4.59637e-05	4.0591e-05	NA	NA	NA	NA	NA	ELLK(0.999)TQDLNFTARPLLK(0.001)	NA	ELLK(0.996)TQDLNFTARPLLK(0.004)	NA	33.308	NA	29.723
ELLKTQDVNFADRPPHR	GlyGly (K)	AT4G13770.1	AT4G13770.1 | Symbols: CYP83A1, REF2 | cytochrome P450, family 83, subfamily A, polypeptide 1 | chr4:7990682-7992282 REVERSE LENGTH=502	1.66821	0.145306910498563	FALSE	2	2	4.54246e-05	7.57777e-05	2.12866e-05	3.0972e-05	46.8614	40.8722	ELLK(1)TQDVNFADRPPHRELLK(1)TQDVNFADRPPHR	ELLK(1)TQDVNFADRPPHRELLK(1)TQDVNFADRPPHRELLK(1)TQDVNFADRPPHR	ELLK(1)TQDVNFADRPPHRELLK(1)TQDVNFADRPPHR	ELLK(1)TQDVNFADRPPHRELLK(1)TQDVNFADRPPHRELLK(1)TQDVNFADRPPHR	51.606|42.813	61.692|70.281|53.828	63.631|71.601	23.799|89.866|63.631
ELLNGQSVVVVR	Unmodified	AT3G24830.1	AT3G24830.1 | Symbols: | Ribosomal protein L13 family protein | chr3:9064613-9065871 FORWARD LENGTH=206	0.456769	NA	FALSE	2	1	2.51104e-05	1.14697e-05	2.08645e-05	NA	83.091	NA			NA		136.63	123.63	NA	84.17
ELLSGEKEGLLQLVSDK	Unmodified	AT1G07890.6	AT1G07890.6 | Symbols: APX1, MEE6, CS1, ATAPX1, ATAPX01 | ascorbate peroxidase 1 | chr1:2438005-2439349 FORWARD LENGTH=249;AT1G07890.8 | Symbols: APX1, MEE6, CS1, ATAPX1, ATAPX01 | ascorbate peroxidase 1 | chr1:2438005-2439435 FORWARD LENGTH=250;AT1G07890.	0.782909	NA	FALSE	1	2	3.54611e-05	2.77628e-05	NA	1.09475e-05	NA	39.4322		NA			88.992	NA	89.982	92.551
ELLVATDNFSNKNVLGR	GlyGly (K)	AT2G13790.1	AT2G13790.1 | Symbols: ATSERK4, SERK4, BKK1, BAK7 | somatic embryogenesis receptor-like kinase 4 | chr2:5741979-5746581 FORWARD LENGTH=620	NA	NA	DISP	2	0	6.35451e-06	NA	1.50054e-06	NA	23.6138	NA	ELLVATDNFSNK(1)NVLGR	ELLVATDNFSNK(1)NVLGR	NA	NA	33.947	40.237	NA	NA
ELMEKYFIGELDESSLPEIPELK	Oxidation (M),GlyGly (K)	AT1G26340.1	AT1G26340.1 | Symbols: B5 #6, ATCB5-A, CB5-A | cytochrome B5 isoform A | chr1:9113992-9114755 FORWARD LENGTH=135	NA	NA	FALSE	1	0	4.89235e-05	NA	NA	NA	NA	NA	ELMEK(1)YFIGELDESSLPEIPELK	NA	NA	NA	NA	NA	59.356	NA
ELMEKYFIGELDESSLPEIPELK	GlyGly (K)	AT1G26340.1	AT1G26340.1 | Symbols: B5 #6, ATCB5-A, CB5-A | cytochrome B5 isoform A | chr1:9113992-9114755 FORWARD LENGTH=135	NA	NA	FALSE	0	1	NA	1.5614e-05	NA	NA	NA	NA	NA	NA	ELMEK(1)YFIGELDESSLPEIPELK	NA	46.353	NA	NA	NA
ELMTNLANLCVK	Oxidation (M)	AT5G17150.1	AT5G17150.1 | Symbols: | Cystatin/monellin superfamily protein | chr5:5638801-5639592 REVERSE LENGTH=202	NA	NA	FALSE	0	1	NA	4.63524e-05	NA	NA	NA	NA	NA	NA	NA		NA	NA	NA	39.622
ELNLETSQTVFVGPYLDKEVK	GlyGly (K)	AT2G28860.1	AT2G28860.1 | Symbols: CYP710A4 | cytochrome P450, family 710, subfamily A, polypeptide 4 | chr2:12388342-12389823 REVERSE LENGTH=493;AT2G28850.1 | Symbols: CYP710A3 | cytochrome P450, family 710, subfamily A, polypeptide 3 | chr2:12383480-12384961 REVERSE	NA	NA	DISP	2	0	7.51441e-06	NA	1.67352e-06	NA	22.2708	NA	ELNLETSQTVFVGPYLDK(0.5)EVK(0.5)	ELNLETSQTVFVGPYLDK(0.5)EVK(0.5)	NA	NA	49.089	46.027	NA	NA
ELQAKEAELK	GlyGly (K)	AT1G61250.2	AT1G61250.2 | Symbols: SC3 | secretory carrier 3 | chr1:22586035-22588519 FORWARD LENGTH=274;AT1G61250.1 | Symbols: SC3 | secretory carrier 3 | chr1:22586035-22588664 FORWARD LENGTH=289	NA	NA	APP	0	2	NA	2.97863e-05	NA	1.67749e-05	NA	56.3178	NA	NA	ELQAK(0.998)EAELK(0.002)ELQAK(0.998)EAELK(0.002)	ELQAK(0.999)EAELK(0.001)	NA	NA	30.204|53.775	45.598
ELQLATDNFSEKNVLGQGGFGK	GlyGly (K)	AT5G10290.1	AT5G10290.1 | Symbols: | leucine-rich repeat transmembrane protein kinase family protein | chr5:3235462-3238171 REVERSE LENGTH=613	1.60063	0.268568225272348	FALSE	2	2	1.06843e-05	1.71016e-05	3.76684e-06	3.9809e-06	35.256	23.278	ELQLATDNFSEK(0.959)NVLGQGGFGK(0.041)	ELQLATDNFSEK(0.994)NVLGQGGFGK(0.006)	ELQLATDNFSEK(0.973)NVLGQGGFGK(0.027)	ELQLATDNFSEK(0.988)NVLGQGGFGK(0.012)	36.856	50.883	35.973	56.936
ELQVASDNFSNKNILGR	GlyGly (K)	AT4G33430.1	AT4G33430.1 | Symbols: BAK1, RKS10, SERK3, ELG, ATSERK3, ATBAK1 | BRI1-associated receptor kinase | chr4:16086654-16090288 REVERSE LENGTH=615;AT4G33430.2 | Symbols: BAK1 | BRI1-associated receptor kinase | chr4:16086654-16090288 REVERSE LENGTH=662	NA	NA	FALSE	0	1	NA	3.36239e-05	NA	NA	NA	NA	NA	NA	NA	ELQVASDNFSNK(1)NILGR	NA	NA	NA	46.319
ELREERPSSK	Unmodified	AT5G26280.1	AT5G26280.1 | Symbols: | TRAF-like family protein | chr5:9208724-9210403 FORWARD LENGTH=350;AT5G26280.2 | Symbols: | TRAF-like family protein | chr5:9208724-9210403 FORWARD LENGTH=327	NA	NA	FALSE	0	1	NA	7.24087e-05	NA	NA	NA	NA	NA	NA		NA	NA	NA	44.318	NA
ELRTVMFSLGKNRTK	Oxidation (M),Phospho (STY),2 GlyGly (K)	AT2G41100.1	AT2G41100.1 | Symbols: TCH3, ATCAL4 | Calcium-binding EF hand family protein | chr2:17138131-17139406 FORWARD LENGTH=324;AT2G41100.4 | Symbols: TCH3 | Calcium-binding EF hand family protein | chr2:17138131-17139406 FORWARD LENGTH=324;AT2G41100.3 | Symbols:	NA	NA	FALSE	1	0	0.000736001	NA	NA	NA	NA	NA	ELRTVMFSLGK(1)NRTK(1)	NA	NA	NA	49.559	NA	NA	NA
ELSEIAEQAK	Unmodified	AT4G30190.1;AT2G18960.1	AT2G18960.1 | Symbols: AHA1, PMA, OST2, HA1 | H(+)-ATPase 1 | chr2:8221858-8227268 FORWARD LENGTH=949<DESCRIPT>AT4G30190.1 | Symbols: AHA2, PMA2, HA2 | H(+)-ATPase 2 | chr4:14770820-14775920 REVERSE LENGTH=948;AT4G30190.2 | Symbols: HA2 | H(+)-ATPase 2 | chr4:14770820-14775920 REVERSE LENGTH=981	2.15463	NA	FALSE	1	2	0.000330434	0.000711962	NA	5.60118e-05	NA	7.86725		NA			54.982	NA	98.582	93.267
ELSEIAEQAKR	Unmodified	AT4G30190.1;AT2G18960.1	AT2G18960.1 | Symbols: AHA1, PMA, OST2, HA1 | H(+)-ATPase 1 | chr2:8221858-8227268 FORWARD LENGTH=949<DESCRIPT>AT4G30190.1 | Symbols: AHA2, PMA2, HA2 | H(+)-ATPase 2 | chr4:14770820-14775920 REVERSE LENGTH=948;AT4G30190.2 | Symbols: HA2 | H(+)-ATPase 2 | chr4:14770820-14775920 REVERSE LENGTH=981	0.858753	0.929381289277181	FALSE	2	2	2.13104e-05	1.83004e-05	1.94787e-05	6.36191e-06	91.4046	34.7638					113.62|129.88	107.15|129.88	105.17|172.23	118.18|123.11
ELSEIAEQAKR	GlyGly (K)	AT4G30190.1;AT2G18960.1	AT2G18960.1 | Symbols: AHA1, PMA, OST2, HA1 | H(+)-ATPase 1 | chr2:8221858-8227268 FORWARD LENGTH=949<DESCRIPT>AT4G30190.1 | Symbols: AHA2, PMA2, HA2 | H(+)-ATPase 2 | chr4:14770820-14775920 REVERSE LENGTH=948;AT4G30190.2 | Symbols: HA2 | H(+)-ATPase 2 | chr4:14770820-14775920 REVERSE LENGTH=981	1.16831	0.815345964975267	FALSE	2	2	0.000275796	0.000322214	0.000226233	0.000258446	82.0291	80.2095	ELSEIAEQAK(1)RELSEIAEQAK(1)R	ELSEIAEQAK(1)RELSEIAEQAK(1)R	ELSEIAEQAK(1)RELSEIAEQAK(1)R	ELSEIAEQAK(1)RELSEIAEQAK(1)R	71.614	45.161	69.276	71.451
ELSKYTRASR	Phospho (STY),GlyGly (K)	AT4G33350.1	AT4G33350.1 | Symbols: | Tic22-like family protein | chr4:16064638-16066715 REVERSE LENGTH=268	NA	NA	FALSE	0	1	NA	2.60584e-05	NA	NA	NA	NA	NA	NA	ELSK(1)YTRASR	NA	NA	NA	41.448	NA
ELTETLQEIIGAGKK	Unmodified	AT5G13450.1	AT5G13450.1 | Symbols: ATP5 | delta subunit of Mt ATP synthase | chr5:4310558-4311941 REVERSE LENGTH=238;AT5G13450.2 | Symbols: ATP5 | delta subunit of Mt ATP synthase | chr5:4310558-4311941 REVERSE LENGTH=190	NA	NA	NA	0	2	NA	1.49402e-05	NA	9.6986e-07	NA	6.49162	NA	NA			NA	NA	40.552	23.456
ELTGLQPIVEK	Unmodified	AT1G06950.1	AT1G06950.1 | Symbols: ATTIC110, TIC110 | translocon at the inner envelope membrane of chloroplasts 110 | chr1:2130303-2135563 REVERSE LENGTH=1016	0.966324	NA	FALSE	1	2	2.16737e-05	2.09438e-05	NA	3.59178e-06	NA	17.1496		NA			57.532	NA	54.539	61.65
ELTVYPVDEPMR	Oxidation (M)	AT1G54000.1	AT1G54000.1 | Symbols: | GDSL-like Lipase/Acylhydrolase superfamily protein | chr1:20154548-20156365 REVERSE LENGTH=391	2.63491	0.154208248829572	FALSE	2	2	0.000227848	0.000600357	0.000100098	0.000121654	43.932	20.2636					98.943	87.298	127.76	119.16
ELTVYPVDEPMR	Unmodified	AT1G54000.1	AT1G54000.1 | Symbols: | GDSL-like Lipase/Acylhydrolase superfamily protein | chr1:20154548-20156365 REVERSE LENGTH=391	NA	NA	APP	0	2	NA	1.73267e-05	NA	1.18841e-05	NA	68.5886	NA	NA			NA	NA	105.98	52.579
ELVAASEDEKK	Unmodified	AT2G47470.3	AT2G47470.3 | Symbols: ATPDIL2-1, UNE5, MEE30, PDI11, ATPDI11 | thioredoxin family protein | chr2:19481503-19483571 FORWARD LENGTH=323;AT2G47470.1 | Symbols: ATPDIL2-1, UNE5, MEE30, PDI11, ATPDI11 | thioredoxin family protein | chr2:19481503-19483683 FORWA	0.689443	NA	FALSE	1	2	2.27463e-05	1.56823e-05	NA	6.65185e-06	NA	42.4164		NA			18.816	NA	45.077|42.19	57.019|40.724
ELVEALHKGR	GlyGly (K)	AT4G39955.1	AT4G39955.1 | Symbols: | alpha/beta-Hydrolases superfamily protein | chr4:18530573-18532088 FORWARD LENGTH=328	NA	NA	FALSE	1	0	2.91446e-05	NA	NA	NA	NA	NA	NA	ELVEALHK(1)GR	NA	NA	NA	34.692	NA	NA
ELVELPLR	Unmodified	AT3G09840.1;AT3G53230.1	AT3G09840.1 | Symbols: CDC48, ATCDC48, CDC48A | cell division cycle 48 | chr3:3019494-3022832 FORWARD LENGTH=809<DESCRIPT>AT3G53230.1 | Symbols: | ATPase, AAA-type, CDC48 protein | chr3:19723416-19726489 FORWARD LENGTH=815	1.1447	NA	FALSE	1	2	1.25143e-05	1.43251e-05	NA	2.05398e-06	NA	14.3384		NA			68.422	NA	72.138	62.717
ELVNLVVVGGDR	Unmodified	AT3G43190.1	AT3G43190.1 | Symbols: SUS4, ATSUS4 | sucrose synthase 4 | chr3:15179204-15182577 REVERSE LENGTH=808	10.9297	NA	FALSE	1	1	2.9066e-06	3.17682e-05	NA	NA	NA	NA	NA		NA		NA	73.067	NA	62.303
ELVVYPADEPMR	Oxidation (M)	AT1G54010.1	AT1G54010.1 | Symbols: | GDSL-like Lipase/Acylhydrolase superfamily protein | chr1:20158854-20160747 REVERSE LENGTH=386	1.95573	0.295091450934627	FALSE	2	2	1.48703e-05	2.90823e-05	7.93914e-06	4.91599e-06	53.3893	16.9037					47.187	56.258	76.465	47.603
ELYDALGGVVCHGK	Unmodified	AT2G01180.2	AT2G01180.2 | Symbols: ATPAP1, PAP1, LPP1, ATLPP1 | phosphatidic acid phosphatase 1 | chr2:107182-108090 REVERSE LENGTH=302;AT2G01180.1 | Symbols: ATPAP1, PAP1, LPP1, ATLPP1 | phosphatidic acid phosphatase 1 | chr2:107182-108555 REVERSE LENGTH=327	NA	NA	FALSE	0	1	NA	9.80926e-06	NA	NA	NA	NA	NA	NA		NA	NA	NA	38.799	NA
EMEEVEEKLESGQGK	Oxidation (M),GlyGly (K)	AT5G36290.2	AT5G36290.2 | Symbols: | Uncharacterized protein family (UPF0016) | chr5:14302977-14304972 FORWARD LENGTH=293;AT5G36290.1 | Symbols: | Uncharacterized protein family (UPF0016) | chr5:14302977-14304972 FORWARD LENGTH=293	1.96849	NA	FALSE	1	1	1.66996e-05	3.28731e-05	NA	NA	NA	NA	NA	EMEEVEEK(0.986)LESGQGK(0.014)	EMEEVEEK(0.999)LESGQGK(0.001)	NA	NA	22.855	39.746	NA
EMIESGVIK	Oxidation (M)	AT5G08690.1	AT5G08690.1 | Symbols: | ATP synthase alpha/beta family protein | chr5:2825739-2828352 FORWARD LENGTH=556;AT5G08670.1 | Symbols: | ATP synthase alpha/beta family protein | chr5:2818395-2821149 REVERSE LENGTH=556;AT5G08680.1 | Symbols: | ATP synthase alp	2.19222	0.125173362506022	FALSE	2	2	0.000110982	0.000243296	5.46257e-05	3.67837e-05	49.2204	15.1189					61.962|64.265	61.999	73.26|45.081	75.109|42.869
EMQGKENDIDLDDVEVK	Oxidation (M),GlyGly (K)	AT4G39080.1	AT4G39080.1 | Symbols: VHA-A3 | vacuolar proton ATPase A3 | chr4:18209513-18214752 FORWARD LENGTH=821	1.06328	NA	FALSE	2	1	6.20506e-05	6.59771e-05	8.32383e-06	NA	13.4146	NA	EMQGK(0.996)ENDIDLDDVEVK(0.004)	EMQGK(1)ENDIDLDDVEVK	EMQGK(1)ENDIDLDDVEVK	NA	26.146	48.314	63.145	NA
EMSALVER	Oxidation (M)	AT1G04430.2	AT1G04430.2 | Symbols: | S-adenosyl-L-methionine-dependent methyltransferases superfamily protein | chr1:1198860-1201301 FORWARD LENGTH=623;AT1G04430.1 | Symbols: | S-adenosyl-L-methionine-dependent methyltransferases superfamily protein | chr1:1198860-1	NA	NA	FALSE	0	1	NA	1.32275e-05	NA	NA	NA	NA	NA	NA	NA		NA	NA	NA	41.029
EMTAKTKEK	Oxidation (M),2 GlyGly (K)	AT3G12340.1	AT3G12340.1 | Symbols: | FKBP-like peptidyl-prolyl cis-trans isomerase family protein | chr3:3925720-3929346 REVERSE LENGTH=499	NA	NA	FALSE	1	0	5.52797e-05	NA	NA	NA	NA	NA	NA	EMTAKTK(1)EK(1)	NA	NA	NA	48.561	NA	NA
ENFINELIR	Unmodified	AT2G01250.1	AT2G01250.1 | Symbols: | Ribosomal protein L30/L7 family protein | chr2:132943-134264 REVERSE LENGTH=242;AT2G01250.2 | Symbols: | Ribosomal protein L30/L7 family protein | chr2:133038-134264 REVERSE LENGTH=184	NA	NA	FALSE	0	1	NA	3.09339e-05	NA	NA	NA	NA	NA	NA		NA	NA	NA	89.698	NA
ENFSGEGDAYIYHSK	Unmodified	AT3G03100.1	AT3G03100.1 | Symbols: | NADH:ubiquinone oxidoreductase, 17.2kDa subunit | chr3:705564-707578 REVERSE LENGTH=159;AT3G03100.2 | Symbols: | NADH:ubiquinone oxidoreductase, 17.2kDa subunit | chr3:705564-707578 REVERSE LENGTH=159	NA	NA	FALSE	0	1	NA	1.23313e-05	NA	NA	NA	NA	NA	NA	NA		NA	NA	NA	30.575
ENILMQIINASQMIK	Unmodified	AT3G13900.1	AT3G13900.1 | Symbols: | ATPase E1-E2 type family protein / haloacid dehalogenase-like hydrolase family protein | chr3:4586151-4590681 FORWARD LENGTH=1243	1.51538	0.521323781367158	FALSE	2	2	5.13252e-05	7.7777e-05	4.00471e-05	2.53278e-05	78.026	32.5647					61.958	46.844	93.096	55.314
ENINSFQGLLDGK	Unmodified	AT5G08690.1	AT5G08690.1 | Symbols: | ATP synthase alpha/beta family protein | chr5:2825739-2828352 FORWARD LENGTH=556;AT5G08670.1 | Symbols: | ATP synthase alpha/beta family protein | chr5:2818395-2821149 REVERSE LENGTH=556;AT5G08680.1 | Symbols: | ATP synthase alp	NA	NA	FALSE	0	1	NA	3.13157e-05	NA	NA	NA	NA	NA	NA	NA		NA	NA	NA	87.184
ENLEHNFR	Unmodified	AT2G31490.1	AT2G31490.1 | Symbols: | unknown protein; Has 55 Blast hits to 55 proteins in 15 species: Archae - 0; Bacteria - 0; Metazoa - 0; Fungi - 0; Plants - 55; Viruses - 0; Other Eukaryotes - 0 (source: NCBI BLink). | chr2:13412060-13413002 FORWARD LENGTH=71	0.879079	NA	FALSE	1	1	2.33225e-05	2.05023e-05	NA	NA	NA	NA		NA		NA	77.674	NA	77.282	NA
ENLPVDAER	Unmodified	AT5G45470.1	AT5G45470.1 | Symbols: | Protein of unknown function (DUF594) | chr5:18422164-18424764 REVERSE LENGTH=866	NA	NA	FALSE	0	1	NA	2.59524e-05	NA	NA	NA	NA	NA	NA		NA	NA	NA	57.859	NA
ENLPVDAEREK	Unmodified	AT5G45470.1	AT5G45470.1 | Symbols: | Protein of unknown function (DUF594) | chr5:18422164-18424764 REVERSE LENGTH=866	NA	NA	FALSE	1	0	2.28024e-05	NA	NA	NA	NA	NA		NA	NA	NA	36.847	NA	NA	NA
ENPNIAEWVTFVIKK	GlyGly (K)	AT3G46330.1	AT3G46330.1 | Symbols: MEE39 | Leucine-rich repeat protein kinase family protein | chr3:17020887-17024884 REVERSE LENGTH=878	NA	NA	FALSE	0	1	NA	4.61823e-05	NA	NA	NA	NA	NA	NA	NA	ENPNIAEWVTFVIK(0.464)K(0.536)	NA	NA	NA	48.177
ENPTDHQLLIDLLVFPLGR	Unmodified	AT5G49760.1	AT5G49760.1 | Symbols: | Leucine-rich repeat protein kinase family protein | chr5:20216679-20221052 FORWARD LENGTH=953	NA	NA	FALSE	0	1	NA	1.39013e-05	NA	NA	NA	NA	NA	NA		NA	NA	NA	44.816	NA
ENTEGEYSGLEHQVVK	Unmodified	AT3G09810.1	AT3G09810.1 | Symbols: IDH-VI | isocitrate dehydrogenase VI | chr3:3008753-3011070 FORWARD LENGTH=374	NA	NA	FALSE	1	0	1.22041e-05	NA	NA	NA	NA	NA	NA		NA	NA	NA	32.702	NA	NA
ENTGEVDVLTK	Unmodified	AT1G52600.1	AT1G52600.1 | Symbols: | Peptidase S24/S26A/S26B/S26C family protein | chr1:19590612-19592486 FORWARD LENGTH=180	NA	NA	FALSE	0	1	NA	2.72726e-05	NA	NA	NA	NA	NA	NA		NA	NA	NA	63.32	NA
ENVSSEALEAAR	Unmodified	AT1G14320.1;AT1G26910.1	AT1G14320.1 | Symbols: SAC52, RPL10, RPL10A | Ribosomal protein L16p/L10e family protein | chr1:4888270-4889408 FORWARD LENGTH=220;AT1G14320.2 | Symbols: SAC52, RPL10A | Ribosomal protein L16p/L10e family protein | chr1:4888270-4889408 FORWARD LENGTH=163<DESCRIPT>AT1G26910.1 | Symbols: RPL10B | Ribosomal protein L16p/L10e family protein | chr1:9321709-9322813 FORWARD LENGTH=221;AT1G66580.1 | Symb…	2.14144	0.326783868454334	FALSE	2	2	4.79418e-05	0.000102664	3.24785e-05	1.95759e-05	67.7456	19.0678					96.015	84.658	114.89	107.83
ENVTCFEENDFQILR	Unmodified	AT3G42050.1	AT3G42050.1 | Symbols: | vacuolar ATP synthase subunit H family protein | chr3:14228846-14232228 REVERSE LENGTH=441	NA	NA	FALSE	0	1	NA	2.676e-05	NA	1.16183e-06	NA	4.34167	NA	NA	NA		NA	NA	NA	47.532|130.01
EPNLNLKGYLQDAYIHPVFK	GlyGly (K)	AT4G04340.3	AT4G04340.3 | Symbols: | ERD (early-responsive to dehydration stress) family protein | chr4:2123235-2126624 FORWARD LENGTH=772;AT4G04340.2 | Symbols: | ERD (early-responsive to dehydration stress) family protein | chr4:2123235-2126624 FORWARD LENGTH=772;	NA	NA	FALSE	0	1	NA	5.28002e-05	NA	NA	NA	NA	NA	NA	NA	EPNLNLK(1)GYLQDAYIHPVFK	NA	NA	NA	37.624
EPPPAPFFEPGELSSWSFWR	Unmodified	AT3G61430.2	AT3G61430.2 | Symbols: PIP1A, ATPIP1, PIP1, PIP1;1 | plasma membrane intrinsic protein 1A | chr3:22733657-22735113 FORWARD LENGTH=286;AT3G61430.1 | Symbols: PIP1A, ATPIP1, PIP1, PIP1;1 | plasma membrane intrinsic protein 1A | chr3:22733657-22735113 FORWARD	NA	NA	APP	0	2	NA	1.37154e-05	NA	3.43065e-06	NA	25.0131	NA	NA			NA	NA	36.111	51.487
EPPPAPLFEPGELASWSFWR	Unmodified	AT2G45960.1	AT2G45960.1 | Symbols: PIP1B, TMP-A, ATHH2, PIP1;2 | plasma membrane intrinsic protein 1B | chr2:18910450-18911703 FORWARD LENGTH=286;AT2G45960.2 | Symbols: PIP1B, TMP-A, ATHH2, PIP1;2 | plasma membrane intrinsic protein 1B | chr2:18910450-18911579 FORWARD	NA	NA	FALSE	0	1	NA	3.85455e-05	NA	NA	NA	NA	NA	NA		NA	NA	NA	92.39	NA
EPWEKPYGPLR	GlyGly (K)	AT3G45330.1	AT3G45330.1 | Symbols: | Concanavalin A-like lectin protein kinase family protein | chr3:16632440-16634488 REVERSE LENGTH=682	1.49621	NA	FALSE	1	1	1.80081e-05	2.6944e-05	NA	NA	NA	NA	NA	EPWEK(1)PYGPLR	NA	EPWEK(1)PYGPLR	NA	40.589	NA	44.765
EQFPGTHISLGDAEAIFR	Unmodified	AT4G21150.2	AT4G21150.2 | Symbols: HAP6 | ribophorin II (RPN2) family protein | chr4:11278649-11283599 FORWARD LENGTH=678;AT4G21150.3 | Symbols: HAP6 | ribophorin II (RPN2) family protein | chr4:11278646-11283599 FORWARD LENGTH=691;AT4G21150.1 | Symbols: HAP6 | riboph	0.491164	NA	FALSE	1	2	2.82186e-05	1.386e-05	NA	5.17377e-06	NA	37.3289		NA			80.638	NA	47.568	40.085
EQLGENATMESIKK	Oxidation (M),GlyGly (K)	AT2G18360.1	AT2G18360.1 | Symbols: | alpha/beta-Hydrolases superfamily protein | chr2:7976848-7979221 REVERSE LENGTH=313	NA	NA	FALSE	0	1	NA	2.49007e-05	NA	NA	NA	NA	NA	NA	EQLGENATMESIK(0.5)K(0.5)	NA	NA	NA	39.509	NA
EQMSYTIDALK	Oxidation (M)	AT1G51980.1	AT1G51980.1 | Symbols: | Insulinase (Peptidase family M16) protein | chr1:19323692-19326771 REVERSE LENGTH=503;AT3G16480.1 | Symbols: MPPalpha | mitochondrial processing peptidase alpha subunit | chr3:5599906-5602716 FORWARD LENGTH=499;AT1G51980.2 | Symbo	NA	NA	FALSE	0	1	NA	6.01561e-05	NA	NA	NA	NA	NA	NA	NA		NA	NA	NA	72.006
EQSFAFSVQSPIVHTDK	Unmodified	AT1G08090.1	AT1G08090.1 | Symbols: ATNRT2:1, NRT2, NRT2;1AT, ACH1, LIN1, ATNRT2.1, NRT2.1, NRT2:1 | nitrate transporter 2:1 | chr1:2524139-2525920 FORWARD LENGTH=530	NA	NA	APP	0	2	NA	2.60705e-05	NA	1.38175e-05	NA	53.0004	NA	NA			NA	NA	35.64	44.998
EQSFAFSVQSPIVHTDKTAK	GlyGly (K)	AT1G08090.1	AT1G08090.1 | Symbols: ATNRT2:1, NRT2, NRT2;1AT, ACH1, LIN1, ATNRT2.1, NRT2.1, NRT2:1 | nitrate transporter 2:1 | chr1:2524139-2525920 FORWARD LENGTH=530	0.779555	0.478367063754918	FALSE	2	2	0.000388113	0.000302555	0.000197432	0.000228804	50.8698	75.624	EQSFAFSVQSPIVHTDK(0.385)TAK(0.615)EQSFAFSVQSPIVHTDK(0.453)TAK(0.547)	EQSFAFSVQSPIVHTDK(0.479)TAK(0.521)EQSFAFSVQSPIVHTDK(0.363)TAK(0.637)	EQSFAFSVQSPIVHTDK(0.379)TAK(0.621)EQSFAFSVQSPIVHTDK(0.341)TAK(0.659)	EQSFAFSVQSPIVHTDK(0.435)TAK(0.565)EQSFAFSVQSPIVHTDK(0.434)TAK(0.566)	56.708|101.49	30.21|101.49	73.294|128.14	60.602|100.21
EQSFAFSVQSPIVHTDKTAK	Phospho (STY),GlyGly (K)	AT1G08090.1	AT1G08090.1 | Symbols: ATNRT2:1, NRT2, NRT2;1AT, ACH1, LIN1, ATNRT2.1, NRT2.1, NRT2:1 | nitrate transporter 2:1 | chr1:2524139-2525920 FORWARD LENGTH=530	1.48973	0.891058726412744	FALSE	2	2	0.000158405	0.000235981	0.000130047	0.000217865	82.0982	92.3233	EQSFAFSVQSPIVHTDK(0.387)TAK(0.613)EQSFAFSVQSPIVHTDK(0.513)TAK(0.487)EQSFAFSVQSPIVHTDK(0.439)TAK(0.561)	EQSFAFSVQSPIVHTDK(0.5)TAK(0.5)EQSFAFSVQSPIVHTDK(0.5)TAK(0.5)	EQSFAFSVQSPIVHTDK(0.439)TAK(0.561)EQSFAFSVQSPIVHTDK(0.5)TAK(0.5)	EQSFAFSVQSPIVHTDK(0.355)TAK(0.645)EQSFAFSVQSPIVHTDK(0.5)TAK(0.5)	85.376|31.819|55.588	56.947|70.345	48.115|32.121	121.5|69.704
EQSFAFSVQSPIVHTDKTAK	2 Phospho (STY),GlyGly (K)	AT1G08090.1	AT1G08090.1 | Symbols: ATNRT2:1, NRT2, NRT2;1AT, ACH1, LIN1, ATNRT2.1, NRT2.1, NRT2:1 | nitrate transporter 2:1 | chr1:2524139-2525920 FORWARD LENGTH=530	NA	NA	FALSE	1	0	1.5524e-05	NA	NA	NA	NA	NA	EQSFAFSVQSPIVHTDK(0.5)TAK(0.5)	NA	NA	NA	33.425	NA	NA	NA
EQSFAFSVQSPIVHTDKTAKFDLPVDTEHK	GlyGly (K)	AT1G08090.1	AT1G08090.1 | Symbols: ATNRT2:1, NRT2, NRT2;1AT, ACH1, LIN1, ATNRT2.1, NRT2.1, NRT2:1 | nitrate transporter 2:1 | chr1:2524139-2525920 FORWARD LENGTH=530	NA	NA	FALSE	1	0	4.65672e-05	NA	NA	NA	NA	NA	EQSFAFSVQSPIVHTDK(0.498)TAK(0.498)FDLPVDTEHK(0.004)	NA	NA	NA	40.254	NA	NA	NA
EQSFAFSVQSPIVHTDKTAKFDLPVDTEHK	Phospho (STY),GlyGly (K)	AT1G08090.1	AT1G08090.1 | Symbols: ATNRT2:1, NRT2, NRT2;1AT, ACH1, LIN1, ATNRT2.1, NRT2.1, NRT2:1 | nitrate transporter 2:1 | chr1:2524139-2525920 FORWARD LENGTH=530	NA	NA	FALSE	1	0	1.37477e-05	NA	NA	NA	NA	NA	NA	EQSFAFSVQSPIVHTDK(0.463)TAK(0.463)FDLPVDTEHK(0.074)	NA	NA	NA	24.297	NA	NA
EQVVEKLTAPK	GlyGly (K)	AT5G35200.1	AT5G35200.1 | Symbols: | ENTH/ANTH/VHS superfamily protein | chr5:13462463-13465581 REVERSE LENGTH=544	1.47542	0.755920423571787	FALSE	2	2	3.8122e-05	5.62458e-05	3.54186e-05	5.94635e-05	92.9085	105.721	EQVVEK(1)LTAPK	EQVVEK(1)LTAPKEQVVEK(0.999)LTAPK(0.001)	EQVVEK(1)LTAPK	EQVVEK(0.998)LTAPK(0.002)EQVVEK(1)LTAPK	74.162	90.108|45.257	79.148	81.338|51.841
ERDESLEIFENLNDPEEALR	Unmodified	AT5G45470.1	AT5G45470.1 | Symbols: | Protein of unknown function (DUF594) | chr5:18422164-18424764 REVERSE LENGTH=866	2.01391	NA	FALSE	1	1	2.1417e-05	4.3132e-05	NA	NA	NA	NA		NA		NA	52.19	NA	95.48	NA
ERDLEVGDVKPDK	GlyGly (K)	AT5G57685.1	AT5G57685.1 | Symbols: ATGDU3, GDU3, LSB1 | glutamine dumper 3 | chr5:23366356-23366802 REVERSE LENGTH=148	1.43119	0.273805117647951	FALSE	2	2	2.757e-05	3.9458e-05	4.94607e-06	1.0171e-05	17.94	25.7768	ERDLEVGDVK(0.982)PDK(0.018)	ERDLEVGDVK(0.815)PDK(0.185)	ERDLEVGDVK(0.99)PDK(0.01)	ERDLEVGDVK(0.826)PDK(0.174)	53.3	36.993	61.409	30.961
EREAGIKPDPEIDAFMK	Oxidation (M),GlyGly (K)	AT2G36380.1	AT2G36380.1 | Symbols: PDR6, ATPDR6 | pleiotropic drug resistance 6 | chr2:15257583-15263627 FORWARD LENGTH=1453	NA	NA	FALSE	1	0	2.04536e-05	NA	NA	NA	NA	NA	NA	EREAGIK(1)PDPEIDAFMK	NA	NA	NA	49.049	NA	NA
EREYKEALDTFNEK	GlyGly (K)	AT2G36410.2	AT2G36410.2 | Symbols: | Family of unknown function (DUF662) | chr2:15279041-15280270 FORWARD LENGTH=192;AT3G52920.2 | Symbols: | Family of unknown function (DUF662) | chr3:19624601-19625981 FORWARD LENGTH=177;AT2G36410.1 | Symbols: | Family of unknow	0.894657	0.624875466315094	FALSE	1	2	6.27361e-05	5.61273e-05	1.3033e-05	8.45918e-06	20.7743	15.0714	NA	EREYK(1)EALDTFNEKEREYK(1)EALDTFNEK	EREYK(1)EALDTFNEK	EREYK(1)EALDTFNEK	NA	88.768|58.831	53.565	89.466
EREYKEALEAFNEK	GlyGly (K)	AT3G09980.1	AT3G09980.1 | Symbols: | Family of unknown function (DUF662) | chr3:3069358-3071145 FORWARD LENGTH=178	NA	NA	FALSE	0	1	NA	1.58343e-05	NA	NA	NA	NA	NA	NA	EREYK(1)EALEAFNEK	NA	NA	NA	42.947	NA
ERTDALDAAGNTTAAIGK	Unmodified	AT1G15690.1	AT1G15690.1 | Symbols: AVP1, ATAVP3, AVP-3, AtVHP1;1 | Inorganic H pyrophosphatase family protein | chr1:5399115-5402185 FORWARD LENGTH=770;AT1G15690.2 | Symbols: AVP1, ATAVP3, AVP-3, AtVHP1;1 | Inorganic H pyrophosphatase family protein | chr1:5399115-540	0.969283	NA	FALSE	1	2	3.57915e-05	3.4692e-05	NA	8.78049e-06	NA	25.3098		NA			44.998	NA	56.121	32.366
ESGDLAEVNLK	Unmodified	AT2G32240.1	AT2G32240.1 | Symbols: | FUNCTIONS IN: molecular_function unknown; INVOLVED IN: response to cadmium ion; LOCATED IN: plasma membrane; EXPRESSED IN: 25 plant structures; EXPRESSED DURING: 13 growth stages; CONTAINS InterPro DOMAIN/s: Prefoldin (InterPro:IP	NA	NA	FALSE	0	1	NA	1.37253e-05	NA	NA	NA	NA	NA	NA	NA		NA	NA	NA	47.853
ESGIELESLPK	Unmodified	AT5G12470.1	AT5G12470.1 | Symbols: | Protein of unknown function (DUF3411) | chr5:4044950-4047290 REVERSE LENGTH=386	NA	NA	APP	0	2	NA	0.000151223	NA	2.57602e-05	NA	17.0346	NA	NA			NA	NA	114.4	109.02
ESIDLHDSFDQIGLAQK	Unmodified	AT3G11130.1;AT3G08530.1	AT3G08530.1 | Symbols: | Clathrin, heavy chain | chr3:2587171-2595411 REVERSE LENGTH=1703<DESCRIPT>AT3G11130.1 | Symbols: | Clathrin, heavy chain | chr3:3482575-3491667 REVERSE LENGTH=1705	2.54311	NA	FALSE	1	2	3.35375e-05	8.52896e-05	NA	1.37672e-06	NA	1.61418		NA			32.688	NA	84.046	68.751
ESKKMKHR	Oxidation (M),GlyGly (K)	AT1G62975.1	AT1G62975.1 | Symbols: | basic helix-loop-helix (bHLH) DNA-binding superfamily protein | chr1:23328901-23330522 FORWARD LENGTH=259	NA	NA	FALSE	0	1	NA	4.67655e-06	NA	NA	NA	NA	NA	NA	NA	ESK(0.444)K(0.444)MK(0.112)HR	NA	NA	NA	22.131
ESLVVLR	Unmodified	ATMG00640.1	ATMG00640.1 | Symbols: ORF25 | hydrogen ion transporting ATP synthases, rotational mechanism;zinc ion binding | chrM:188084-188662 REVERSE LENGTH=192	NA	NA	APP	0	2	NA	0.000397584	NA	5.65607e-05	NA	14.2261	NA	NA			NA	NA	93.883	86.512
ESNFYDAEK	Unmodified	AT3G11130.1;AT3G08530.1	AT3G08530.1 | Symbols: | Clathrin, heavy chain | chr3:2587171-2595411 REVERSE LENGTH=1703<DESCRIPT>AT3G11130.1 | Symbols: | Clathrin, heavy chain | chr3:3482575-3491667 REVERSE LENGTH=1705	NA	NA	APP	0	2	NA	3.95385e-05	NA	8.25332e-06	NA	20.8741	NA	NA			NA	NA	82.75	78.149
ESNLQKELNR	GlyGly (K)	AT2G34250.2	AT2G34250.2 | Symbols: | SecY protein transport family protein | chr2:14462635-14464572 FORWARD LENGTH=475;AT2G34250.1 | Symbols: | SecY protein transport family protein | chr2:14462635-14464572 FORWARD LENGTH=475;AT1G29310.1 | Symbols: | SecY protein t	0.266417	NA	FALSE	1	1	3.32876e-05	8.86837e-06	3.20266e-05	NA	96.2118	NA	NA	ESNLQK(1)ELNRESNLQK(1)ELNR	ESNLQK(1)ELNR	NA	NA	42.336|74.464	81.594	NA
ESTLGFVDLLRDDYVEKDR	Unmodified	ATCG00490.1	ATCG00490.1 | Symbols: RBCL | ribulose-bisphosphate carboxylases | chrC:54958-56397 FORWARD LENGTH=479	0.301858	NA	FALSE	1	1	5.91847e-05	1.78653e-05	NA	NA	NA	NA		NA		NA	43.955	NA	36.481	NA
ESTLHLVLR	Unmodified	AT3G62250.1;AT2G35635.1;AT1G55060.1;AT5G37640.1	AT2G35635.1 | Symbols: UBQ7, RUB2 | ubiquitin 7 | chr2:14981044-14981943 FORWARD LENGTH=154;AT1G31340.1 | Symbols: RUB1, NEDD8, ATRUB1 | related to ubiquitin 1 | chr1:11218076-11219417 REVERSE LENGTH=156<DESCRIPT>AT1G55060.1 | Symbols: UBQ12 | ubiquitin 12 | chr1:20549533-20550225 FORWARD LENGTH=230<DESCRIPT>AT3G62250.1 | Symbols: UBQ5 | ubiquitin 5 | chr3:23037138-23037611 FORWARD LENGTH=157;AT2…	NA	NA	FALSE	1	0	3.21189e-05	NA	NA	NA	NA	NA	NA		NA	NA	NA	63.673	NA	NA
ETESQQAGEDLLESPLLQEEKSIDSTK	GlyGly (K)	AT4G39080.1	AT4G39080.1 | Symbols: VHA-A3 | vacuolar proton ATPase A3 | chr4:18209513-18214752 FORWARD LENGTH=821	NA	NA	FALSE	0	1	NA	1.73571e-05	NA	1.14877e-05	NA	66.1847	NA	NA	NA	ETESQQAGEDLLESPLLQEEK(0.966)SIDSTK(0.034)ETESQQAGEDLLESPLLQEEK(0.859)SIDSTK(0.141)	NA	NA	NA	92.275|47.237
ETEVITTSTSTNPRK	Unmodified	AT5G01380.1	AT5G01380.1 | Symbols: | Homeodomain-like superfamily protein | chr5:155784-157451 REVERSE LENGTH=323	1.1623	NA	FALSE	1	1	2.03863e-05	2.3695e-05	NA	NA	NA	NA	NA			NA	NA	26.729	37.013	NA
ETEYKDALEAFNEK	GlyGly (K)	AT5G03660.1	AT5G03660.1 | Symbols: | Family of unknown function (DUF662) | chr5:938068-939811 FORWARD LENGTH=173	1.31184	NA	FALSE	1	1	1.08755e-05	1.42668e-05	NA	NA	NA	NA	NA	ETEYK(0.997)DALEAFNEK(0.003)	NA	ETEYK(0.998)DALEAFNEK(0.002)	NA	31.827	NA	30.543
ETFFHDDPLRDFKDQPK	GlyGly (K)	AT1G78000.2	AT1G78000.2 | Symbols: SULTR1;2, SEL1 | sulfate transporter 1;2 | chr1:29329889-29332877 FORWARD LENGTH=653;AT1G78000.1 | Symbols: SULTR1;2, SEL1 | sulfate transporter 1;2 | chr1:29329889-29332877 FORWARD LENGTH=653	1.56521	0.699556288276097	FALSE	2	2	0.000437353	0.000684548	0.000308027	0.000633876	70.4298	92.5977	ETFFHDDPLRDFK(0.958)DQPK(0.042)ETFFHDDPLRDFK(0.948)DQPK(0.052)	ETFFHDDPLRDFK(0.165)DQPK(0.835)ETFFHDDPLRDFK(0.997)DQPK(0.003)	ETFFHDDPLRDFK(0.999)DQPK(0.001)	ETFFHDDPLRDFK(0.959)DQPK(0.041)	30.072|74.772	75.961|59.728	80.609	39.685
ETFSTTDVLHIFR	Unmodified	AT5G08160.1	AT5G08160.1 | Symbols: ATPK3, PK3 | serine/threonine protein kinase 3 | chr5:2625903-2627942 REVERSE LENGTH=347;AT5G08160.2 | Symbols: ATPK3, PK3 | serine/threonine protein kinase 3 | chr5:2625903-2627942 REVERSE LENGTH=311	0.802038	NA	FALSE	1	1	1.37296e-05	1.10116e-05	NA	NA	NA	NA		NA		NA	49.627	NA	70.089	NA
ETGAPITETR	Unmodified	AT5G11670.1	AT5G11670.1 | Symbols: ATNADP-ME2, NADP-ME2 | NADP-malic enzyme 2 | chr5:3754456-3758040 FORWARD LENGTH=588	NA	NA	FALSE	0	1	NA	2.29803e-05	NA	NA	NA	NA	NA	NA	NA		NA	NA	NA	50.473
ETGKPCGHFDFHITAR	GlyGly (K)	AT3G01680.1	AT3G01680.1 | Symbols: | CONTAINS InterPro DOMAIN/s: Mediator complex subunit Med28 (InterPro:IPR021640); BEST Arabidopsis thaliana protein match is: unknown protein (TAIR:AT3G01670.1); Has 122 Blast hits to 112 proteins in 13 species: Archae - 0; Bacteri	2.73589	0.347643818846368	FALSE	2	2	4.48221e-05	0.000122628	2.46542e-05	9.73025e-05	55.0045	79.3475	ETGK(1)PCGHFDFHITAR	ETGK(1)PCGHFDFHITARETGK(1)PCGHFDFHITARETGK(1)PCGHFDFHITAR	ETGK(1)PCGHFDFHITARETGK(1)PCGHFDFHITAR	ETGK(1)PCGHFDFHITARETGK(1)PCGHFDFHITAR	35.329	37.77|45.723|49.049	59.513|87.932	41.912|66.965
ETIPEGYDEQR	Unmodified	AT5G45470.1	AT5G45470.1 | Symbols: | Protein of unknown function (DUF594) | chr5:18422164-18424764 REVERSE LENGTH=866	NA	NA	FALSE	0	1	NA	8.14859e-06	NA	NA	NA	NA	NA	NA		NA	NA	NA	56.563	NA
ETKTIEYQYANDPER	GlyGly (K)	AT2G39200.1	AT2G39200.1 | Symbols: MLO12, ATMLO12 | Seven transmembrane MLO family protein | chr2:16356255-16359797 REVERSE LENGTH=576	NA	NA	FALSE	1	0	2.59613e-05	NA	NA	NA	NA	NA	NA	ETK(1)TIEYQYANDPER	NA	NA	NA	37.555	NA	NA
ETMILFDEGPKSR	Oxidation (M),GlyGly (K)	AT1G08920.3	AT1G08920.3 | Symbols: ESL1 | ERD (early response to dehydration) six-like 1 | chr1:2867446-2870190 FORWARD LENGTH=449;AT1G08920.1 | Symbols: ESL1 | ERD (early response to dehydration) six-like 1 | chr1:2867446-2870360 FORWARD LENGTH=470;AT1G08920.2 | Symb	1.19137	0.422517073377604	FALSE	2	2	0.000107334	0.000127875	2.23844e-05	6.33196e-06	20.8549	4.95167	ETMILFDEGPK(1)SR	ETMILFDEGPK(1)SR	ETMILFDEGPK(1)SR	ETMILFDEGPK(1)SR	59.898	58.21	50.088	42.785
ETNNLTNVHSYK	Unmodified	AT2G19730.3	AT2G19730.3 | Symbols: | Ribosomal L28e protein family | chr2:8511752-8512995 FORWARD LENGTH=143;AT2G19730.2 | Symbols: | Ribosomal L28e protein family | chr2:8511752-8512995 FORWARD LENGTH=143;AT2G19730.1 | Symbols: | Ribosomal L28e protein family | ch	NA	NA	FALSE	0	1	NA	4.80562e-05	NA	NA	NA	NA	NA	NA	NA		NA	NA	NA	61.233
ETPPELILPDNVLPGGKPVAK	Unmodified	AT1G47260.1	AT1G47260.1 | Symbols: APFI, GAMMA CA2 | gamma carbonic anhydrase 2 | chr1:17321384-17323347 REVERSE LENGTH=278	NA	NA	FALSE	0	1	NA	4.4736e-05	NA	NA	NA	NA	NA	NA		NA	NA	NA	30.094	NA
ETSGGGFVWFSVLGDERQDKK	GlyGly (K)	AT1G13520.1	AT1G13520.1 | Symbols: | Protein of unknown function (DUF1262) | chr1:4631857-4633223 REVERSE LENGTH=387	NA	NA	NA	2	0	2.08716e-05	NA	5.06403e-06	NA	24.2628	NA	ETSGGGFVWFSVLGDERQDK(0.5)K(0.5)	ETSGGGFVWFSVLGDERQDK(0.5)K(0.5)	NA	NA	28.505	37.09	NA	NA
ETVVEVPNVSWNDIGGLENVKR	GlyGly (K)	AT3G09840.1	AT3G09840.1 | Symbols: CDC48, ATCDC48, CDC48A | cell division cycle 48 | chr3:3019494-3022832 FORWARD LENGTH=809	NA	NA	FALSE	0	1	NA	1.90132e-05	NA	NA	NA	NA	NA	NA	NA	ETVVEVPNVSWNDIGGLENVK(1)R	NA	NA	NA	47.814
ETVVVVPPAKATGSESGAVNK	GlyGly (K)	AT3G02880.1	AT3G02880.1 | Symbols: | Leucine-rich repeat protein kinase family protein | chr3:634819-636982 FORWARD LENGTH=627	2.0766	NA	FALSE	1	2	3.2241e-05	6.69516e-05	NA	3.42085e-05	NA	51.0943	NA	ETVVVVPPAK(0.955)ATGSESGAVNK(0.045)	ETVVVVPPAK(0.975)ATGSESGAVNK(0.025)	ETVVVVPPAK(0.981)ATGSESGAVNK(0.019)	NA	73.809	70.094	55.206
EVAAFAQFGSDLDAATQALLNR	Unmodified	AT2G07698.1	AT2G07698.1 | Symbols: | ATPase, F1 complex, alpha subunit protein | chr2:3361474-3364028 FORWARD LENGTH=777;ATMG01190.1 | Symbols: ATP1 | ATP synthase subunit 1 | chrM:302166-303689 REVERSE LENGTH=507	1.55735	0.565506386007006	FALSE	2	2	0.000100733	0.000156876	0.000106963	8.17057e-05	106.185	52.0829					125.28	90.729	129.51	170.06
EVAGMAPYEKR	GlyGly (K)	AT2G37600.2	AT2G37600.2 | Symbols: | Ribosomal protein L36e family protein | chr2:15774410-15775203 REVERSE LENGTH=113;AT2G37600.1 | Symbols: | Ribosomal protein L36e family protein | chr2:15774410-15775203 REVERSE LENGTH=113	NA	NA	FALSE	1	0	4.89193e-06	NA	NA	NA	NA	NA	NA	EVAGMAPYEK(1)R	NA	NA	NA	38.634	NA	NA
EVAGQAPYEKR	Unmodified	AT3G53740.1	AT3G53740.1 | Symbols: | Ribosomal protein L36e family protein | chr3:19913921-19914813 REVERSE LENGTH=103;AT5G02450.1 | Symbols: | Ribosomal protein L36e family protein | chr5:533501-534394 FORWARD LENGTH=108;AT3G53740.4 | Symbols: | Ribosomal protein	NA	NA	FALSE	1	0	2.71229e-05	NA	NA	NA	NA	NA		NA	NA	NA	77.677	NA	NA	NA
EVATLDALQSK	Unmodified	AT4G15000.2	AT4G15000.2 | Symbols: | Ribosomal L27e protein family | chr4:8571896-8572387 FORWARD LENGTH=131;AT4G15000.1 | Symbols: | Ribosomal L27e protein family | chr4:8571896-8572303 FORWARD LENGTH=135	NA	NA	APP	0	2	NA	8.22653e-05	NA	3.62219e-06	NA	4.40306	NA	NA			NA	NA	54.198	64.82
EVCFACVDAEEFR	Unmodified	AT3G11130.1;AT3G08530.1	AT3G08530.1 | Symbols: | Clathrin, heavy chain | chr3:2587171-2595411 REVERSE LENGTH=1703<DESCRIPT>AT3G11130.1 | Symbols: | Clathrin, heavy chain | chr3:3482575-3491667 REVERSE LENGTH=1705	NA	NA	FALSE	0	1	NA	2.13907e-05	NA	NA	NA	NA	NA	NA	NA		NA	NA	NA	90.685
EVDENEYIEFNKSFNEAK	GlyGly (K)	AT3G25610.1	AT3G25610.1 | Symbols: | ATPase E1-E2 type family protein / haloacid dehalogenase-like hydrolase family protein | chr3:9308942-9313353 REVERSE LENGTH=1202	0.982075	0.888523481695237	FALSE	2	2	6.58773e-05	6.46965e-05	1.51826e-05	3.05815e-05	23.0468	47.2691	EVDENEYIEFNK(0.923)SFNEAK(0.077)	EVDENEYIEFNK(0.808)SFNEAK(0.192)	EVDENEYIEFNK(0.947)SFNEAK(0.053)	EVDENEYIEFNK(0.947)SFNEAK(0.053)	33.405	54.288	54.368	54.368
EVDENEYIEFSKNFNEAK	GlyGly (K)	AT1G13210.1	AT1G13210.1 | Symbols: ACA.l | autoinhibited Ca2+/ATPase II | chr1:4509252-4513774 REVERSE LENGTH=1203	1.63572	0.391921194743346	FALSE	2	2	0.000351809	0.000575459	0.000312324	0.000162803	88.7767	28.291	EVDENEYIEFSK(0.97)NFNEAK(0.03)	EVDENEYIEFSK(0.829)NFNEAK(0.171)EVDENEYIEFSK(0.975)NFNEAK(0.025)	EVDENEYIEFSK(0.339)NFNEAK(0.661)	EVDENEYIEFSK(0.858)NFNEAK(0.142)	62.203	98.507|100.22	65.107	56.121
EVDLSVYQGKVLLVVNVASK	GlyGly (K)	AT3G63080.1	AT3G63080.1 | Symbols: ATGPX5, MEE42, GPX5 | glutathione peroxidase 5 | chr3:23310161-23311200 FORWARD LENGTH=173	NA	NA	FALSE	1	0	1.06699e-05	NA	NA	NA	NA	NA	NA	EVDLSVYQGK(1)VLLVVNVASK	NA	NA	NA	75.589	NA	NA
EVDVPVVGGHAGVTILPLLSQVKPPSSFTPQEIEYLTNR	Unmodified	AT5G09660.2	AT5G09660.2 | Symbols: PMDH2 | peroxisomal NAD-malate dehydrogenase 2 | chr5:2993645-2995169 REVERSE LENGTH=333;AT5G09660.3 | Symbols: PMDH2 | peroxisomal NAD-malate dehydrogenase 2 | chr5:2993691-2995169 REVERSE LENGTH=342;AT5G09660.1 | Symbols: PMDH2 | p	NA	NA	FALSE	1	0	0.000106065	NA	NA	NA	NA	NA		NA	NA	NA	57.832	NA	NA	NA
EVDVTKLDGEDR	GlyGly (K)	AT1G59870.1	AT1G59870.1 | Symbols: PEN3, PDR8, ATPDR8, ABCG36, ATABCG36 | ABC-2 and Plant PDR ABC-type transporter family protein | chr1:22034661-22039844 FORWARD LENGTH=1469	2.99873	0.163953850377225	FALSE	2	2	3.52901e-05	0.000105826	1.73134e-05	1.87089e-05	49.0603	17.679	EVDVTK(1)LDGEDR	EVDVTK(1)LDGEDR	EVDVTK(1)LDGEDR	EVDVTK(1)LDGEDR	72.434	127.76	125.75	106.29
EVDVTKLDGEDR	Unmodified	AT1G59870.1	AT1G59870.1 | Symbols: PEN3, PDR8, ATPDR8, ABCG36, ATABCG36 | ABC-2 and Plant PDR ABC-type transporter family protein | chr1:22034661-22039844 FORWARD LENGTH=1469	NA	NA	FALSE	0	1	NA	3.0523e-05	NA	NA	NA	NA	NA	NA	NA		NA	NA	NA	39.424
EVDVTKLDGEDRQK	GlyGly (K)	AT1G59870.1	AT1G59870.1 | Symbols: PEN3, PDR8, ATPDR8, ABCG36, ATABCG36 | ABC-2 and Plant PDR ABC-type transporter family protein | chr1:22034661-22039844 FORWARD LENGTH=1469	NA	NA	APP	0	2	NA	5.28512e-05	NA	2.49838e-05	NA	47.272	NA	NA	EVDVTK(1)LDGEDRQK	EVDVTK(1)LDGEDRQK	NA	NA	79.004	70.963
EVDWSSPPRPPSEFFSR	Unmodified	AT5G02040.2	AT5G02040.2 | Symbols: PRA1.A1 | prenylated RAB acceptor 1.A1 | chr5:401163-402471 FORWARD LENGTH=209;AT5G02040.1 | Symbols: PRA1.A1 | prenylated RAB acceptor 1.A1 | chr5:401163-402471 FORWARD LENGTH=209	NA	NA	APP	0	2	NA	8.08387e-06	NA	1.36025e-06	NA	16.8267	NA	NA			NA	NA	40.52	33.624
EVEFEGSNPGLPIENGSKFPGSR	GlyGly (K)	AT2G47560.1	AT2G47560.1 | Symbols: | RING/U-box superfamily protein | chr2:19511934-19512617 REVERSE LENGTH=227	NA	NA	APP	0	2	NA	3.13171e-05	NA	1.41505e-05	NA	45.1845	NA	NA	EVEFEGSNPGLPIENGSK(1)FPGSR	EVEFEGSNPGLPIENGSK(1)FPGSR	NA	NA	63.056	71.535
EVETEVPVEEDESADEETETTSTEEEKEEDAEEEDGEK	Unmodified	AT4G24190.2	AT4G24190.2 | Symbols: SHD, AtHsp90.7, AtHsp90-7 | Chaperone protein htpG family protein | chr4:12551902-12555851 REVERSE LENGTH=823;AT4G24190.1 | Symbols: SHD, HSP90.7, AtHsp90.7, AtHsp90-7 | Chaperone protein htpG family protein | chr4:12551902-12555851	NA	NA	FALSE	0	1	NA	1.45915e-05	NA	NA	NA	NA	NA	NA	NA		NA	NA	NA	63.776
EVETEVPVEEDESADEETETTSTEEEKEEDAEEEDGEKK	Unmodified	AT4G24190.2	AT4G24190.2 | Symbols: SHD, AtHsp90.7, AtHsp90-7 | Chaperone protein htpG family protein | chr4:12551902-12555851 REVERSE LENGTH=823;AT4G24190.1 | Symbols: SHD, HSP90.7, AtHsp90.7, AtHsp90-7 | Chaperone protein htpG family protein | chr4:12551902-12555851	NA	NA	APP	0	2	NA	3.55699e-05	NA	2.68371e-05	NA	75.4489	NA	NA			NA	NA	65.57	64.668
EVEVVEEVVVK	Unmodified	AT5G44610.1	AT5G44610.1 | Symbols: MAP18, PCAP2 | microtubule-associated protein 18 | chr5:17993718-17994224 REVERSE LENGTH=168	NA	NA	FALSE	0	1	NA	3.22967e-06	NA	NA	NA	NA	NA	NA	NA		NA	NA	NA	47.823
EVFGGDSDGNER	Unmodified	AT1G71880.1	AT1G71880.1 | Symbols: SUC1, ATSUC1 | sucrose-proton symporter 1 | chr1:27054334-27056100 FORWARD LENGTH=513	0.726395	NA	FALSE	1	2	2.18728e-05	1.58883e-05	NA	7.18305e-06	NA	45.2098		NA			48.44	NA	53.683	75.294
EVHFLPFNPVDK	Unmodified	AT4G30190.1;AT2G18960.1	AT2G18960.1 | Symbols: AHA1, PMA, OST2, HA1 | H(+)-ATPase 1 | chr2:8221858-8227268 FORWARD LENGTH=949<DESCRIPT>AT4G30190.1 | Symbols: AHA2, PMA2, HA2 | H(+)-ATPase 2 | chr4:14770820-14775920 REVERSE LENGTH=948;AT4G30190.2 | Symbols: HA2 | H(+)-ATPase 2 | chr4:14770820-14775920 REVERSE LENGTH=981	NA	NA	FALSE	0	1	NA	6.43169e-05	NA	NA	NA	NA	NA	NA	NA		NA	NA	NA	36.447
EVHFLPFNPVDKR	GlyGly (K)	AT4G30190.1;AT2G18960.1	AT2G18960.1 | Symbols: AHA1, PMA, OST2, HA1 | H(+)-ATPase 1 | chr2:8221858-8227268 FORWARD LENGTH=949<DESCRIPT>AT4G30190.1 | Symbols: AHA2, PMA2, HA2 | H(+)-ATPase 2 | chr4:14770820-14775920 REVERSE LENGTH=948;AT4G30190.2 | Symbols: HA2 | H(+)-ATPase 2 | chr4:14770820-14775920 REVERSE LENGTH=981	2.01303	0.08079459414273	FALSE	2	2	4.27419e-05	8.60409e-05	1.37921e-05	2.97851e-05	32.2684	34.6174	EVHFLPFNPVDK(1)R	EVHFLPFNPVDK(1)REVHFLPFNPVDK(1)R	EVHFLPFNPVDK(1)R	EVHFLPFNPVDK(1)REVHFLPFNPVDK(1)R	81.709	89.43|57.106	105.65	75.088|70.54
EVHFLPFNPVDKR	Unmodified	AT4G30190.1;AT2G18960.1	AT2G18960.1 | Symbols: AHA1, PMA, OST2, HA1 | H(+)-ATPase 1 | chr2:8221858-8227268 FORWARD LENGTH=949<DESCRIPT>AT4G30190.1 | Symbols: AHA2, PMA2, HA2 | H(+)-ATPase 2 | chr4:14770820-14775920 REVERSE LENGTH=948;AT4G30190.2 | Symbols: HA2 | H(+)-ATPase 2 | chr4:14770820-14775920 REVERSE LENGTH=981	2.96331	0.48069912236355	FALSE	2	2	4.98561e-05	0.000147739	4.58474e-05	0.000144421	91.9596	97.754					100.19|74.162	95.273	96.89|159.08	65.295|129.71|76.465
EVISILMQR	Oxidation (M)	AT5G07090.2	AT5G07090.2 | Symbols: | Ribosomal protein S4 (RPS4A) family protein | chr5:2202783-2203805 FORWARD LENGTH=244;AT2G17360.1 | Symbols: | Ribosomal protein S4 (RPS4A) family protein | chr2:7546598-7548138 FORWARD LENGTH=261;AT5G58420.1 | Symbols: | Riboso	1.66309	0.434556345616297	FALSE	2	2	0.000111522	0.000185471	7.57095e-05	2.15227e-05	67.8877	11.6044					60.59	61.999	79.809	93.195
EVISILMQR	Unmodified	AT5G07090.2	AT5G07090.2 | Symbols: | Ribosomal protein S4 (RPS4A) family protein | chr5:2202783-2203805 FORWARD LENGTH=244;AT2G17360.1 | Symbols: | Ribosomal protein S4 (RPS4A) family protein | chr2:7546598-7548138 FORWARD LENGTH=261;AT5G58420.1 | Symbols: | Riboso	NA	NA	FALSE	0	1	NA	7.45429e-06	NA	NA	NA	NA	NA	NA		NA	NA	NA	52.716	NA
EVKALNPDDSQIVLYTR	GlyGly (K)	AT4G33920.1	AT4G33920.1 | Symbols: | Protein phosphatase 2C family protein | chr4:16260876-16262703 FORWARD LENGTH=380;AT5G06750.2 | Symbols: | Protein phosphatase 2C family protein | chr5:2086403-2088806 REVERSE LENGTH=311;AT5G06750.3 | Symbols: | Protein phosphat	1.10171	0.566331858495055	FALSE	2	2	7.0427e-05	7.75899e-05	1.28727e-05	1.14571e-06	18.278	1.47662	EVK(1)ALNPDDSQIVLYTR	EVK(1)ALNPDDSQIVLYTR	EVK(1)ALNPDDSQIVLYTR	EVK(1)ALNPDDSQIVLYTR	42.277	49.559	102.08	64.507
EVKESAKLR	Phospho (STY)	AT1G31810.1	AT1G31810.1 | Symbols: AFH14 | Formin Homology 14 | chr1:11399922-11405761 REVERSE LENGTH=1230	NA	NA	FALSE	1	0	9.01232e-06	NA	NA	NA	NA	NA		NA	NA	NA	36.701	NA	NA	NA
EVLKEHDQKLADR	GlyGly (K)	AT2G40890.1	AT2G40890.1 | Symbols: CYP98A3 | cytochrome P450, family 98, subfamily A, polypeptide 3 | chr2:17058291-17060532 REVERSE LENGTH=508	NA	NA	FALSE	1	0	9.15133e-06	NA	NA	NA	NA	NA	NA	EVLK(0.5)EHDQK(0.5)LADR	NA	NA	NA	35.006	NA	NA
EVLKTHDITFANHDLPEVGK	GlyGly (K)	AT4G22710.1	AT4G22710.1 | Symbols: CYP706A2 | cytochrome P450, family 706, subfamily A, polypeptide 2 | chr4:11935038-11936618 FORWARD LENGTH=526;AT4G22690.1 | Symbols: CYP706A1 | cytochrome P450, family 706, subfamily A, polypeptide 1 | chr4:11929847-11931520 FORWARD	1.88357	NA	FALSE	1	1	8.18723e-05	0.000154212	NA	NA	NA	NA	NA	EVLK(1)THDITFANHDLPEVGK	NA	EVLK(0.998)THDITFANHDLPEVGK(0.002)	NA	49.537	NA	42.711
EVLLTQGVEFGSR	Unmodified	AT2G30490.1	AT2G30490.1 | Symbols: ATC4H, C4H, CYP73A5, REF3 | cinnamate-4-hydroxylase | chr2:12993861-12995683 REVERSE LENGTH=505	0.966431	0.921944056534236	FALSE	2	2	3.89688e-05	3.76606e-05	3.75859e-05	2.81883e-05	96.4512	74.8481					104.82	94.297	79.693	103.34
EVLQREDDLNEIVQLVGK	Unmodified	AT1G78900.2	AT1G78900.2 | Symbols: VHA-A | vacuolar ATP synthase subunit A | chr1:29660463-29664575 FORWARD LENGTH=623;AT1G78900.1 | Symbols: VHA-A | vacuolar ATP synthase subunit A | chr1:29660463-29664575 FORWARD LENGTH=623	1.19828	0.668681086676115	FALSE	2	2	6.56609e-05	7.86802e-05	5.34683e-05	1.27726e-05	81.431	16.2335					146.76	144.33	172.2	122.31
EVPKAYIEDERPPFNAPTK	GlyGly (K)	AT3G58760.1	AT3G58760.1 | Symbols: | Integrin-linked protein kinase family | chr3:21728756-21731740 FORWARD LENGTH=471	NA	NA	FALSE	0	1	NA	9.98694e-06	NA	NA	NA	NA	NA	NA	NA	EVPK(0.998)AYIEDERPPFNAPTK(0.002)	NA	NA	NA	32.091
EVPTGFFEIKTGSQNIR	GlyGly (K)	AT3G01420.1	AT3G01420.1 | Symbols: ALPHA-DOX1, DOX1, DIOX1, PADOX-1 | Peroxidase superfamily protein | chr3:159689-162726 REVERSE LENGTH=639	1.02314	0.816972997795633	FALSE	2	2	0.000244627	0.000250289	3.3457e-05	0.000219223	13.6767	87.5881	EVPTGFFEIK(1)TGSQNIR	EVPTGFFEIK(1)TGSQNIR	EVPTGFFEIK(1)TGSQNIR	EVPTGFFEIK(1)TGSQNIR	82.248	71.594	49.606	101.01
EVQFVIVGEK	Unmodified	AT2G33040.1	AT2G33040.1 | Symbols: ATP3 | gamma subunit of Mt ATP synthase | chr2:14018978-14021047 REVERSE LENGTH=325	1.64798	NA	FALSE	1	2	5.41418e-05	8.92243e-05	NA	5.42907e-06	NA	6.08474		NA			85.731	NA	73.985	107.15
EVSEEGKTHHGK	GlyGly (K)	AT4G35100.2	AT4G35100.2 | Symbols: PIP3 | plasma membrane intrinsic protein 3 | chr4:16708672-16709958 FORWARD LENGTH=280;AT4G35100.1 | Symbols: PIP3, PIP3A, PIP2;7, SIMIP | plasma membrane intrinsic protein 3 | chr4:16708672-16709958 FORWARD LENGTH=280	0.503793	NA	FALSE	1	1	7.74678e-06	3.90277e-06	NA	NA	NA	NA	NA	EVSEEGK(0.877)THHGK(0.123)	EVSEEGK(0.865)THHGK(0.135)	NA	NA	31.431	30.55	NA
EVSEEGKTHHGKDYVDPPPAPLLDMGELK	Oxidation (M),GlyGly (K)	AT4G35100.2	AT4G35100.2 | Symbols: PIP3 | plasma membrane intrinsic protein 3 | chr4:16708672-16709958 FORWARD LENGTH=280;AT4G35100.1 | Symbols: PIP3, PIP3A, PIP2;7, SIMIP | plasma membrane intrinsic protein 3 | chr4:16708672-16709958 FORWARD LENGTH=280	0.465849	0.25761253855144	FALSE	1	2	7.35145e-05	3.42467e-05	3.38228e-05	6.09145e-06	46.0083	17.787	NA	EVSEEGK(0.5)THHGK(0.5)DYVDPPPAPLLDMGELK(0.001)EVSEEGK(0.5)THHGK(0.5)DYVDPPPAPLLDMGELK	EVSEEGK(0.5)THHGK(0.5)DYVDPPPAPLLDMGELKEVSEEGK(0.5)THHGK(0.5)DYVDPPPAPLLDMGELK	EVSEEGK(0.498)THHGK(0.498)DYVDPPPAPLLDMGELK(0.004)	NA	35.55|44.931	44.264|36.533	22.399
EVSEEVAKYK	GlyGly (K)	AT3G09200.2	AT3G09200.2 | Symbols: | Ribosomal protein L10 family protein | chr3:2823364-2825020 REVERSE LENGTH=287;AT2G40010.1 | Symbols: | Ribosomal protein L10 family protein | chr2:16708578-16710448 REVERSE LENGTH=317;AT3G09200.1 | Symbols: | Ribosomal protein	NA	NA	FALSE	0	1	NA	3.64605e-05	NA	NA	NA	NA	NA	NA	NA	EVSEEVAK(0.463)YK(0.537)	NA	NA	NA	33.866
EVSHEWDLVNK	Unmodified	AT5G56010.1;AT5G56030.1	AT5G56010.1 | Symbols: HSP81-3, Hsp81.3, AtHsp90-3, AtHsp90.3 | heat shock protein 81-3 | chr5:22681410-22683911 FORWARD LENGTH=699;AT5G56000.1 | Symbols: Hsp81.4, AtHsp90.4 | HEAT SHOCK PROTEIN 81.4 | chr5:22677602-22680067 REVERSE LENGTH=699<DESCRIPT>AT5G56030.1 | Symbols: HSP81-2, ERD8, HSP90.2, AtHsp90.2 | heat shock protein 81-2 | chr5:22686923-22689433 FORWARD LENGTH=699;AT5G56030.2 | Symbo…	NA	NA	FALSE	1	0	2.41524e-05	NA	NA	NA	NA	NA		NA	NA	NA	31.185	NA	NA	NA
EVTQCWIKK	GlyGly (K)	AT1G06420.2	AT1G06420.2 | Symbols: | unknown protein; FUNCTIONS IN: molecular_function unknown; INVOLVED IN: biological_process unknown; LOCATED IN: cellular_component unknown; EXPRESSED IN: 14 plant structures; EXPRESSED DURING: 6 growth stages. | chr1:1958987-19596	NA	NA	FALSE	1	0	1.60921e-05	NA	NA	NA	NA	NA	NA	EVTQCWIK(0.32)K(0.68)	NA	NA	NA	27.303	NA	NA
EVVEEEKPR	GlyGly (K)	AT5G44610.1	AT5G44610.1 | Symbols: MAP18, PCAP2 | microtubule-associated protein 18 | chr5:17993718-17994224 REVERSE LENGTH=168	NA	NA	FALSE	1	0	7.26059e-06	NA	2.59898e-06	NA	35.7958	NA	NA	EVVEEEK(1)PREVVEEEK(1)PR	NA	NA	NA	52.716|37.191	NA	NA
EWGFGQLIPR	Unmodified	AT5G26280.1	AT5G26280.1 | Symbols: | TRAF-like family protein | chr5:9208724-9210403 FORWARD LENGTH=350;AT5G26280.2 | Symbols: | TRAF-like family protein | chr5:9208724-9210403 FORWARD LENGTH=327	1.86302	0.318488745733758	FALSE	2	2	6.97004e-05	0.000129853	3.57701e-05	4.89405e-06	51.3197	3.76891					86.833	89.752	77.923	83.206
EYADFVFQEYGGK	Unmodified	AT3G09260.1	AT3G09260.1 | Symbols: PYK10, PSR3.1, BGLU23, LEB | Glycosyl hydrolase superfamily protein | chr3:2840657-2843730 REVERSE LENGTH=524	1.54352	0.994555439272208	FALSE	2	2	0.000354222	0.000546747	0.000113542	0.000499508	32.0539	91.36					160.53	126.71	162.36|87.216	100.88|70.089
EYADYVFTEYGGK	Unmodified	AT1G66270.2;AT1G66280.1	AT1G66270.2 | Symbols: BGLU21 | Glycosyl hydrolase superfamily protein | chr1:24700110-24702995 REVERSE LENGTH=522;AT1G66270.1 | Symbols: BGLU21 | Glycosyl hydrolase superfamily protein | chr1:24700110-24702995 REVERSE LENGTH=524<DESCRIPT>AT1G66280.1 | Symbols: BGLU22 | Glycosyl hydrolase superfamily protein | chr1:24706759-24709737 REVERSE LENGTH=524	1.63969	0.884530685753767	FALSE	2	2	0.000128582	0.000210833	6.49123e-05	0.000189742	50.4834	89.9963					90.05	94.616	117.52|46.643	83.397|32.624
EYAEKDNELIR	Unmodified	AT2G44120.1	AT2G44120.1 | Symbols: | Ribosomal protein L30/L7 family protein | chr2:18249227-18250402 REVERSE LENGTH=242;AT2G44120.2 | Symbols: | Ribosomal protein L30/L7 family protein | chr2:18249227-18250417 REVERSE LENGTH=247	NA	NA	FALSE	0	1	NA	3.33344e-05	NA	3.15539e-05	NA	94.6588	NA	NA		NA	NA	NA	82.287|104.79	NA
EYGVKLTMFHGR	Oxidation (M),GlyGly (K)	AT1G53310.3	AT1G53310.3 | Symbols: ATPPC1, PEPC1, ATPEPC1, PPC1 | phosphoenolpyruvate carboxylase 1 | chr1:19884261-19888070 REVERSE LENGTH=967;AT1G53310.2 | Symbols: ATPPC1, PEPC1, ATPEPC1, PPC1 | phosphoenolpyruvate carboxylase 1 | chr1:19884261-19888070 REVERSE LEN	0.929859	0.727480481984877	FALSE	2	1	6.67221e-05	6.20421e-05	1.09424e-05	1.32548e-05	16.4	21.3641	EYGVK(1)LTMFHGR	EYGVK(1)LTMFHGR	NA	EYGVK(1)LTMFHGREYGVK(1)LTMFHGR	35.645	52.928	NA	51.013|29.303
EYIDAAVR	Unmodified	AT2G31610.1;AT5G35530.1	AT2G31610.1 | Symbols: | Ribosomal protein S3 family protein | chr2:13450384-13451669 FORWARD LENGTH=250<DESCRIPT>AT5G35530.1 | Symbols: | Ribosomal protein S3 family protein | chr5:13710355-13712192 REVERSE LENGTH=248	1.40814	NA	FALSE	2	1	0.000214007	0.000301351	0.000117315	NA	54.8185	NA			NA		81.297	57.281	NA	81.297
EYIDSAVR	Unmodified	AT3G53870.1	AT3G53870.1 | Symbols: | Ribosomal protein S3 family protein | chr3:19951547-19952782 FORWARD LENGTH=249	NA	NA	FALSE	0	1	NA	0.00017378	NA	NA	NA	NA	NA	NA		NA	NA	NA	84.244	NA
EYKEALDTFNEK	GlyGly (K)	AT2G36410.2	AT2G36410.2 | Symbols: | Family of unknown function (DUF662) | chr2:15279041-15280270 FORWARD LENGTH=192;AT3G52920.2 | Symbols: | Family of unknown function (DUF662) | chr3:19624601-19625981 FORWARD LENGTH=177;AT2G36410.1 | Symbols: | Family of unknow	6.78785	NA	FALSE	1	1	1.03371e-05	7.01668e-05	NA	NA	NA	NA	NA	EYK(1)EALDTFNEK	EYK(1)EALDTFNEK	NA	NA	79.974	85.554	NA
EYKEALEAFNEK	GlyGly (K)	AT3G09980.1	AT3G09980.1 | Symbols: | Family of unknown function (DUF662) | chr3:3069358-3071145 FORWARD LENGTH=178	NA	NA	FALSE	0	1	NA	1.66271e-05	NA	NA	NA	NA	NA	NA	EYK(0.991)EALEAFNEK(0.009)	NA	NA	NA	27.967	NA
EYQIIDMLIGPTLKDEVMK	2 Oxidation (M)	AT2G41840.1	AT2G41840.1 | Symbols: | Ribosomal protein S5 family protein | chr2:17460016-17461398 REVERSE LENGTH=285	1.82727	NA	FALSE	1	2	3.36981e-05	6.15756e-05	NA	2.01726e-05	NA	32.7607	NA				NA	46.663	54.805	54.288
EYVKSAEQK	2 Phospho (STY),GlyGly (K)	AT1G68910.3	AT1G68910.3 | Symbols: WIT2 | WPP domain-interacting protein 2 | chr1:25908373-25910485 REVERSE LENGTH=582;AT1G68910.2 | Symbols: WIT2 | WPP domain-interacting protein 2 | chr1:25908373-25910485 REVERSE LENGTH=582;AT1G68910.1 | Symbols: WIT2 | WPP domain-i	NA	NA	FALSE	0	1	NA	3.56496e-06	NA	NA	NA	NA	NA	NA	NA	EYVK(0.003)SAEQK(0.997)	NA	NA	NA	25.737
FADAVVIQK	Unmodified	AT4G26690.1	AT4G26690.1 | Symbols: SHV3, MRH5, GPDL2 | PLC-like phosphodiesterase family protein | chr4:13456793-13459890 REVERSE LENGTH=759	NA	NA	APP	0	2	NA	7.87766e-05	NA	5.70823e-06	NA	7.24609	NA	NA			NA	NA	69.825	71.501
FADAVVISK	Unmodified	AT5G55480.1	AT5G55480.1 | Symbols: SVL1 | SHV3-like 1 | chr5:22474277-22477819 FORWARD LENGTH=766	2.49893	NA	FALSE	1	1	1.70829e-05	4.2689e-05	NA	NA	NA	NA	NA			NA	NA	50.805	62.823	NA
FADDLPKR	GlyGly (K)	AT5G47910.1	AT5G47910.1 | Symbols: RBOHD, ATRBOHD | respiratory burst oxidase homologue D | chr5:19397585-19401768 FORWARD LENGTH=921	NA	NA	FALSE	1	0	8.73577e-06	NA	NA	NA	NA	NA	FADDLPK(1)R	NA	NA	NA	58.917	NA	NA	NA
FADDSESAMR	Oxidation (M)	AT5G45480.1	AT5G45480.1 | Symbols: | Protein of unknown function (DUF594) | chr5:18426296-18428929 REVERSE LENGTH=877	NA	NA	FALSE	0	1	NA	9.73607e-06	NA	NA	NA	NA	NA	NA		NA	NA	NA	58.981	NA
FADLIEENIEELAK	Unmodified	AT3G24503.1	AT3G24503.1 | Symbols: ALDH2C4, ALDH1A, REF1 | aldehyde dehydrogenase 2C4 | chr3:8919732-8923029 REVERSE LENGTH=501	NA	NA	FALSE	0	1	NA	8.66913e-06	NA	NA	NA	NA	NA	NA	NA		NA	NA	NA	44.765
FADYFGR	Unmodified	AT1G70770.2	AT1G70770.2 | Symbols: | Protein of unknown function DUF2359, transmembrane | chr1:26688622-26691185 REVERSE LENGTH=610;AT1G70770.1 | Symbols: | Protein of unknown function DUF2359, transmembrane | chr1:26688622-26691185 REVERSE LENGTH=610	NA	NA	FALSE	0	1	NA	0.000138593	NA	NA	NA	NA	NA	NA		NA	NA	NA	103.29	NA
FADYYVKTR	GlyGly (K)	AT1G63010.2	AT1G63010.2 | Symbols: | Major Facilitator Superfamily with SPX (SYG1/Pho81/XPR1) domain-containing protein | chr1:23347972-23351026 REVERSE LENGTH=697;AT1G63010.4 | Symbols: | Major Facilitator Superfamily with SPX (SYG1/Pho81/XPR1) domain-containing pr	NA	NA	FALSE	1	0	5.42035e-06	NA	NA	NA	NA	NA	NA	FADYYVK(1)TR	NA	NA	NA	37.556	NA	NA
FAEEFEDWETEFGKNR	GlyGly (K)	AT4G02410.1	AT4G02410.1 | Symbols: | Concanavalin A-like lectin protein kinase family protein | chr4:1060086-1062110 REVERSE LENGTH=674	2.05403	NA	FALSE	1	2	9.62118e-06	1.97622e-05	NA	1.27397e-06	NA	6.44651	NA	FAEEFEDWETEFGK(1)NR	FAEEFEDWETEFGK(1)NR	FAEEFEDWETEFGK(1)NR	NA	34.277	71.98	36.193
FAEELEEWEKEFGKNR	GlyGly (K)	AT2G37710.1	AT2G37710.1 | Symbols: RLK | receptor lectin kinase | chr2:15814934-15816961 REVERSE LENGTH=675	NA	NA	FALSE	0	1	NA	1.3343e-05	NA	NA	NA	NA	NA	NA	FAEELEEWEK(0.005)EFGK(0.995)NR	NA	NA	NA	86.378	NA
FAENAKSEGGR	GlyGly (K)	AT1G08090.1	AT1G08090.1 | Symbols: ATNRT2:1, NRT2, NRT2;1AT, ACH1, LIN1, ATNRT2.1, NRT2.1, NRT2:1 | nitrate transporter 2:1 | chr1:2524139-2525920 FORWARD LENGTH=530	0.689302	0.410963562016087	FALSE	2	2	0.00013931	9.60265e-05	5.57494e-05	7.18872e-05	40.0183	74.8618	FAENAK(1)SEGGRFAENAK(1)SEGGR	FAENAK(1)SEGGRFAENAK(1)SEGGR	FAENAK(1)SEGGR	FAENAK(1)SEGGRFAENAK(1)SEGGR	68.735|52.693	56.563|84.896	92.062	85.731|77.062
FAENAKSEGGRR	GlyGly (K)	AT1G08090.1	AT1G08090.1 | Symbols: ATNRT2:1, NRT2, NRT2;1AT, ACH1, LIN1, ATNRT2.1, NRT2.1, NRT2:1 | nitrate transporter 2:1 | chr1:2524139-2525920 FORWARD LENGTH=530	0.618636	NA	FALSE	2	1	6.54616e-05	4.04969e-05	7.3215e-06	NA	11.1844	NA	FAENAK(1)SEGGRR	FAENAK(1)SEGGRR	NA	FAENAK(1)SEGGRR	49.423	83.081	NA	45.077
FAENAKSEGGRR	Phospho (STY),GlyGly (K)	AT1G08090.1	AT1G08090.1 | Symbols: ATNRT2:1, NRT2, NRT2;1AT, ACH1, LIN1, ATNRT2.1, NRT2.1, NRT2:1 | nitrate transporter 2:1 | chr1:2524139-2525920 FORWARD LENGTH=530	NA	NA	APP	0	2	NA	3.43326e-05	NA	1.09683e-06	NA	3.19471	NA	NA	FAENAK(1)SEGGRR	FAENAK(1)SEGGRR	NA	NA	48.112	37.013
FAGVNMR	Oxidation (M)	AT2G09990.1	AT2G09990.1 | Symbols: | Ribosomal protein S5 domain 2-like superfamily protein | chr2:3781442-3781882 FORWARD LENGTH=146;AT5G18380.2 | Symbols: | Ribosomal protein S5 domain 2-like superfamily protein | chr5:6090128-6090693 REVERSE LENGTH=144;AT5G18380.	1.49756	0.370393440163445	FALSE	2	2	0.000180121	0.000269741	7.44016e-05	7.33389e-05	41.3065	27.1886					52.231	58.661	58.661	58.661
FAKILSEER	GlyGly (K)	AT4G37060.1	AT4G37060.1 | Symbols: PLP5, PLA IVB, AtPLAIVB | PATATIN-like protein 5 | chr4:17461573-17463734 REVERSE LENGTH=414;AT4G37060.2 | Symbols: PLP5 | PATATIN-like protein 5 | chr4:17461573-17463704 REVERSE LENGTH=435	1.41686	NA	FALSE	1	2	3.7297e-05	5.28446e-05	NA	1.35785e-05	NA	25.6952	FAK(1)ILSEER	NA	FAK(1)ILSEER	FAK(1)ILSEER	43.77	NA	45.598	52.49
FALCLPSDENPLKK	Unmodified	AT5G48430.1	AT5G48430.1 | Symbols: | Eukaryotic aspartyl protease family protein | chr5:19627892-19629112 REVERSE LENGTH=406	NA	NA	FALSE	0	1	NA	1.9139e-05	NA	NA	NA	NA	NA	NA	NA		NA	NA	NA	41.092
FALESFWDGK	Unmodified	AT5G17920.2;AT3G03780.3	AT3G03780.3 | Symbols: ATMS2, MS2 | methionine synthase 2 | chr3:957602-960740 FORWARD LENGTH=765;AT3G03780.2 | Symbols: ATMS2, MS2 | methionine synthase 2 | chr3:957602-960740 FORWARD LENGTH=765;AT3G03780.1 | Symbols: ATMS2, MS2 | methionine synthase 2 | <DESCRIPT>AT5G17920.2 | Symbols: ATCIMS | Cobalamin-independent synthase family protein | chr5:5935771-5939195 FORWARD LENGTH=765;AT5G17920.1 |…	0.579113	NA	FALSE	1	1	6.37277e-05	3.69055e-05	NA	NA	NA	NA		NA		NA	83.948	NA	55.461	NA
FAPPKVPGVDDLTGEPLIQR	Unmodified	AT5G50370.1	AT5G50370.1 | Symbols: | Adenylate kinase family protein | chr5:20509382-20510631 REVERSE LENGTH=248	0.583055	NA	FALSE	1	1	1.56005e-05	9.09598e-06	NA	NA	NA	NA		NA		NA	32.156	NA	61.102	NA
FASEVAGVQDLGILGR	Unmodified	AT5G37510.1	AT5G37510.1 | Symbols: EMB1467, CI76 | NADH-ubiquinone dehydrogenase, mitochondrial, putative | chr5:14897490-14900352 FORWARD LENGTH=745;AT5G37510.2 | Symbols: EMB1467, CI76 | NADH-ubiquinone dehydrogenase, mitochondrial, putative | chr5:14897490-14900447	1.05803	0.759124833046308	FALSE	2	2	2.74626e-05	2.90563e-05	2.50086e-05	7.91564e-06	91.0641	27.2425					138.42	66.498	95.094	147.71
FASFETIVEMIYK	Oxidation (M)	AT5G14040.1	AT5G14040.1 | Symbols: PHT3;1 | phosphate transporter 3;1 | chr5:4531059-4532965 REVERSE LENGTH=375	0.864439	NA	FALSE	2	1	8.30774e-05	7.18153e-05	7.4241e-05	NA	89.3637	NA				NA	115.57	84.658	104.52	NA
FAVSEDTWNEPLGR	Unmodified	AT4G24190.2	AT4G24190.2 | Symbols: SHD, AtHsp90.7, AtHsp90-7 | Chaperone protein htpG family protein | chr4:12551902-12555851 REVERSE LENGTH=823;AT4G24190.1 | Symbols: SHD, HSP90.7, AtHsp90.7, AtHsp90-7 | Chaperone protein htpG family protein | chr4:12551902-12555851	NA	NA	FALSE	0	1	NA	6.78521e-05	NA	NA	NA	NA	NA	NA	NA		NA	NA	NA	116.77
FAVYVVIPLWPEGDPK	Unmodified	AT4G35790.1	AT4G35790.1 | Symbols: ATPLDDELTA, PLDDELTA | phospholipase D delta | chr4:16955774-16959875 REVERSE LENGTH=868;AT4G35790.2 | Symbols: ATPLDDELTA, PLDDELTA | phospholipase D delta | chr4:16955774-16959875 REVERSE LENGTH=857;AT4G35790.3 | Symbols: ATPLDDELT	NA	NA	APP	0	2	NA	2.09187e-05	NA	9.37228e-07	NA	4.48033	NA	NA			NA	NA	98.353|37.092	65.5
FAWMVQPR	Oxidation (M)	AT5G20090.3	AT5G20090.3 | Symbols: | Uncharacterised protein family (UPF0041) | chr5:6787543-6788000 REVERSE LENGTH=97;AT5G20090.2 | Symbols: | Uncharacterised protein family (UPF0041) | chr5:6787246-6788000 REVERSE LENGTH=110;AT5G20090.1 | Symbols: | Uncharacteris	1.25428	0.618849229553309	FALSE	2	1	1.97171e-05	2.47308e-05	1.34357e-05	8.82434e-07	68.1422	3.56816			NA		50.966	76.847	NA	67.035|46.37
FAYGGIILRPGFIYGTR	Unmodified	AT5G10730.1	AT5G10730.1 | Symbols: | NAD(P)-binding Rossmann-fold superfamily protein | chr5:3390822-3392947 REVERSE LENGTH=287	NA	NA	FALSE	0	1	NA	2.17958e-05	NA	NA	NA	NA	NA	NA	NA		NA	NA	NA	51.147
FDADSATYFLDSFPK	Unmodified	AT4G21150.2	AT4G21150.2 | Symbols: HAP6 | ribophorin II (RPN2) family protein | chr4:11278649-11283599 FORWARD LENGTH=678;AT4G21150.3 | Symbols: HAP6 | ribophorin II (RPN2) family protein | chr4:11278646-11283599 FORWARD LENGTH=691;AT4G21150.1 | Symbols: HAP6 | riboph	NA	NA	APP	0	2	NA	1.86033e-05	NA	9.96023e-06	NA	53.54	NA	NA			NA	NA	95.401	103.88
FDAEQAHGANSGIHIALR	Unmodified	AT1G07890.6	AT1G07890.6 | Symbols: APX1, MEE6, CS1, ATAPX1, ATAPX01 | ascorbate peroxidase 1 | chr1:2438005-2439349 FORWARD LENGTH=249;AT1G07890.8 | Symbols: APX1, MEE6, CS1, ATAPX1, ATAPX01 | ascorbate peroxidase 1 | chr1:2438005-2439435 FORWARD LENGTH=250;AT1G07890.	1.11487	0.745195995648839	FALSE	2	2	2.10709e-05	2.34913e-05	1.97886e-05	1.07218e-05	93.9144	45.6414					73.208	51.265	86.455	86.641
FDALLVELK	Unmodified	AT3G52300.1	AT3G52300.1 | Symbols: ATPQ | ATP synthase D chain, mitochondrial | chr3:19396689-19398119 FORWARD LENGTH=168;AT3G52300.2 | Symbols: ATPQ | ATP synthase D chain, mitochondrial | chr3:19396689-19397866 FORWARD LENGTH=122	2.45937	0.292783957000658	FALSE	2	2	5.2745e-05	0.00012972	3.80682e-05	5.6818e-05	72.174	43.8006					87.308	66.27	85.676	78.113
FDALLVELKEAEQK	Unmodified	AT3G52300.1	AT3G52300.1 | Symbols: ATPQ | ATP synthase D chain, mitochondrial | chr3:19396689-19398119 FORWARD LENGTH=168;AT3G52300.2 | Symbols: ATPQ | ATP synthase D chain, mitochondrial | chr3:19396689-19397866 FORWARD LENGTH=122	NA	NA	FALSE	1	0	3.75309e-05	NA	NA	NA	NA	NA		NA	NA	NA	72.891	NA	NA	NA
FDFQKYIER	GlyGly (K)	AT2G39200.1	AT2G39200.1 | Symbols: MLO12, ATMLO12 | Seven transmembrane MLO family protein | chr2:16356255-16359797 REVERSE LENGTH=576	1.05119	0.788706884034157	FALSE	2	2	2.14154e-05	2.25116e-05	9.3869e-07	3.91314e-06	4.38325	17.3828	FDFQK(1)YIER	FDFQK(1)YIER	FDFQK(1)YIER	FDFQK(1)YIER	33.866	29.743	43.512	54.608
FDGAINVDITEFQTNLVPYPR	Unmodified	AT5G19770.1	AT5G19770.1 | Symbols: TUA3 | tubulin alpha-3 | chr5:6682761-6684474 REVERSE LENGTH=450;AT5G19780.1 | Symbols: TUA5 | tubulin alpha-5 | chr5:6687212-6688926 FORWARD LENGTH=450;AT1G64740.1 | Symbols: TUA1 | alpha-1 tubulin | chr1:24050114-24052296 FORWARD L	NA	NA	DISP	2	0	2.63902e-05	NA	8.44986e-06	NA	32.0189	NA			NA	NA	57.009	48.656	NA	NA
FDGIDKNDR	GlyGly (K)	AT5G05170.1	AT5G05170.1 | Symbols: CESA3, IXR1, ATCESA3, ATH-B, CEV1 | Cellulose synthase family protein | chr5:1530401-1535090 REVERSE LENGTH=1065	NA	NA	FALSE	0	1	NA	1.51757e-05	NA	NA	NA	NA	NA	NA	FDGIDK(1)NDR	NA	NA	NA	31.494	NA
FDGILGLGFQEISVGK	Unmodified	AT1G11910.1	AT1G11910.1 | Symbols: APA1, ATAPA1 | aspartic proteinase A1 | chr1:4017119-4019874 REVERSE LENGTH=506	0.402598	NA	FALSE	1	1	9.38857e-05	3.77982e-05	NA	NA	NA	NA		NA		NA	102.62	NA	74.46	NA
FDGSFPALR	Unmodified	AT5G61240.1	AT5G61240.1 | Symbols: | Leucine-rich repeat (LRR) family protein | chr5:24629485-24631958 FORWARD LENGTH=326;AT5G61240.2 | Symbols: | Leucine-rich repeat (LRR) family protein | chr5:24629485-24631958 FORWARD LENGTH=339	NA	NA	FALSE	0	1	NA	1.43701e-05	NA	NA	NA	NA	NA	NA		NA	NA	NA	52.716	NA
FDHFSEGETKNDLTGLAR	Unmodified	AT3G58730.1	AT3G58730.1 | Symbols: | vacuolar ATP synthase subunit D (VATD) / V-ATPase D subunit / vacuolar proton pump D subunit (VATPD) | chr3:21718495-21719280 REVERSE LENGTH=261	NA	NA	FALSE	0	1	NA	1.43917e-05	NA	NA	NA	NA	NA	NA	NA		NA	NA	NA	42.382
FDHFSEGETKNDLTGLAR	GlyGly (K)	AT3G58730.1	AT3G58730.1 | Symbols: | vacuolar ATP synthase subunit D (VATD) / V-ATPase D subunit / vacuolar proton pump D subunit (VATPD) | chr3:21718495-21719280 REVERSE LENGTH=261	NA	NA	FALSE	0	1	NA	1.58319e-05	NA	NA	NA	NA	NA	NA	NA	FDHFSEGETK(1)NDLTGLAR	NA	NA	NA	49.559
FDKLSADSNGLLLSAK	GlyGly (K)	AT5G47910.1	AT5G47910.1 | Symbols: RBOHD, ATRBOHD | respiratory burst oxidase homologue D | chr5:19397585-19401768 FORWARD LENGTH=921	1.39141	NA	FALSE	1	1	1.71463e-05	2.38575e-05	NA	NA	NA	NA	NA	FDK(0.996)LSADSNGLLLSAK(0.004)	FDK(1)LSADSNGLLLSAK	NA	NA	28.166	53.565	NA
FDLPVDTEHK	Unmodified	AT1G08090.1	AT1G08090.1 | Symbols: ATNRT2:1, NRT2, NRT2;1AT, ACH1, LIN1, ATNRT2.1, NRT2.1, NRT2:1 | nitrate transporter 2:1 | chr1:2524139-2525920 FORWARD LENGTH=530	2.1568	0.342444816790845	FALSE	2	2	0.000217075	0.000468186	0.000221418	0.000423798	102.001	90.5191					66.056|120.15	76.228|73.233	85.958|105.52	67.726|85.731
FDLPVDTEHKATVFK	GlyGly (K)	AT1G08090.1	AT1G08090.1 | Symbols: ATNRT2:1, NRT2, NRT2;1AT, ACH1, LIN1, ATNRT2.1, NRT2.1, NRT2:1 | nitrate transporter 2:1 | chr1:2524139-2525920 FORWARD LENGTH=530	1.0473	0.771898808974325	FALSE	2	2	0.000230885	0.000241807	8.93846e-05	6.65728e-05	38.7139	27.5314	FDLPVDTEHK(0.996)ATVFK(0.004)FDLPVDTEHK(0.941)ATVFK(0.059)	FDLPVDTEHK(0.951)ATVFK(0.049)FDLPVDTEHK(0.994)ATVFK(0.006)	FDLPVDTEHK(0.971)ATVFK(0.029)FDLPVDTEHK(0.992)ATVFK(0.008)	FDLPVDTEHK(0.955)ATVFK(0.045)FDLPVDTEHK(0.995)ATVFK(0.005)	91.441|60.209	35.329|73.887	79.022|75.968	71.344|98.439
FDLPVDTEHKATVFK	Unmodified	AT1G08090.1	AT1G08090.1 | Symbols: ATNRT2:1, NRT2, NRT2;1AT, ACH1, LIN1, ATNRT2.1, NRT2.1, NRT2:1 | nitrate transporter 2:1 | chr1:2524139-2525920 FORWARD LENGTH=530	NA	NA	FALSE	1	0	8.69806e-05	NA	NA	NA	NA	NA		NA	NA	NA	63.128	NA	NA	NA
FDNLYGCR	Unmodified	AT4G13940.1	AT4G13940.1 | Symbols: HOG1, EMB1395, SAHH1, MEE58, ATSAHH1 | S-adenosyl-L-homocysteine hydrolase | chr4:8054931-8056676 FORWARD LENGTH=485;AT4G13940.3 | Symbols: HOG1, SAHH1 | S-adenosyl-L-homocysteine hydrolase | chr4:8054931-8056676 FORWARD LENGTH=440;A	NA	NA	FALSE	0	1	NA	3.27492e-05	NA	NA	NA	NA	NA	NA	NA		NA	NA	NA	67.032
FDPANYPYR	Unmodified	AT3G01420.1	AT3G01420.1 | Symbols: ALPHA-DOX1, DOX1, DIOX1, PADOX-1 | Peroxidase superfamily protein | chr3:159689-162726 REVERSE LENGTH=639	0.80221	NA	FALSE	1	1	6.97558e-05	5.59588e-05	NA	NA	NA	NA		NA	NA		64.567	NA	NA	53.351
FDPDFINIR	Unmodified	AT1G78900.2	AT1G78900.2 | Symbols: VHA-A | vacuolar ATP synthase subunit A | chr1:29660463-29664575 FORWARD LENGTH=623;AT1G78900.1 | Symbols: VHA-A | vacuolar ATP synthase subunit A | chr1:29660463-29664575 FORWARD LENGTH=623	1.91298	NA	FALSE	1	2	5.88777e-05	0.000112632	NA	3.86672e-06	NA	3.43305		NA			60.59	NA	107.66	85.212
FDVGNVVMVTGGR	Oxidation (M)	AT5G07090.2	AT5G07090.2 | Symbols: | Ribosomal protein S4 (RPS4A) family protein | chr5:2202783-2203805 FORWARD LENGTH=244;AT2G17360.1 | Symbols: | Ribosomal protein S4 (RPS4A) family protein | chr2:7546598-7548138 FORWARD LENGTH=261;AT5G58420.1 | Symbols: | Riboso	0.784606	NA	FALSE	1	1	6.05908e-05	4.75399e-05	NA	NA	NA	NA		NA	NA		39.266	NA	NA	40.154
FDVGVKEIEGWTAR	GlyGly (K)	AT5G59850.1	AT5G59850.1 | Symbols: | Ribosomal protein S8 family protein | chr5:24112499-24113084 REVERSE LENGTH=130;AT1G07770.2 | Symbols: RPS15A | ribosomal protein S15A | chr1:2408413-2409065 REVERSE LENGTH=130;AT1G07770.1 | Symbols: RPS15A | ribosomal protein S15	1.17261	0.919637254236391	FALSE	2	2	4.44814e-05	5.21595e-05	4.18328e-05	4.92279e-05	94.0457	94.3795	FDVGVK(1)EIEGWTARFDVGVK(1)EIEGWTAR	FDVGVK(1)EIEGWTARFDVGVK(1)EIEGWTAR	FDVGVK(1)EIEGWTARFDVGVK(1)EIEGWTAR	FDVGVK(1)EIEGWTARFDVGVK(1)EIEGWTAR	51.841|108.58	57.679|66.289	64.675|84.479	68.044|67.776
FDYEKDGK	Unmodified	AT3G16470.2	AT3G16470.2 | Symbols: JR1 | Mannose-binding lectin superfamily protein | chr3:5596096-5597709 REVERSE LENGTH=451;AT3G16470.1 | Symbols: JR1 | Mannose-binding lectin superfamily protein | chr3:5596096-5597709 REVERSE LENGTH=451;AT3G16470.3 | Symbols: JR1 |	NA	NA	FALSE	0	1	NA	2.20385e-05	NA	NA	NA	NA	NA	NA	NA		NA	NA	NA	51.854
FEALGWHVIWVK	Unmodified	AT3G60750.2	AT3G60750.2 | Symbols: | Transketolase | chr3:22454004-22456824 FORWARD LENGTH=740;AT3G60750.1 | Symbols: | Transketolase | chr3:22454004-22456824 FORWARD LENGTH=741;AT2G45290.1 | Symbols: | Transketolase | chr2:18672737-18675589 FORWARD LENGTH=741	NA	NA	FALSE	0	1	NA	1.52569e-05	NA	NA	NA	NA	NA	NA	NA		NA	NA	NA	64.82
FEDLRDPMPWYSVDSPKLIER	Oxidation (M),GlyGly (K)	AT3G01680.1	AT3G01680.1 | Symbols: | CONTAINS InterPro DOMAIN/s: Mediator complex subunit Med28 (InterPro:IPR021640); BEST Arabidopsis thaliana protein match is: unknown protein (TAIR:AT3G01670.1); Has 122 Blast hits to 112 proteins in 13 species: Archae - 0; Bacteri	NA	NA	FALSE	0	1	NA	1.16491e-05	NA	NA	NA	NA	NA	NA	NA	FEDLRDPMPWYSVDSPK(1)LIER	NA	NA	NA	15.896
FEDPAEGEDTLVEK	Unmodified	AT1G78900.2	AT1G78900.2 | Symbols: VHA-A | vacuolar ATP synthase subunit A | chr1:29660463-29664575 FORWARD LENGTH=623;AT1G78900.1 | Symbols: VHA-A | vacuolar ATP synthase subunit A | chr1:29660463-29664575 FORWARD LENGTH=623	3.45997	0.165694802749135	FALSE	2	2	1.95378e-05	6.76003e-05	1.16258e-05	1.97615e-05	59.5039	29.2329					86.313	77.64	90.685	106.01
FEDQEGLPPIMTSLEVQDHPTR	Oxidation (M)	AT5G08690.1	AT5G08690.1 | Symbols: | ATP synthase alpha/beta family protein | chr5:2825739-2828352 FORWARD LENGTH=556;AT5G08670.1 | Symbols: | ATP synthase alpha/beta family protein | chr5:2818395-2821149 REVERSE LENGTH=556;AT5G08680.1 | Symbols: | ATP synthase alp	NA	NA	FALSE	0	1	NA	7.46765e-05	NA	NA	NA	NA	NA	NA	NA		NA	NA	NA	41.521
FEDQEGLPPIMTSLEVQDHPTR	Unmodified	AT5G08690.1	AT5G08690.1 | Symbols: | ATP synthase alpha/beta family protein | chr5:2825739-2828352 FORWARD LENGTH=556;AT5G08670.1 | Symbols: | ATP synthase alpha/beta family protein | chr5:2818395-2821149 REVERSE LENGTH=556;AT5G08680.1 | Symbols: | ATP synthase alp	NA	NA	FALSE	0	1	NA	5.76019e-05	NA	NA	NA	NA	NA	NA	NA		NA	NA	NA	45.413
FEEIGLER	Unmodified	AT5G20830.2	AT5G20830.2 | Symbols: SUS1, ASUS1, atsus1 | sucrose synthase 1 | chr5:7050599-7054032 REVERSE LENGTH=808;AT5G20830.1 | Symbols: SUS1, ASUS1, atsus1 | sucrose synthase 1 | chr5:7050599-7054032 REVERSE LENGTH=808	NA	NA	APP	0	2	NA	5.76355e-05	NA	6.70432e-06	NA	11.6323	NA	NA			NA	NA	94.114	73.26
FEELNIDLFR	Unmodified	AT3G09440.2	AT3G09440.2 | Symbols: | Heat shock protein 70 (Hsp 70) family protein | chr3:2903434-2905632 REVERSE LENGTH=649;AT3G09440.1 | Symbols: | Heat shock protein 70 (Hsp 70) family protein | chr3:2903434-2905632 REVERSE LENGTH=649	NA	NA	FALSE	0	1	NA	9.05151e-06	NA	NA	NA	NA	NA	NA	NA		NA	NA	NA	80.239
FEELNMDLFR	Oxidation (M)	AT3G12580.1;AT5G02500.1	AT3G12580.1 | Symbols: HSP70, ATHSP70 | heat shock protein 70 | chr3:3991487-3993689 REVERSE LENGTH=650<DESCRIPT>AT5G02500.1 | Symbols: HSC70-1, HSP70-1, AT-HSC70-1, HSC70 | heat shock cognate protein 70-1 | chr5:554055-556334 REVERSE LENGTH=651;AT5G02500.2 | Symbols: HSC70-1, HSP70-1, AT-HSC70-1, HSC70 | heat shock cognate protein 70-1 | chr5:554055-556334 REVERSE L	NA	NA	FALSE	0	1	NA	8.01585e-06	NA	NA	NA	NA	NA	NA	NA		NA	NA	NA	81.594
FEELNNDLFR	Unmodified	AT5G28540.1;AT5G42020.1	AT5G28540.1 | Symbols: BIP1 | heat shock protein 70 (Hsp 70) family protein | chr5:10540665-10543274 REVERSE LENGTH=669<DESCRIPT>AT5G42020.1 | Symbols: BIP, BIP2 | Heat shock protein 70 (Hsp 70) family protein | chr5:16807697-16810480 REVERSE LENGTH=668;AT5G42020.2 | Symbols: BIP | Heat shock protein 70 (Hsp 70) family protein | chr5:16807697-16810480 REVERSE LENGTH=613	NA	NA	FALSE	0	1	NA	3.56921e-05	NA	NA	NA	NA	NA	NA	NA		NA	NA	NA	75.378
FEEWQNSGK	Unmodified	AT5G44020.1	AT5G44020.1 | Symbols: | HAD superfamily, subfamily IIIB acid phosphatase | chr5:17712433-17714046 FORWARD LENGTH=272	NA	NA	FALSE	0	1	NA	1.06368e-05	NA	NA	NA	NA	NA	NA		NA	NA	NA	64.711	NA
FEIVQPEEAKR	GlyGly (K)	AT3G51460.1	AT3G51460.1 | Symbols: RHD4 | Phosphoinositide phosphatase family protein | chr3:19093007-19097142 FORWARD LENGTH=597;AT5G66020.1 | Symbols: IBS2, ATSAC1B, ATSAC6, SACIB | Phosphoinositide phosphatase family protein | chr5:26401193-26404691 REVERSE LENGTH=	NA	NA	FALSE	0	1	NA	3.61325e-05	NA	NA	NA	NA	NA	NA	NA	FEIVQPEEAK(1)R	NA	NA	NA	43.604
FELVDQLTHLTK	Unmodified	AT3G56150.2	AT3G56150.2 | Symbols: EIF3C | eukaryotic translation initiation factor 3C | chr3:20833790-20836820 REVERSE LENGTH=900;AT3G56150.1 | Symbols: EIF3C, ATEIF3C-1, EIF3C-1, ATTIF3C1, TIF3C1 | eukaryotic translation initiation factor 3C | chr3:20833790-20836820	0.98749	NA	FALSE	1	1	2.82917e-05	2.79378e-05	NA	NA	NA	NA		NA		NA	45.257	NA	66.393	NA
FESEDDPLFLR	Unmodified	AT2G30490.1	AT2G30490.1 | Symbols: ATC4H, C4H, CYP73A5, REF3 | cinnamate-4-hydroxylase | chr2:12993861-12995683 REVERSE LENGTH=505	NA	NA	APP	0	2	NA	7.19454e-05	NA	1.41599e-05	NA	19.6815	NA	NA			NA	NA	148.52	111.46
FESLDQESLAR	Unmodified	AT1G09330.1	AT1G09330.1 | Symbols: | unknown protein; FUNCTIONS IN: molecular_function unknown; INVOLVED IN: biological_process unknown; LOCATED IN: integral to membrane; EXPRESSED IN: 24 plant structures; EXPRESSED DURING: 15 growth stages; CONTAINS InterPro DOMAIN/	NA	NA	APP	0	2	NA	7.16867e-05	NA	2.58634e-05	NA	36.0783	NA	NA			NA	NA	123.88	103.7
FESLTDKSK	GlyGly (K)	AT5G52640.1;AT5G56010.1;AT5G56030.1	AT5G52640.1 | Symbols: HSP81-1, ATHS83, HSP81.1, HSP83, ATHSP90.1, AtHsp90-1, HSP90.1 | heat shock protein 90.1 | chr5:21352542-21355147 FORWARD LENGTH=705<DESCRIPT>AT5G56010.1 | Symbols: HSP81-3, Hsp81.3, AtHsp90-3, AtHsp90.3 | heat shock protein 81-3 | chr5:22681410-22683911 FORWARD LENGTH=699;AT5G56000.1 | Symbols: Hsp81.4, AtHsp90.4 | HEAT SHOCK PROTEIN 81.4 | chr5:22677602-22680067 REVERSE L…	1.95041	0.226535057920914	FALSE	2	2	5.22616e-05	0.000101931	2.61468e-05	4.77744e-05	50.0307	46.8692	FESLTDK(0.283)SK(0.717)FESLTDK(0.8)SK(0.2)	FESLTDK(0.5)SK(0.5)FESLTDK(0.766)SK(0.234)	FESLTDK(0.57)SK(0.43)	FESLTDK(0.271)SK(0.729)	61.999|44.318	61.999|37.556	37.556	70.919
FETLSYLPDLSDVELAKEVDYLLR	Unmodified	AT5G38410.2	AT5G38410.2 | Symbols: | Ribulose bisphosphate carboxylase (small chain) family protein | chr5:15377501-15378306 REVERSE LENGTH=174;AT5G38420.1 | Symbols: | Ribulose bisphosphate carboxylase (small chain) family protein | chr5:15381203-15381978 REVERSE L	NA	NA	FALSE	1	0	0.000249634	NA	NA	NA	NA	NA		NA	NA	NA	130.65	NA	NA	NA
FFDPLGLAADPEKTAQLQLAEIK	Unmodified	AT5G01530.1	AT5G01530.1 | Symbols: LHCB4.1 | light harvesting complex photosystem II | chr5:209084-210243 FORWARD LENGTH=290	NA	NA	FALSE	1	0	2.60152e-05	NA	NA	NA	NA	NA		NA	NA	NA	47.808	NA	NA	NA
FFDPLGLAGK	Unmodified	AT1G15820.1	AT1G15820.1 | Symbols: LHCB6, CP24 | light harvesting complex photosystem II subunit 6 | chr1:5446685-5447676 REVERSE LENGTH=258	NA	NA	FALSE	1	0	1.68629e-05	NA	NA	NA	NA	NA		NA	NA	NA	53.166	NA	NA	NA
FFDSLKAEEALR	GlyGly (K)	AT5G45480.1	AT5G45480.1 | Symbols: | Protein of unknown function (DUF594) | chr5:18426296-18428929 REVERSE LENGTH=877	0.781777	NA	FALSE	2	1	1.54789e-05	1.21011e-05	2.82373e-07	NA	1.82424	NA	FFDSLK(1)AEEALR	FFDSLK(1)AEEALR	NA	FFDSLK(1)AEEALR	36.284	35.737	NA	35.006
FFEEESHVEANGNDFR	Unmodified	AT2G30490.1	AT2G30490.1 | Symbols: ATC4H, C4H, CYP73A5, REF3 | cinnamate-4-hydroxylase | chr2:12993861-12995683 REVERSE LENGTH=505	3.27096	NA	FALSE	1	2	1.31032e-05	4.286e-05	NA	2.24116e-05	NA	52.2902	NA				NA	43.791	68.972	42.568
FFESFPELR	Unmodified	AT5G45510.2	AT5G45510.2 | Symbols: | Leucine-rich repeat (LRR) family protein | chr5:18444798-18448952 FORWARD LENGTH=1210;AT5G45510.1 | Symbols: | Leucine-rich repeat (LRR) family protein | chr5:18444798-18449071 FORWARD LENGTH=1222	NA	NA	FALSE	0	1	NA	2.18545e-05	NA	NA	NA	NA	NA	NA	NA		NA	NA	NA	94.302
FFLGVGIPGDAK	Unmodified	AT4G21150.2	AT4G21150.2 | Symbols: HAP6 | ribophorin II (RPN2) family protein | chr4:11278649-11283599 FORWARD LENGTH=678;AT4G21150.3 | Symbols: HAP6 | ribophorin II (RPN2) family protein | chr4:11278646-11283599 FORWARD LENGTH=691;AT4G21150.1 | Symbols: HAP6 | riboph	1.18845	NA	FALSE	1	2	1.0638e-05	1.26428e-05	NA	1.88869e-06	NA	14.9388		NA			52.278	NA	61.353	67.563
FFNAFVEAMNR	Oxidation (M)	AT3G32980.1	AT3G32980.1 | Symbols: | Peroxidase superfamily protein | chr3:13526404-13529949 REVERSE LENGTH=352	NA	NA	FALSE	1	0	1.33808e-05	NA	NA	NA	NA	NA		NA	NA	NA	73.985	NA	NA	NA
FFQFYGDGVR	Unmodified	AT4G38540.1	AT4G38540.1 | Symbols: | FAD/NAD(P)-binding oxidoreductase family protein | chr4:18023187-18024827 FORWARD LENGTH=407	1.38245	NA	FALSE	1	2	7.42608e-06	1.02662e-05	NA	1.53401e-06	NA	14.9423		NA			71.223	NA	90.657	72.547
FGDLFLLR	Unmodified	AT2G30490.1	AT2G30490.1 | Symbols: ATC4H, C4H, CYP73A5, REF3 | cinnamate-4-hydroxylase | chr2:12993861-12995683 REVERSE LENGTH=505	1.10312	0.735112401891904	FALSE	2	2	0.000102835	0.000113439	8.49681e-05	2.349e-05	82.6257	20.7072					88.942	102.72	117.93	105.12
FGDRDGYR	Unmodified	AT4G25740.1;AT5G52650.1;AT5G41520.2	AT4G25740.1 | Symbols: | RNA binding Plectin/S10 domain-containing protein | chr4:13107488-13108751 REVERSE LENGTH=177;AT4G25740.2 | Symbols: | RNA binding Plectin/S10 domain-containing protein | chr4:13107488-13108751 REVERSE LENGTH=149<DESCRIPT>AT5G41520.2 | Symbols: | RNA binding Plectin/S10 domain-containing protein | chr5:16609377-16610203 REVERSE LENGTH=134;AT5G41520.1 | Symbols: | RNA bind…	NA	NA	FALSE	1	0	4.30942e-05	NA	NA	NA	NA	NA		NA	NA	NA	77.674	NA	NA	NA
FGDWDENNPSSADGYTHIFNKVR	GlyGly (K)	AT3G25070.1	AT3G25070.1 | Symbols: RIN4 | RPM1 interacting protein 4 | chr3:9132458-9133747 FORWARD LENGTH=211	1.43284	NA	FALSE	1	2	1.15045e-05	1.6484e-05	NA	2.71737e-07	NA	1.64849	NA	FGDWDENNPSSADGYTHIFNK(1)VR	FGDWDENNPSSADGYTHIFNK(1)VR	FGDWDENNPSSADGYTHIFNK(1)VR	NA	44.729	72.086	52.853
FGELTTEYGKPPGYDR	Unmodified	AT1G34130.1	AT1G34130.1 | Symbols: STT3B | staurosporin and temperature sensitive 3-like b | chr1:12430000-12432985 FORWARD LENGTH=735	0.798062	NA	FALSE	1	1	2.84586e-05	2.27117e-05	NA	NA	NA	NA		NA		NA	49.188	NA	50.04	NA
FGFYEYFK	Unmodified	AT5G14040.1	AT5G14040.1 | Symbols: PHT3;1 | phosphate transporter 3;1 | chr5:4531059-4532965 REVERSE LENGTH=375	2.09759	NA	FALSE	1	1	0.000104191	0.00021855	NA	NA	NA	NA		NA		NA	75.854	NA	80.229	NA
FGFYEYFKK	Unmodified	AT5G14040.1	AT5G14040.1 | Symbols: PHT3;1 | phosphate transporter 3;1 | chr5:4531059-4532965 REVERSE LENGTH=375	1.0202	0.796014670229821	FALSE	2	2	0.000123171	0.000125659	0.00011567	0.000102591	93.9105	81.6422					86.011|79.906	57.59|62.546	76.827|78.77	49.715
FGGAIDDAAR	Unmodified	AT5G49460.1	AT5G49460.1 | Symbols: ACLB-2 | ATP citrate lyase subunit B 2 | chr5:20055048-20058195 FORWARD LENGTH=608;AT3G06650.1 | Symbols: ACLB-1 | ATP-citrate lyase B-1 | chr3:2079247-2082633 REVERSE LENGTH=608	0.933171	NA	FALSE	1	2	2.45322e-05	2.28927e-05	NA	3.19757e-06	NA	13.9676		NA			88.948	NA	87.308	88.948
FGIIFRPSPR	Unmodified	AT5G11770.1	AT5G11770.1 | Symbols: | NADH-ubiquinone oxidoreductase 20 kDa subunit, mitochondrial | chr5:3791148-3792929 REVERSE LENGTH=218	1.8253	0.160084119945475	FALSE	2	2	0.0001972	0.000359949	5.34893e-05	9.78137e-05	27.1244	27.1743					41.54	67.334	58.37	68.893
FGLYYVDFK	Unmodified	AT1G66270.2;AT1G66280.1;AT3G09260.1	AT1G66270.2 | Symbols: BGLU21 | Glycosyl hydrolase superfamily protein | chr1:24700110-24702995 REVERSE LENGTH=522;AT1G66270.1 | Symbols: BGLU21 | Glycosyl hydrolase superfamily protein | chr1:24700110-24702995 REVERSE LENGTH=524<DESCRIPT>AT1G66280.1 | Symbols: BGLU22 | Glycosyl hydrolase superfamily protein | chr1:24706759-24709737 REVERSE LENGTH=524<DESCRIPT>AT3G09260.1 | Symbols: PYK10, PSR3.1…	1.87637	0.242609760260832	FALSE	2	2	0.000745222	0.00139832	0.00013195	0.000538524	17.7062	38.5123					68.224	59.245	75.761	77.318
FGPVMLLHFGFVPVVVISSK	Oxidation (M)	AT1G13110.1	AT1G13110.1 | Symbols: CYP71B7 | cytochrome P450, family 71 subfamily B, polypeptide 7 | chr1:4467272-4468857 FORWARD LENGTH=504	5.07865	NA	FALSE	1	1	1.31994e-05	6.70351e-05	NA	NA	NA	NA	NA		NA		NA	39.385	NA	89.846
FGPYIFVADQYK	Unmodified	AT5G49770.1	AT5G49770.1 | Symbols: | Leucine-rich repeat protein kinase family protein | chr5:20222860-20227267 FORWARD LENGTH=946	1.84638	0.251902238242892	FALSE	2	2	3.31582e-05	6.12226e-05	1.08805e-05	2.41608e-05	32.8139	39.4638					88.496	85.355	68.893	79.148
FHINIVVIGHVDSGK	Unmodified	AT1G07930.2	AT1G07930.2 | Symbols: | GTP binding Elongation factor Tu family protein | chr1:2459014-2460458 FORWARD LENGTH=372;AT5G60390.3 | Symbols: | GTP binding Elongation factor Tu family protein | chr5:24289226-24290675 FORWARD LENGTH=449;AT5G60390.1 | Symbols:	2.73958	0.137555280943975	FALSE	2	2	5.99287e-05	0.00016418	2.59492e-05	4.75053e-05	43.3001	28.935					63.037	47.037	52.823|119.31	52.823
FHLEDSDMKLPADETDSEMGAR	2 Oxidation (M),GlyGly (K)	AT5G01820.1	AT5G01820.1 | Symbols: ATSR1, SnRK3.15, CIPK14, ATCIPK14, SR1 | serine/threonine protein kinase 1 | chr5:313423-314751 REVERSE LENGTH=442	2.16924	NA	FALSE	1	1	1.51405e-05	3.28433e-05	NA	NA	NA	NA	NA	FHLEDSDMK(1)LPADETDSEMGAR	NA	FHLEDSDMK(1)LPADETDSEMGAR	NA	21.865	NA	47.814
FHQYQVVGR	Unmodified	AT2G34480.1	AT2G34480.1 | Symbols: | Ribosomal protein L18ae/LX family protein | chr2:14532916-14534161 REVERSE LENGTH=178	NA	NA	FALSE	1	0	3.59268e-05	NA	2.76492e-05	NA	76.9599	NA		NA	NA	NA	32.999|64.757	NA	NA	NA
FHTMNNDEKQSDGGGK	GlyGly (K)	AT1G68070.1	AT1G68070.1 | Symbols: | Zinc finger, C3HC4 type (RING finger) family protein | chr1:25515412-25516767 REVERSE LENGTH=343	NA	NA	FALSE	0	1	NA	7.79204e-06	NA	NA	NA	NA	NA	NA	FHTMNNDEK(0.972)QSDGGGK(0.028)	NA	NA	NA	25.866	NA
FIAKNDAVGR	GlyGly (K)	AT1G09090.1	AT1G09090.1 | Symbols: ATRBOHB, ATRBOHB-BETA, RBOHB | respiratory burst oxidase homolog B | chr1:2932743-2935590 FORWARD LENGTH=622;AT1G09090.2 | Symbols: ATRBOHB, RBOHB | respiratory burst oxidase homolog B | chr1:2932743-2936495 FORWARD LENGTH=843	NA	NA	FALSE	1	0	2.25482e-05	NA	NA	NA	NA	NA	NA	FIAK(1)NDAVGR	NA	NA	NA	62.463	NA	NA
FIDKLPQGLDTMVGEHGTQLSGGQK	Oxidation (M),GlyGly (K)	AT1G02520.1	AT1G02520.1 | Symbols: PGP11 | P-glycoprotein 11 | chr1:524134-528745 FORWARD LENGTH=1278	1.74788	NA	FALSE	2	1	0.000109555	0.00019149	1.62399e-05	NA	14.8235	NA	FIDK(1)LPQGLDTMVGEHGTQLSGGQK	FIDK(1)LPQGLDTMVGEHGTQLSGGQK	NA	FIDK(1)LPQGLDTMVGEHGTQLSGGQK	65.901	56.72	NA	67.413
FIDKLPQGLDTMVGEHGTQLSGGQK	GlyGly (K)	AT1G02520.1	AT1G02520.1 | Symbols: PGP11 | P-glycoprotein 11 | chr1:524134-528745 FORWARD LENGTH=1278	2.45295	NA	FALSE	1	1	2.72528e-05	6.68499e-05	NA	NA	NA	NA	NA	FIDK(1)LPQGLDTMVGEHGTQLSGGQK	NA	FIDK(1)LPQGLDTMVGEHGTQLSGGQK	NA	48.867	NA	83.245
FIDMVFKVAEQDNER	Oxidation (M),GlyGly (K)	AT1G15210.1;AT1G59870.1	AT1G15210.1 | Symbols: PDR7, ATPDR7 | pleiotropic drug resistance 7 | chr1:5231552-5236573 REVERSE LENGTH=1442<DESCRIPT>AT1G59870.1 | Symbols: PEN3, PDR8, ATPDR8, ABCG36, ATABCG36 | ABC-2 and Plant PDR ABC-type transporter family protein | chr1:22034661-22039844 FORWARD LENGTH=1469	1.16011	0.849397448800366	FALSE	2	2	4.778e-05	5.543e-05	6.56361e-08	2.68579e-05	0.137371	48.4536	FIDMVFK(1)VAEQDNER	FIDMVFK(1)VAEQDNER	FIDMVFK(1)VAEQDNER	FIDMVFK(1)VAEQDNER	88.706	98.676	91.076	105.46
FIDPKFSELQGHLIK	GlyGly (K)	AT4G35790.1	AT4G35790.1 | Symbols: ATPLDDELTA, PLDDELTA | phospholipase D delta | chr4:16955774-16959875 REVERSE LENGTH=868;AT4G35790.2 | Symbols: ATPLDDELTA, PLDDELTA | phospholipase D delta | chr4:16955774-16959875 REVERSE LENGTH=857;AT4G35790.3 | Symbols: ATPLDDELT	0.854404	0.715789020356271	FALSE	2	2	5.04765e-05	4.31273e-05	1.80115e-05	3.62289e-05	35.683	84.0045	FIDPK(1)FSELQGHLIK	FIDPK(1)FSELQGHLIKFIDPK(1)FSELQGHLIK	FIDPK(1)FSELQGHLIK	FIDPK(1)FSELQGHLIK	76.262	73.887|86.467	49.298	64.104
FIDQLNEIAR	Unmodified	AT3G23190.1	AT3G23190.1 | Symbols: | HR-like lesion-inducing protein-related | chr3:8279445-8280663 FORWARD LENGTH=216	1.08607	NA	FALSE	1	1	6.65575e-05	7.22863e-05	NA	NA	NA	NA		NA	NA		113.66	NA	NA	82.749
FIDTASIFGHGR	Unmodified	AT1G43170.9	AT1G43170.9 | Symbols: RP1 | ribosomal protein 1 | chr1:16266992-16268631 FORWARD LENGTH=389;AT1G43170.8 | Symbols: RP1 | ribosomal protein 1 | chr1:16266992-16268631 FORWARD LENGTH=389;AT1G43170.7 | Symbols: RP1 | ribosomal protein 1 | chr1:16266992-16268	1.4327	0.248077969232033	FALSE	2	2	0.000101846	0.000145915	0.000120417	2.63034e-05	118.235	18.0265					41.242|116.3	44.612|71.349	63.727	48.948
FIFDSAFSYK	Unmodified	AT4G23850.1	AT4G23850.1 | Symbols: LACS4 | AMP-dependent synthetase and ligase family protein | chr4:12403720-12408263 REVERSE LENGTH=666	NA	NA	FALSE	0	1	NA	2.66258e-05	NA	NA	NA	NA	NA	NA	NA		NA	NA	NA	56.432
FIIENGGIDTEEDYPYIATDVNVCNSDKK	Unmodified	AT3G19390.1	AT3G19390.1 | Symbols: | Granulin repeat cysteine protease family protein | chr3:6723024-6724768 FORWARD LENGTH=452	NA	NA	FALSE	0	1	NA	1.70038e-05	NA	NA	NA	NA	NA	NA		NA	NA	NA	90.633	NA
FIKSEGYGGLYK	GlyGly (K)	AT5G14040.1	AT5G14040.1 | Symbols: PHT3;1 | phosphate transporter 3;1 | chr5:4531059-4532965 REVERSE LENGTH=375	NA	NA	DISP	2	0	3.09587e-05	NA	9.76141e-07	NA	3.15304	NA	FIK(0.999)SEGYGGLYK(0.001)	FIK(1)SEGYGGLYK	NA	NA	43.544	65.395	NA	NA
FIKSKLRKEPDEVVIFR	2 GlyGly (K)	AT2G38280.2	AT2G38280.2 | Symbols: FAC1, ATAMPD | AMP deaminase, putative / myoadenylate deaminase, putative | chr2:16033767-16038793 REVERSE LENGTH=839;AT2G38280.1 | Symbols: FAC1, ATAMPD | AMP deaminase, putative / myoadenylate deaminase, putative | chr2:16033767-16	NA	NA	FALSE	1	0	1.51949e-05	NA	NA	NA	NA	NA	NA	FIK(0.667)SK(0.667)LRK(0.667)EPDEVVIFR	NA	NA	NA	17.078	NA	NA
FILDGELTVNNIK	Unmodified	AT3G54960.1	AT3G54960.1 | Symbols: ATPDIL1-3, PDI1, ATPDI1, PDIL1-3 | PDI-like 1-3 | chr3:20363514-20366822 REVERSE LENGTH=579;AT3G54960.2 | Symbols: ATPDIL1-3, PDIL1-3 | PDI-like 1-3 | chr3:20363895-20366822 REVERSE LENGTH=518	NA	NA	FALSE	0	1	NA	3.4626e-05	NA	NA	NA	NA	NA	NA		NA	NA	NA	83.397	NA
FILDGEMPSYLQAK	Oxidation (M)	AT4G13430.1	AT4G13430.1 | Symbols: IIL1, ATLEUC1 | isopropyl malate isomerase large subunit 1 | chr4:7804194-7807789 REVERSE LENGTH=509	NA	NA	FALSE	0	1	NA	5.68669e-06	NA	NA	NA	NA	NA	NA	NA		NA	NA	NA	58.223
FIPEAIGR	Unmodified	AT3G04840.1;AT4G34670.1	AT3G04840.1 | Symbols: | Ribosomal protein S3Ae | chr3:1329751-1331418 FORWARD LENGTH=262<DESCRIPT>AT4G34670.1 | Symbols: | Ribosomal protein S3Ae | chr4:16548724-16550222 FORWARD LENGTH=262	NA	NA	FALSE	0	1	NA	0.000397699	NA	NA	NA	NA	NA	NA		NA	NA	NA	90.986	NA
FISDNLKR	GlyGly (K)	AT1G20500.1	AT1G20500.1 | Symbols: | AMP-dependent synthetase and ligase family protein | chr1:7100502-7102847 REVERSE LENGTH=550	NA	NA	FALSE	0	1	NA	0.000111103	NA	NA	NA	NA	NA	NA	FISDNLK(1)R	NA	NA	NA	94.407	NA
FISKTDGGAGWSAVEK	GlyGly (K)	AT5G51060.1	AT5G51060.1 | Symbols: RHD2, ATRBOHC, RBOHC | NADPH/respiratory burst oxidase protein D | chr5:20757484-20762175 REVERSE LENGTH=905	NA	NA	FALSE	0	1	NA	3.52929e-05	NA	NA	NA	NA	NA	NA	FISK(0.995)TDGGAGWSAVEK(0.005)	NA	NA	NA	28.58	NA
FITGEAKEFDVR	GlyGly (K)	AT4G31970.1	AT4G31970.1 | Symbols: CYP82C2 | cytochrome P450, family 82, subfamily C, polypeptide 2 | chr4:15462408-15464358 FORWARD LENGTH=523;AT4G31950.1 | Symbols: CYP82C3 | cytochrome P450, family 82, subfamily C, polypeptide 3 | chr4:15455163-15457090 FORWARD LEN	1.31203	0.375091892267929	FALSE	2	2	4.47545e-05	5.87192e-05	2.86907e-06	1.46167e-05	6.41067	24.8926	FITGEAK(1)EFDVR	FITGEAK(1)EFDVR	FITGEAK(1)EFDVR	FITGEAK(1)EFDVR	42.475	40.725	76.165	85.522
FITHTVPFSEINK	Unmodified	AT1G77120.1	AT1G77120.1 | Symbols: ADH1, ADH, ATADH, ATADH1 | alcohol dehydrogenase 1 | chr1:28975509-28977216 FORWARD LENGTH=379	1.02325	NA	FALSE	1	1	6.64231e-05	6.79675e-05	NA	NA	NA	NA		NA	NA		33.685	NA	NA	30.059
FIVDNKAGHQENTSEAR	GlyGly (K)	AT3G60600.1	AT3G60600.1 | Symbols: VAP27-1, VAP, (AT)VAP, VAP27 | vesicle associated protein | chr3:22400537-22402408 FORWARD LENGTH=256	0.954445	0.791466275420232	FALSE	2	2	2.52082e-05	2.40598e-05	1.92647e-06	1.66396e-05	7.64223	69.1592	FIVDNK(1)AGHQENTSEAR	FIVDNK(1)AGHQENTSEAR	FIVDNK(1)AGHQENTSEAR	FIVDNK(1)AGHQENTSEAR	70.281	44.196	58.671	28.212
FIYDEEKALEK	Unmodified	AT1G42960.1	AT1G42960.1 | Symbols: | expressed protein localized to the inner membrane of the chloroplast. | chr1:16125863-16127080 FORWARD LENGTH=168	NA	NA	FALSE	1	0	0.000119778	NA	NA	NA	NA	NA		NA	NA	NA	93.345	NA	NA	NA
FKAEYPVFQK	Unmodified	AT3G63080.1	AT3G63080.1 | Symbols: ATGPX5, MEE42, GPX5 | glutathione peroxidase 5 | chr3:23310161-23311200 FORWARD LENGTH=173	NA	NA	FALSE	0	1	NA	2.69213e-05	NA	NA	NA	NA	NA	NA	NA		NA	NA	NA	35.652
FKAYFSLQK	GlyGly (K)	AT4G39840.1	AT4G39840.1 | Symbols: | unknown protein; FUNCTIONS IN: molecular_function unknown; INVOLVED IN: biological_process unknown; LOCATED IN: endomembrane system; EXPRESSED IN: 23 plant structures; EXPRESSED DURING: 13 growth stages; Has 20719 Blast hits to 60	0.938348	NA	FALSE	1	1	4.37097e-05	4.10149e-05	NA	NA	NA	NA	NA	FK(1)AYFSLQK	FK(1)AYFSLQK	NA	NA	57.55	43.492	NA
FKDEGKPLSSEYGYGR	GlyGly (K)	AT1G01340.1	AT1G01340.1 | Symbols: ATCNGC10, CNGC10, ACBK1 | cyclic nucleotide gated channel 10 | chr1:132414-135118 REVERSE LENGTH=706;AT1G01340.2 | Symbols: CNGC10 | cyclic nucleotide gated channel 10 | chr1:132414-135216 REVERSE LENGTH=711	1.45024	NA	FALSE	2	1	2.22468e-05	3.22632e-05	4.8374e-06	NA	21.7442	NA	FK(0.219)DEGK(0.781)PLSSEYGYGR	FK(0.095)DEGK(0.905)PLSSEYGYGR	NA	FK(0.524)DEGK(0.476)PLSSEYGYGR	31.876	43.408	NA	34.909
FKDGYMVSSGQPTK	Oxidation (M),GlyGly (K)	AT2G31610.1;AT3G53870.1;AT5G35530.1	AT2G31610.1 | Symbols: | Ribosomal protein S3 family protein | chr2:13450384-13451669 FORWARD LENGTH=250<DESCRIPT>AT3G53870.1 | Symbols: | Ribosomal protein S3 family protein | chr3:19951547-19952782 FORWARD LENGTH=249<DESCRIPT>AT5G35530.1 | Symbols: | Ribosomal protein S3 family protein | chr5:13710355-13712192 REVERSE LENGTH=248	NA	NA	FALSE	0	1	NA	1.39528e-05	NA	NA	NA	NA	NA	NA	NA	FK(0.998)DGYMVSSGQPTK(0.002)	NA	NA	NA	28.089
FKDTWTGFSWK	GlyGly (K)	AT4G21903.1	AT4G21903.1 | Symbols: | MATE efflux family protein | chr4:11621169-11623738 REVERSE LENGTH=504;AT4G21903.2 | Symbols: | MATE efflux family protein | chr4:11621150-11623738 REVERSE LENGTH=517	NA	NA	FALSE	0	1	NA	2.20311e-05	NA	NA	NA	NA	NA	NA	FK(1)DTWTGFSWK	NA	NA	NA	33.195	NA
FKFPQDSVELYAEK	Unmodified	AT5G35530.1	AT5G35530.1 | Symbols: | Ribosomal protein S3 family protein | chr5:13710355-13712192 REVERSE LENGTH=248	1.0191	NA	FALSE	1	1	0.00022261	0.000226861	NA	NA	NA	NA		NA		NA	81.448	NA	42.314	NA
FKFPQDSVELYAEK	GlyGly (K)	AT5G35530.1	AT5G35530.1 | Symbols: | Ribosomal protein S3 family protein | chr5:13710355-13712192 REVERSE LENGTH=248	NA	NA	FALSE	0	1	NA	2.38416e-05	NA	NA	NA	NA	NA	NA	NA	FK(1)FPQDSVELYAEK	NA	NA	NA	47.532
FKFPVDSVELYAEK	Unmodified	AT2G31610.1;AT3G53870.1	AT2G31610.1 | Symbols: | Ribosomal protein S3 family protein | chr2:13450384-13451669 FORWARD LENGTH=250<DESCRIPT>AT3G53870.1 | Symbols: | Ribosomal protein S3 family protein | chr3:19951547-19952782 FORWARD LENGTH=249	1.6988	0.285822836702168	FALSE	2	2	0.000198121	0.000336567	0.000224019	0.000107808	113.072	32.0318					52.527|85.288	88.561	30.133	49.216
FKGDGYSHCEPSGPGR	Unmodified	AT2G14720.2	AT2G14720.2 | Symbols: VSR4, VSR2;1, BP80-2;1, MTV4 | vacuolar sorting receptor 4 | chr2:6300878-6304156 REVERSE LENGTH=628;AT2G14720.1 | Symbols: VSR4, VSR2;1, BP80-2;1, MTV4 | vacuolar sorting receptor 4 | chr2:6300878-6304156 REVERSE LENGTH=628;AT2G1474	NA	NA	FALSE	0	1	NA	2.14976e-05	NA	NA	NA	NA	NA	NA		NA	NA	NA	44.196	NA
FKIVFWKTKWYR	Phospho (STY),2 GlyGly (K)	AT3G20590.1	AT3G20590.1 | Symbols: | Late embryogenesis abundant (LEA) hydroxyproline-rich glycoprotein family | chr3:7191686-7192453 FORWARD LENGTH=255	NA	NA	FALSE	0	1	NA	0.000410234	NA	NA	NA	NA	NA	NA	FK(0.994)IVFWK(0.127)TK(0.879)WYR	NA	NA	NA	27.335	NA
FKPVDDHDRIEGR	GlyGly (K)	AT1G31930.3	AT1G31930.3 | Symbols: XLG3 | extra-large GTP-binding protein 3 | chr1:11465832-11468961 FORWARD LENGTH=848;AT1G31930.2 | Symbols: XLG3 | extra-large GTP-binding protein 3 | chr1:11465832-11468961 FORWARD LENGTH=848;AT1G31930.1 | Symbols: XLG3 | extra-larg	NA	NA	FALSE	0	1	NA	1.52317e-05	NA	NA	NA	NA	NA	NA	NA	FK(1)PVDDHDRIEGR	NA	NA	NA	30.484
FKTVEEGIK	GlyGly (K)	AT3G24503.1	AT3G24503.1 | Symbols: ALDH2C4, ALDH1A, REF1 | aldehyde dehydrogenase 2C4 | chr3:8919732-8923029 REVERSE LENGTH=501	2.31455	0.142948894897314	FALSE	2	2	8.19973e-05	0.000189787	4.74477e-05	2.90808e-05	57.8649	15.3229	FK(1)TVEEGIK	FK(1)TVEEGIKFK(1)TVEEGIK	FK(1)TVEEGIK	FK(1)TVEEGIK	79.489	51.276|57.96	65.627	44.425
FLAIDAVEK	Unmodified	AT3G60750.2	AT3G60750.2 | Symbols: | Transketolase | chr3:22454004-22456824 FORWARD LENGTH=740;AT3G60750.1 | Symbols: | Transketolase | chr3:22454004-22456824 FORWARD LENGTH=741;AT2G45290.1 | Symbols: | Transketolase | chr2:18672737-18675589 FORWARD LENGTH=741	0.920823	NA	FALSE	1	1	6.23069e-05	5.73736e-05	NA	NA	NA	NA		NA		NA	66.692	NA	56.258	NA
FLALTDKDVLGEGDTAK	Unmodified	AT4G24190.2	AT4G24190.2 | Symbols: SHD, AtHsp90.7, AtHsp90-7 | Chaperone protein htpG family protein | chr4:12551902-12555851 REVERSE LENGTH=823;AT4G24190.1 | Symbols: SHD, HSP90.7, AtHsp90.7, AtHsp90-7 | Chaperone protein htpG family protein | chr4:12551902-12555851	2.4459	0.317548972444419	FALSE	2	2	1.90864e-05	4.66834e-05	1.39695e-05	1.65366e-06	73.191	3.54228					81.428	51.591	102.58	102.58
FLALTDKDVLGEGDTAKLEIQIK	Unmodified	AT4G24190.2	AT4G24190.2 | Symbols: SHD, AtHsp90.7, AtHsp90-7 | Chaperone protein htpG family protein | chr4:12551902-12555851 REVERSE LENGTH=823;AT4G24190.1 | Symbols: SHD, HSP90.7, AtHsp90.7, AtHsp90-7 | Chaperone protein htpG family protein | chr4:12551902-12555851	NA	NA	FALSE	0	1	NA	1.26083e-05	NA	NA	NA	NA	NA	NA		NA	NA	NA	70.352	NA
FLDAKSIDVR	GlyGly (K)	AT1G61350.1	AT1G61350.1 | Symbols: | ARM repeat superfamily protein | chr1:22634099-22635820 FORWARD LENGTH=573	1.48651	0.0705479857446918	FALSE	2	2	2.80861e-05	4.17502e-05	2.94885e-06	2.25636e-06	10.4993	5.40444	FLDAK(1)SIDVR	FLDAK(1)SIDVR	FLDAK(1)SIDVR	FLDAK(1)SIDVR	51.268	33.229	32.008	50.108
[truncated: 3,511 more rows]
