# Supplementary material for: Root Membrane Ubiquitinome under Short-Term Osmotic Stress
Source: Int J Mol Sci. 2022 Feb 10;23(4):1956. doi: 10.3390/ijms23041956 (PMC8879470; doi:10.3390/ijms23041956)
Supplement: Supplementary file 1 [file ijms-23-01956-s001.zip › supplemental Figures and Tables/Table S7.xlsx]

## Sheet: S7a-Ubiquitinome
Table S7a. Interaction network of ubiquitinated proteins.
Columns 1 and 2 refer to AGI and protein description, respectively.
Column 3 describes the level of interaction. “Seed” refers to ubiquitinated proteins identified in the present work, and “Interactor” refers to reported interactants of these proteins (see text).
AGI	Description	Level of interaction
AT1G01010	ANAC001, NAC001, NAC domain containing protein 1	interactor
AT1G01160	GIF2, GRF1-interacting factor 2	interactor
AT1G01200	ATRAB-A3, ATRABA3, RABA3, RAB GTPase homolog A3	interactor
AT1G01230	ORMDL family protein	interactor
AT1G01340	ACBK1, ATCNGC10, CNGC10, cyclic nucleotide gated channel 10	interactor
AT1G01580	ATFRO2, FRD1, FRO2, ferric reduction oxidase 2	Seed
AT1G01620	PIP1;3, PIP1C, TMP-B, plasma membrane intrinsic protein 1C	Seed
AT1G01800	NAD(P)-binding Rossmann-fold superfamily protein	interactor
AT1G01910	P-loop containing nucleoside triphosphate hydrolases superfamily protein	interactor
AT1G02340	FBI1, HFR1, REP1, RSF1, basic helix-loop-helix (bHLH) DNA-binding superfamily protein	interactor
AT1G02510	ATKCO4, ATTPK4, KCO4, TPK4, Outward rectifying potassium channel protein	interactor
AT1G02690	IMPA-6, importin alpha isoform 6	interactor
AT1G03430	AHP5, histidine-containing phosphotransfer factor 5	interactor
AT1G03630	POR C, PORC, protochlorophyllide oxidoreductase C	interactor
AT1G03950	VPS2.3, vacuolar protein sorting-associated protein 2.3	interactor
AT1G04120	ABCC5, ATABCC5, ATMRP5, MRP5, MRP5, multidrug resistance-associated protein 5	interactor
AT1G04310	ERS2, ethylene response sensor 2	interactor
AT1G04340	HR-like lesion-inducing protein-related	interactor
AT1G04410	Lactate/malate dehydrogenase family protein	interactor
AT1G04760	ATVAMP726, VAMP726, vesicle-associated membrane protein 726	Seed
AT1G04960	Protein of unknown function (DUF1664)	interactor
AT1G05640	Ankyrin repeat family protein	interactor
AT1G05940	CAT9, cationic amino acid transporter 9	interactor
AT1G06400	ARA-2, ARA2, ATRAB11E, ATRABA1A, Ras-related small GTP-binding family protein	Seed
AT1G07000	ATEXO70B2, EXO70B2, exocyst subunit exo70 family protein B2	interactor
AT1G07560	Leucine-rich repeat protein kinase family protein	interactor
AT1G07810	ACA3, ATECA1, ECA1, ER-type Ca2+-ATPase 1	interactor
AT1G07860	BEST Arabidopsis thaliana protein match is: Protein kinase superfamily protein (TAIR:AT1G07870.2); Has 7 Blast hits to 7 proteins in 4 species: Archae - 0; Bacteria - 0; Metazoa - 0; Fungi - 0; Plants - 7; Viruses - 0; Other Eukaryotes - 0 (source: NCBI BLink).	interactor
AT1G07890	APX1, ATAPX01, ATAPX1, CS1, MEE6, ascorbate peroxidase 1	interactor
AT1G08090	ACH1, ATNRT2.1, ATNRT2:1, LIN1, NRT2, NRT2.1, NRT2:1, NRT2;1AT, nitrate transporter 2:1	Seed
AT1G08230	ATGAT1, GAT1, Transmembrane amino acid transporter family protein	interactor
AT1G08430	ALMT1, ATALMT1, aluminum-activated malate transporter 1	interactor
AT1G08590	Leucine-rich receptor-like protein kinase family protein	interactor
AT1G08770	PRA1.E, prenylated RAB acceptor 1.E	interactor
AT1G08920	ESL1, ERD (early response to dehydration) six-like 1	Seed
AT1G08930	ERD6, Major facilitator superfamily protein	Seed
AT1G08960	ATCAX11, CAX11, cation exchanger 11	interactor
AT1G09070	(AT)SRC2, SRC2, soybean gene regulated by cold-2	Seed
AT1G09310	Protein of unknown function, DUF538	interactor
AT1G09960	ATSUC4, ATSUT4, SUC4, SUT4, sucrose transporter 4	interactor
AT1G10130	ATECA3, ECA3, endoplasmic reticulum-type calcium-transporting ATPase 3	Seed
AT1G10470	ARR4, ATRR1, IBC7, MEE7, response regulator 4	interactor
AT1G10960	ATFD1, FD1, ferredoxin 1	interactor
AT1G11000	ATMLO4, MLO4, Seven transmembrane MLO family protein	interactor
AT1G11260	ATSTP1, STP1, sugar transporter 1	Seed
AT1G11450	nodulin MtN21 /EamA-like transporter family protein	interactor
AT1G11670	MATE efflux family protein	Seed
AT1G11680	CYP51, CYP51A2, CYP51G1, EMB1738, CYTOCHROME P450 51G1	Seed
AT1G11940	Core-2/I-branching beta-1,6-N-acetylglucosaminyltransferase family protein	interactor
AT1G12060	ATBAG5, BAG5, BCL-2-associated athanogene 5	interactor
AT1G12110	ATNRT1, B-1, CHL1, CHL1-1, NRT1, NRT1.1, nitrate transporter 1.1	Seed
AT1G12390	Cornichon family protein	interactor
AT1G12670	Encodes a Plant thionin family protein [pseudogene]	interactor
AT1G12940	ATNRT2.5, NRT2.5, nitrate transporter2.5	interactor
AT1G13270	MAP1B, MAP1C, methionine aminopeptidase 1B	interactor
AT1G13520	Protein of unknown function (DUF1262)	interactor
AT1G13560	AAPT1, ATAAPT1, aminoalcoholphosphotransferase 1	interactor
AT1G13770	RUS3, Protein of unknown function, DUF647	interactor
AT1G14020	O-fucosyltransferase family protein	interactor
AT1G14290	SBH2, sphingoid base hydroxylase 2	Seed
AT1G14320	RPL10, RPL10A, SAC52, Ribosomal protein L16p/L10e family protein	Seed
AT1G14340	RNA-binding (RRM/RBD/RNP motifs) family protein	interactor
AT1G14360	ATUTR3, UTR3, UDP-galactose transporter 3	interactor
AT1G14660	ATNHX8, NHX8, NHX8, Na+/H+ exchanger 8	interactor
AT1G14700	ATPAP3, PAP3, purple acid phosphatase 3	interactor
AT1G14870	PCR2, PLANT CADMIUM RESISTANCE 2	Seed
AT1G14990	unknown protein; FUNCTIONS IN: molecular_function unknown; INVOLVED IN: biological_process unknown; LOCATED IN: endomembrane system; EXPRESSED IN: 22 plant structures; EXPRESSED DURING: 13 growth stages; Has 34 Blast hits to 34 proteins in 12 species: Archae - 0; Bacteria - 0; Metazoa - 0; Fungi - 0; Plants - 34; Viruses - 0; Other Eukaryotes - 0 (source: NCBI BLink).	interactor
AT1G15610	unknown protein; BEST Arabidopsis thaliana protein match is: unknown protein (TAIR:AT1G15630.1); Has 129 Blast hits to 129 proteins in 15 species: Archae - 0; Bacteria - 2; Metazoa - 0; Fungi - 0; Plants - 127; Viruses - 0; Other Eukaryotes - 0 (source: NCBI BLink).	interactor
AT1G15670	Galactose oxidase/kelch repeat superfamily protein	interactor
AT1G15690	ATAVP3, AtVHP1;1, AVP-3, AVP1, Inorganic H pyrophosphatase family protein	Seed
AT1G15880	atgos11, GOS11, golgi snare 11	interactor
AT1G15900	unknown protein; Has 19 Blast hits to 19 proteins in 10 species: Archae - 0; Bacteria - 2; Metazoa - 0; Fungi - 0; Plants - 15; Viruses - 0; Other Eukaryotes - 2 (source: NCBI BLink).	interactor
AT1G16000	unknown protein; BEST Arabidopsis thaliana protein match is: unknown protein (TAIR:AT1G80890.1); Has 41 Blast hits to 40 proteins in 10 species: Archae - 0; Bacteria - 0; Metazoa - 0; Fungi - 0; Plants - 41; Viruses - 0; Other Eukaryotes - 0 (source: NCBI BLink).	interactor
AT1G16170	unknown protein; FUNCTIONS IN: molecular_function unknown; INVOLVED IN: biological_process unknown; LOCATED IN: cellular_component unknown; EXPRESSED IN: 24 plant structures; EXPRESSED DURING: 15 growth stages; BEST Arabidopsis thaliana protein match is: unknown protein (TAIR:AT1G79660.1); Has 55 Blast hits to 55 proteins in 13 species: Archae - 0; Bacteria - 0; Metazoa - 0; Fungi - 0; Plants - 5…	interactor
AT1G16240	ATSYP51, SYP51, syntaxin of plants 51	interactor
AT1G16920	ATRABA1B, RAB11, RABA1b, RAB GTPase homolog A1B	interactor
AT1G16960	Ubiquitin domain-containing protein	interactor
AT1G17080	Ribosomal protein L18ae family	interactor
AT1G17200	Uncharacterised protein family (UPF0497)	interactor
AT1G17280	UBC34, ubiquitin-conjugating enzyme 34	interactor
AT1G17290	AlaAT1, alanine aminotransferas	interactor
AT1G17840	ABCG11, ATWBC11, COF1, DSO, WBC11, white-brown complex homolog protein 11	interactor
AT1G18470	Transmembrane Fragile-X-F-associated protein	Seed
AT1G18520	TET11, tetraspanin11	interactor
AT1G18720	Protein of unknown function (DUF962)	interactor
AT1G18730	NDF6, NDH dependent flow 6	interactor
AT1G18880	Major facilitator superfamily protein	Seed
AT1G19450	Major facilitator superfamily protein	Seed
AT1G19670	ATCLH1, ATHCOR1, CLH1, CORI1, chlorophyllase 1	interactor
AT1G19770	ATPUP14, PUP14, purine permease 14	Seed
AT1G19800	TGD1, trigalactosyldiacylglycerol 1	interactor
AT1G20840	TMT1, tonoplast monosaccharide transporter1	interactor
AT1G21240	WAK3, wall associated kinase 3	interactor
AT1G21250	PRO25, WAK1, cell wall-associated kinase	interactor
AT1G21750	ATPDI5, ATPDIL1-1, PDI5, PDIL1-1, PDI-like 1-1	interactor
AT1G21790	TRAM, LAG1 and CLN8 (TLC) lipid-sensing domain containing protein	interactor
AT1G21870	GONST5, golgi nucleotide sugar transporter 5	interactor
AT1G21940	unknown protein; FUNCTIONS IN: molecular_function unknown; INVOLVED IN: biological_process unknown; LOCATED IN: endomembrane system; BEST Arabidopsis thaliana protein match is: unknown protein (TAIR:AT1G21950.1); Has 19 Blast hits to 12 proteins in 2 species: Archae - 0; Bacteria - 0; Metazoa - 0; Fungi - 0; Plants - 19; Viruses - 0; Other Eukaryotes - 0 (source: NCBI BLink).	interactor
AT1G22150	SULTR1;3, sulfate transporter 1;3	interactor
AT1G22550	Major facilitator superfamily protein	interactor
AT1G22570	Major facilitator superfamily protein	interactor
AT1G22750	unknown protein; FUNCTIONS IN: molecular_function unknown; INVOLVED IN: biological_process unknown; LOCATED IN: vacuole; EXPRESSED IN: 23 plant structures; EXPRESSED DURING: 15 growth stages; CONTAINS InterPro DOMAIN/s: Protein of unknown function DUF1475 (InterPro:IPR009943); Has 185 Blast hits to 155 proteins in 21 species: Archae - 0; Bacteria - 8; Metazoa - 3; Fungi - 0; Plants - 64; Viruses …	interactor
AT1G22920	AJH1, CSN5A, JAB1, COP9 signalosome 5A	interactor
AT1G23080	ATPIN7, PIN7, Auxin efflux carrier family protein	interactor
AT1G23260	MMZ1, UEV1A, MMS ZWEI homologue 1	interactor
AT1G23310	AOAT1, GGAT1, GGT1, glutamate:glyoxylate aminotransferase	interactor
AT1G23730	ATBCA3, BCA3, beta carbonic anhydrase 3	interactor
AT1G24400	AATL2, ATLHT2, LHT2, lysine histidine transporter 2	interactor
AT1G25490	ATB BETA BETA, EER1, RCN1, REGA, ARM repeat superfamily protein	interactor
AT1G25510	Eukaryotic aspartyl protease family protein	interactor
AT1G26180	unknown protein; CONTAINS InterPro DOMAIN/s: Protein of unknown function DUF2232, membrane (InterPro:IPR018710); Has 285 Blast hits to 285 proteins in 90 species: Archae - 0; Bacteria - 140; Metazoa - 0; Fungi - 0; Plants - 40; Viruses - 0; Other Eukaryotes - 105 (source: NCBI BLink).	interactor
AT1G26340	ATCB5-A, B5 #6, CB5-A, cytochrome B5 isoform A	Seed
AT1G26440	ATUPS5, UPS5, UPS5, ureide permease 5	Seed
AT1G26480	GF14 IOTA, GRF12, general regulatory factor 12	interactor
AT1G26570	ATUGD1, UGD1, UDP-glucose dehydrogenase 1	interactor
AT1G26670	ATVTI12, VTI12, VTI1B, Vesicle transport v-SNARE family protein	interactor
AT1G26910	RPL10B, Ribosomal protein L16p/L10e family protein	Seed
AT1G27290	unknown protein; Has 44 Blast hits to 44 proteins in 12 species: Archae - 0; Bacteria - 0; Metazoa - 0; Fungi - 0; Plants - 44; Viruses - 0; Other Eukaryotes - 0 (source: NCBI BLink).	interactor
AT1G27300	unknown protein; Has 54 Blast hits to 54 proteins in 19 species: Archae - 0; Bacteria - 0; Metazoa - 11; Fungi - 6; Plants - 34; Viruses - 0; Other Eukaryotes - 3 (source: NCBI BLink).	interactor
AT1G28220	ATPUP3, PUP3, purine permease 3	interactor
AT1G28250	unknown protein; Has 22 Blast hits to 22 proteins in 10 species: Archae - 0; Bacteria - 0; Metazoa - 0; Fungi - 0; Plants - 22; Viruses - 0; Other Eukaryotes - 0 (source: NCBI BLink).	interactor
AT1G28490	ATSYP61, OSM1, SYP61, syntaxin of plants 61	interactor
AT1G29060	Target SNARE coiled-coil domain protein	interactor
AT1G29240	Protein of unknown function (DUF688)	interactor
AT1G30080	Glycosyl hydrolase superfamily protein	interactor
AT1G30270	ATCIPK23, CIPK23, LKS1, SnRK3.23, CBL-interacting protein kinase 23	interactor
AT1G30360	ERD4, Early-responsive to dehydration stress protein (ERD4)	Seed
AT1G30840	ATPUP4, PUP4, purine permease 4	interactor
AT1G31120	KUP10, K+ uptake permease 10	interactor
AT1G31420	FEI1, Leucine-rich repeat protein kinase family protein	interactor
AT1G31812	ACBP, ACBP6, acyl-CoA-binding protein 6	interactor
AT1G31820	Amino acid permease family protein	interactor
AT1G31830	Amino acid permease family protein	interactor
AT1G32060	PRK, phosphoribulokinase	interactor
AT1G32400	TOM2A, tobamovirus multiplication 2A	interactor
AT1G32450	NRT1.5, nitrate transporter 1.5	Seed
AT1G33110	MATE efflux family protein	interactor
AT1G33140	PGY2, Ribosomal protein L6 family	Seed
AT1G34350	unknown protein; Has 192 Blast hits to 192 proteins in 79 species: Archae - 0; Bacteria - 0; Metazoa - 104; Fungi - 0; Plants - 60; Viruses - 0; Other Eukaryotes - 28 (source: NCBI BLink).	interactor
AT1G34580	Major facilitator superfamily protein	interactor
AT1G34640	peptidases	interactor
AT1G34750	Protein phosphatase 2C family protein	Seed
AT1G34780	APRL4, ATAPRL4, APR-like 4	interactor
AT1G35160	14-3-3PHI, GF14 PHI, GRF4, GF14 protein phi chain	interactor
AT1G35620	ATPDI8, ATPDIL5-2, PDI8, PDIL5-2, PDI-like 5-2	interactor
AT1G35670	ATCDPK2, ATCPK11, CDPK2, CPK11, calcium-dependent protein kinase 2	interactor
AT1G35720	ANNAT1, ATOXY5, OXY5, annexin 1	interactor
AT1G37130	ATNR2, B29, CHL3, NIA2, NIA2-1, NR, NR2, nitrate reductase 2	interactor
AT1G43670	Inositol monophosphatase family protein	interactor
AT1G43700	SUE3, VIP1, VIRE2-interacting protein 1	interactor
AT1G43890	ATRAB-C1, ATRAB18, ATRABC1, RAB18, RAB18-1, RABC1, RAB GTPASE HOMOLOG B18	interactor
AT1G44100	AAP5, amino acid permease 5	interactor
AT1G44800	nodulin MtN21 /EamA-like transporter family protein	Seed
AT1G44960	SNARE associated Golgi protein family	interactor
AT1G45145	ATH5, ATTRX5, LIV1, TRX5, thioredoxin H-type 5	interactor
AT1G45170	unknown protein; BEST Arabidopsis thaliana protein match is: unknown protein (TAIR:AT5G42960.1); Has 62 Blast hits to 62 proteins in 18 species: Archae - 0; Bacteria - 0; Metazoa - 0; Fungi - 0; Plants - 62; Viruses - 0; Other Eukaryotes - 0 (source: NCBI BLink).	interactor
AT1G47240	ATNRAMP2, NRAMP2, NRAMP metal ion transporter 2	interactor
AT1G47260	APFI, GAMMA CA2, gamma carbonic anhydrase 2	interactor
AT1G47330	CBS domain-containing protein with a domain of unknown function (DUF21)	interactor
AT1G47530	MATE efflux family protein	interactor
AT1G47640	unknown protein; FUNCTIONS IN: molecular_function unknown; INVOLVED IN: biological_process unknown; LOCATED IN: mitochondrion; EXPRESSED IN: 23 plant structures; EXPRESSED DURING: 13 growth stages; CONTAINS InterPro DOMAIN/s: Protein of unknown function DUF2053, membrane (InterPro:IPR019164); Has 204 Blast hits to 204 proteins in 84 species: Archae - 0; Bacteria - 0; Metazoa - 127; Fungi - 0; Pla…	interactor
AT1G47670	Transmembrane amino acid transporter family protein	interactor
AT1G47730	F-box and associated interaction domains-containing protein	interactor
AT1G48030	mtLPD1, mitochondrial lipoamide dehydrogenase 1	interactor
AT1G48140	dolichol-phosphate mannosyltransferase-related	interactor
AT1G48210	Protein kinase superfamily protein	Seed
AT1G48240	ATNPSN12, NPSN12, novel plant snare 12	interactor
AT1G48270	GCR1, G-protein-coupled receptor 1	interactor
AT1G49200	RING/U-box superfamily protein	interactor
AT1G50420	SCL-3, SCL3, scarecrow-like 3	interactor
AT1G51340	MATE efflux family protein	interactor
AT1G51460	ABC-2 type transporter family protein	interactor
AT1G51500	ABCG12, ATWBC12, CER5, D3, WBC12, ABC-2 type transporter family protein	interactor
AT1G51880	RHS6, root hair specific 6	interactor
AT1G52280	AtRABG3d, RABG3d, RAB GTPase homolog G3D	interactor
AT1G52290	Protein kinase superfamily protein	interactor
AT1G52740	HTA9, histone H2A protein 9	Seed
AT1G52870	Peroxisomal membrane 22 kDa (Mpv17/PMP22) family protein	interactor
AT1G52920	GCR2, GPCR, G protein coupled receptor	interactor
AT1G53020	PFU3, UBC26, UBC26 (UBIQUITIN-CONJUGATING ENZYME 26); ubiquitin-protein ligase	interactor
AT1G53270	ABC-2 type transporter family protein	interactor
AT1G53310	ATPEPC1, ATPPC1, PEPC1, PPC1, phosphoenolpyruvate carboxylase 1	Seed
AT1G53730	SRF6, STRUBBELIG-receptor family 6	interactor
AT1G54060	ASIL1, 6B-interacting protein 1-like 1	interactor
AT1G54350	ABC transporter family protein	interactor
AT1G54440	Polynucleotidyl transferase, ribonuclease H fold protein with HRDC domain	Seed
AT1G55535	unknown protein; FUNCTIONS IN: molecular_function unknown; INVOLVED IN: biological_process unknown; LOCATED IN: cellular_component unknown; EXPRESSED IN: cultured cell; BEST Arabidopsis thaliana protein match is: unknown protein (TAIR:AT3G13420.1); Has 35333 Blast hits to 34131 proteins in 2444 species: Archae - 798; Bacteria - 22429; Metazoa - 974; Fungi - 991; Plants - 531; Viruses - 0; Other E…	interactor
AT1G56145	Leucine-rich repeat transmembrane protein kinase	Seed
AT1G57540	unknown protein; Has 29 Blast hits to 29 proteins in 11 species: Archae - 0; Bacteria - 0; Metazoa - 0; Fungi - 0; Plants - 29; Viruses - 0; Other Eukaryotes - 0 (source: NCBI BLink).	interactor
AT1G57680	FUNCTIONS IN: molecular_function unknown; INVOLVED IN: biological_process unknown; LOCATED IN: endomembrane system; EXPRESSED IN: 24 plant structures; EXPRESSED DURING: 15 growth stages; CONTAINS InterPro DOMAIN/s: Uncharacterised conserved protein UCP031277 (InterPro:IPR016971); Has 70 Blast hits to 70 proteins in 19 species: Archae - 0; Bacteria - 0; Metazoa - 1; Fungi - 0; Plants - 66; Viruses…	interactor
AT1G57760	Protein of unknown function (DUF784)	interactor
AT1G57870	ATSK42, SK42, shaggy-like kinase 42	interactor
AT1G57943	ATPUP17, PUP17, purine permease 17	interactor
AT1G58340	ZF14, MATE efflux family protein	interactor
AT1G59730	ATH7, TH7, thioredoxin H-type 7	interactor
AT1G59940	ARR3, response regulator 3	interactor
AT1G59980	ARL2, ATDJC39, ARG1-like 2	interactor
AT1G60950	ATFD2, FED A, 2Fe-2S ferredoxin-like superfamily protein	interactor
AT1G61250	SC3, secretory carrier 3	Seed
AT1G61560	ATMLO6, MLO6, Seven transmembrane MLO family protein	interactor
AT1G62200	Major facilitator superfamily protein	interactor
AT1G62880	Cornichon family protein	interactor
AT1G63110	GPI transamidase subunit PIG-U	interactor
AT1G63120	ATRBL2, RBL2, RHOMBOID-like 2	interactor
AT1G64740	TUA1, alpha-1 tubulin	interactor
AT1G64990	GTG1, GPCR-type G protein 1	interactor
AT1G65380	AtRLP10, CLV2, Leucine-rich repeat (LRR) family protein	interactor
AT1G65690	Late embryogenesis abundant (LEA) hydroxyproline-rich glycoprotein family	interactor
AT1G65720	unknown protein; FUNCTIONS IN: molecular_function unknown; INVOLVED IN: biological_process unknown; LOCATED IN: endomembrane system; EXPRESSED IN: 24 plant structures; EXPRESSED DURING: 15 growth stages; Has 44 Blast hits to 44 proteins in 14 species: Archae - 0; Bacteria - 0; Metazoa - 0; Fungi - 0; Plants - 44; Viruses - 0; Other Eukaryotes - 0 (source: NCBI BLink).	Seed
AT1G65790	ARK1, RK1, receptor kinase 1	interactor
AT1G65930	cICDH, cytosolic NADP+-dependent isocitrate dehydrogenase	Seed
AT1G66150	TMK1, transmembrane kinase 1	interactor
AT1G66300	F-box/RNI-like/FBD-like domains-containing protein	interactor
AT1G66410	ACAM-4, CAM4, calmodulin 4	interactor
AT1G66570	ATSUC7, SUC7, sucrose-proton symporter 7	interactor
AT1G67530	ARM repeat superfamily protein	interactor
AT1G67640	Transmembrane amino acid transporter family protein	interactor
AT1G67720	Leucine-rich repeat protein kinase family protein	interactor
AT1G68070	Zinc finger, C3HC4 type (RING finger) family protein	Seed
AT1G68220	Protein of unknown function (DUF1218)	Seed
AT1G68380	Core-2/I-branching beta-1,6-N-acetylglucosaminyltransferase family protein	interactor
AT1G68740	PHO1;H1, EXS (ERD1/XPR1/SYG1) family protein	interactor
AT1G69270	RPK1, receptor-like protein kinase 1	interactor
AT1G69460	emp24/gp25L/p24 family/GOLD family protein	interactor
AT1G69840	SPFH/Band 7/PHB domain-containing membrane-associated protein family	Seed
AT1G69850	ATNRT1:2, NRT1:2, NTL1, nitrate transporter 1:2	interactor
AT1G69870	NRT1.7, nitrate transporter 1.7	interactor
AT1G69880	ATH8, TH8, thioredoxin H-type 8	interactor
AT1G70410	ATBCA4, BCA4, CA4, beta carbonic anhydrase 4	Seed
AT1G70660	MMZ2, UEV1B, MMS ZWEI homologue 2	interactor
AT1G70760	CRR23, inorganic carbon transport protein-related	interactor
AT1G71140	MATE efflux family protein	interactor
AT1G71230	AJH2, CSN5, CSN5B, COP9-signalosome 5B	interactor
AT1G71830	ATSERK1, SERK1, somatic embryogenesis receptor-like kinase 1	interactor
AT1G71840	transducin family protein / WD-40 repeat family protein	interactor
AT1G71880	ATSUC1, SUC1, sucrose-proton symporter 1	Seed
AT1G72150	PATL1, PATELLIN 1	Seed
AT1G72160	Sec14p-like phosphatidylinositol transfer family protein	Seed
AT1G72175	RING/U-box protein with domain of unknown function (DUF 1232)	interactor
AT1G72300	Leucine-rich receptor-like protein kinase family protein	interactor
AT1G73590	ATPIN1, PIN1, Auxin efflux carrier family protein	interactor
AT1G74370	RING/U-box superfamily protein	interactor
AT1G74530	unknown protein; Has 49 Blast hits to 49 proteins in 19 species: Archae - 0; Bacteria - 0; Metazoa - 0; Fungi - 0; Plants - 47; Viruses - 0; Other Eukaryotes - 2 (source: NCBI BLink).	interactor
AT1G74690	IQD31, IQ-domain 31	interactor
AT1G75020	LPAT4, lysophosphatidyl acyltransferase 4	interactor
AT1G75040	PR-5, PR5, pathogenesis-related gene 5	interactor
AT1G75220	Major facilitator superfamily protein	Seed
AT1G75500	WAT1, Walls Are Thin 1	interactor
AT1G75630	AVA-P4, vacuolar H+-pumping ATPase 16 kDa proteolipid subunit 4	interactor
AT1G75880	SGNH hydrolase-type esterase superfamily protein	interactor
AT1G76030	ATPase, V1 complex, subunit B protein	Seed
AT1G76185	unknown protein; BEST Arabidopsis thaliana protein match is: unknown protein (TAIR:AT1G20460.1); Has 37 Blast hits to 37 proteins in 11 species: Archae - 0; Bacteria - 0; Metazoa - 0; Fungi - 0; Plants - 37; Viruses - 0; Other Eukaryotes - 0 (source: NCBI BLink).	interactor
AT1G76540	CDKB2;1, cyclin-dependent kinase B2;1	interactor
AT1G76670	Nucleotide-sugar transporter family protein	interactor
AT1G76900	AtTLP1, TLP1, tubby like protein 1	Seed
AT1G77110	PIN6, Auxin efflux carrier family protein	interactor
AT1G77140	ATVPS45, VPS45, vacuolar protein sorting 45	interactor
AT1G77350	unknown protein; FUNCTIONS IN: molecular_function unknown; INVOLVED IN: biological_process unknown; LOCATED IN: endomembrane system; EXPRESSED IN: 23 plant structures; EXPRESSED DURING: 13 growth stages; CONTAINS InterPro DOMAIN/s: Protein of unknown function KRTCAP2 (InterPro:IPR018614); Has 141 Blast hits to 141 proteins in 57 species: Archae - 0; Bacteria - 0; Metazoa - 96; Fungi - 0; Plants -…	interactor
AT1G77380	AAP3, ATAAP3, amino acid permease 3	interactor
AT1G77610	EamA-like transporter family protein	interactor
AT1G77655	unknown protein; Has 3 Blast hits to 3 proteins in 1 species: Archae - 0; Bacteria - 0; Metazoa - 0; Fungi - 0; Plants - 3; Viruses - 0; Other Eukaryotes - 0 (source: NCBI BLink).	interactor
AT1G77690	LAX3, like AUX1 3	interactor
AT1G78000	SEL1, SULTR1;2, sulfate transporter 1;2	Seed
AT1G78300	14-3-3OMEGA, GF14 OMEGA, GRF2, general regulatory factor 2	interactor
AT1G78340	ATGSTU22, GSTU22, glutathione S-transferase TAU 22	interactor
AT1G78380	ATGSTU19, GST8, GSTU19, glutathione S-transferase TAU 19	interactor
AT1G78720	SecY protein transport family protein	interactor
AT1G78870	UBC13A, UBC35, ubiquitin-conjugating enzyme 35	Seed
AT1G78920	AtVHP2;1, AVP2, AVPL1, VHP2;1, VP2, vacuolar H+-pyrophosphatase 2	interactor
AT1G79130	SAUR-like auxin-responsive protein family	interactor
AT1G79470	Aldolase-type TIM barrel family protein	interactor
AT1G79590	ATSYP52, SYP52, syntaxin of plants 52	interactor
AT1G79680	ATWAKL10, WAKL10, WALL ASSOCIATED KINASE (WAK)-LIKE 10	interactor
AT1G79940	ATERDJ2A, DnaJ / Sec63 Brl domains-containing protein	interactor
AT1G80510	Transmembrane amino acid transporter family protein	interactor
AT1G80890	unknown protein; BEST Arabidopsis thaliana protein match is: unknown protein (TAIR:AT1G16000.1); Has 41 Blast hits to 40 proteins in 10 species: Archae - 0; Bacteria - 0; Metazoa - 0; Fungi - 0; Plants - 41; Viruses - 0; Other Eukaryotes - 0 (source: NCBI BLink).	interactor
AT2G01175	unknown protein; FUNCTIONS IN: molecular_function unknown; INVOLVED IN: biological_process unknown; LOCATED IN: endomembrane system; Has 35333 Blast hits to 34131 proteins in 2444 species: Archae - 798; Bacteria - 22429; Metazoa - 974; Fungi - 991; Plants - 531; Viruses - 0; Other Eukaryotes - 9610 (source: NCBI BLink).	interactor
AT2G01420	ATPIN4, PIN4, Auxin efflux carrier family protein	interactor
AT2G01650	PUX2, plant UBX domain-containing protein 2	interactor
AT2G01660	PDLP6, plasmodesmata-located protein 6	interactor
AT2G01770	ATVIT1, VIT1, vacuolar iron transporter 1	interactor
AT2G01830	AHK4, ATCRE1, CRE1, WOL, WOL1, CHASE domain containing histidine kinase protein	interactor
AT2G01950	BRL2, VH1, BRI1-like 2	interactor
AT2G01970	Endomembrane protein 70 protein family	interactor
AT2G02020	Major facilitator superfamily protein	interactor
AT2G02040	ATPTR2, ATPTR2-B, NTR1, PTR2, PTR2-B, peptide transporter 2	Seed
AT2G02860	ATSUC3, ATSUT2, SUC3, SUT2, sucrose transporter 2	interactor
AT2G02930	ATGSTF3, GST16, GSTF3, glutathione S-transferase F3	interactor
AT2G02990	ATRNS1, RNS1, ribonuclease 1	interactor
AT2G03120	ATSPP, SPP, signal peptide peptidase	interactor
AT2G03590	ATUPS1, UPS1, ureide permease 1	interactor
AT2G03620	MGT3, MRS2-5, magnesium transporter 3	interactor
AT2G04040	ATDTX1, TX1, MATE efflux family protein	interactor
AT2G04100	MATE efflux family protein	interactor
AT2G05630	ATG8D, Ubiquitin-like superfamily protein	interactor
AT2G13650	GONST1, golgi nucleotide sugar transporter 1	Seed
AT2G14670	ATSUC8, SUC8, sucrose-proton symporter 8	interactor
AT2G15280	Reticulon family protein	interactor
AT2G15350	ATFUT10, FUT10, fucosyltransferase 10	interactor
AT2G15620	ATHNIR, NIR, NIR1, nitrite reductase 1	interactor
AT2G16030	S-adenosyl-L-methionine-dependent methyltransferases superfamily protein	interactor
AT2G16250	Leucine-rich repeat protein kinase family protein	interactor
AT2G16800	high-affinity nickel-transport family protein	interactor
AT2G16850	PIP2;8, PIP3B, plasma membrane intrinsic protein 2;8	Seed
AT2G17430	ATMLO7, MLO7, Seven transmembrane MLO family protein	interactor
AT2G17800	ARAC1, ATGP2, ATRAC1, ATROP3, ROP3, Arabidopsis RAC-like 1	interactor
AT2G17820	AHK1, ATHK1, HK1, histidine kinase 1	Seed
AT2G17972	unknown protein; FUNCTIONS IN: molecular_function unknown; INVOLVED IN: biological_process unknown; LOCATED IN: chloroplast thylakoid membrane, chloroplast; EXPRESSED IN: 22 plant structures; EXPRESSED DURING: 14 growth stages; Has 34 Blast hits to 34 proteins in 17 species: Archae - 0; Bacteria - 0; Metazoa - 0; Fungi - 0; Plants - 34; Viruses - 0; Other Eukaryotes - 0 (source: NCBI BLink).	interactor
AT2G18480	Major facilitator superfamily protein	interactor
AT2G18730	ATDGK3, DGK3, diacylglycerol kinase 3	Seed
AT2G18790	HY3, OOP1, PHYB, phytochrome B	interactor
AT2G18960	AHA1, HA1, OST2, PMA, H(+)-ATPase 1	Seed
AT2G19130	S-locus lectin protein kinase family protein	Seed
AT2G19190	FRK1, FLG22-induced receptor-like kinase 1	interactor
AT2G19580	TET2, tetraspanin2	interactor
AT2G20130	LCV1, like COV 1	interactor
AT2G20780	Major facilitator superfamily protein	Seed
AT2G20890	PSB29, THF1, photosystem II reaction center PSB29 protein	interactor
AT2G21170	PDTPI, TIM, triosephosphate isomerase	interactor
AT2G21230	Basic-leucine zipper (bZIP) transcription factor family protein	interactor
AT2G22180	hydroxyproline-rich glycoprotein family protein	interactor
AT2G22425	Microsomal signal peptidase 12 kDa subunit (SPC12)	interactor
AT2G23070	Protein kinase superfamily protein	interactor
AT2G23200	Protein kinase superfamily protein	Seed
AT2G23420	NAPRT2, nicotinate phosphoribosyltransferase 2	interactor
AT2G23770	protein kinase family protein / peptidoglycan-binding LysM domain-containing protein	Seed
AT2G24170	Endomembrane protein 70 protein family	interactor
AT2G24180	CYP71B6, cytochrome p450 71b6	interactor
AT2G24220	ATPUP5, PUP5, purine permease 5	interactor
AT2G24270	ALDH11A3, aldehyde dehydrogenase 11A3	interactor
AT2G24400	SAUR-like auxin-responsive protein family	interactor
AT2G24610	ATCNGC14, CNGC14, cyclic nucleotide-gated channel 14	interactor
AT2G24720	ATGLR2.2, GLR2.2, glutamate receptor 2.2	Seed
AT2G24762	AtGDU4, GDU4, glutamine dumper 4	Seed
AT2G24940	AtMAPR2, MAPR2, membrane-associated progesterone binding protein 2	interactor
AT2G25000	ATWRKY60, WRKY60, WRKY DNA-binding protein 60	interactor
AT2G25600	AKT6, SPIK, Shaker pollen inward K+ channel	interactor
AT2G26150	ATHSFA2, HSFA2, heat shock transcription factor A2	interactor
AT2G26180	IQD6, IQ-domain 6	interactor
AT2G26300	ATGPA1, GP ALPHA 1, GPA1, G protein alpha subunit 1	Seed
AT2G26330	ER, QRP1, Leucine-rich receptor-like protein kinase family protein	interactor
AT2G26650	AKT1, ATAKT1, KT1, K+ transporter 1	interactor
AT2G27030	ACAM-2, CAM5, calmodulin 5	interactor
AT2G27080	Late embryogenesis abundant (LEA) hydroxyproline-rich glycoprotein family	Seed
AT2G27290	Protein of unknown function (DUF1279)	interactor
AT2G27600	ATSKD1, SKD1, VPS4, AAA-type ATPase family protein	interactor
AT2G27820	ADT3, PD1, prephenate dehydratase 1	interactor
AT2G28315	Nucleotide/sugar transporter family protein	interactor
AT2G28990	Leucine-rich repeat protein kinase family protein	interactor
AT2G29020	Rab5-interacting family protein	interactor
AT2G29100	ATGLR2.9, GLR2.9, GLR2.9, glutamate receptor 2.9	interactor
AT2G30360	CIPK11, PKS5, SIP4, SNRK3.22, SOS3-interacting protein 4	interactor
AT2G30490	ATC4H, C4H, CYP73A5, REF3, cinnamate-4-hydroxylase	Seed
AT2G30770	CYP71A13, cytochrome P450, family 71, subfamily A, polypeptide 13	Seed
AT2G31280	CPUORF7, conserved peptide upstream open reading frame 7	interactor
AT2G31360	ADS2, DS2, 16:0delta9 desaturase 2	interactor
AT2G31490	unknown protein; Has 55 Blast hits to 55 proteins in 15 species: Archae - 0; Bacteria - 0; Metazoa - 0; Fungi - 0; Plants - 55; Viruses - 0; Other Eukaryotes - 0 (source: NCBI BLink).	interactor
AT2G31610	Ribosomal protein S3 family protein	Seed
AT2G31880	EVR, SOBIR1, Leucine-rich repeat protein kinase family protein	Seed
AT2G32380	Transmembrane protein 97, predicted	interactor
AT2G32720	ATCB5-B, B5 #4, CB5-B, cytochrome B5 isoform B	interactor
AT2G33110	ATVAMP723, VAMP723, VAMP723, vesicle-associated membrane protein 723	interactor
AT2G33120	ATVAMP722, SAR1, VAMP722, synaptobrevin-related protein 1	interactor
AT2G33250	unknown protein; FUNCTIONS IN: molecular_function unknown; INVOLVED IN: biological_process unknown; LOCATED IN: chloroplast; EXPRESSED IN: 21 plant structures; EXPRESSED DURING: 13 growth stages; BEST Arabidopsis thaliana protein match is: unknown protein (TAIR:AT3G04310.1); Has 41 Blast hits to 41 proteins in 12 species: Archae - 0; Bacteria - 0; Metazoa - 0; Fungi - 0; Plants - 41; Viruses - 0;…	interactor
AT2G33750	ATPUP2, PUP2, purine permease 2	interactor
AT2G34250	SecY protein transport family protein	Seed
AT2G34380	Putative adipose-regulatory protein (Seipin)	interactor
AT2G34390	NIP2;1, NLM4, NOD26-like intrinsic protein 2;1	Seed
AT2G34650	ABR, PID, Protein kinase superfamily protein	interactor
AT2G34690	ACD11, Glycolipid transfer protein (GLTP) family protein	interactor
AT2G34960	CAT5, cationic amino acid transporter 5	interactor
AT2G35370	GDCH, glycine decarboxylase complex H	interactor
AT2G35520	DAD2, Defender against death (DAD family) protein	interactor
AT2G35710	Nucleotide-diphospho-sugar transferases superfamily protein	interactor
AT2G35720	OWL1, DNAJ heat shock N-terminal domain-containing protein	Seed
AT2G36060	MMZ3, UEV1C, MMS ZWEI homologue 3	interactor
AT2G36305	ATFACE-2, ATFACE2, FACE2, RCE1, farnesylated protein-converting enzyme 2	interactor
AT2G36330	Uncharacterised protein family (UPF0497)	interactor
AT2G36410	Family of unknown function (DUF662)	Seed
AT2G36740	ATSWC2, SWC2, sequence-specific DNA binding transcription factors;DNA binding;DNA binding	interactor
AT2G36830	GAMMA-TIP, GAMMA-TIP1, TIP1;1, gamma tonoplast intrinsic protein	interactor
AT2G36840	ACT-like superfamily protein	interactor
AT2G36900	ATMEMB11, MEMB11, membrin 11	interactor
AT2G36910	ABCB1, ATPGP1, PGP1, ATP binding cassette subfamily B1	interactor
AT2G37170	PIP2;2, PIP2B, plasma membrane intrinsic protein 2	Seed
AT2G37180	PIP2;3, PIP2C, RD28, Aquaporin-like superfamily protein	Seed
AT2G38280	ATAMPD, FAC1, AMP deaminase, putative / myoadenylate deaminase, putative	interactor
AT2G38330	MATE efflux family protein	interactor
AT2G38360	PRA1.B4, prenylated RAB acceptor 1.B4	Seed
AT2G38510	MATE efflux family protein	interactor
AT2G38750	ANNAT4, annexin 4	interactor
AT2G38810	HTA8, histone H2A 8	Seed
AT2G38860	YLS5, Class I glutamine amidotransferase-like superfamily protein	interactor
AT2G38940	ATPT2, PHT1;4, phosphate transporter 1;4	interactor
AT2G39010	PIP2;6, PIP2E, plasma membrane intrinsic protein 2E	interactor
AT2G39200	ATMLO12, MLO12, Seven transmembrane MLO family protein	Seed
AT2G39480	PGP6, P-glycoprotein 6	Seed
AT2G39730	RCA, rubisco activase	interactor
AT2G39770	CYT1, EMB101, GMP1, SOZ1, VTC1, Glucose-1-phosphate adenylyltransferase family protein	interactor
AT2G39805	Integral membrane Yip1 family protein	interactor
AT2G40380	PRA1.B2, prenylated RAB acceptor 1.B2	interactor
AT2G40540	ATKT2, ATKUP2, KT2, KUP2, SHY3, TRK2, potassium transporter 2	interactor
AT2G40900	nodulin MtN21 /EamA-like transporter family protein	Seed
AT2G41090	Calcium-binding EF-hand family protein	interactor
AT2G41100	ATCAL4, TCH3, Calcium-binding EF hand family protein	interactor
AT2G41110	ATCAL5, CAM2, calmodulin 2	interactor
AT2G41490	GPT, UDP-glcnac-adolichol phosphate glcnac-1-p-transferase	interactor
AT2G41560	ACA4, autoinhibited Ca(2+)-ATPase, isoform 4	interactor
AT2G41610	unknown protein; Has 35333 Blast hits to 34131 proteins in 2444 species: Archae - 798; Bacteria - 22429; Metazoa - 974; Fungi - 991; Plants - 531; Viruses - 0; Other Eukaryotes - 9610 (source: NCBI BLink).	interactor
AT2G41705	camphor resistance CrcB family protein	interactor
AT2G41840	Ribosomal protein S5 family protein	Seed
AT2G42010	PLDBETA, PLDBETA1, phospholipase D beta 1	interactor
AT2G42390	protein kinase C substrate, heavy chain-related	interactor
AT2G42580	TTL3, VIT, tetratricopetide-repeat thioredoxin-like 3	interactor
AT2G42590	GF14 MU, GRF9, general regulatory factor 9	interactor
AT2G42770	Peroxisomal membrane 22 kDa (Mpv17/PMP22) family protein	interactor
AT2G43420	3-beta hydroxysteroid dehydrogenase/isomerase family protein	interactor
AT2G43510	ATTI1, TI1, trypsin inhibitor protein 1	interactor
AT2G43560	FKBP-like peptidyl-prolyl cis-trans isomerase family protein	interactor
AT2G43790	ATMAPK6, ATMPK6, MAPK6, MPK6, MAP kinase 6	interactor
AT2G43850	Integrin-linked protein kinase family	interactor
AT2G43950	ATOEP37, OEP37, chloroplast outer envelope protein 37	Seed
AT2G44080	ARL, ARGOS-like	interactor
AT2G45070	SEC61 BETA, Preprotein translocase Sec, Sec61-beta subunit protein	interactor
AT2G45760	BAL, BAP2, BON association protein 2	interactor
AT2G45820	Remorin family protein	Seed
AT2G45960	ATHH2, PIP1;2, PIP1B, TMP-A, plasma membrane intrinsic protein 1B	Seed
AT2G46330	AGP16, ATAGP16, arabinogalactan protein 16	interactor
AT2G46650	ATCB5-C, B5 #1, CB5-C, cytochrome B5 isoform C	Seed
AT2G46800	ATCDF1, ATMTP1, MTP1, ZAT, ZAT1, zinc transporter of Arabidopsis thaliana	Seed
AT2G47400	CP12, CP12-1, CP12 domain-containing protein 1	interactor
AT2G47600	ATMHX, ATMHX1, MHX, MHX1, magnesium/proton exchanger	interactor
AT2G47620	ATSWI3A, CHB1, SWI3A, SWITCH/sucrose nonfermenting 3A	interactor
AT2G47730	ATGSTF5, ATGSTF8, GST6, GSTF8, glutathione S-transferase phi 8	interactor
AT2G47770	ATTSPO, TSPO, TSPO(outer membrane tryptophan-rich sensory protein)-related	interactor
AT2G47800	ATMRP4, EST3, MRP4, multidrug resistance-associated protein 4	interactor
AT3G01090	AKIN10, KIN10, KIN10, SNRK1.1, SNF1 kinase homolog 10	interactor
AT3G01280	ATVDAC1, VDAC1, voltage dependent anion channel 1	Seed
AT3G01290	SPFH/Band 7/PHB domain-containing membrane-associated protein family	Seed
AT3G01360	Family of unknown function (DUF716)	interactor
AT3G01500	ATBCA1, ATSABP3, CA1, SABP3, carbonic anhydrase 1	interactor
AT3G01610	CDC48C, emb1354, cell division cycle 48C	interactor
AT3G01670	unknown protein; BEST Arabidopsis thaliana protein match is: unknown protein (TAIR:AT3G01680.1); Has 121 Blast hits to 111 proteins in 12 species: Archae - 0; Bacteria - 0; Metazoa - 0; Fungi - 0; Plants - 121; Viruses - 0; Other Eukaryotes - 0 (source: NCBI BLink).	interactor
AT3G01860	unknown protein; FUNCTIONS IN: molecular_function unknown; INVOLVED IN: response to cadmium ion; LOCATED IN: chloroplast; EXPRESSED IN: 24 plant structures; EXPRESSED DURING: 13 growth stages; BEST Arabidopsis thaliana protein match is: unknown protein (TAIR:AT3G27210.1); Has 66 Blast hits to 66 proteins in 13 species: Archae - 0; Bacteria - 0; Metazoa - 5; Fungi - 0; Plants - 61; Viruses - 0; Ot…	interactor
AT3G02130	RPK2, TOAD2, receptor-like protein kinase 2	interactor
AT3G02410	ICME-LIKE2, alpha/beta-Hydrolases superfamily protein	interactor
AT3G02880	Leucine-rich repeat protein kinase family protein	Seed
AT3G03050	ATCSLD3, CSLD3, KJK, cellulose synthase-like D3	Seed
AT3G03330	NAD(P)-binding Rossmann-fold superfamily protein	interactor
AT3G04110	ATGLR1.1, GLR1, GLR1.1, glutamate receptor 1.1	Seed
AT3G04790	Ribose 5-phosphate isomerase, type A protein	interactor
AT3G05010	Protein of unknown function, transmembrane-40	interactor
AT3G05120	ATGID1A, GID1A, alpha/beta-Hydrolases superfamily protein	interactor
AT3G05350	Metallopeptidase M24 family protein	interactor
AT3G05360	AtRLP30, RLP30, receptor like protein 30	interactor
AT3G06100	NIP7;1, NLM6, NLM8, NOD26-like intrinsic protein 7;1	interactor
AT3G06170	Serinc-domain containing serine and sphingolipid biosynthesis protein	interactor
AT3G06330	RING/U-box superfamily protein	Seed
AT3G06360	AGP27, ATAGP27, arabinogalactan protein 27	interactor
AT3G06600	unknown protein; Has 14 Blast hits to 14 proteins in 5 species: Archae - 0; Bacteria - 0; Metazoa - 0; Fungi - 0; Plants - 14; Viruses - 0; Other Eukaryotes - 0 (source: NCBI BLink).	interactor
AT3G06720	AIMP ALPHA, AT-IMP, ATKAP ALPHA, IMPA-1, IMPA1, importin alpha isoform 1	interactor
AT3G07040	RPM1, RPS3, NB-ARC domain-containing disease resistance protein	interactor
AT3G07370	ATCHIP, CHIP, carboxyl terminus of HSC70-interacting protein	interactor
AT3G07680	emp24/gp25L/p24 family/GOLD family protein	interactor
AT3G07880	SCN1, Immunoglobulin E-set superfamily protein	interactor
AT3G08510	ATPLC2, PLC2, phospholipase C 2	interactor
AT3G08530	Clathrin, heavy chain	interactor
AT3G08680	Leucine-rich repeat protein kinase family protein	Seed
AT3G08930	LMBR1-like membrane protein	Seed
AT3G09440	Heat shock protein 70 (Hsp 70) family protein	Seed
AT3G09710	IQD1, IQ-domain 1	interactor
AT3G09740	ATSYP71, SYP71, syntaxin of plants 71	interactor
AT3G09840	ATCDC48, CDC48, CDC48A, cell division cycle 48	Seed
AT3G09980	Family of unknown function (DUF662)	interactor
AT3G10260	Reticulon family protein	interactor
AT3G10340	PAL4, phenylalanine ammonia-lyase 4	interactor
AT3G10640	VPS60.1, SNF7 family protein	interactor
AT3G10980	PLAC8 family protein	Seed
AT3G11280	Duplicated homeodomain-like superfamily protein	interactor
AT3G11660	NHL1, NDR1/HIN1-like 1	interactor
AT3G11810	unknown protein; BEST Arabidopsis thaliana protein match is: unknown protein (TAIR:AT2G03330.1); Has 141 Blast hits to 141 proteins in 21 species: Archae - 0; Bacteria - 9; Metazoa - 0; Fungi - 0; Plants - 131; Viruses - 0; Other Eukaryotes - 1 (source: NCBI BLink).	interactor
AT3G12090	TET6, tetraspanin6	interactor
AT3G12180	Cornichon family protein	interactor
AT3G12810	chr13, PIE1, SRCAP, SNF2 domain-containing protein / helicase domain-containing protein	interactor
AT3G12830	SAUR-like auxin-responsive protein family	interactor
AT3G13065	SRF4, STRUBBELIG-receptor family 4	interactor
AT3G13175	unknown protein; FUNCTIONS IN: molecular_function unknown; INVOLVED IN: biological_process unknown; LOCATED IN: endomembrane system; EXPRESSED IN: 18 plant structures; EXPRESSED DURING: 12 growth stages; BEST Arabidopsis thaliana protein match is: unknown protein (TAIR:AT4G16400.1); Has 29 Blast hits to 29 proteins in 8 species: Archae - 0; Bacteria - 0; Metazoa - 0; Fungi - 0; Plants - 29; Virus…	interactor
AT3G13410	unknown protein; FUNCTIONS IN: molecular_function unknown; INVOLVED IN: biological_process unknown; LOCATED IN: endoplasmic reticulum; EXPRESSED IN: 25 plant structures; EXPRESSED DURING: 15 growth stages; BEST Arabidopsis thaliana protein match is: unknown protein (TAIR:AT1G55546.1); Has 49 Blast hits to 49 proteins in 14 species: Archae - 0; Bacteria - 0; Metazoa - 0; Fungi - 0; Plants - 48; Vi…	interactor
AT3G13620	Amino acid permease family protein	Seed
AT3G13710	PRA1.F4, prenylated RAB acceptor 1.F4	interactor
AT3G13720	PRA1.F3, PRA8, PRA1 (Prenylated rab acceptor) family protein	interactor
AT3G13950	unknown protein; BEST Arabidopsis thaliana protein match is: unknown protein (TAIR:AT4G13266.1); Has 339 Blast hits to 265 proteins in 12 species: Archae - 0; Bacteria - 0; Metazoa - 0; Fungi - 0; Plants - 339; Viruses - 0; Other Eukaryotes - 0 (source: NCBI BLink).	interactor
AT3G14410	Nucleotide/sugar transporter family protein	interactor
AT3G14760	unknown protein; FUNCTIONS IN: molecular_function unknown; INVOLVED IN: biological_process unknown; LOCATED IN: endomembrane system; EXPRESSED IN: 6 plant structures; EXPRESSED DURING: LP.04 four leaves visible, LP.02 two leaves visible; Has 63 Blast hits to 63 proteins in 13 species: Archae - 0; Bacteria - 0; Metazoa - 0; Fungi - 0; Plants - 63; Viruses - 0; Other Eukaryotes - 0 (source: NCBI BL…	interactor
AT3G15710	Peptidase S24/S26A/S26B/S26C family protein	interactor
AT3G15730	PLD, PLDALPHA1, phospholipase D alpha 1	interactor
AT3G15800	Glycosyl hydrolase superfamily protein	interactor
AT3G15820	ROD1, phosphatidic acid phosphatase-related / PAP2-related	interactor
AT3G16310	mitotic phosphoprotein N' end (MPPN) family protein	interactor
AT3G17000	UBC32, ubiquitin-conjugating enzyme 32	interactor
AT3G17205	UPL6, ubiquitin protein ligase 6	interactor
AT3G17210	ATHS1, HS1, heat stable protein 1	interactor
AT3G17410	Protein kinase superfamily protein	Seed
AT3G17440	ATNPSN13, NPSN13, novel plant snare 13	interactor
AT3G17510	CIPK1, SnRK3.16, CBL-interacting protein kinase 1	interactor
AT3G17611	ATRBL14, RBL14, RHOMBOID-like protein 14	interactor
AT3G17620	F-box and associated interaction domains-containing protein	interactor
AT3G17650	PDE321, YSL5, YELLOW STRIPE like 5	Seed
AT3G17840	RLK902, receptor-like kinase 902	Seed
AT3G17950	unknown protein; FUNCTIONS IN: molecular_function unknown; INVOLVED IN: biological_process unknown; LOCATED IN: chloroplast; EXPRESSED IN: 17 plant structures; EXPRESSED DURING: 10 growth stages; Has 63 Blast hits to 63 proteins in 12 species: Archae - 0; Bacteria - 0; Metazoa - 0; Fungi - 0; Plants - 63; Viruses - 0; Other Eukaryotes - 0 (source: NCBI BLink).	interactor
AT3G18250	Putative membrane lipoprotein	interactor
AT3G18480	AtCASP, CASP, CCAAT-displacement protein alternatively spliced product	interactor
AT3G18490	Eukaryotic aspartyl protease family protein	interactor
AT3G18830	ATPLT5, ATPMT5, PMT5, polyol/monosaccharide transporter 5	interactor
AT3G19260	LAG1 HOMOLOG 2, LOH2, LAG1 homologue 2	interactor
AT3G19820	CBB1, DIM, DIM1, DWF1, EVE1, cell elongation protein / DWARF1 / DIMINUTO (DIM)	Seed
AT3G19930	ATSTP4, STP4, sugar transporter 4	Seed
AT3G20510	Transmembrane proteins 14C	interactor
AT3G20570	AtENODL9, ENODL9, early nodulin-like protein 9	interactor
AT3G20600	NDR1, Late embryogenesis abundant (LEA) hydroxyproline-rich glycoprotein family	interactor
AT3G21090	ABC-2 type transporter family protein	interactor
AT3G21510	AHP1, histidine-containing phosphotransmitter 1	interactor
AT3G21580	cobalt ion transmembrane transporters	interactor
AT3G21630	CERK1, LYSM RLK1, chitin elicitor receptor kinase 1	Seed
AT3G21640	ATFKBP42, FKBP42, TWD1, UCU2, FKBP-type peptidyl-prolyl cis-trans isomerase family protein	interactor
AT3G21690	MATE efflux family protein	interactor
AT3G22360	AOX1B, alternative oxidase 1B	interactor
AT3G22950	ARFC1, ATARFC1, ADP-ribosylation factor C1	interactor
AT3G23000	ATSR2, ATSRPK1, CIPK7, PKS7, SnRK3.10, CBL-interacting protein kinase 7	interactor
AT3G23060	RING/U-box superfamily protein	interactor
AT3G23430	ATPHO1, PHO1, phosphate 1	interactor
AT3G23550	MATE efflux family protein	Seed
AT3G23560	ALF5, MATE efflux family protein	interactor
AT3G23940	dehydratase family	interactor
AT3G24290	AMT1;5, ammonium transporter 1;5	interactor
AT3G24530	AAA-type ATPase family protein / ankyrin repeat family protein	interactor
AT3G25070	RIN4, RPM1 interacting protein 4	Seed
AT3G25190	Vacuolar iron transporter (VIT) family protein	Seed
AT3G25230	ATFKBP62, FKBP62, ROF1, rotamase FKBP 1	interactor
AT3G25585	AAPT2, ATAAPT2, aminoalcoholphosphotransferase	interactor
AT3G25805	unknown protein; Has 98 Blast hits to 98 proteins in 45 species: Archae - 0; Bacteria - 51; Metazoa - 0; Fungi - 0; Plants - 43; Viruses - 0; Other Eukaryotes - 4 (source: NCBI BLink).	interactor
AT3G26090	ATRGS1, RGS1, G-protein coupled receptors;GTPase activators	interactor
AT3G26110	Anther-specific protein agp1-like	interactor
AT3G26170	CYP71B19, cytochrome P450, family 71, subfamily B, polypeptide 19	interactor
AT3G26200	CYP71B22, cytochrome P450, family 71, subfamily B, polypeptide 22	interactor
AT3G26370	O-fucosyltransferase family protein	interactor
AT3G26830	CYP71B15, PAD3, Cytochrome P450 superfamily protein	interactor
AT3G27170	ATCLC-B, CLC-B, chloride channel B	interactor
AT3G27210	unknown protein; FUNCTIONS IN: molecular_function unknown; INVOLVED IN: N-terminal protein myristoylation; LOCATED IN: plasma membrane; EXPRESSED IN: 22 plant structures; EXPRESSED DURING: 13 growth stages; BEST Arabidopsis thaliana protein match is: unknown protein (TAIR:AT5G40860.1); Has 133 Blast hits to 98 proteins in 25 species: Archae - 0; Bacteria - 6; Metazoa - 32; Fungi - 7; Plants - 70;…	interactor
AT3G27310	PUX1, plant UBX domain-containing protein 1	interactor
AT3G27770	unknown protein; FUNCTIONS IN: molecular_function unknown; INVOLVED IN: biological_process unknown; LOCATED IN: endomembrane system; EXPRESSED IN: 22 plant structures; EXPRESSED DURING: 13 growth stages; BEST Arabidopsis thaliana protein match is: unknown protein (TAIR:AT5G62960.1); Has 158 Blast hits to 157 proteins in 21 species: Archae - 0; Bacteria - 0; Metazoa - 13; Fungi - 0; Plants - 141; …	Seed
AT3G27960	Tetratricopeptide repeat (TPR)-like superfamily protein	interactor
AT3G28050	nodulin MtN21 /EamA-like transporter family protein	interactor
AT3G28130	nodulin MtN21 /EamA-like transporter family protein	interactor
AT3G28180	ATCSLC04, ATCSLC4, CSLC04, CSLC04, CSLC4, Cellulose-synthase-like C4	Seed
AT3G28220	TRAF-like family protein	interactor
AT3G28360	PGP16, P-glycoprotein 16	interactor
AT3G28450	Leucine-rich repeat protein kinase family protein	Seed
AT3G28860	ABCB19, ATABCB19, ATMDR1, ATMDR11, ATPGP19, MDR1, MDR11, PGP19, ATP binding cassette subfamily B19	Seed
AT3G29034	unknown protein; Has 7 Blast hits to 7 proteins in 3 species: Archae - 0; Bacteria - 0; Metazoa - 0; Fungi - 0; Plants - 7; Viruses - 0; Other Eukaryotes - 0 (source: NCBI BLink).	Seed
AT3G29100	ATVTI13, VTI13, vesicle transport V-snare 13	interactor
AT3G29270	RING/U-box superfamily protein	interactor
AT3G29310	calmodulin-binding protein-related	Seed
AT3G29350	AHP2, histidine-containing phosphotransmitter 2	interactor
AT3G30390	Transmembrane amino acid transporter family protein	interactor
AT3G42050	vacuolar ATP synthase subunit H family protein	Seed
AT3G43230	RING/FYVE/PHD-type zinc finger family protein	interactor
AT3G43810	CAM7, calmodulin 7	interactor
AT3G45290	ATMLO3, MLO3, Seven transmembrane MLO family protein	interactor
AT3G45640	ATMAPK3, ATMPK3, MPK3, mitogen-activated protein kinase 3	interactor
AT3G45870	nodulin MtN21 /EamA-like transporter family protein	interactor
AT3G46060	ARA-3, ARA3, ATRAB8A, ATRABE1C, RAB8A, RAB GTPase homolog 8A	interactor
AT3G46830	ATRAB-A2C, ATRAB11A, ATRABA2C, RAB-A2C, RABA2c, RAB GTPase homolog A2C	interactor
AT3G46980	PHT4;3, phosphate transporter 4;3	interactor
AT3G47730	ABCA2, ATATH1, ATH1, ATP-binding cassette A2	Seed
AT3G48040	ARAC8, ATRAC8, ATROP10, ROP10, RHO-related protein from plants 10	interactor
AT3G48100	ARR5, ATRR2, IBC6, RR5, response regulator 5	interactor
AT3G48150	APC8, CDC23, anaphase-promoting complex subunit 8	interactor
AT3G48260	WNK3, with no lysine (K) kinase 3	interactor
AT3G48890	ATMAPR3, ATMP2, MAPR3, MSBP2, membrane-associated progesterone binding protein 3	interactor
AT3G49260	iqd21, IQ-domain 21	interactor
AT3G50820	OEC33, PSBO-2, PSBO2, photosystem II subunit O-2	interactor
AT3G50910	unknown protein; BEST Arabidopsis thaliana protein match is: unknown protein (TAIR:AT5G66480.1); Has 76 Blast hits to 75 proteins in 28 species: Archae - 0; Bacteria - 10; Metazoa - 7; Fungi - 2; Plants - 49; Viruses - 0; Other Eukaryotes - 8 (source: NCBI BLink).	interactor
AT3G50920	Phosphatidic acid phosphatase (PAP2) family protein	interactor
AT3G51310	VPS35C, VPS35 homolog C	interactor
AT3G51790	ATG1, TG1, transmembrane protein G1P-related 1	interactor
AT3G51920	ATCML9, CAM9, CML9, calmodulin 9	interactor
AT3G52080	chx28, cation/hydrogen exchanger 28	interactor
AT3G52400	ATSYP122, SYP122, syntaxin of plants 122	Seed
AT3G52560	MMZ4, UEV1D, UEV1D-4, ubiquitin E2 variant 1D-4	interactor
AT3G52640	Zn-dependent exopeptidases superfamily protein	interactor
AT3G52850	ATELP, ATELP1, ATVSR1, BP-80, BP80, BP80-1;1, BP80B, GFS1, VSR1, VSR1;1, vacuolar sorting receptor homolog 1	interactor
AT3G52890	KIPK, KCBP-interacting protein kinase	interactor
AT3G52930	Aldolase superfamily protein	interactor
AT3G52960	Thioredoxin superfamily protein	interactor
AT3G53130	CYP97C1, LUT1, Cytochrome P450 superfamily protein	interactor
AT3G53190	Pectin lyase-like superfamily protein	interactor
AT3G53260	ATPAL2, PAL2, phenylalanine ammonia-lyase 2	Seed
AT3G53410	RING/U-box superfamily protein	interactor
AT3G53420	PIP2, PIP2;1, PIP2A, plasma membrane intrinsic protein 2A	Seed
AT3G53510	ABC-2 type transporter family protein	interactor
AT3G53870	Ribosomal protein S3 family protein	Seed
AT3G54020	AtIPCS1, Arabidopsis Inositol phosphorylceramide synthase 1	interactor
AT3G54220	SCR, SGR1, GRAS family transcription factor	interactor
AT3G54260	TBL36, TRICHOME BIREFRINGENCE-LIKE 36	interactor
AT3G54270	sucrose-6F-phosphate phosphohydrolase family protein	interactor
AT3G54390	sequence-specific DNA binding transcription factors	interactor
AT3G54560	HTA11, histone H2A 11	Seed
AT3G54820	PIP2;5, PIP2D, plasma membrane intrinsic protein 2;5	interactor
AT3G54840	ARA-6, ARA6, ATRAB5C, ATRABF1, RABF1, Ras-related small GTP-binding family protein	Seed
AT3G54900	ATGRXCP, CXIP1, CAX interacting protein 1	interactor
AT3G55030	PGPS2, phosphatidylglycerolphosphate synthase 2	interactor
AT3G55090	ABC-2 type transporter family protein	interactor
AT3G55440	ATCTIMC, CYTOTPI, TPI, triosephosphate isomerase	interactor
AT3G55800	SBPASE, sedoheptulose-bisphosphatase	interactor
AT3G56200	Transmembrane amino acid transporter family protein	interactor
AT3G56800	acam-3, CAM3, calmodulin 3	interactor
AT3G56950	SIP2, SIP2;1, small and basic intrinsic protein 2;1	interactor
AT3G57090	BIGYIN, FIS1A, Tetratricopeptide repeat (TPR)-like superfamily protein	interactor
AT3G57220	Glycosyl transferase family 4 protein	interactor
AT3G57650	LPAT2, lysophosphatidyl acyltransferase 2	interactor
AT3G58170	ATBET11, ATBS14A, BET11, BS14A, BET1P/SFT1P-like protein 14A	interactor
AT3G58460	ATRBL15, RBL15, RHOMBOID-like protein 15	interactor
AT3G59090	CONTAINS InterPro DOMAIN/s: Protein of unknown function DUF1084 (InterPro:IPR009457); BEST Arabidopsis thaliana protein match is: tobamovirus multiplication 1 (TAIR:AT4G21790.1); Has 196 Blast hits to 195 proteins in 29 species: Archae - 0; Bacteria - 0; Metazoa - 0; Fungi - 2; Plants - 188; Viruses - 0; Other Eukaryotes - 6 (source: NCBI BLink).	interactor
AT3G59220	ATPIRIN1, PRN, PRN1, pirin	interactor
AT3G59780	Rhodanese/Cell cycle control phosphatase superfamily protein	interactor
AT3G59900	ARGOS, auxin-regulated gene involved in organ size	interactor
AT3G59940	Galactose oxidase/kelch repeat superfamily protein	interactor
AT3G60130	BGLU16, beta glucosidase 16	interactor
AT3G60330	AHA7, HA7, H(+)-ATPase 7	Seed
AT3G60590	unknown protein; LOCATED IN: chloroplast, chloroplast inner membrane, chloroplast envelope; EXPRESSED IN: 23 plant structures; EXPRESSED DURING: 14 growth stages; BEST Arabidopsis thaliana protein match is: unknown protein (TAIR:AT1G48460.1); Has 81 Blast hits to 81 proteins in 19 species: Archae - 0; Bacteria - 10; Metazoa - 0; Fungi - 0; Plants - 70; Viruses - 0; Other Eukaryotes - 1 (source: N…	interactor
AT3G60600	(AT)VAP, VAP, VAP27, VAP27-1, vesicle associated protein	Seed
AT3G60640	ATG8G, Ubiquitin-like superfamily protein	interactor
AT3G60750	Transketolase	interactor
AT3G61180	RING/U-box superfamily protein	Seed
AT3G61190	BAP1, BON association protein 1	interactor
AT3G61430	ATPIP1, PIP1, PIP1;1, PIP1A, plasma membrane intrinsic protein 1A	Seed
AT3G61880	CYP78A9, cytochrome p450 78a9	interactor
AT3G62030	ROC4, rotamase CYP 4	interactor
AT3G62250	UBQ5, ubiquitin 5	Seed
AT3G62290	ARFA1E, ATARFA1E, ADP-ribosylation factor A1E	Seed
AT3G62400	unknown protein; Has 30201 Blast hits to 17322 proteins in 780 species: Archae - 12; Bacteria - 1396; Metazoa - 17338; Fungi - 3422; Plants - 5037; Viruses - 0; Other Eukaryotes - 2996 (source: NCBI BLink).	interactor
AT3G62410	CP12, CP12-2, CP12 domain-containing protein 2	interactor
AT3G62560	Ras-related small GTP-binding family protein	interactor
AT3G63080	ATGPX5, GPX5, MEE42, glutathione peroxidase 5	Seed
AT3G63200	PLA IIIB, PLP9, PATATIN-like protein 9	interactor
AT3G63380	ATPase E1-E2 type family protein / haloacid dehalogenase-like hydrolase family protein	interactor
AT3G63420	AGG1, ATAGG1, GG1, Ggamma-subunit 1	interactor
AT3G66654	Cyclophilin-like peptidyl-prolyl cis-trans isomerase family protein	interactor
AT4G00350	MATE efflux family protein	interactor
AT4G00430	PIP1;4, PIP1E, TMP-C, plasma membrane intrinsic protein 1;4	interactor
AT4G00850	GIF3, GRF1-interacting factor 3	interactor
AT4G01010	ATCNGC13, CNGC13, cyclic nucleotide-gated channel 13	interactor
AT4G01090	Protein of unknown function (DUF3133)	interactor
AT4G01410	Late embryogenesis abundant (LEA) hydroxyproline-rich glycoprotein family	interactor
AT4G01450	nodulin MtN21 /EamA-like transporter family protein	Seed
AT4G01470	ATTIP1.3, GAMMA-TIP3, TIP1;3, tonoplast intrinsic protein 1;3	interactor
AT4G01840	ATKCO5, ATTPK5, KCO5, TPK5, Ca2+ activated outward rectifying K+ channel 5	interactor
AT4G01900	GLB1, PII, GLNB1 homolog	interactor
AT4G02050	STP7, sugar transporter protein 7	Seed
AT4G02080	ASAR1, ATSAR2, ATSARA1C, SAR2, secretion-associated RAS super family 2	Seed
AT4G02150	ATIMPALPHA3, IMPA-3, MOS6, ARM repeat superfamily protein	interactor
AT4G02220	zinc finger (MYND type) family protein / programmed cell death 2 C-terminal domain-containing protein	interactor
AT4G02510	ATTOC159, PPI2, TOC159, TOC160, TOC86, translocon at the outer envelope membrane of chloroplasts 159	interactor
AT4G02600	ATMLO1, MLO1, Seven transmembrane MLO family protein	interactor
AT4G03330	ATSYP123, SYP123, syntaxin of plants 123	interactor
AT4G03340	Core-2/I-branching beta-1,6-N-acetylglucosaminyltransferase family protein	interactor
AT4G03560	ATCCH1, ATTPC1, FOU2, TPC1, TPC1, two-pore channel 1	Seed
AT4G03600	unknown protein; BEST Arabidopsis thaliana protein match is: unknown protein (TAIR:AT1G03730.1); Has 30201 Blast hits to 17322 proteins in 780 species: Archae - 12; Bacteria - 1396; Metazoa - 17338; Fungi - 3422; Plants - 5037; Viruses - 0; Other Eukaryotes - 2996 (source: NCBI BLink).	interactor
AT4G04210	PUX4, plant UBX domain containing protein 4	interactor
AT4G04480	unknown protein; LOCATED IN: chloroplast; EXPRESSED IN: flower, pollen tube; EXPRESSED DURING: petal differentiation and expansion stage; BEST Arabidopsis thaliana protein match is: F-box family protein with a domain of unknown function (DUF295) (TAIR:AT4G22030.1); Has 78 Blast hits to 78 proteins in 10 species: Archae - 0; Bacteria - 0; Metazoa - 0; Fungi - 0; Plants - 78; Viruses - 0; Other Euk…	interactor
AT4G04525	transposable element gene	interactor
AT4G04570	CRK40, cysteine-rich RLK (RECEPTOR-like protein kinase) 40	interactor
AT4G04700	CPK27, calcium-dependent protein kinase 27	Seed
AT4G04760	Major facilitator superfamily protein	interactor
AT4G05370	BCS1 AAA-type ATPase	interactor
AT4G08700	ATPUP13, Drug/metabolite transporter superfamily protein	interactor
AT4G09000	GF14 CHI, GRF1, general regulatory factor 1	Seed
AT4G09580	SNARE associated Golgi protein family	interactor
AT4G10800	BEST Arabidopsis thaliana protein match is: BTB/POZ domain-containing protein (TAIR:AT3G05675.1); Has 1807 Blast hits to 1807 proteins in 277 species: Archae - 0; Bacteria - 0; Metazoa - 736; Fungi - 347; Plants - 385; Viruses - 0; Other Eukaryotes - 339 (source: NCBI BLink).	Seed
AT4G11260	ATSGT1B, EDM1, ETA3, RPR1, SGT1B, phosphatase-related	interactor
AT4G11490	CRK33, cysteine-rich RLK (RECEPTOR-like protein kinase) 33	interactor
AT4G11830	PLDGAMMA2, phospholipase D gamma 2	interactor
AT4G11850	MEE54, PLDGAMMA1, phospholipase D gamma 1	interactor
AT4G12250	GAE5, UDP-D-glucuronate 4-epimerase 5	interactor
AT4G12590	Protein of unknown function DUF106, transmembrane	interactor
AT4G12950	Fasciclin-like arabinogalactan family protein	interactor
AT4G13000	AGC (cAMP-dependent, cGMP-dependent and protein kinase C) kinase family protein	interactor
AT4G13510	AMT1;1, ATAMT1, ATAMT1;1, ammonium transporter 1;1	Seed
AT4G13530	unknown protein; BEST Arabidopsis thaliana protein match is: unknown protein (TAIR:AT4G10080.1); Has 30201 Blast hits to 17322 proteins in 780 species: Archae - 12; Bacteria - 1396; Metazoa - 17338; Fungi - 3422; Plants - 5037; Viruses - 0; Other Eukaryotes - 2996 (source: NCBI BLink).	interactor
AT4G13770	CYP83A1, REF2, cytochrome P450, family 83, subfamily A, polypeptide 1	Seed
AT4G14455	ATBET12, ATBS14B, BET12, BS14B, Target SNARE coiled-coil domain protein	interactor
AT4G14640	CAM8, calmodulin 8	interactor
AT4G14690	ELIP2, Chlorophyll A-B binding family protein	interactor
AT4G14950	SNARE associated Golgi protein family	interactor
AT4G15470	Bax inhibitor-1 family protein	Seed
AT4G15730	CW-type Zinc Finger	interactor
AT4G16444	FUNCTIONS IN: molecular_function unknown; INVOLVED IN: biological_process unknown; LOCATED IN: endomembrane system; EXPRESSED IN: 24 plant structures; EXPRESSED DURING: 15 growth stages; CONTAINS InterPro DOMAIN/s: CHD5-like protein (InterPro:IPR007514); Has 30201 Blast hits to 17322 proteins in 780 species: Archae - 12; Bacteria - 1396; Metazoa - 17338; Fungi - 3422; Plants - 5037; Viruses - 0; …	interactor
AT4G16620	nodulin MtN21 /EamA-like transporter family protein	interactor
AT4G17340	DELTA-TIP2, TIP2;2, tonoplast intrinsic protein 2;2	Seed
AT4G17430	O-fucosyltransferase family protein	interactor
AT4G17615	ATCBL1, CBL1, SCABP5, calcineurin B-like protein 1	interactor
AT4G17730	ATSYP23, SYP23, syntaxin of plants 23	interactor
AT4G17750	ATHSF1, ATHSFA1A, HSF1, HSFA1A, heat shock factor 1	interactor
AT4G18190	ATPUP6, PUP6, purine permease 6	interactor
AT4G18195	ATPUP8, PUP8, purine permease 8	interactor
AT4G18200	1-deoxy-D-xylulose-5-phosphate synthase	interactor
AT4G18210	ATPUP10, PUP10, purine permease 10	interactor
AT4G18220	Drug/metabolite transporter superfamily protein	interactor
AT4G18710	ATSK21, BIN2, DWF12, SK21, UCU1, Protein kinase superfamily protein	interactor
AT4G19030	AT-NLM1, ATNLM1, NIP1;1, NLM1, NOD26-like major intrinsic protein 1	interactor
AT4G19700	RING, SBP (S-ribonuclease binding protein) family protein	interactor
AT4G20390	Uncharacterised protein family (UPF0497)	interactor
AT4G20470	unknown protein; Has 1807 Blast hits to 1807 proteins in 277 species: Archae - 0; Bacteria - 0; Metazoa - 736; Fungi - 347; Plants - 385; Viruses - 0; Other Eukaryotes - 339 (source: NCBI BLink).	interactor
AT4G20790	Leucine-rich repeat protein kinase family protein	interactor
AT4G21120	AAT1, CAT1, amino acid transporter 1	interactor
AT4G21380	ARK3, RK3, receptor kinase 3	interactor
AT4G21480	STP12, sugar transporter protein 12	interactor
AT4G21570	Protein of unknown function (DUF300)	interactor
AT4G21790	ATTOM1, TOM1, tobamovirus multiplication 1	Seed
AT4G21910	MATE efflux family protein	Seed
AT4G22150	PUX3, plant UBX domain-containing protein 3	interactor
AT4G22540	ORP2A, OSBP(oxysterol binding protein)-related protein 2A	interactor
AT4G22756	ATSMO1, ATSMO1-2, SMO1, SMO1-2, sterol C4-methyl oxidase 1-2	interactor
AT4G22830	unknown protein; FUNCTIONS IN: molecular_function unknown; INVOLVED IN: biological_process unknown; LOCATED IN: chloroplast; EXPRESSED IN: 20 plant structures; EXPRESSED DURING: 13 growth stages; CONTAINS InterPro DOMAIN/s: Protein of unknown function DUF2499 (InterPro:IPR019634); Has 319 Blast hits to 317 proteins in 103 species: Archae - 0; Bacteria - 147; Metazoa - 0; Fungi - 0; Plants - 64; V…	interactor
AT4G23010	ATUTR2, UTR2, UDP-galactose transporter 2	interactor
AT4G23050	PAS domain-containing protein tyrosine kinase family protein	interactor
AT4G23090	unknown protein; Has 7 Blast hits to 7 proteins in 2 species: Archae - 0; Bacteria - 0; Metazoa - 0; Fungi - 0; Plants - 7; Viruses - 0; Other Eukaryotes - 0 (source: NCBI BLink).	interactor
AT4G23400	PIP1;5, PIP1D, plasma membrane intrinsic protein 1;5	Seed
AT4G23570	SGT1A, phosphatase-related	interactor
AT4G24090	unknown protein; FUNCTIONS IN: molecular_function unknown; INVOLVED IN: biological_process unknown; LOCATED IN: chloroplast; EXPRESSED IN: 23 plant structures; EXPRESSED DURING: 13 growth stages; Has 144 Blast hits to 142 proteins in 73 species: Archae - 3; Bacteria - 62; Metazoa - 7; Fungi - 13; Plants - 44; Viruses - 0; Other Eukaryotes - 15 (source: NCBI BLink).	interactor
AT4G24250	ATMLO13, MLO13, Seven transmembrane MLO family protein	interactor
AT4G24310	Protein of unknown function (DUF679)	interactor
AT4G25130	PMSR4, peptide met sulfoxide reductase 4	interactor
AT4G25360	TBL18, TRICHOME BIREFRINGENCE-LIKE 18	interactor
AT4G25640	ATDTX35, DTX35, FFT, detoxifying efflux carrier 35	interactor
AT4G25660	PPPDE putative thiol peptidase family protein	interactor
AT4G25680	PPPDE putative thiol peptidase family protein	interactor
AT4G25740	RNA binding Plectin/S10 domain-containing protein	Seed
AT4G25760	ATGDU2, GDU2, glutamine dumper 2	interactor
AT4G26090	RPS2, NB-ARC domain-containing disease resistance protein	interactor
AT4G26450	unknown protein; Has 614 Blast hits to 492 proteins in 137 species: Archae - 0; Bacteria - 94; Metazoa - 255; Fungi - 76; Plants - 69; Viruses - 0; Other Eukaryotes - 120 (source: NCBI BLink).	interactor
AT4G26530	Aldolase superfamily protein	interactor
AT4G26770	Phosphatidate cytidylyltransferase family protein	interactor
AT4G27500	PPI1, proton pump interactor 1	interactor
AT4G27585	SPFH/Band 7/PHB domain-containing membrane-associated protein family	interactor
AT4G27610	unknown protein; BEST Arabidopsis thaliana protein match is: unknown protein (TAIR:AT4G27620.2); Has 1304 Blast hits to 1173 proteins in 200 species: Archae - 14; Bacteria - 115; Metazoa - 628; Fungi - 104; Plants - 95; Viruses - 8; Other Eukaryotes - 340 (source: NCBI BLink).	interactor
AT4G27630	GTG2, GPCR-type G protein 2	interactor
AT4G28700	AMT1;4, ammonium transporter 1;4	interactor
AT4G29130	ATHXK1, GIN2, HXK1, hexokinase 1	interactor
AT4G29140	MATE efflux family protein	interactor
AT4G29330	DER1, DERLIN-1	interactor
AT4G30190	AHA2, HA2, PMA2, H(+)-ATPase 2	Seed
AT4G30500	Protein of unknown function (DUF788)	interactor
AT4G30660	Low temperature and salt responsive protein family	interactor
AT4G30850	HHP2, heptahelical transmembrane protein2	interactor
AT4G31340	myosin heavy chain-related	interactor
AT4G31430	unknown protein; LOCATED IN: plasma membrane; EXPRESSED IN: 25 plant structures; EXPRESSED DURING: 15 growth stages; Has 30201 Blast hits to 17322 proteins in 780 species: Archae - 12; Bacteria - 1396; Metazoa - 17338; Fungi - 3422; Plants - 5037; Viruses - 0; Other Eukaryotes - 2996 (source: NCBI BLink).	interactor
AT4G31490	Coatomer, beta subunit	Seed
AT4G31500	ATR4, CYP83B1, RED1, RNT1, SUR2, cytochrome P450, family 83, subfamily B, polypeptide 1	Seed
AT4G31840	AtENODL15, ENODL15, early nodulin-like protein 15	interactor
AT4G32140	EamA-like transporter family	interactor
AT4G32150	ATVAMP711, VAMP711, vesicle-associated membrane protein 711	Seed
AT4G32190	Myosin heavy chain-related protein	interactor
AT4G32410	AtCESA1, CESA1, RSW1, cellulose synthase 1	Seed
AT4G32650	ATKC1, AtLKT1, KAT3, KC1, potassium channel in Arabidopsis thaliana 3	interactor
AT4G33000	ATCBL10, CBL10, SCABP8, calcineurin B-like protein 10	interactor
AT4G33090	APM1, ATAPM1, aminopeptidase M1	interactor
AT4G33360	FLDH, NAD(P)-binding Rossmann-fold superfamily protein	Seed
AT4G33920	Protein phosphatase 2C family protein	Seed
AT4G33940	RING/U-box superfamily protein	interactor
AT4G33950	ATOST1, OST1, P44, SNRK2-6, SNRK2.6, SRK2E, Protein kinase superfamily protein	interactor
AT4G34220	Leucine-rich repeat protein kinase family protein	interactor
AT4G34460	AGB1, ATAGB1, ELK4, GTP binding protein beta 1	interactor
AT4G34640	ERG9, SQS1, squalene synthase 1	Seed
AT4G34670	Ribosomal protein S3Ae	Seed
AT4G35080	high-affinity nickel-transport family protein	interactor
AT4G35100	PIP2;7, PIP3, PIP3A, SIMIP, plasma membrane intrinsic protein 3	Seed
AT4G35290	ATGLR3.2, ATGLUR2, GLR3.2, GLUR2, glutamate receptor 2	interactor
AT4G35300	TMT2, tonoplast monosaccharide transporter2	interactor
AT4G35440	ATCLC-E, CLC-E, CLCE, chloride channel E	interactor
AT4G35450	AFT, AKR2, AKR2A, ankyrin repeat-containing protein 2	interactor
AT4G35580	NTL9, NAC transcription factor-like 9	interactor
AT4G35790	ATPLDDELTA, PLDDELTA, phospholipase D delta	Seed
AT4G35860	ATGB2, ATRAB2C, ATRABB1B, GB2, GTP-binding 2	Seed
AT4G36690	ATU2AF65A, U2 snRNP auxilliary factor, large subunit, splicing factor	interactor
AT4G36760	APP1, ATAPP1, aminopeptidase P1	interactor
AT4G37220	Cold acclimation protein WCOR413 family	interactor
AT4G37370	CYP81D8, cytochrome P450, family 81, subfamily D, polypeptide 8	interactor
AT4G37445	BEST Arabidopsis thaliana protein match is: Calcium-binding EF hand family protein (TAIR:AT1G64850.1); Has 30201 Blast hits to 17322 proteins in 780 species: Archae - 12; Bacteria - 1396; Metazoa - 17338; Fungi - 3422; Plants - 5037; Viruses - 0; Other Eukaryotes - 2996 (source: NCBI BLink).	interactor
AT4G37640	ACA2, calcium ATPase 2	interactor
AT4G37680	HHP4, heptahelical protein 4	interactor
AT4G38250	Transmembrane amino acid transporter family protein	Seed
AT4G38690	PLC-like phosphodiesterases superfamily protein	interactor
AT4G39030	EDS5, SID1, MATE efflux family protein	interactor
AT4G39050	Kinesin motor family protein	interactor
AT4G39330	ATCAD9, CAD9, cinnamyl alcohol dehydrogenase 9	interactor
AT4G39400	ATBRI1, BIN1, BRI1, CBB2, DWF2, Leucine-rich receptor-like protein kinase family protein	interactor
AT4G39670	Glycolipid transfer protein (GLTP) family protein	interactor
AT4G39890	AtRABH1c, RABH1c, RAB GTPase homolog H1C	interactor
AT4G39950	CYP79B2, cytochrome P450, family 79, subfamily B, polypeptide 2	interactor
AT4G39990	ATGB3, ATRAB11G, ATRABA4B, RABA4B, RAB GTPase homolog A4B	Seed
AT4G40042	Microsomal signal peptidase 12 kDa subunit (SPC12)	interactor
AT5G01240	LAX1, like AUXIN RESISTANT 1	interactor
AT5G01640	PRA1.B5, prenylated RAB acceptor 1.B5	interactor
AT5G02500	AT-HSC70-1, HSC70, HSC70-1, HSP70-1, heat shock cognate protein 70-1	Seed
AT5G03200	RING/U-box superfamily protein	interactor
AT5G03260	LAC11, laccase 11	interactor
AT5G03345	FUNCTIONS IN: molecular_function unknown; INVOLVED IN: biological_process unknown; LOCATED IN: endomembrane system; EXPRESSED IN: 24 plant structures; EXPRESSED DURING: 15 growth stages; CONTAINS InterPro DOMAIN/s: Magnesium transporter (InterPro:IPR018937); Has 30201 Blast hits to 17322 proteins in 780 species: Archae - 12; Bacteria - 1396; Metazoa - 17338; Fungi - 3422; Plants - 5037; Viruses -…	interactor
AT5G03610	GDSL-like Lipase/Acylhydrolase superfamily protein	interactor
AT5G03910	ATATH12, ATH12, ABC2 homolog 12	interactor
AT5G04770	ATCAT6, CAT6, cationic amino acid transporter 6	interactor
AT5G04870	ATCPK1, CPK1, calcium dependent protein kinase 1	interactor
AT5G05170	ATCESA3, ATH-B, CESA3, CEV1, IXR1, Cellulose synthase family protein	Seed
AT5G05190	Protein of unknown function (DUF3133)	interactor
AT5G05410	DREB2, DREB2A, DRE-binding protein 2A	interactor
AT5G05630	Amino acid permease family protein	interactor
AT5G05760	ATSED5, ATSYP31, SED5, SYP31, syntaxin of plants 31	interactor
AT5G05820	Nucleotide-sugar transporter family protein	interactor
AT5G06320	NHL3, NDR1/HIN1-like 3	interactor
AT5G06820	SRF2, STRUBBELIG-receptor family 2	interactor
AT5G07090	Ribosomal protein S4 (RPS4A) family protein	Seed
AT5G07220	ATBAG3, BAG3, BCL-2-associated athanogene 3	interactor
AT5G07250	ATRBL3, RBL3, RHOMBOID-like protein 3	interactor
AT5G07340	Calreticulin family protein	interactor
AT5G07475	Cupredoxin superfamily protein	interactor
AT5G07510	ATGRP-4, ATGRP14, GRP-4, GRP14, glycine-rich protein 14	interactor
AT5G08080	ATSYP132, SYP132, syntaxin of plants 132	Seed
AT5G09400	KUP7, K+ uptake permease 7	interactor
AT5G10220	ANN6, ANNAT6, annexin 6	interactor
AT5G10290	leucine-rich repeat transmembrane protein kinase family protein	Seed
AT5G10450	14-3-3lambda, AFT1, GRF6, G-box regulating factor 6	interactor
AT5G10840	Endomembrane protein 70 protein family	Seed
AT5G11150	ATVAMP713, VAMP713, VAMP713, vesicle-associated membrane protein 713	interactor
AT5G11680	FUNCTIONS IN: molecular_function unknown; INVOLVED IN: biological_process unknown; LOCATED IN: cytosol, plasma membrane; EXPRESSED IN: 26 plant structures; EXPRESSED DURING: 15 growth stages; CONTAINS InterPro DOMAIN/s: WW-domain-binding protein (InterPro:IPR018826); Has 1807 Blast hits to 1807 proteins in 277 species: Archae - 0; Bacteria - 0; Metazoa - 736; Fungi - 347; Plants - 385; Viruses - …	interactor
AT5G11710	ENTH/VHS family protein	interactor
AT5G11890	FUNCTIONS IN: molecular_function unknown; LOCATED IN: plasma membrane; EXPRESSED IN: 12 plant structures; EXPRESSED DURING: 6 growth stages; BEST Arabidopsis thaliana protein match is: Late embryogenesis abundant (LEA) hydroxyproline-rich glycoprotein family (TAIR:AT1G17620.1); Has 1807 Blast hits to 1807 proteins in 277 species: Archae - 0; Bacteria - 0; Metazoa - 736; Fungi - 347; Plants - 385;…	interactor
AT5G12320	ankyrin repeat family protein	interactor
AT5G12860	DiT1, dicarboxylate transporter 1	interactor
AT5G12880	proline-rich family protein	interactor
AT5G14030	translocon-associated protein beta (TRAPB) family protein	interactor
AT5G14210	Leucine-rich repeat protein kinase family protein	interactor
AT5G14420	RGLG2, RING domain ligase2	interactor
AT5G14740	BETA CA2, CA18, CA2, carbonic anhydrase 2	interactor
AT5G14870	ATCNGC18, CNGC18, cyclic nucleotide-gated channel 18	interactor
AT5G15240	Transmembrane amino acid transporter family protein	interactor
AT5G15500	Ankyrin repeat family protein	interactor
AT5G15600	SP1L4, SPIRAL1-like4	interactor
AT5G16000	NIK1, NSP-interacting kinase 1	interactor
AT5G16150	GLT1, PGLCT, plastidic GLC translocator	interactor
AT5G16530	PIN5, Auxin efflux carrier family protein	interactor
AT5G16590	LRR1, Leucine-rich repeat protein kinase family protein	Seed
AT5G16710	DHAR3, dehydroascorbate reductase 1	interactor
AT5G16830	ATPEP12, ATSYP21, PEP12, PEP12P, SYP21, syntaxin of plants 21	interactor
AT5G16840	BPA1, binding partner of acd11 1	interactor
AT5G17700	MATE efflux family protein	interactor
AT5G17770	ATCBR, CBR, CBR1, NADH:cytochrome B5 reductase 1	Seed
AT5G17850	Sodium/calcium exchanger family protein	interactor
AT5G17860	CAX7, calcium exchanger 7	interactor
AT5G18150	Methyltransferase-related protein	interactor
AT5G18290	SIP1;2, SIP1B, Aquaporin-like superfamily protein	interactor
AT5G18520	Lung seven transmembrane receptor family protein	interactor
AT5G19130	GPI transamidase component family protein / Gaa1-like family protein	interactor
AT5G19140	AILP1, ATAILP1, Aluminium induced protein with YGL and LRDR motifs	interactor
AT5G19280	KAPP, RAG1, kinase associated protein phosphatase	interactor
AT5G19570	unknown protein; CONTAINS InterPro DOMAIN/s: Uncharacterised protein family UPF0546 (InterPro:IPR018908); Has 1807 Blast hits to 1807 proteins in 277 species: Archae - 0; Bacteria - 0; Metazoa - 736; Fungi - 347; Plants - 385; Viruses - 0; Other Eukaryotes - 339 (source: NCBI BLink).	interactor
AT5G19875	unknown protein; FUNCTIONS IN: molecular_function unknown; INVOLVED IN: response to oxidative stress; LOCATED IN: endomembrane system; EXPRESSED IN: 21 plant structures; EXPRESSED DURING: 13 growth stages; BEST Arabidopsis thaliana protein match is: unknown protein (TAIR:AT2G31940.1); Has 30201 Blast hits to 17322 proteins in 780 species: Archae - 12; Bacteria - 1396; Metazoa - 17338; Fungi - 342…	interactor
AT5G20230	ATBCB, BCB, BCB, SAG14, blue-copper-binding protein	interactor
AT5G20270	HHP1, heptahelical transmembrane protein1	interactor
AT5G21274	ACAM-6, CAM6, calmodulin 6	interactor
AT5G21920	ATYLMG2, YLMG2, YGGT family protein	interactor
AT5G22290	anac089, NAC089, NAC domain containing protein 89	interactor
AT5G22355	Cysteine/Histidine-rich C1 domain family protein	interactor
AT5G22770	alpha-ADR, alpha-adaptin	Seed
AT5G23060	CaS, calcium sensing receptor	interactor
AT5G23120	HCF136, photosystem II stability/assembly factor, chloroplast (HCF136)	interactor
AT5G23450	ATLCBK1, LCBK1, long-chain base (LCB) kinase 1	Seed
AT5G23575	Transmembrane CLPTM1 family protein	interactor
AT5G23750	Remorin family protein	interactor
AT5G23980	ATFRO4, FRO4, ferric reduction oxidase 4	interactor
AT5G24010	Protein kinase superfamily protein	interactor
AT5G24290	Vacuolar iron transporter (VIT) family protein	interactor
AT5G24660	LSU2, response to low sulfur 2	interactor
AT5G25752	ATRBL11, RBL11, rhomboid-like protein 11	interactor
AT5G25940	early nodulin-related	interactor
AT5G26000	BGLU38, TGG1, thioglucoside glucohydrolase 1	interactor
AT5G26240	ATCLC-D, CLC-D, chloride channel D	interactor
AT5G26250	Major facilitator superfamily protein	interactor
AT5G26667	PYR6, P-loop containing nucleoside triphosphate hydrolases superfamily protein	Seed
AT5G26790	unknown protein; BEST Arabidopsis thaliana protein match is: unknown protein (TAIR:AT1G06475.1); Has 30201 Blast hits to 17322 proteins in 780 species: Archae - 12; Bacteria - 1396; Metazoa - 17338; Fungi - 3422; Plants - 5037; Viruses - 0; Other Eukaryotes - 2996 (source: NCBI BLink).	interactor
AT5G26980	ATSYP41, ATTLG2A, SYP41, syntaxin of plants 41	interactor
AT5G27150	AT-NHX1, ATNHX, ATNHX1, NHX1, Na+/H+ exchanger 1	interactor
AT5G27210	Protein of unknown function, transmembrane-40	interactor
AT5G27350	SFP1, Major facilitator superfamily protein	Seed
AT5G27360	SFP2, Major facilitator superfamily protein	interactor
AT5G27370	Protein of unknown function (DUF679)	interactor
AT5G27490	Integral membrane Yip1 family protein	interactor
AT5G28290	ATNEK3, NEK3, NIMA-related kinase 3	interactor
AT5G28640	AN3, ATGIF1, GIF, GIF1, SSXT family protein	interactor
AT5G28840	GME, GDP-D-mannose 3',5'-epimerase	interactor
AT5G35410	ATSOS2, CIPK24, SNRK3.11, SOS2, Protein kinase superfamily protein	interactor
AT5G35460	unknown protein; CONTAINS InterPro DOMAIN/s: Protein of unknown function DUF2838 (InterPro:IPR021261); Has 1807 Blast hits to 1807 proteins in 277 species: Archae - 0; Bacteria - 0; Metazoa - 736; Fungi - 347; Plants - 385; Viruses - 0; Other Eukaryotes - 339 (source: NCBI BLink).	interactor
AT5G35630	ATGSL1, GLN2, GS2, glutamine synthetase 2	interactor
AT5G35750	AHK2, HK2, histidine kinase 2	interactor
AT5G36940	CAT3, cationic amino acid transporter 3	interactor
AT5G37780	ACAM-1, CAM1, TCH1, calmodulin 1	Seed
AT5G39040	ALS1, ATTAP2, TAP2, transporter associated with antigen processing protein 2	interactor
AT5G39320	UDP-glucose 6-dehydrogenase family protein	Seed
AT5G39510	ATVTI11, ATVTI1A, SGR4, VTI11, VTI1A, ZIG, ZIG1, Vesicle transport v-SNARE family protein	Seed
AT5G40640	unknown protein; LOCATED IN: plasma membrane; EXPRESSED IN: 19 plant structures; EXPRESSED DURING: 7 growth stages; BEST Arabidopsis thaliana protein match is: unknown protein (TAIR:AT3G27390.1); Has 104 Blast hits to 102 proteins in 14 species: Archae - 0; Bacteria - 0; Metazoa - 2; Fungi - 0; Plants - 101; Viruses - 0; Other Eukaryotes - 1 (source: NCBI BLink).	interactor
AT5G40780	LHT1, lysine histidine transporter 1	Seed
AT5G41160	ATPUP12, PUP12, purine permease 12	interactor
AT5G41500	F-box and associated interaction domains-containing protein	interactor
AT5G41520	RNA binding Plectin/S10 domain-containing protein	Seed
AT5G41600	BTI3, RTNLB4, VIRB2-interacting protein 3	interactor
AT5G41800	Transmembrane amino acid transporter family protein	interactor
AT5G41990	ATWNK8, WNK8, with no lysine (K) kinase 8	interactor
AT5G42020	BIP, BIP2, Heat shock protein 70 (Hsp 70) family protein	interactor
AT5G42190	ASK2, SKP1B, E3 ubiquitin ligase SCF complex subunit SKP1/ASK1 family protein	interactor
AT5G42370	Calcineurin-like metallo-phosphoesterase superfamily protein	interactor
AT5G42420	Nucleotide-sugar transporter family protein	interactor
AT5G42980	ATH3, ATTRX3, ATTRXH3, TRX3, TRXH3, thioredoxin 3	Seed
AT5G43350	ATPT1, PHT1;1, phosphate transporter 1;1	Seed
AT5G43460	HR-like lesion-inducing protein-related	interactor
AT5G45300	BAM8, BMY2, beta-amylase 2	interactor
AT5G45490	P-loop containing nucleoside triphosphate hydrolases superfamily protein	Seed
AT5G45750	AtRABA1c, RABA1c, RAB GTPase homolog A1C	interactor
AT5G46110	APE2, TPT, Glucose-6-phosphate/phosphate translocator-related	interactor
AT5G46860	ATSYP22, ATVAM3, SGR3, SYP22, VAM3, Syntaxin/t-SNARE family protein	interactor
AT5G47120	ATBI-1, ATBI1, BI-1, BI1, BAX inhibitor 1	Seed
AT5G47180	Plant VAMP (vesicle-associated membrane protein) family protein	interactor
AT5G47410	rotein kinase domain-containing protein	interactor
AT5G47450	ATTIP2;3, DELTA-TIP3, TIP2;3, tonoplast intrinsic protein 2;3	Seed
AT5G47570	unknown protein; Has 30201 Blast hits to 17322 proteins in 780 species: Archae - 12; Bacteria - 1396; Metazoa - 17338; Fungi - 3422; Plants - 5037; Viruses - 0; Other Eukaryotes - 2996 (source: NCBI BLink).	interactor
AT5G47910	ATRBOHD, RBOHD, respiratory burst oxidase homologue D	Seed
AT5G48380	BIR1, BAK1-interacting receptor-like kinase 1	interactor
AT5G48810	ATB5-B, ATCB5-D, B5 #3, CB5-D, cytochrome B5 isoform D	interactor
AT5G49130	MATE efflux family protein	interactor
AT5G49540	Rab5-interacting family protein	interactor
AT5G49630	AAP6, amino acid permease 6	interactor
AT5G49760	Leucine-rich repeat protein kinase family protein	Seed
AT5G49770	Leucine-rich repeat protein kinase family protein	Seed
AT5G49890	ATCLC-C, CLC-C, chloride channel C	interactor
AT5G50020	DHHC-type zinc finger family protein	Seed
AT5G50200	ATNRT3.1, NRT3.1, WR3, nitrate transmembrane transporters	interactor
AT5G50440	ATMEMB12, MEMB12, membrin 12	interactor
AT5G51010	Rubredoxin-like superfamily protein	interactor
AT5G51060	ATRBOHC, RBOHC, RHD2, NADPH/respiratory burst oxidase protein D	Seed
AT5G51100	FSD2, Fe superoxide dismutase 2	interactor
AT5G51160	Ankyrin repeat family protein	interactor
AT5G51570	SPFH/Band 7/PHB domain-containing membrane-associated protein family	Seed
AT5G51700	ATRAR1, PBS2, RAR1, RPR2, protein binding;zinc ion binding	interactor
AT5G52240	AtMAPR5, ATMP1, MSBP1, membrane steroid binding protein 1	interactor
AT5G52420	unknown protein; FUNCTIONS IN: molecular_function unknown; INVOLVED IN: biological_process unknown; LOCATED IN: endoplasmic reticulum; EXPRESSED IN: 24 plant structures; EXPRESSED DURING: 13 growth stages; BEST Arabidopsis thaliana protein match is: unknown protein (TAIR:AT5G23920.1); Has 30201 Blast hits to 17322 proteins in 780 species: Archae - 12; Bacteria - 1396; Metazoa - 17338; Fungi - 342…	interactor
AT5G52640	ATHS83, AtHsp90-1, ATHSP90.1, HSP81-1, HSP81.1, HSP83, HSP90.1, heat shock protein 90.1	Seed
AT5G52650	RNA binding Plectin/S10 domain-containing protein	Seed
AT5G53130	ATCNGC1, CNGC1, cyclic nucleotide gated channel 1	interactor
AT5G53490	Tetratricopeptide repeat (TPR)-like superfamily protein	interactor
AT5G53550	ATYSL3, YSL3, YELLOW STRIPE like 3	interactor
AT5G53560	ATB5-A, ATCB5-E, B5 #2, CB5-E, cytochrome B5 isoform E	Seed
AT5G53760	ATMLO11, MLO11, Seven transmembrane MLO family protein	interactor
AT5G53890	AtPSKR2, PSKR2, phytosylfokine-alpha receptor 2	interactor
AT5G54160	ATOMT1, OMT1, O-methyltransferase 1	Seed
AT5G55470	ATNHX3, NHX3, Na+/H+ (sodium hydrogen) exchanger 3	interactor
AT5G56020	Got1/Sft2-like vescicle transport protein family	interactor
AT5G56030	AtHsp90.2, ERD8, HSP81-2, HSP90.2, heat shock protein 81-2	Seed
AT5G57010	calmodulin-binding family protein	interactor
AT5G57090	AGR, AGR1, ATPIN2, EIR1, PIN2, WAV6, Auxin efflux carrier family protein	Seed
AT5G57350	AHA3, ATAHA3, HA3, H(+)-ATPase 3	Seed
AT5G57685	ATGDU3, GDU3, LSB1, glutamine dumper 3	Seed
AT5G57940	ATCNGC5, CNGC5, cyclic nucleotide gated channel 5	interactor
AT5G58050	SVL4, SHV3-like 4	interactor
AT5G58060	ATGP1, ATYKT61, YKT61, SNARE-like superfamily protein	interactor
AT5G58270	ATATM3, ATM3, STA1, ABC transporter of the mitochondrion 3	interactor
AT5G58300	Leucine-rich repeat protein kinase family protein	Seed
AT5G58330	lactate/malate dehydrogenase family protein	interactor
AT5G58560	Phosphatidate cytidylyltransferase family protein	interactor
AT5G58750	NAD(P)-binding Rossmann-fold superfamily protein	interactor
AT5G59260	Concanavalin A-like lectin protein kinase family protein	Seed
AT5G59650	Leucine-rich repeat protein kinase family protein	interactor
AT5G59700	Protein kinase superfamily protein	interactor
AT5G59850	Ribosomal protein S8 family protein	Seed
AT5G60340	P-loop containing nucleoside triphosphate hydrolases superfamily protein	interactor
AT5G60360	AALP, ALP, SAG2, aleurain-like protease	interactor
AT5G60780	ATNRT2.3, NRT2.3, nitrate transporter 2.3	interactor
AT5G61010	ATEXO70E2, EXO70E2, exocyst subunit exo70 family protein E2	interactor
AT5G61340	unknown protein; BEST Arabidopsis thaliana protein match is: unknown protein (TAIR:AT1G26650.1); Has 30201 Blast hits to 17322 proteins in 780 species: Archae - 12; Bacteria - 1396; Metazoa - 17338; Fungi - 3422; Plants - 5037; Viruses - 0; Other Eukaryotes - 2996 (source: NCBI BLink).	interactor
AT5G61410	EMB2728, RPE, D-ribulose-5-phosphate-3-epimerase	interactor
AT5G61520	Major facilitator superfamily protein	interactor
AT5G61630	unknown protein; BEST Arabidopsis thaliana protein match is: unknown protein (TAIR:AT5G07490.1); Has 1807 Blast hits to 1807 proteins in 277 species: Archae - 0; Bacteria - 0; Metazoa - 736; Fungi - 347; Plants - 385; Viruses - 0; Other Eukaryotes - 339 (source: NCBI BLink).	interactor
AT5G61700	ATATH16, ATH16, ABC2 homolog 16	interactor
AT5G61900	BON, BON1, CPN1, Calcium-dependent phospholipid-binding Copine family protein	Seed
AT5G62070	IQD23, IQ-domain 23	interactor
AT5G62130	Per1-like family protein	interactor
AT5G62390	ATBAG7, BAG7, BCL-2-associated athanogene 7	Seed
AT5G62710	Leucine-rich repeat protein kinase family protein	interactor
AT5G62740	ATHIR1, HIR1, SPFH/Band 7/PHB domain-containing membrane-associated protein family	Seed
AT5G62850	AtVEX1, Nodulin MtN3 family protein	interactor
AT5G62920	ARR6, response regulator 6	interactor
AT5G63030	Thioredoxin superfamily protein	interactor
AT5G63710	Leucine-rich repeat protein kinase family protein	Seed
AT5G64070	PI-4KBETA1, PI4KBETA1, phosphatidylinositol 4-OH kinase beta1	interactor
AT5G64350	ATFKBP12, FKBP12, FK506-binding protein 12	interactor
AT5G64740	CESA6, E112, IXR2, PRC1, cellulose synthase 6	interactor
AT5G65280	GCL1, GCR2-like 1	interactor
AT5G65660	hydroxyproline-rich glycoprotein family protein	Seed
AT5G65970	ATMLO10, MLO10, Seven transmembrane MLO family protein	interactor
AT5G65990	Transmembrane amino acid transporter family protein	interactor
AT5G66530	Galactose mutarotase-like superfamily protein	interactor
AT5G66570	MSP-1, OE33, OEE1, OEE33, PSBO-1, PSBO1, PS II oxygen-evolving complex 1	interactor
AT5G67330	ATNRAMP4, NRAMP4, natural resistance associated macrophage protein 4	interactor

## Sheet: S7b-UBC32 network
Table S7b. Interaction network of UBC32.
Columns 1 and 2 refer to AGI and protein description, respectively.
Column 3 describes the number of transmembrane domains (TMD).
AGI	description	TMD
AT2G02040	PTR2, PTR2-B, peptide transporter 2	10
AT2G34250	SecY protein transport family protein	9
AT2G45960	PIP1;2, plasma membrane intrinsic protein 1B	6
AT3G02880	Leucine-rich repeat protein kinase family protein	1
AT3G08680	Leucine-rich repeat protein kinase family protein	1
AT3G17650	YSL5, YELLOW STRIPE like 5	14
AT3G17840	RLK902, receptor-like kinase 902	1
AT3G27770	unknown protein	7
AT4G01450	nodulin MtN21 /EamA-like transporter family protein	9
AT4G13510	AMT1;1, ammonium transporter 1;1	10
AT4G30190	AHA2, H(+)-ATPase 2	10
AT5G10290	leucine-rich repeat transmembrane protein kinase family protein	1
AT5G16590	LRR1, Leucine-rich repeat protein kinase family protein	1
AT5G27350	SFP1, Major facilitator superfamily protein	11
AT5G49760	Leucine-rich repeat protein kinase family protein	1

## Sheet: S7c-UBC34 network
Table S7c. Interaction network of UBC34.
Columns 1 and 2 refer to AGI and protein description, respectively.
Column 3 describes the number of transmembrane domains (TMD).
AGI	Description	TMD
AT3G63080	ATGPX5, GPX5, MEE42, glutathione peroxidase 5	0
AT2G31880	EVR, SOBIR1, Leucine-rich repeat protein kinase family protein	1
AT3G02880	Leucine-rich repeat protein kinase family protein	1
AT3G17840	RLK902, receptor-like kinase 902	1
AT5G10290	leucine-rich repeat transmembrane protein kinase family protein	1
AT5G49760	Leucine-rich repeat protein kinase family protein	1
AT5G57685	ATGDU3, GDU3, LSB1, glutamine dumper 3	1
AT4G13770	CYP83A1, REF2, cytochrome P450, family 83	2
AT5G63710	Leucine-rich repeat protein kinase family protein	2
AT1G61250	SC3, secretory carrier 3	4
AT5G51060	RBOHC, NADPH/respiratory burst oxidase protein D	5
AT2G34390	NIP2;1	6
AT2G45960	PIP1;2	6
AT4G23400	PIP1;5	6
AT4G35100	PIP2;7	6
AT3G27770	unknown protein	7
AT5G05170	ATCESA3, Cellulose synthase family protein	8
AT3G08930	LMBR1-like membrane protein	9
AT1G19770	PUP14, purine permease 14	10
AT1G30360	ERD4	10
AT2G02040	PTR2-B, peptide transporter 2	10
AT2G34250	SecY protein transport family protein	10
AT4G13510	AMT1;1, ammonium transporter 1;1	10
AT4G30190	AHA2, H(+)-ATPase 2	10
AT5G10840	Endomembrane protein 70 protein family	10
AT5G27350	SFP1, sugar transporter ERD6-like 17	11
AT1G08920	ESL1, ERD (early response to dehydration) six-like 1	12
AT1G12110	NRT1.1, nitrate transporter 1.1	12
AT1G18880	Protein NRT1/ PTR FAMILY 2.9	12
AT3G19930	STP4, sugar transporter 4	12
AT1G15690	AVP-3, AVP1, Inorganic H pyrophosphatase family protein	16

## Sheet: S7d-DAUPs
Table S7d. Interaction network of DAUPs.
Columns 1 and 2 refer to AGI and protein description, respectively.
Column 3 describes the level of interaction. “Seed” refers to DAUPs, and “Interactor” refers to reported interactants of DAUPs.
AGI	Description	Level of interaction
AT1G01160	GRF1-interacting factor 2	interactor
AT1G01200	RAB GTPase homolog A3	interactor
AT1G01340	cyclic nucleotide gated channel 10	interactor
AT1G01580	ferric reduction oxidase 2	Seed
AT1G01620	plasma membrane intrinsic protein 1C	interactor
AT1G07000	exocyst subunit exo70 family protein B2	interactor
AT1G07810	ER-type Ca2+-ATPase 1	interactor
AT1G07860	BEST Arabidopsis thaliana protein match is: Protein kinase superfamily protein (TAIR:AT1G07870.2); Has 7 Blast hits to 7 proteins in 4 species: Archae - 0; Bacteria - 0; Metazoa - 0; Fungi - 0; Plants - 7; Viruses - 0; Other Eukaryotes - 0 (source: NCBI BLink).	interactor
AT1G08090	nitrate transporter 2;1	Seed
AT1G08230	Transmembrane amino acid transporter family protein	interactor
AT1G08770	prenylated RAB acceptor 1.E	interactor
AT1G08930	Major facilitator superfamily protein	Seed
AT1G08960	cation exchanger 11	interactor
AT1G11260	sugar transporter 1	interactor
AT1G11680	CYTOCHROME P450 51G1	Seed
AT1G12110	nitrate transporter 1.1	Seed
AT1G14360	UDP-galactose transporter 3	interactor
AT1G14700	purple acid phosphatase 3	interactor
AT1G15880	golgi snare 11	interactor
AT1G16170	unknown protein; FUNCTIONS IN: molecular_function unknown; INVOLVED IN: biological_process unknown; LOCATED IN: cellular_component unknown; EXPRESSED IN: 24 plant structures; EXPRESSED DURING: 15 growth stages; BEST Arabidopsis thaliana protein match is: unknown protein (TAIR:AT1G79660.1); Has 55 Blast hits to 55 proteins in 13 species: Archae - 0; Bacteria - 0; Metazoa - 0; Fungi - 0; Plants - 5…	interactor
AT1G16240	syntaxin of plants 51	interactor
AT1G16920	RAB GTPase homolog A1B	interactor
AT1G17200	Uncharacterised protein family (UPF0497)	interactor
AT1G17280	ubiquitin-conjugating enzyme 34	interactor
AT1G17840	white-brown complex homolog protein 11	interactor
AT1G18470	Transmembrane Fragile-X-F-associated protein	Seed
AT1G19450	Major facilitator superfamily protein	interactor
AT1G19670	chlorophyllase 1	interactor
AT1G19770	purine permease 14	interactor
AT1G21240	wall associated kinase 3	interactor
AT1G21250	cell wall-associated kinase	interactor
AT1G21870	golgi nucleotide sugar transporter 5	interactor
AT1G22550	Major facilitator superfamily protein	interactor
AT1G24400	lysine histidine transporter 2	interactor
AT1G25510	Eukaryotic aspartyl protease family protein	interactor
AT1G26440	ureide permease 5	Seed
AT1G26670	Vesicle transport v-SNARE family protein	interactor
AT1G27290	unknown protein; Has 44 Blast hits to 44 proteins in 12 species: Archae - 0; Bacteria - 0; Metazoa - 0; Fungi - 0; Plants - 44; Viruses - 0; Other Eukaryotes - 0 (source: NCBI BLink).	interactor
AT1G27300	unknown protein; Has 54 Blast hits to 54 proteins in 19 species: Archae - 0; Bacteria - 0; Metazoa - 11; Fungi - 6; Plants - 34; Viruses - 0; Other Eukaryotes - 3 (source: NCBI BLink).	interactor
AT1G29060	Target SNARE coiled-coil domain protein	interactor
AT1G30270	CBL-interacting protein kinase 23	interactor
AT1G31120	K+ uptake permease 10	interactor
AT1G31812	acyl-CoA-binding protein 6	interactor
AT1G32450	nitrate transporter 1.5	Seed
AT1G34640	peptidases	interactor
AT1G35160	GF14 protein phi chain	interactor
AT1G35720	annexin 1	interactor
AT1G37130	nitrate reductase 2	interactor
AT1G43890	RAB GTPASE HOMOLOG B18	interactor
AT1G45145	thioredoxin H-type 5	interactor
AT1G47240	NRAMP metal ion transporter 2	interactor
AT1G47260	gamma carbonic anhydrase 2	interactor
AT1G47640	unknown protein; FUNCTIONS IN: molecular_function unknown; INVOLVED IN: biological_process unknown; LOCATED IN: mitochondrion; EXPRESSED IN: 23 plant structures; EXPRESSED DURING: 13 growth stages; CONTAINS InterPro DOMAIN/s: Protein of unknown function DUF2053, membrane (InterPro:IPR019164); Has 204 Blast hits to 204 proteins in 84 species: Archae - 0; Bacteria - 0; Metazoa - 127; Fungi - 0; Pla…	interactor
AT1G47670	Transmembrane amino acid transporter family protein	interactor
AT1G48210	Protein kinase superfamily protein	Seed
AT1G48270	G-protein-coupled receptor 1	interactor
AT1G51340	MATE efflux family protein	interactor
AT1G53020	UBC26 (UBIQUITIN-CONJUGATING ENZYME 26); ubiquitin-protein ligase	interactor
AT1G53270	ABC-2 type transporter family protein	interactor
AT1G54350	ABC transporter family protein	interactor
AT1G57870	shaggy-like kinase 42	interactor
AT1G58340	MATE efflux family protein	interactor
AT1G59730	thioredoxin H-type 7	interactor
AT1G61250	secretory carrier 3	Seed
AT1G61560	Seven transmembrane MLO family protein	interactor
AT1G63110	GPI transamidase subunit PIG-U	interactor
AT1G63120	RHOMBOID-like 2	interactor
AT1G64740	alpha-1 tubulin	interactor
AT1G65690	Late embryogenesis abundant (LEA) hydroxyproline-rich glycoprotein family	interactor
AT1G66410	calmodulin 4	interactor
AT1G67640	Transmembrane amino acid transporter family protein	interactor
AT1G68740	EXS (ERD1/XPR1/SYG1) family protein	interactor
AT1G71140	MATE efflux family protein	interactor
AT1G71880	sucrose-proton symporter 1	interactor
AT1G75020	lysophosphatidyl acyltransferase 4	interactor
AT1G75500	Walls Are Thin 1	interactor
AT1G77110	Auxin efflux carrier family protein	interactor
AT1G77140	vacuolar protein sorting 45	interactor
AT1G77380	amino acid permease 3	interactor
AT1G78300	general regulatory factor 2	interactor
AT1G78340	glutathione S-transferase TAU 22	interactor
AT1G79590	syntaxin of plants 52	interactor
AT1G79680	WALL ASSOCIATED KINASE (WAK)-LIKE 10	interactor
AT1G79940	DnaJ / Sec63 Brl domains-containing protein	interactor
AT1G80510	Transmembrane amino acid transporter family protein	interactor
AT1G80890	unknown protein; BEST Arabidopsis thaliana protein match is: unknown protein (TAIR:AT1G16000.1); Has 41 Blast hits to 40 proteins in 10 species: Archae - 0; Bacteria - 0; Metazoa - 0; Fungi - 0; Plants - 41; Viruses - 0; Other Eukaryotes - 0 (source: NCBI BLink).	interactor
AT2G01420	Auxin efflux carrier family protein	interactor
AT2G01950	BRI1-like 2	interactor
AT2G02040	peptide transporter 2	Seed
AT2G02860	sucrose transporter 2	interactor
AT2G02930	glutathione S-transferase F3	interactor
AT2G03590	ureide permease 1	interactor
AT2G14670	sucrose-proton symporter 8	interactor
AT2G16030	S-adenosyl-L-methionine-dependent methyltransferases superfamily protein	interactor
AT2G16850	plasma membrane intrinsic protein 2;8	interactor
AT2G17430	Seven transmembrane MLO family protein	interactor
AT2G17820	histidine kinase 1	Seed
AT2G18480	Major facilitator superfamily protein	interactor
AT2G18790	phytochrome B	interactor
AT2G18960	H(+)-ATPase 1	Seed
AT2G20130	like COV 1	interactor
AT2G22180	hydroxyproline-rich glycoprotein family protein	interactor
AT2G22425	Microsomal signal peptidase 12 kDa subunit (SPC12)	interactor
AT2G23200	Protein kinase superfamily protein	Seed
AT2G23420	nicotinate phosphoribosyltransferase 2	interactor
AT2G24720	glutamate receptor 2.2	Seed
AT2G26180	IQ-domain 6	interactor
AT2G26330	Leucine-rich receptor-like protein kinase family protein	interactor
AT2G26650	K+ transporter 1	interactor
AT2G27030	calmodulin 5	interactor
AT2G27290	Protein of unknown function (DUF1279)	interactor
AT2G28315	Nucleotide/sugar transporter family protein	interactor
AT2G29100	glutamate receptor 2.9	interactor
AT2G30360	SOS3-interacting protein 4	interactor
AT2G31280	conserved peptide upstream open reading frame 7	interactor
AT2G31610	Ribosomal protein S3 family protein	Seed
AT2G33750	purine permease 2	interactor
AT2G36305	farnesylated protein-converting enzyme 2	interactor
AT2G37170	plasma membrane intrinsic protein 2	Seed
AT2G37180	Aquaporin-like superfamily protein	Seed
AT2G38360	prenylated RAB acceptor 1.B4	Seed
AT2G38510	MATE efflux family protein	interactor
AT2G38940	phosphate transporter 1;4	interactor
AT2G39770	Glucose-1-phosphate adenylyltransferase family protein	interactor
AT2G40380	prenylated RAB acceptor 1.B2	interactor
AT2G40540	potassium transporter 2	interactor
AT2G40900	nodulin MtN21 /EamA-like transporter family protein	interactor
AT2G41090	Calcium-binding EF-hand family protein	interactor
AT2G41100	Calcium-binding EF hand family protein	interactor
AT2G41110	calmodulin 2	interactor
AT2G41560	autoinhibited Ca(2+)-ATPase, isoform 4	interactor
AT2G41705	camphor resistance CrcB family protein	interactor
AT2G42010	phospholipase D beta 1	interactor
AT2G42590	general regulatory factor 9	interactor
AT2G43850	Integrin-linked protein kinase family	interactor
AT3G01290	SPFH/Band 7/PHB domain-containing membrane-associated protein family	Seed
AT3G01500	carbonic anhydrase 1	interactor
AT3G03330	NAD(P)-binding Rossmann-fold superfamily protein	interactor
AT3G05350	Metallopeptidase M24 family protein	interactor
AT3G06330	RING/U-box superfamily protein	Seed
AT3G07370	carboxyl terminus of HSC70-interacting protein	interactor
AT3G07680	emp24/gp25L/p24 family/GOLD family protein	interactor
AT3G08680	Leucine-rich repeat protein kinase family protein	Seed
AT3G09740	syntaxin of plants 71	interactor
AT3G10640	SNF7 family protein	interactor
AT3G12180	Cornichon family protein	interactor
AT3G13065	STRUBBELIG-receptor family 4	interactor
AT3G13175	unknown protein; FUNCTIONS IN: molecular_function unknown; INVOLVED IN: biological_process unknown; LOCATED IN: endomembrane system; EXPRESSED IN: 18 plant structures; EXPRESSED DURING: 12 growth stages; BEST Arabidopsis thaliana protein match is: unknown protein (TAIR:AT4G16400.1); Has 29 Blast hits to 29 proteins in 8 species: Archae - 0; Bacteria - 0; Metazoa - 0; Fungi - 0; Plants - 29; Virus…	interactor
AT3G15730	phospholipase D alpha 1	interactor
AT3G16310	mitotic phosphoprotein N' end (MPPN) family protein	interactor
AT3G17000	ubiquitin-conjugating enzyme 32	interactor
AT3G17410	Protein kinase superfamily protein	Seed
AT3G17510	CBL-interacting protein kinase 1	interactor
AT3G18250	Putative membrane lipoprotein	interactor
AT3G19820	cell elongation protein / DWARF1 / DIMINUTO (DIM)	interactor
AT3G19930	sugar transporter 4	interactor
AT3G21510	histidine-containing phosphotransmitter 1	interactor
AT3G21640	FKBP-type peptidyl-prolyl cis-trans isomerase family protein	interactor
AT3G21690	MATE efflux family protein	interactor
AT3G22950	ADP-ribosylation factor C1	interactor
AT3G23430	phosphate 1	interactor
AT3G25805	unknown protein; Has 98 Blast hits to 98 proteins in 45 species: Archae - 0; Bacteria - 51; Metazoa - 0; Fungi - 0; Plants - 43; Viruses - 0; Other Eukaryotes - 4 (source: NCBI BLink).	interactor
AT3G26830	Cytochrome P450 superfamily protein	interactor
AT3G27770	unknown protein; FUNCTIONS IN: molecular_function unknown; INVOLVED IN: biological_process unknown; LOCATED IN: endomembrane system; EXPRESSED IN: 22 plant structures; EXPRESSED DURING: 13 growth stages; BEST Arabidopsis thaliana protein match is: unknown protein (TAIR:AT5G62960.1); Has 158 Blast hits to 157 proteins in 21 species: Archae - 0; Bacteria - 0; Metazoa - 13; Fungi - 0; Plants - 141; …	Seed
AT3G28050	nodulin MtN21 /EamA-like transporter family protein	interactor
AT3G28130	nodulin MtN21 /EamA-like transporter family protein	interactor
AT3G29310	calmodulin-binding protein-related	Seed
AT3G29350	histidine-containing phosphotransmitter 2	interactor
AT3G43810	calmodulin 7	interactor
AT3G45870	nodulin MtN21 /EamA-like transporter family protein	interactor
AT3G46060	RAB GTPase homolog 8A	interactor
AT3G46980	phosphate transporter 4;3	interactor
AT3G47730	ATP-binding cassette A2	interactor
AT3G48100	response regulator 5	interactor
AT3G48260	with no lysine (K) kinase 3	interactor
AT3G48890	membrane-associated progesterone binding protein 3	interactor
AT3G51920	calmodulin 9	interactor
AT3G52850	vacuolar sorting receptor homolog 1	interactor
AT3G53420	plasma membrane intrinsic protein 2A	Seed
AT3G53510	ABC-2 type transporter family protein	interactor
AT3G53870	Ribosomal protein S3 family protein	Seed
AT3G54270	sucrose-6F-phosphate phosphohydrolase family protein	interactor
AT3G54820	plasma membrane intrinsic protein 2;5	interactor
AT3G55030	phosphatidylglycerolphosphate synthase 2	interactor
AT3G56200	Transmembrane amino acid transporter family protein	interactor
AT3G56800	calmodulin 3	interactor
AT3G59900	auxin-regulated gene involved in organ size	interactor
AT3G60330	H(+)-ATPase 7	Seed
AT3G60600	vesicle associated protein	interactor
AT3G60640	Ubiquitin-like superfamily protein	interactor
AT3G61430	plasma membrane intrinsic protein 1A	interactor
AT3G62250	ubiquitin 5	Seed
AT3G62560	Ras-related small GTP-binding family protein	interactor
AT3G63080	glutathione peroxidase 5	Seed
AT3G66654	Cyclophilin-like peptidyl-prolyl cis-trans isomerase family protein	interactor
AT4G00430	plasma membrane intrinsic protein 1;4	interactor
AT4G00850	GRF1-interacting factor 3	interactor
AT4G01410	Late embryogenesis abundant (LEA) hydroxyproline-rich glycoprotein family	interactor
AT4G01450	nodulin MtN21 /EamA-like transporter family protein	Seed
AT4G03330	syntaxin of plants 123	interactor
AT4G03560	two-pore channel 1	interactor
AT4G04570	cysteine-rich RLK (RECEPTOR-like protein kinase) 40	interactor
AT4G05370	BCS1 AAA-type ATPase	interactor
AT4G09000	general regulatory factor 1	Seed
AT4G11490	cysteine-rich RLK (RECEPTOR-like protein kinase) 33	interactor
AT4G11830	phospholipase D gamma 2	interactor
AT4G11850	phospholipase D gamma 1	interactor
AT4G12250	UDP-D-glucuronate 4-epimerase 5	interactor
AT4G13000	AGC (cAMP-dependent, cGMP-dependent and protein kinase C) kinase family protein	interactor
AT4G14455	Target SNARE coiled-coil domain protein	interactor
AT4G14640	calmodulin 8	interactor
AT4G16444	FUNCTIONS IN: molecular_function unknown; INVOLVED IN: biological_process unknown; LOCATED IN: endomembrane system; EXPRESSED IN: 24 plant structures; EXPRESSED DURING: 15 growth stages; CONTAINS InterPro DOMAIN/s: CHD5-like protein (InterPro:IPR007514); Has 30201 Blast hits to 17322 proteins in 780 species: Archae - 12; Bacteria - 1396; Metazoa - 17338; Fungi - 3422; Plants - 5037; Viruses - 0; …	interactor
AT4G17730	syntaxin of plants 23	interactor
AT4G18195	purine permease 8	interactor
AT4G18200		interactor
AT4G18210	purine permease 10	interactor
AT4G19030	NOD26-like major intrinsic protein 1	interactor
AT4G20790	Leucine-rich repeat protein kinase family protein	interactor
AT4G21380	receptor kinase 3	interactor
AT4G21480	sugar transporter protein 12	interactor
AT4G21910	MATE efflux family protein	Seed
AT4G22756	sterol C4-methyl oxidase 1-2	interactor
AT4G23010	UDP-galactose transporter 2	interactor
AT4G23090	unknown protein; Has 7 Blast hits to 7 proteins in 2 species: Archae - 0; Bacteria - 0; Metazoa - 0; Fungi - 0; Plants - 7; Viruses - 0; Other Eukaryotes - 0 (source: NCBI BLink).	interactor
AT4G23400	plasma membrane intrinsic protein 1;5	interactor
AT4G24250	Seven transmembrane MLO family protein	interactor
AT4G25360	TRICHOME BIREFRINGENCE-LIKE 18	interactor
AT4G25640	detoxifying efflux carrier 35	interactor
AT4G25660	PPPDE putative thiol peptidase family protein	interactor
AT4G25680	PPPDE putative thiol peptidase family protein	interactor
AT4G25760	glutamine dumper 2	interactor
AT4G26090	NB-ARC domain-containing disease resistance protein	interactor
AT4G26450	unknown protein; Has 614 Blast hits to 492 proteins in 137 species: Archae - 0; Bacteria - 94; Metazoa - 255; Fungi - 76; Plants - 69; Viruses - 0; Other Eukaryotes - 120 (source: NCBI BLink).	interactor
AT4G27500	proton pump interactor 1	interactor
AT4G27610	unknown protein; BEST Arabidopsis thaliana protein match is: unknown protein (TAIR:AT4G27620.2); Has 1304 Blast hits to 1173 proteins in 200 species: Archae - 14; Bacteria - 115; Metazoa - 628; Fungi - 104; Plants - 95; Viruses - 8; Other Eukaryotes - 340 (source: NCBI BLink).	interactor
AT4G28700	ammonium transporter 1;4	interactor
AT4G29140	MATE efflux family protein	interactor
AT4G30190	H(+)-ATPase 2	Seed
AT4G30500	Protein of unknown function (DUF788)	interactor
AT4G30850	heptahelical transmembrane protein2	interactor
AT4G32150	vesicle-associated membrane protein 711	interactor
AT4G33090	aminopeptidase M1	interactor
AT4G33360	NAD(P)-binding Rossmann-fold superfamily protein	Seed
AT4G34670	Ribosomal protein S3Ae	Seed
AT4G35100	plasma membrane intrinsic protein 3	interactor
AT4G35440	chloride channel E	interactor
AT4G35580	NAC transcription factor-like 9	interactor
AT4G35790	phospholipase D delta	interactor
AT4G35860	GTP-binding 2	interactor
AT4G37370	cytochrome P450, family 81, subfamily D, polypeptide 8	interactor
AT4G37445	BEST Arabidopsis thaliana protein match is: Calcium-binding EF hand family protein (TAIR:AT1G64850.1); Has 30201 Blast hits to 17322 proteins in 780 species: Archae - 12; Bacteria - 1396; Metazoa - 17338; Fungi - 3422; Plants - 5037; Viruses - 0; Other Eukaryotes - 2996 (source: NCBI BLink).	interactor
AT4G37640	calcium ATPase 2	interactor
AT4G37680	heptahelical protein 4	interactor
AT4G38690	PLC-like phosphodiesterases superfamily protein	interactor
AT4G39400	Leucine-rich receptor-like protein kinase family protein	interactor
AT5G01240	like AUXIN RESISTANT 1	interactor
AT5G03200	RING/U-box superfamily protein	interactor
AT5G03345	FUNCTIONS IN: molecular_function unknown; INVOLVED IN: biological_process unknown; LOCATED IN: endomembrane system; EXPRESSED IN: 24 plant structures; EXPRESSED DURING: 15 growth stages; CONTAINS InterPro DOMAIN/s: Magnesium transporter (InterPro:IPR018937); Has 30201 Blast hits to 17322 proteins in 780 species: Archae - 12; Bacteria - 1396; Metazoa - 17338; Fungi - 3422; Plants - 5037; Viruses -…	interactor
AT5G04870	calcium dependent protein kinase 1	interactor
AT5G05630	Amino acid permease family protein	interactor
AT5G05760	syntaxin of plants 31	interactor
AT5G06320	NDR1/HIN1-like 3	interactor
AT5G07340	Calreticulin family protein	interactor
AT5G08080	syntaxin of plants 132	Seed
AT5G10220	annexin 6	interactor
AT5G11150	vesicle-associated membrane protein 713	interactor
AT5G11710	ENTH/VHS family protein	interactor
AT5G11890	FUNCTIONS IN: molecular_function unknown; LOCATED IN: plasma membrane; EXPRESSED IN: 12 plant structures; EXPRESSED DURING: 6 growth stages; BEST Arabidopsis thaliana protein match is: Late embryogenesis abundant (LEA) hydroxyproline-rich glycoprotein family (TAIR:AT1G17620.1); Has 1807 Blast hits to 1807 proteins in 277 species: Archae - 0; Bacteria - 0; Metazoa - 736; Fungi - 347; Plants - 385;…	interactor
AT5G12320	ankyrin repeat family protein	interactor
AT5G14210	Leucine-rich repeat protein kinase family protein	interactor
AT5G14870	cyclic nucleotide-gated channel 18	interactor
AT5G15240	Transmembrane amino acid transporter family protein	interactor
AT5G16150	plastidic GLC translocator	interactor
AT5G16830	syntaxin of plants 21	interactor
AT5G17850	Sodium/calcium exchanger family protein	interactor
AT5G17860	calcium exchanger 7	interactor
AT5G21274	calmodulin 6	interactor
AT5G22290	NAC domain containing protein 89	interactor
AT5G23980	ferric reduction oxidase 4	interactor
AT5G25752	rhomboid-like protein 11	interactor
AT5G25940	early nodulin-related	interactor
AT5G26250	Major facilitator superfamily protein	interactor
AT5G26980	syntaxin of plants 41	interactor
AT5G27360	Major facilitator superfamily protein	interactor
AT5G28290	NIMA-related kinase 3	interactor
AT5G28640	SSXT family protein	interactor
AT5G35460	unknown protein; CONTAINS InterPro DOMAIN/s: Protein of unknown function DUF2838 (InterPro:IPR021261); Has 1807 Blast hits to 1807 proteins in 277 species: Archae - 0; Bacteria - 0; Metazoa - 736; Fungi - 347; Plants - 385; Viruses - 0; Other Eukaryotes - 339 (source: NCBI BLink).	interactor
AT5G35750	histidine kinase 2	interactor
AT5G36940	cationic amino acid transporter 3	interactor
AT5G37780	calmodulin 1	interactor
AT5G39510	Vesicle transport v-SNARE family protein	Seed
AT5G41160	purine permease 12	interactor
AT5G41800	Transmembrane amino acid transporter family protein	interactor
AT5G41990	with no lysine (K) kinase 8	interactor
AT5G42020	Heat shock protein 70 (Hsp 70) family protein	interactor
AT5G42420	Nucleotide-sugar transporter family protein	interactor
AT5G43350	phosphate transporter 1;1	interactor
AT5G45750	RAB GTPase homolog A1C	interactor
AT5G46860	Syntaxin/t-SNARE family protein	interactor
AT5G47910	respiratory burst oxidase homologue D	Seed
AT5G49540	Rab5-interacting family protein	interactor
AT5G50200	nitrate transmembrane transporters	interactor
AT5G50440	membrin 12	interactor
AT5G52240	membrane steroid binding protein 1	interactor
AT5G52420	unknown protein; FUNCTIONS IN: molecular_function unknown; INVOLVED IN: biological_process unknown; LOCATED IN: endoplasmic reticulum; EXPRESSED IN: 24 plant structures; EXPRESSED DURING: 13 growth stages; BEST Arabidopsis thaliana protein match is: unknown protein (TAIR:AT5G23920.1); Has 30201 Blast hits to 17322 proteins in 780 species: Archae - 12; Bacteria - 1396; Metazoa - 17338; Fungi - 342…	interactor
AT5G53130	cyclic nucleotide gated channel 1	interactor
AT5G53550	YELLOW STRIPE like 3	interactor
AT5G53890	phytosylfokine-alpha receptor 2	interactor
AT5G55470	Na+/H+ (sodium hydrogen) exchanger 3	interactor
AT5G56030	heat shock protein 81-2	Seed
AT5G57090	Auxin efflux carrier family protein	interactor
AT5G57940	cyclic nucleotide gated channel 5	interactor
AT5G58060	SNARE-like superfamily protein	interactor
AT5G58270	ABC transporter of the mitochondrion 3	interactor
AT5G58750	NAD(P)-binding Rossmann-fold superfamily protein	interactor
AT5G59650	Leucine-rich repeat protein kinase family protein	interactor
AT5G60780	nitrate transporter 2.3	interactor
AT5G61630	unknown protein; BEST Arabidopsis thaliana protein match is: unknown protein (TAIR:AT5G07490.1); Has 1807 Blast hits to 1807 proteins in 277 species: Archae - 0; Bacteria - 0; Metazoa - 736; Fungi - 347; Plants - 385; Viruses - 0; Other Eukaryotes - 339 (source: NCBI BLink).	interactor
AT5G62390	BCL-2-associated athanogene 7	Seed
AT5G62740	SPFH/Band 7/PHB domain-containing membrane-associated protein family	Seed
AT5G62920	response regulator 6	interactor
AT5G63710	Leucine-rich repeat protein kinase family protein	Seed
AT5G65970	Seven transmembrane MLO family protein	interactor
AT5G65990	Transmembrane amino acid transporter family protein	interactor
AT5G67330	natural resistance associated macrophage protein 4	interactor
