# Supplementary material for: Root Membrane Ubiquitinome under Short-Term Osmotic Stress
Source: Int J Mol Sci. 2022 Feb 10;23(4):1956. doi: 10.3390/ijms23041956 (PMC8879470; doi:10.3390/ijms23041956)
Supplement: Supplementary file 1 [file ijms-23-01956-s001.zip › supplemental Figures and Tables/Table S8.xlsx]

## Sheet: 1d
Table S8a. One-way analysis of variance of root growth inhibition upon 1-day treatment with 0.2 M mannitol (corresponding to Figure 6).
Significant variations between Col and mutant plants cultivated in the presence of mannitol are highlighted in red.
ctr: control conditions; man: treatment with 0.2 M mannitol.
triple: ubc32xubc33xubc34 mutant
One-way analysis of variance
P value	< 0.0001
P value summary	***
Are means signif. different? (P < 0.05)	Yes
Number of groups	10
F	45,07
R squared	0,7475
Bartlett's test for equal variances
Bartlett's statistic (corrected)	26,19
P value	0,0019
P value summary	**
Do the variances differ signif. (P < 0.05)	Yes
ANOVA Table	SS	df	MS
Treatment (between columns)	93520000	9	10390000
Residual (within columns)	31590000	137	230600
Total	125100000	146
Tukey's Multiple Comparison Test	Mean Diff.	q	Significant? P < 0.05?	Summary	95% CI of diff
Col ctr vs ubc32 ctr	-88,36	0,7003	No	ns	-663.7 to 486.9
Col ctr vs ubc33 ctr	-27,94	0,2253	No	ns	-593.2 to 537.4
Col ctr vs ubc34 ctr	141,6	1,122	No	ns	-433.7 to 716.9
Col ctr vs triple ctr	-939,4	7,577	Yes	***	-1505 to -374.1
Col ctr vs Col man	943,8	7,612	Yes	***	378.5 to 1509
Col ctr vs ubc32 man	1663	13,41	Yes	***	1098 to 2228
Col ctr vs ubc33 man	1176	9,319	Yes	***	600.5 to 1751
Col ctr vs ubc34 man	1535	12,38	Yes	***	969.5 to 2100
Col ctr vs triple man	893,0	7,203	Yes	***	327.7 to 1458
ubc32 ctr vs ubc33 ctr	60,42	0,4789	No	ns	-514.9 to 635.7
ubc32 ctr vs ubc34 ctr	229,9	1,792	No	ns	-355.2 to 815.1
ubc32 ctr vs triple ctr	-851,0	6,745	Yes	***	-1426 to -275.7
ubc32 ctr vs Col man	1032	8,180	Yes	***	456.8 to 1607
ubc32 ctr vs ubc32 man	1751	13,88	Yes	***	1176 to 2327
ubc32 ctr vs ubc33 man	1264	9,851	Yes	***	679.0 to 1849
ubc32 ctr vs ubc34 man	1623	12,86	Yes	***	1048 to 2198
ubc32 ctr vs triple man	981,4	7,778	Yes	***	406.0 to 1557
ubc33 ctr vs ubc34 ctr	169,5	1,343	No	ns	-405.8 to 744.8
ubc33 ctr vs triple ctr	-911,4	7,351	Yes	***	-1477 to -346.1
ubc33 ctr vs Col man	971,7	7,838	Yes	***	406.4 to 1537
ubc33 ctr vs ubc32 man	1691	13,64	Yes	***	1126 to 2256
ubc33 ctr vs ubc33 man	1204	9,540	Yes	***	628.4 to 1779
ubc33 ctr vs ubc34 man	1563	12,60	Yes	***	997.5 to 2128
ubc33 ctr vs triple man	920,9	7,428	Yes	***	355.6 to 1486
ubc34 ctr vs triple ctr	-1081	8,567	Yes	***	-1656 to -505.6
ubc34 ctr vs Col man	802,2	6,358	Yes	***	226.9 to 1378
ubc34 ctr vs ubc32 man	1521	12,06	Yes	***	946.2 to 2097
ubc34 ctr vs ubc33 man	1034	8,059	Yes	***	449.1 to 1619
ubc34 ctr vs ubc34 man	1393	11,04	Yes	***	818.0 to 1969
ubc34 ctr vs triple man	751,4	5,955	Yes	**	176.1 to 1327
triple ctr vs Col man	1883	15,19	Yes	***	1318 to 2448
triple ctr vs ubc32 man	2602	20,99	Yes	***	2037 to 3168
triple ctr vs ubc33 man	2115	16,76	Yes	***	1540 to 2690
triple ctr vs ubc34 man	2474	19,96	Yes	***	1909 to 3040
triple ctr vs triple man	1832	14,78	Yes	***	1267 to 2398
Col man vs ubc32 man	719,3	5,801	Yes	**	154.0 to 1285
Col man vs ubc33 man	232,0	1,839	No	ns	-343.3 to 807.3
Col man vs ubc34 man	591,0	4,767	Yes	*	25.75 to 1156
Col man vs triple man	-50,79	0,4096	No	ns	-616.1 to 514.5
ubc32 man vs ubc33 man	-487,2	3,861	No	ns	-1063 to 88.07
ubc32 man vs ubc34 man	-128,2	1,034	No	ns	-693.5 to 437.1
ubc32 man vs triple man	-770,0	6,211	Yes	***	-1335 to -204.7
ubc33 man vs ubc34 man	359,0	2,845	No	ns	-216.3 to 934.3
ubc33 man vs triple man	-282,8	2,241	No	ns	-858.1 to 292.5
ubc34 man vs triple man	-641,8	5,177	Yes	*	-1207 to -76.54

## Sheet: 2d
Table S8b: One-way analysis of variance of root growth inhibition upon 2-day treatment with 0.2 M mannitol (corresponding to Figure 6).
Significant variations between Col and mutant plants cultivated in the presence of mannitol are highlighted in red.
ctr: control conditions; man: treatment with 0.2 M mannitol.
triple: ubc32xubc33xubc34 mutant.
One-way analysis of variance
P value	< 0.0001
P value summary	***
Are means signif. different? (P < 0.05)	Yes
Number of groups	10
F	78,40
R squared	0,8394
Bartlett's test for equal variances
Bartlett's statistic (corrected)	17,14
P value	0,0466
P value summary	*
Do the variances differ signif. (P < 0.05)	Yes
ANOVA Table	SS	df	MS
Treatment (between columns)	807800000	9	89760000
Residual (within columns)	154600000	135	1145000
Total	962400000	144
Tukey's Multiple Comparison Test	Mean Diff.	q	Significant? P < 0.05?	Summary	95% CI of diff
Col ctr vs ubc32 ctr	571,0	2,067	No	ns	-688.7 to 1831
Col ctr vs ubc33 ctr	419,1	1,517	No	ns	-840.6 to 1679
Col ctr vs ubc34 ctr	263,5	0,9190	No	ns	-1044 to 1571
Col ctr vs triple ctr	-1278	4,626	Yes	*	-2538 to -18.32
Col ctr vs Col man	3575	12,94	Yes	***	2316 to 4835
Col ctr vs ubc32 man	5333	18,97	Yes	***	4051 to 6615
Col ctr vs ubc33 man	4313	15,61	Yes	***	3054 to 5573
Col ctr vs ubc34 man	5104	18,47	Yes	***	3844 to 6363
Col ctr vs triple man	4324	15,08	Yes	***	3017 to 5631
ubc32 ctr vs ubc33 ctr	-151,9	0,5498	No	ns	-1412 to 1108
ubc32 ctr vs ubc34 ctr	-307,5	1,073	No	ns	-1615 to 999.7
ubc32 ctr vs triple ctr	-1849	6,693	Yes	***	-3109 to -589.3
ubc32 ctr vs Col man	3004	10,87	Yes	***	1745 to 4264
ubc32 ctr vs ubc32 man	4762	16,94	Yes	***	3480 to 6044
ubc32 ctr vs ubc33 man	3742	13,55	Yes	***	2483 to 5002
ubc32 ctr vs ubc34 man	4533	16,41	Yes	***	3273 to 5792
ubc32 ctr vs triple man	3753	13,09	Yes	***	2446 to 5060
ubc33 ctr vs ubc34 ctr	-155,6	0,5428	No	ns	-1463 to 1152
ubc33 ctr vs triple ctr	-1697	6,143	Yes	**	-2957 to -437.4
ubc33 ctr vs Col man	3156	11,42	Yes	***	1896 to 4416
ubc33 ctr vs ubc32 man	4914	17,48	Yes	***	3632 to 6196
ubc33 ctr vs ubc33 man	3894	14,10	Yes	***	2635 to 5154
ubc33 ctr vs ubc34 man	4684	16,96	Yes	***	3425 to 5944
ubc33 ctr vs triple man	3905	13,62	Yes	***	2598 to 5212
ubc34 ctr vs triple ctr	-1541	5,377	Yes	**	-2849 to -234.3
ubc34 ctr vs Col man	3312	11,55	Yes	***	2005 to 4619
ubc34 ctr vs ubc32 man	5069	17,40	Yes	***	3741 to 6398
ubc34 ctr vs ubc33 man	4050	14,13	Yes	***	2743 to 5357
ubc34 ctr vs ubc34 man	4840	16,88	Yes	***	3533 to 6147
ubc34 ctr vs triple man	4060	13,68	Yes	***	2707 to 5414
triple ctr vs Col man	4853	17,57	Yes	***	3594 to 6113
triple ctr vs ubc32 man	6611	23,51	Yes	***	5329 to 7893
triple ctr vs ubc33 man	5591	20,24	Yes	***	4332 to 6851
triple ctr vs ubc34 man	6382	23,10	Yes	***	5122 to 7641
triple ctr vs triple man	5602	19,54	Yes	***	4295 to 6909
Col man vs ubc32 man	1758	6,251	Yes	***	475.7 to 3040
Col man vs ubc33 man	738,1	2,672	No	ns	-521.6 to 1998
Col man vs ubc34 man	1528	5,532	Yes	**	268.7 to 2788
Col man vs triple man	748,7	2,611	No	ns	-558.6 to 2056
ubc32 man vs ubc33 man	-1020	3,626	No	ns	-2302 to 262.4
ubc32 man vs ubc34 man	-229,3	0,8156	No	ns	-1511 to 1053
ubc32 man vs triple man	-1009	3,462	No	ns	-2338 to 319.7
ubc33 man vs ubc34 man	790,3	2,860	No	ns	-469.4 to 2050
ubc33 man vs triple man	10,59	0,03694	No	ns	-1297 to 1318
ubc34 man vs triple man	-779,7	2,719	No	ns	-2087 to 527.5

## Sheet: 3d
Table S8c. One-way analysis of variance of root growth inhibition upon 3-day treatment with 0.2 M mannitol (corresponding to Figure 6).
Significant variations between Col and mutant plants cultivated in the presence of mannitol are highlighted in red.
ctr: control conditions; man: treatment with 0.2 M mannitol.
triple: ubc32xubc33xubc34 mutant.
One-way analysis of variance
P value	< 0.0001
P value summary	***
Are means signif. different? (P < 0.05)	Yes
Number of groups	10
F	118,5
R squared	0,8884
Bartlett's test for equal variances
Bartlett's statistic (corrected)	16,08
P value	0,0652
P value summary	ns
Do the variances differ signif. (P < 0.05)	No
ANOVA Table	SS	df	MS
Treatment (between columns)	53,18	9	5,909
Residual (within columns)	6,683	134	0,04987
Total	59,87	143
Tukey's Multiple Comparison Test	Mean Diff.	q	Significant? P < 0.05?	Summary	95% CI of diff
Col ctr vs ubc32 ctr	0,09314	1,561	No	ns	-0.1790 to 0.3653
Col ctr vs ubc33 ctr	0,06321	1,059	No	ns	-0.2089 to 0.3354
Col ctr vs ubc34 ctr	0,1497	2,551	No	ns	-0.1179 to 0.4173
Col ctr vs triple ctr	-0,06750	1,131	No	ns	-0.3396 to 0.2046
Col ctr vs Col man	1,010	17,21	Yes	***	0.7425 to 1.278
Col ctr vs ubc32 man	1,381	22,70	Yes	***	1.103 to 1.658
Col ctr vs ubc33 man	1,273	21,70	Yes	***	1.006 to 1.541
Col ctr vs ubc34 man	1,337	22,79	Yes	***	1.070 to 1.605
Col ctr vs triple man	1,247	21,26	Yes	***	0.9799 to 1.515
ubc32 ctr vs ubc33 ctr	-0,02993	0,5014	No	ns	-0.3021 to 0.2422
ubc32 ctr vs ubc34 ctr	0,05655	0,9636	No	ns	-0.2110 to 0.3241
ubc32 ctr vs triple ctr	-0,1606	2,692	No	ns	-0.4328 to 0.1115
ubc32 ctr vs Col man	0,9169	15,63	Yes	***	0.6494 to 1.184
ubc32 ctr vs ubc32 man	1,287	21,17	Yes	***	1.010 to 1.565
ubc32 ctr vs ubc33 man	1,180	20,11	Yes	***	0.9128 to 1.448
ubc32 ctr vs ubc34 man	1,244	21,20	Yes	***	0.9765 to 1.512
ubc32 ctr vs triple man	1,154	19,67	Yes	***	0.8868 to 1.422
ubc33 ctr vs ubc34 ctr	0,08648	1,474	No	ns	-0.1811 to 0.3540
ubc33 ctr vs triple ctr	-0,1307	2,190	No	ns	-0.4029 to 0.1414
ubc33 ctr vs Col man	0,9468	16,14	Yes	***	0.6793 to 1.214
ubc33 ctr vs ubc32 man	1,317	21,66	Yes	***	1.040 to 1.595
ubc33 ctr vs ubc33 man	1,210	20,62	Yes	***	0.9427 to 1.478
ubc33 ctr vs ubc34 man	1,274	21,71	Yes	***	1.006 to 1.542
ubc33 ctr vs triple man	1,184	20,18	Yes	***	0.9167 to 1.452
ubc34 ctr vs triple ctr	-0,2172	3,701	No	ns	-0.4848 to 0.05037
ubc34 ctr vs Col man	0,8604	14,92	Yes	***	0.5975 to 1.123
ubc34 ctr vs ubc32 man	1,231	20,57	Yes	***	0.9580 to 1.504
ubc34 ctr vs ubc33 man	1,124	19,49	Yes	***	0.8609 to 1.387
ubc34 ctr vs ubc34 man	1,187	20,59	Yes	***	0.9246 to 1.450
ubc34 ctr vs triple man	1,098	19,04	Yes	***	0.8349 to 1.361
triple ctr vs Col man	1,078	18,36	Yes	***	0.8100 to 1.345
triple ctr vs ubc32 man	1,448	23,81	Yes	***	1.171 to 1.725
triple ctr vs ubc33 man	1,341	22,85	Yes	***	1.073 to 1.609
triple ctr vs ubc34 man	1,405	23,94	Yes	***	1.137 to 1.672
triple ctr vs triple man	1,315	22,41	Yes	***	1.047 to 1.583
Col man vs ubc32 man	0,3705	6,191	Yes	**	0.09762 to 0.6433
Col man vs ubc33 man	0,2634	4,569	Yes	*	0.0005237 to 0.5263
Col man vs ubc34 man	0,3271	5,673	Yes	**	0.06419 to 0.5900
Col man vs triple man	0,2374	4,118	No	ns	-0.02548 to 0.5003
ubc32 man vs ubc33 man	-0,1070	1,789	No	ns	-0.3799 to 0.1658
ubc32 man vs ubc34 man	-0,04335	0,7245	No	ns	-0.3162 to 0.2295
ubc32 man vs triple man	-0,1330	2,223	No	ns	-0.4059 to 0.1398
ubc33 man vs ubc34 man	0,06367	1,104	No	ns	-0.1992 to 0.3266
ubc33 man vs triple man	-0,02600	0,4509	No	ns	-0.2889 to 0.2369
ubc34 man vs triple man	-0,08967	1,555	No	ns	-0.3526 to 0.1732

## Sheet: 4d
Table S8d. One-way analysis of variance of root growth inhibition upon 4-day treatment with 0.2 M mannitol (corresponding to Figure 6).
Significant variations between Col and mutant plants cultivated in the presence of mannitol are highlighted in red.
ctr: control conditions; man: treatment with 0.2 M mannitol.
triple: ubc32xubc33xubc34 mutant.
One-way analysis of variance
P value	< 0.0001
P value summary	***
Are means signif. different? (P < 0.05)	Yes
Number of groups	10
F	196,1
R squared	0,9280
Bartlett's test for equal variances
Bartlett's statistic (corrected)	15,00
P value	0,0910
P value summary	ns
Do the variances differ signif. (P < 0.05)	No
ANOVA Table	SS	df	MS
Treatment (between columns)	159,0	9	17,67
Residual (within columns)	12,34	137	0,09008
Total	171,4	146
Tukey's Multiple Comparison Test	Mean Diff.	q	Significant? P < 0.05?	Summary	95% CI of diff
Col ctr vs ubc32 ctr	0,1203	1,525	No	ns	-0.2393 to 0.4799
Col ctr vs ubc33 ctr	0,08921	1,131	No	ns	-0.2704 to 0.4488
Col ctr vs ubc34 ctr	0,3163	4,082	No	ns	-0.03703 to 0.6696
Col ctr vs triple ctr	0,1031	1,330	No	ns	-0.2502 to 0.4564
Col ctr vs Col man	1,881	24,27	Yes	***	1.528 to 2.234
Col ctr vs ubc32 man	2,250	28,53	Yes	***	1.890 to 2.609
Col ctr vs ubc33 man	2,222	28,68	Yes	***	1.869 to 2.576
Col ctr vs ubc34 man	2,297	29,64	Yes	***	1.944 to 2.651
Col ctr vs triple man	2,299	29,67	Yes	***	1.946 to 2.652
ubc32 ctr vs ubc33 ctr	-0,03107	0,3874	No	ns	-0.3968 to 0.3347
ubc32 ctr vs ubc34 ctr	0,1960	2,485	No	ns	-0.1636 to 0.5556
ubc32 ctr vs triple ctr	-0,01719	0,2179	No	ns	-0.3768 to 0.3424
ubc32 ctr vs Col man	1,761	22,32	Yes	***	1.401 to 2.120
ubc32 ctr vs ubc32 man	2,130	26,55	Yes	***	1.764 to 2.495
ubc32 ctr vs ubc33 man	2,102	26,65	Yes	***	1.742 to 2.462
ubc32 ctr vs ubc34 man	2,177	27,60	Yes	***	1.817 to 2.537
ubc32 ctr vs triple man	2,179	27,63	Yes	***	1.819 to 2.538
ubc33 ctr vs ubc34 ctr	0,2271	2,879	No	ns	-0.1325 to 0.5867
ubc33 ctr vs triple ctr	0,01389	0,1761	No	ns	-0.3457 to 0.3735
ubc33 ctr vs Col man	1,792	22,72	Yes	***	1.432 to 2.151
ubc33 ctr vs ubc32 man	2,161	26,94	Yes	***	1.795 to 2.526
ubc33 ctr vs ubc33 man	2,133	27,05	Yes	***	1.773 to 2.493
ubc33 ctr vs ubc34 man	2,208	28,00	Yes	***	1.848 to 2.568
ubc33 ctr vs triple man	2,210	28,02	Yes	***	1.850 to 2.570
ubc34 ctr vs triple ctr	-0,2132	2,751	No	ns	-0.5665 to 0.1401
ubc34 ctr vs Col man	1,565	20,19	Yes	***	1.211 to 1.918
ubc34 ctr vs ubc32 man	1,933	24,52	Yes	***	1.574 to 2.293
ubc34 ctr vs ubc33 man	1,906	24,60	Yes	***	1.553 to 2.259
ubc34 ctr vs ubc34 man	1,981	25,56	Yes	***	1.628 to 2.334
ubc34 ctr vs triple man	1,983	25,59	Yes	***	1.630 to 2.336
triple ctr vs Col man	1,778	22,94	Yes	***	1.424 to 2.131
triple ctr vs ubc32 man	2,147	27,22	Yes	***	1.787 to 2.506
triple ctr vs ubc33 man	2,119	27,35	Yes	***	1.766 to 2.472
triple ctr vs ubc34 man	2,194	28,31	Yes	***	1.841 to 2.547
triple ctr vs triple man	2,196	28,34	Yes	***	1.843 to 2.549
Col man vs ubc32 man	0,3689	4,678	Yes	*	0.009340 to 0.7285
Col man vs ubc33 man	0,3414	4,405	No	ns	-0.01196 to 0.6947
Col man vs ubc34 man	0,4164	5,373	Yes	**	0.06304 to 0.7697
Col man vs triple man	0,4183	5,398	Yes	**	0.06497 to 0.7716
ubc32 man vs ubc33 man	-0,02755	0,3494	No	ns	-0.3871 to 0.3320
ubc32 man vs ubc34 man	0,04745	0,6016	No	ns	-0.3121 to 0.4070
ubc32 man vs triple man	0,04938	0,6262	No	ns	-0.3102 to 0.4090
ubc33 man vs ubc34 man	0,07500	0,9678	No	ns	-0.2783 to 0.4283
ubc33 man vs triple man	0,07693	0,9928	No	ns	-0.2764 to 0.4303
ubc34 man vs triple man	0,001933	0,02495	No	ns	-0.3514 to 0.3553

## Sheet: 5d
Table S8e. One-way analysis of variance of root growth inhibition upon 5-day treatment with 0.2 M mannitol (corresponding to Figure 6).
Significant variations between Col and mutant plants cultivated in the presence of mannitol are highlighted in red.
ctr: control conditions; man: treatment with 0.2 M mannitol.
triple: ubc32xubc33xubc34 mutant.
One-way analysis of variance
P value	< 0.0001
P value summary	***
Are means signif. different? (P < 0.05)	Yes
Number of groups	10
F	239,8
R squared	0,9411
Bartlett's test for equal variances
Bartlett's statistic (corrected)	6,307
P value	0,7088
P value summary	ns
Do the variances differ signif. (P < 0.05)	No
ANOVA Table	SS	df	MS
Treatment (between columns)	325,0	9	36,11
Residual (within columns)	20,33	135	0,1506
Total	345,3	144
Tukey's Multiple Comparison Test	Mean Diff.	q	Significant? P < 0.05?	Summary	95% CI of diff
Col ctr vs ubc32 ctr	0,02413	0,2366	No	ns	-0.4409 to 0.4891
Col ctr vs ubc 33 ctr	0,2066	2,062	No	ns	-0.2503 to 0.6635
Col ctr vs ubc34 ctr	0,4050	3,971	No	ns	-0.06000 to 0.8700
Col ctr vs triple ctr	0,2146	2,142	No	ns	-0.2423 to 0.6715
Col ctr vs Col man	2,691	26,85	Yes	***	2.234 to 3.148
Col ctr vs ubc32 man	3,191	30,69	Yes	***	2.717 to 3.665
Col ctr vs ubc33 man	3,157	31,50	Yes	***	2.700 to 3.614
Col ctr vs ubc34 man	3,334	33,27	Yes	***	2.877 to 3.791
Col ctr vs triple man	3,332	32,67	Yes	***	2.867 to 3.797
ubc32 ctr vs ubc 33 ctr	0,1825	1,790	No	ns	-0.2825 to 0.6475
ubc32 ctr vs ubc34 ctr	0,3809	3,672	No	ns	-0.09208 to 0.8538
ubc32 ctr vs triple ctr	0,1905	1,868	No	ns	-0.2745 to 0.6555
ubc32 ctr vs Col man	2,667	26,15	Yes	***	2.202 to 3.132
ubc32 ctr vs ubc32 man	3,167	29,96	Yes	***	2.685 to 3.649
ubc32 ctr vs ubc33 man	3,133	30,72	Yes	***	2.668 to 3.598
ubc32 ctr vs ubc34 man	3,310	32,46	Yes	***	2.845 to 3.775
ubc32 ctr vs triple man	3,308	31,89	Yes	***	2.835 to 3.781
ubc 33 ctr vs ubc34 ctr	0,1984	1,945	No	ns	-0.2666 to 0.6633
ubc 33 ctr vs triple ctr	0,008000	0,07983	No	ns	-0.4489 to 0.4649
ubc 33 ctr vs Col man	2,484	24,79	Yes	***	2.027 to 2.941
ubc 33 ctr vs ubc32 man	2,984	28,70	Yes	***	2.510 to 3.458
ubc 33 ctr vs ubc33 man	2,950	29,44	Yes	***	2.493 to 3.407
ubc 33 ctr vs ubc34 man	3,128	31,21	Yes	***	2.671 to 3.584
ubc 33 ctr vs triple man	3,125	30,65	Yes	***	2.660 to 3.590
ubc34 ctr vs triple ctr	-0,1904	1,867	No	ns	-0.6553 to 0.2746
ubc34 ctr vs Col man	2,286	22,41	Yes	***	1.821 to 2.751
ubc34 ctr vs ubc32 man	2,786	26,36	Yes	***	2.304 to 3.268
ubc34 ctr vs ubc33 man	2,752	26,98	Yes	***	2.287 to 3.217
ubc34 ctr vs ubc34 man	2,929	28,72	Yes	***	2.464 to 3.394
ubc34 ctr vs triple man	2,927	28,22	Yes	***	2.454 to 3.400
triple ctr vs Col man	2,476	24,71	Yes	***	2.019 to 2.933
triple ctr vs ubc32 man	2,976	28,62	Yes	***	2.502 to 3.450
triple ctr vs ubc33 man	2,942	29,36	Yes	***	2.485 to 3.399
triple ctr vs ubc34 man	3,120	31,13	Yes	***	2.663 to 3.576
triple ctr vs triple man	3,117	30,57	Yes	***	2.652 to 3.582
Col man vs ubc32 man	0,5002	4,810	Yes	*	0.02605 to 0.9743
Col man vs ubc33 man	0,4660	4,650	Yes	*	0.009071 to 0.9229
Col man vs ubc34 man	0,6435	6,422	Yes	***	0.1866 to 1.100
Col man vs triple man	0,6411	6,287	Yes	***	0.1761 to 1.106
ubc32 man vs ubc33 man	-0,03423	0,3292	No	ns	-0.5084 to 0.4399
ubc32 man vs ubc34 man	0,1433	1,378	No	ns	-0.3308 to 0.6174
ubc32 man vs triple man	0,1409	1,333	No	ns	-0.3410 to 0.6229
ubc33 man vs ubc34 man	0,1775	1,772	No	ns	-0.2794 to 0.6344
ubc33 man vs triple man	0,1751	1,717	No	ns	-0.2898 to 0.6401
ubc34 man vs triple man	-0,002390	0,02344	No	ns	-0.4674 to 0.4626
