# Supplementary material for: Root Membrane Ubiquitinome under Short-Term Osmotic Stress
Source: Int J Mol Sci. 2022 Feb 10;23(4):1956. doi: 10.3390/ijms23041956 (PMC8879470; doi:10.3390/ijms23041956)
Supplement: Supplementary file 1 [file ijms-23-01956-s001.zip › supplemental Figures and Tables/Table S9 .xlsx]

## Sheet: Tab. S9a
Table S9a. Ubiquitinated proteins described in other Arabidopsis ubiquitome studies.
Kim et al., 2013 [22]	Manzano et al., 2008 [23]	Maor et al., 2007 [24]	Romero-Barrios et al., 2020 [8]	Svozil et al., 2014 [25]	Walton et al., 2016 (His6-tagged UBQ10) [26]	Walton et al., 2016 (cofradic) [26]	Zhang et al., 2019 [27]	Grubb et al. 2021 [11]
AT1G01050	AT1G02510	AT1G01390	AT1G01300	AT1G01090	AT1G01050	AT1G01090	AT1G03220	AT1G01610
AT1G01320	AT1G03680	AT1G01650	AT1G01610	AT1G01100	AT1G01080	AT1G01090	AT1G04410	AT1G02520
AT1G01620	AT1G06290	AT1G02400	AT1G01620	AT1G01960	AT1G01090	AT1G01130	AT1G04820	AT1G02780
AT1G01960	AT1G07940	AT1G02500	AT1G02280	AT1G02080	AT1G01100	AT1G01160	AT1G05190	AT1G03760
AT1G02080	AT1G08420	AT1G02630	AT1G03130	AT1G02090	AT1G01170	AT1G01350	AT1G06410	AT1G04410
AT1G02130	AT1G09030	AT1G02730	AT1G04170	AT1G02140	AT1G01320	AT1G01350	AT1G07890	AT1G04750
AT1G02140	AT1G09690	AT1G02780	AT1G04410	AT1G02690	AT1G01490	AT1G01680	AT1G08520	AT1G04820
AT1G02520	AT1G09840	AT1G02990	AT1G04820	AT1G02780	AT1G01710	AT1G01730	AT1G08550	AT1G06700
AT1G02530	AT1G10430	AT1G03060	AT1G06220	AT1G02840	AT1G01730	AT4G00680	AT1G09130	AT1G06890
AT1G02840	AT1G12280	AT1G03100	AT1G06460	AT1G03230	AT1G01800	AT1G02160	AT1G09200	AT1G09195
AT1G03090	AT1G13100	AT1G03490	AT1G06950	AT1G03330	AT1G01910	AT1G02330	AT1G09200	AT1G09330
AT1G03475	AT1G13280	AT1G03650	AT1G07660	AT1G03350	AT1G01940	AT1G02330	AT1G09340	AT1G09920
AT1G04210	AT1G13440	AT1G03860	AT1G07920	AT1G03870	AT1G02140	AT1G02330	AT1G11870	AT1G09970
AT1G04270	AT1G15690	AT1G04270	AT1G08360	AT1G04080	AT1G02150	AT1G02330	AT1G11910	AT1G10630
AT1G04430	AT1G15890	AT1G04380	AT1G08520	AT1G04170	AT1G02335	AT4G01850	AT1G13440	AT1G11050
AT1G04480	AT1G16350	AT1G04410	AT1G08730	AT1G04810	AT1G02500	AT1G02680	AT1G13440	AT1G11260
AT1G04680	AT1G17140	AT1G04710	AT1G08880	AT1G04850	AT1G02560	AT1G02690	AT1G14320	AT1G11300
AT1G04690	AT1G17590	AT1G04770	AT1G09340	AT1G04870	AT1G02780	AT1G02690	AT1G14610	AT1G11330
AT1G04810	AT1G22770	AT1G04820	AT1G09590	AT1G04970	AT1G02816	AT1G02750	AT1G15250	AT1G11350
AT1G05010	AT1G27970	AT1G04860	AT1G09640	AT1G05240	AT1G02840	AT1G02750	AT1G15250	AT1G12000
AT1G05150	AT1G34170	AT1G04950	AT1G10290	AT1G05250	AT1G02880	AT1G02780	AT1G16880	AT1G12110
AT1G05510	AT1G43850	AT1G05230	AT1G10630	AT1G05350	AT1G02920	AT1G02780	AT1G17290	AT1G12330
AT1G05520	AT1G45332	AT1G05320	AT1G11260	AT1G05520	AT1G02930	AT1G02780	AT1G18500	AT1G12760
AT1G06000	AT1G47128	AT1G05490	AT1G11860	AT1G05620	AT1G03030	AT1G02780	AT1G19570	AT1G13210
AT1G06040	AT1G48900	AT1G05520	AT1G12840	AT1G06220	AT1G03100	AT1G02780	AT1G19580	AT1G14200
AT1G06220	AT1G50180	AT1G06040	AT1G12900	AT1G06410	AT1G03130	AT1G02780	AT1G20200	AT1G14910
AT1G06290	AT1G52400	AT1G06060	AT1G13440	AT1G06530	AT1G03220	AT1G02780	AT1G20620	AT1G15210
AT1G06400	AT1G53350	AT1G06220	AT1G14830	AT1G06900	AT1G03230	AT1G02780	AT1G20620	AT1G15690
AT1G06410	AT1G53830	AT1G06490	AT1G14850	AT1G06950	AT1G03330	AT1G02780	AT1G21440	AT1G16410
AT1G06700	AT1G55860	AT1G06530	AT1G15690	AT1G07140	AT1G03350	AT1G02780	AT1G23290	AT1G16690
AT1G08380	AT1G58390	AT1G06970	AT1G15820	AT1G07370	AT1G03475	AT1G02870	AT1G23310	AT1G16860
AT1G08400	AT1G59580	AT1G07150	AT1G16720	AT1G07750	AT1G03600	AT1G02870	AT1G23740	AT1G17145
AT1G08490	AT1G59580	AT1G07210	AT1G17290	AT1G07990	AT1G03630	AT1G02870	AT1G23870	AT1G17200
AT1G08830	AT1G59780	AT1G07590	AT1G17580	AT1G08110	AT1G03680	AT1G03130	AT1G23900	AT1G17500
AT1G09020	AT1G59820	AT1G07660	AT1G17840	AT1G08200	AT1G03750	AT1G03140	AT1G24100	AT1G17620
AT1G09100	AT1G60160	AT1G07750	AT1G20010	AT1G08360	AT1G03760	AT1G03140	AT1G24360	AT1G18470
AT1G09180	AT1G60890	AT1G07830	AT1G20260	AT1G08480	AT1G03870	AT1G03350	AT1G24764	AT1G19670
AT1G09270	AT1G61310	AT1G07920	AT1G20960	AT1G08780	AT1G03900	AT1G03350	AT1G30380	AT1G20260
AT1G09870	AT1G61560	AT1G07990	AT1G22530	AT1G08830	AT1G04080	AT1G03600	AT1G30690	AT1G20330
AT1G10200	AT1G64780	AT1G08260	AT1G22710	AT1G09020	AT1G04270	AT1G03760	AT1G32060	AT1G20696
AT1G10670	AT1G67320	AT1G08315	AT1G23310	AT1G09210	AT1G04410	AT1G03820	AT1G32220	AT1G21250
AT1G10760	AT1G68050	AT1G08340	AT1G23410	AT1G09780	AT1G04420	AT1G03950	AT1G33120	AT1G21270
AT1G10940	AT1G71770	AT1G08370	AT1G27000	AT1G09830	AT1G04530	AT1G03950	AT1G33120	AT1G22280
AT1G11180	AT1G72700	AT1G08410	AT1G29310	AT1G10290	AT1G04690	AT1G04230	AT1G33120	AT1G22500
AT1G11950	AT1G74890	AT1G08440	AT1G29910	AT1G11360	AT1G04750	AT1G04230	AT1G35720	AT1G22710
AT1G12000	AT1G74970	AT1G08450	AT1G29930	AT1G11650	AT1G04850	AT1G04270	AT1G42970	AT1G23080
AT1G12160	AT1G76030	AT1G08760	AT1G30360	AT1G11660	AT1G04870	AT1G04270	AT1G43170	AT1G25390
AT1G12200	AT1G80660	AT1G09350	AT1G30400	AT1G12080	AT1G05010	AT5G43330	AT1G43170	AT1G26120
AT1G12470	AT2G15620	AT1G09640	AT1G30630	AT1G12310	AT1G05180	AT3G04400	AT1G43670	AT1G27000
AT1G13060	AT2G17370	AT1G09830	AT1G31330	AT1G12470	AT1G05190	AT3G04400	AT1G47260	AT1G27190
AT1G13320	AT2G18380	AT1G09970	AT1G42970	AT1G13060	AT1G05205	AT1G04750	AT1G48600	AT1G28440
AT1G13430	AT2G18380	AT1G10020	AT1G43170	AT1G13280	AT1G05260	AT1G04790	AT1G51110	AT1G30320
AT1G14300	AT2G18790	AT1G10095	AT1G44575	AT1G13320	AT1G05320	AT1G04850	AT1G51760	AT1G30360
AT1G14510	AT2G18915	AT1G10210	AT1G45000	AT1G13690	AT1G05350	AT1G04850	AT1G51980	AT1G30400
AT1G14610	AT2G21050	AT1G10385	AT1G47550	AT1G13980	AT1G05560	AT1G04850	AT1G51980	AT1G30440
AT1G14640	AT2G24610	AT1G10490	AT1G48480	AT1G14060	AT1G05720	AT1G04850	AT1G52100	AT1G30570
AT1G14810	AT2G24790	AT1G10880	AT1G48920	AT1G14610	AT1G06000	AT1G04850	AT1G52100	AT1G31420
AT1G14830	AT2G24790	AT1G10890	AT1G49240	AT1G14650	AT1G06070	AT1G04850	AT1G52400	AT1G32050
AT1G14930	AT2G26400	AT1G10900	AT1G50030	AT1G14830	AT1G06130	AT1G04850	AT1G52740	AT1G32090
AT1G14960	AT2G27070	AT1G10930	AT1G52360	AT1G14850	AT1G06190	AT1G04850	AT1G54010	AT1G32400
AT1G15130	AT2G27070	AT1G11070	AT1G52740	AT1G14960	AT1G06530	AT1G04990	AT1G54010	AT1G34300
AT1G15210	AT2G27880	AT1G11170	AT1G53430	AT1G15340	AT1G06550	AT1G05190	AT1G54780	AT1G43790
AT1G15690	AT2G30390	AT1G11350	AT1G54000	AT1G15420	AT1G06680	AT1G05190	AT1G55490	AT1G45201
AT1G16030	AT2G33210	AT1G11780	AT1G54010	AT1G16700	AT1G06690	AT1G05205	AT1G55860	AT1G45688
AT1G16130	AT2G34480	AT1G12290	AT1G54270	AT1G16850	AT1G06730	AT1G05205	AT1G56190	AT1G47290
AT1G16610	AT2G35110	AT1G12430	AT1G55490	AT1G16880	AT1G06950	AT1G05500	AT1G56190	AT1G47530
AT1G17110	AT2G37630	AT1G12640	AT1G55670	AT1G17170	AT1G07040	AT1G05910	AT1G60420	AT1G48480
AT1G17260	AT2G40100	AT1G13120	AT1G56070	AT1G17180	AT1G07080	AT1G05910	AT1G61520	AT1G51500
AT1G17500	AT2G40100	AT1G13210	AT1G58270	AT1G17290	AT1G07140	AT1G06070	AT1G61870	AT1G51570
AT1G17720	AT2G41220	AT1G13220	AT1G59610	AT1G17470	AT1G07320	AT1G06070	AT1G62660	AT1G51800
AT1G17890	AT2G41630	AT1G13440	AT1G59870	AT1G17720	AT1G07370	AT1G06070	AT1G62740	AT1G52310
AT1G18150	AT2G42010	AT1G13450	AT1G61520	AT1G17745	AT1G07510	AT1G06130	AT1G63660	AT1G52320
AT1G18200	AT2G42740	AT1G13470	AT1G62020	AT1G17860	AT1G07750	AT1G06190	AT1G65590	AT1G52740
AT1G18270	AT2G42740	AT1G13540	AT1G62390	AT1G17880	AT1G07780	AT1G06190	AT1G65970	AT1G53210
AT1G18330	AT2G44170	AT1G13770	AT1G64740	AT1G18070	AT1G07850	AT1G06190	AT1G65980	AT1G53310
AT1G18500	AT2G44745	AT1G14320	AT1G64790	AT1G18210	AT1G07890	AT1G06190	AT1G66200	AT1G53750
AT1G19550	AT2G44745	AT1G14370	AT1G65350	AT1G18450	AT1G08110	AT1G06190	AT1G66430	AT1G55060
AT1G19570	AT2G46030	AT1G14830	AT1G65820	AT1G18540	AT1G08200	AT1G06210	AT1G66970	AT1G55350
AT1G19650	AT2G46440	AT1G15000	AT1G66270	AT1G18980	AT1G08250	AT1G06530	AT1G67090	AT1G55450
AT1G19920	AT2G46790	AT1G15520	AT1G67090	AT1G19140	AT1G08370	AT1G06530	AT1G67090	AT1G56070
AT1G20200	AT2G47040	AT1G15660	AT1G67230	AT1G19570	AT1G08450	AT1G06530	AT1G67730	AT1G56145
AT1G20580	AT3G01090	AT1G15730	AT1G68010	AT1G19835	AT1G08480	AT1G06530	AT1G68010	AT1G56630
AT1G20640	AT3G01910	AT1G15750	AT1G68830	AT1G19870	AT1G08490	AT1G06530	AT1G68010	AT1G58030
AT1G20950	AT3G03100	AT1G15870	AT1G68910	AT1G20200	AT1G08520	AT1G06760	AT1G69740	AT1G58380
AT1G20960	AT3G07960	AT1G16030	AT1G69840	AT1G20220	AT1G08550	AT1G06760	AT1G71240	AT1G59870
AT1G21130	AT3G09500	AT1G16300	AT1G70410	AT1G20430	AT1G08640	AT1G06760	AT1G72970	AT1G61380
AT1G21720	AT3G11750	AT1G16330	AT1G70770	AT1G20450	AT1G08680	AT1G06760	AT1G74260	AT1G61550
AT1G22300	AT3G15520	AT1G16680	AT1G71500	AT1G20760	AT1G08830	AT1G06760	AT1G76550	AT1G63010
AT1G22360	AT3G16857	AT1G16760	AT1G71820	AT1G20970	AT1G08970	AT1G06760	AT1G77090	AT1G63500
AT1G22410	AT3G17690	AT1G16800	AT1G72150	AT1G21080	AT1G08980	AT1G06850	AT1G77590	AT1G64340
AT1G22530	AT3G19930	AT1G17060	AT1G72730	AT1G21380	AT1G09010	AT1G74270	AT1G77760	AT1G64950
AT1G22920	AT3G20330	AT1G17260	AT1G73650	AT1G21440	AT1G09130	AT1G07090	AT1G78570	AT1G65350
AT1G22970	AT3G23715	AT1G17330	AT1G73990	AT1G21630	AT1G09160	AT1G07180	AT1G78830	AT1G65720
AT1G23190	AT3G25610	AT1G17400	AT1G76010	AT1G21720	AT1G09210	AT1G07180	AT1G79440	AT1G65930
AT1G23490	AT3G27810	AT1G17420	AT1G76160	AT1G21750	AT1G09310	AT1G07210	AT1G79550	AT1G65950
AT1G23860	AT3G29100	AT1G17520	AT1G76850	AT1G22270	AT1G09340	AT1G07210	AT1G79920	AT1G66150
AT1G23900	AT3G29100	AT1G17540	AT1G77590	AT1G22440	AT1G09430	AT1G07210	AT1G80360	AT1G68070
AT1G24510	AT3G44340	AT1G17560	AT1G78900	AT1G22450	AT1G09560	AT1G07320	AT2G01140	AT1G68720
AT1G24909	AT3G44340	AT1G17745	AT1G78920	AT1G23440	AT1G09620	AT1G07360	AT2G01140	AT1G68820
AT1G25350	AT3G45300	AT1G17870	AT1G79280	AT1G23800	AT1G09640	AT1G07360	AT2G02740	AT1G70410
AT1G25490	AT3G45970	AT1G17910	AT1G79990	AT1G23820	AT1G09710	AT1G07480	AT2G03800	AT1G70670
AT1G26880	AT3G48680	AT1G18160	AT1G80070	AT1G23870	AT1G09730	AT1G07550	AT2G04030	AT1G70770
AT1G27020	AT3G53760	AT1G18540	AT1G80410	AT1G23900	AT1G09750	AT5G59970	AT2G04030	AT1G70940
AT1G27030	AT3G58810	AT1G18620	AT2G01140	AT1G24100	AT1G09760	AT5G59970	AT2G05710	AT1G71140
AT1G27070	AT3G60820	AT1G18680	AT2G01250	AT1G24180	AT1G09770	AT5G59970	AT2G06850	AT1G71880
AT1G27100	AT3G60820	AT1G18790	AT2G01690	AT1G24460	AT1G09780	AT3G09480	AT2G07180	AT1G72370
AT1G27400	AT3G61140	AT1G18810	AT2G05070	AT1G25350	AT1G09795	AT1G07830	AT2G07698	AT1G72500
AT1G27650	AT3G61140	AT1G18850	AT2G05120	AT1G26110	AT1G09830	AT1G07840	AT2G13360	AT1G72910
AT1G28130	AT4G04450	AT1G19180	AT2G06850	AT1G26340	AT1G10200	AT1G07890	AT2G16600	AT1G73220
AT1G28290	AT4G04450	AT1G19250	AT2G07698	AT1G26460	AT1G10290	AT1G07890	AT2G18020	AT1G74050
AT1G29030	AT4G18010	AT1G19520	AT2G09990	AT1G27090	AT1G10330	AT1G07930	AT2G18020	AT1G74520
AT1G29150	AT4G18490	AT1G20010	AT2G10940	AT1G27130	AT1G10360	AT1G07980	AT2G18020	AT1G74720
AT1G29310	AT4G18780	AT1G20620	AT2G17360	AT1G27680	AT1G10590	AT2G27860	AT2G18020	AT1G75500
AT1G29690	AT4G18960	AT1G20693	AT2G18960	AT1G27970	AT1G10670	AT1G08360	AT2G19480	AT1G75840
AT1G29880	AT4G20980	AT1G20800	AT2G20260	AT1G28120	AT1G10680	AT1G08360	AT2G19940	AT1G76390
AT1G29900	AT4G21690	AT1G20816	AT2G20530	AT1G28130	AT1G10760	AT1G08580	AT2G20580	AT1G76600
AT1G29965	AT4G22070	AT1G20925	AT2G20990	AT1G28290	AT1G10840	AT1G08820	AT2G21330	AT1G77210
AT1G29970	AT4G22070	AT1G20980	AT2G21330	AT1G29250	AT1G11360	AT1G08880	AT2G25080	AT1G77660
AT1G30380	AT4G22080	AT1G21000	AT2G21390	AT1G29900	AT1G11430	AT1G08880	AT2G26080	AT1G78870
AT1G30440	AT4G23100	AT1G21070	AT2G21660	AT1G29990	AT1G11480	AT1G08880	AT2G26740	AT1G78900
AT1G30530	AT4G24830	AT1G21160	AT2G22170	AT1G30470	AT1G11520	AT1G08880	AT2G27020	AT1G79410
AT1G31230	AT4G25500	AT1G21630	AT2G26250	AT1G30510	AT1G11580	AT1G08880	AT2G28000	AT1G80870
AT1G31280	AT4G26080	AT1G21650	AT2G26900	AT1G30690	AT1G11650	AT1G08880	AT2G28000	AT2G01470
AT1G31730	AT4G29900	AT1G22470	AT2G28720	AT1G31730	AT1G11750	AT1G08880	AT2G29340	AT2G01735
AT1G31910	AT4G30110	AT1G22540	AT2G28900	AT1G33040	AT1G11820	AT1G09040	AT2G29420	AT2G01820
AT1G32480	AT4G32150	AT1G22670	AT2G30870	AT1G33590	AT1G11840	AT5G65360	AT2G33450	AT2G02040
AT1G32530	AT4G32180	AT1G22770	AT2G30950	AT1G33680	AT1G11860	AT5G65360	AT2G34460	AT2G04350
AT1G33140	AT4G32640	AT1G22780	AT2G31810	AT1G34430	AT1G11870	AT5G65360	AT2G34560	AT2G13610
AT1G35160	AT4G33010	AT1G22860	AT2G31960	AT1G35160	AT1G11910	AT5G65360	AT2G36250	AT2G13800
AT1G35580	AT4G33630	AT1G22890	AT2G33800	AT1G35220	AT1G11930	AT5G65360	AT2G36460	AT2G17220
AT1G35670	AT4G35830	AT1G22930	AT2G34420	AT1G35580	AT1G12000	AT5G65360	AT2G36530	AT2G18960
AT1G36160	AT4G36220	AT1G22980	AT2G34430	AT1G36160	AT1G12050	AT5G65360	AT2G36835	AT2G19110
AT1G36180	AT5G01410	AT1G23030	AT2G37050	AT1G36730	AT1G12230	AT5G65360	AT2G36880	AT2G19130
AT1G37130	AT5G05130	AT1G23080	AT2G37170	AT1G37130	AT1G12240	AT1G09270	AT2G37620	AT2G19730
AT1G43190	AT5G05760	AT1G23190	AT2G37180	AT1G42440	AT1G12250	AT1G09290	AT2G38040	AT2G19750
AT1G43800	AT5G06690	AT1G23310	AT2G37190	AT1G42480	AT1G12270	AT1G09575	AT2G38390	AT2G20140
AT1G45000	AT5G06950	AT1G23410	AT2G38380	AT1G42960	AT1G12410	AT1G09700	AT2G38530	AT2G20230
AT1G45201	AT5G06960	AT1G23760	AT2G38750	AT1G43170	AT1G12640	AT1G09770	AT2G39310	AT2G20740
AT1G46480	AT5G07210	AT1G23860	AT2G39010	AT1G43190	AT1G12780	AT1G09770	AT2G39730	AT2G20990
AT1G47128	AT5G11770	AT1G23870	AT2G39730	AT1G44170	AT1G12820	AT1G09780	AT2G39730	AT2G21410
AT1G47250	AT5G11770	AT1G24120	AT2G41100	AT1G45145	AT1G12840	AT1G10350	AT2G40510	AT2G23200
AT1G47600	AT5G17920	AT1G24180	AT2G42520	AT1G47200	AT1G12900	AT1G10350	AT2G40660	AT2G23950
AT1G48030	AT5G20320	AT1G24290	AT2G42740	AT1G47250	AT1G12920	AT1G10350	AT2G42600	AT2G25070
AT1G48410	AT5G20830	AT1G24300	AT2G43950	AT1G47420	AT1G13020	AT1G10390	AT2G42600	AT2G25270
AT1G48420	AT5G24930	AT1G24560	AT2G45290	AT1G48030	AT1G13060	AT1G10522	AT2G42600	AT2G25450
AT1G48630	AT5G27140	AT1G24706	AT2G45740	AT1G48050	AT1G13270	AT1G10590	AT2G44160	AT2G26070
AT1G49820	AT5G42740	AT1G26160	AT2G45960	AT1G48320	AT1G13280	AT1G10590	AT2G45300	AT2G26250
AT1G50200	AT5G44210	AT1G26190	AT2G46280	AT1G48610	AT1G13300	AT1G10865	AT2G47610	AT2G26300
AT1G50370	AT5G44240	AT1G26320	AT2G47000	AT1G48620	AT1G13320	AT1G11240	AT2G47940	AT2G26330
AT1G51470	AT5G47040	AT1G26500	AT3G01280	AT1G48630	AT1G13420	AT1G11240	AT3G01500	AT2G26730
AT1G51560	AT5G48300	AT1G26570	AT3G01290	AT1G48830	AT1G13440	AT1G11240	AT3G02090	AT2G26910
AT1G51690	AT5G48400	AT1G26590	AT3G01500	AT1G48850	AT1G13630	AT1G11240	AT3G02090	AT2G27350
AT1G51710	AT5G54510	AT1G26680	AT3G02880	AT1G48920	AT1G13690	AT1G11240	AT3G02760	AT2G27690
AT1G51760	AT5G55630	AT1G27060	AT3G03780	AT1G49660	AT1G13700	AT1G11240	AT3G03710	AT2G27810
AT1G51980	AT5G57050	AT1G27160	AT3G06400	AT1G49760	AT1G13900	AT1G11240	AT3G04520	AT2G28070
AT1G52030	AT5G57450	AT1G27320	AT3G06510	AT1G50480	AT1G13930	AT1G11240	AT3G04920	AT2G28120
AT1G52040	AT5G58770	AT1G27680	AT3G06860	AT1G50510	AT1G14000	AT1G11360	AT3G05530	AT2G28520
AT1G52730	AT5G63980	AT1G27720	AT3G07160	AT1G50570	AT1G14030	AT1G11400	AT3G06580	AT2G30230
AT1G53310	AT5G64410	AT1G27750	AT3G08510	AT1G51510	AT1G14130	AT1G11400	AT3G08920	AT2G30490
AT1G53500	AT5G65360	AT1G27880	AT3G08530	AT1G51680	AT1G14150	AT1G11400	AT3G08940	AT2G30520
AT1G53580	ATCG00330	AT1G28080	AT3G08580	AT1G51690	AT1G14210	AT1G11430	AT3G09440	AT2G30620
AT1G53750	ATCG01000	AT1G28530	AT3G08940	AT1G52070	AT1G14250	AT1G11480	AT3G10670	AT2G30740
AT1G54340	ATCG01000	AT1G29195	AT3G09260	AT1G52360	AT1G14310	AT1G11480	AT3G11940	AT2G30750
AT1G54410	ATCG01110	AT1G29630	AT3G09440	AT1G52380	AT1G14320	AT1G11480	AT3G13120	AT2G30870
AT1G55250		AT1G29740	AT3G09740	AT1G52410	AT1G14380	AT1G11480	AT3G13580	AT2G30930
AT1G55660		AT1G29820	AT3G10650	AT1G53070	AT1G14410	AT1G11930	AT3G13870	AT2G32730
AT1G55810		AT1G29900	AT3G10690	AT1G53580	AT1G14510	AT1G12000	AT3G13870	AT2G35635
AT1G55860		AT1G299104	AT3G10730	AT1G53830	AT1G14570	AT1G12270	AT3G14310	AT2G35720
AT1G56100		AT1G29990	AT3G11130	AT1G53850	AT1G14650	AT1G12270	AT3G14310	AT2G36100
AT1G56190		AT1G30000	AT3G11400	AT1G54220	AT1G14810	AT1G12270	AT3G14415	AT2G36380
AT1G56330		AT1G30010	AT3G11510	AT1G54410	AT1G14960	AT1G12270	AT3G14415	AT2G36570
AT1G56410		AT1G30120	AT3G11710	AT1G55090	AT1G14980	AT1G12270	AT3G15730	AT2G36850
AT1G56450		AT1G30680	AT3G11930	AT1G55210	AT1G15000	AT1G12270	AT3G15730	AT2G36910
AT1G57720		AT1G30755	AT3G12580	AT1G55490	AT1G15140	AT1G12270	AT3G16460	AT2G37040
AT1G58380		AT1G30825	AT3G12780	AT1G55860	AT1G15270	AT1G12270	AT3G16810	AT2G37050
AT1G58684		AT1G30960	AT3G14210	AT1G55890	AT1G15340	AT1G12410	AT3G16850	AT2G37110
AT1G59660		AT1G31150	AT3G14310	AT1G56340	AT1G15390	AT1G12440	AT3G16910	AT2G37170
AT1G59830		AT1G31330	AT3G14415	AT1G56450	AT1G15690	AT1G12530	AT3G16950	AT2G37470
AT1G59870		AT1G32080	AT3G14420	AT1G59830	AT1G15730	AT1G12530	AT3G19170	AT2G37710
AT1G60780		AT1G32150	AT3G15980	AT1G59900	AT1G15820	AT1G12650	AT3G19170	AT2G38360
AT1G60940		AT1G32340	AT3G16420	AT1G60070	AT1G15910	AT1G12650	AT3G19170	AT2G38810
AT1G61690		AT1G32490	AT3G16430	AT1G60140	AT1G15930	AT1G12830	AT3G21055	AT2G38940
AT1G62380		AT1G32720	AT3G16460	AT1G60420	AT1G15950	AT1G12830	AT3G21200	AT2G39210
AT1G62750		AT1G33050	AT3G16470	AT1G60770	AT1G15980	AT1G13020	AT3G23660	AT2G39660
AT1G62780		AT1G33120	AT3G17380	AT1G61150	AT1G16080	AT1G13020	AT3G23760	AT2G41560
AT1G62810		AT1G33250	AT3G18780	AT1G61730	AT1G16190	AT1G13020	AT3G24430	AT2G41840
AT1G63000		AT1G33340	AT3G18890	AT1G62390	AT1G16210	AT1G13020	AT3G24503	AT2G42600
AT1G63310		AT1G33760	AT3G19760	AT1G62480	AT1G16230	AT1G13020	AT3G25520	AT2G45820
AT1G63660		AT1G33790	AT3G19820	AT1G62660	AT1G16350	AT1G13020	AT3G25920	AT2G45960
AT1G63940		AT1G33820	AT3G19960	AT1G62740	AT1G16460	AT1G13020	AT3G26618	AT2G46800
AT1G63970		AT1G33860	AT3G20000	AT1G62750	AT1G16700	AT1G13020	AT3G26650	AT2G47000
AT1G64190		AT1G33870	AT3G20370	AT1G63460	AT1G16720	AT1G13020	AT3G26650	AT2G47060
AT1G64200		AT1G33940	AT3G20820	AT1G63660	AT1G16810	AT1G13020	AT3G26650	AT2G47110
AT1G64230		AT1G33970	AT3G22750	AT1G63770	AT1G16880	AT1G13020	AT3G27690	AT2G47240
AT1G64710		AT1G34100	AT3G23810	AT1G64200	AT1G16890	AT1G13190	AT3G27740	AT2G47630
AT1G64790		AT1G34320	AT3G25690	AT1G64330	AT1G16920	AT1G13220	AT3G27820	AT3G01290
AT1G65920		AT1G34355	AT3G26650	AT1G64350	AT1G17050	AT1G13320	AT3G32980	AT3G01390
AT1G65930		AT1G34540	AT3G27690	AT1G64790	AT1G17100	AT1G13470	AT3G44310	AT3G01420
AT1G66120		AT1G35490	AT3G28710	AT1G65010	AT1G17160	AT1G14320	AT3G45140	AT3G01570
AT1G67750		AT1G35510	AT3G28860	AT1G65260	AT1G17180	AT1G14320	AT3G48870	AT3G01670
AT1G68020		AT1G35720	AT3G44110	AT1G65440	AT1G17190	AT1G14320	AT3G48870	AT3G02130
AT1G68800		AT1G35770	AT3G45980	AT1G65650	AT1G17220	AT2G02510	AT3G48870	AT3G03050
AT1G69620		AT1G35940	AT3G46740	AT1G65820	AT1G17290	AT1G14810	AT3G48930	AT3G03310
AT1G69960		AT1G43170	AT3G46780	AT1G65960	AT1G17650	AT1G14810	AT3G49010	AT3G04120
AT1G70290		AT1G44740	AT3G47470	AT1G66070	AT1G17720	AT1G14840	AT3G49010	AT3G04840
AT1G70320		AT1G45207	AT3G47950	AT1G66200	AT1G17745	AT1G14840	AT3G52140	AT3G05160
AT1G70410		AT1G45332	AT3G48740	AT1G66430	AT1G17860	AT1G14840	AT3G52150	AT3G05165
AT1G70770		AT1G46696	AT3G52930	AT1G66680	AT1G17880	AT1G14840	AT3G52560	AT3G05200
AT1G70810		AT1G47056	AT3G53420	AT1G67140	AT1G17890	AT1G14840	AT3G52930	AT3G05800
AT1G70830		AT1G47570	AT3G53870	AT1G67230	AT1G18070	AT1G14840	AT3G53020	AT3G06330
AT1G70840		AT1G47885	AT3G54890	AT1G67350	AT1G18080	AT1G14840	AT3G53020	AT3G06450
AT1G71220		AT1G48020	AT3G55360	AT1G67550	AT1G18150	AT1G15200	AT3G53900	AT3G08510
AT1G71280		AT1G48220	AT3G56150	AT1G67680	AT1G18160	AT1G15200	AT3G55260	AT3G08680
AT1G71370		AT1G48240	AT3G56340	AT1G68760	AT1G18170	AT1G15200	AT3G55440	AT3G08710
AT1G71500		AT1G48620	AT3G56590	AT1G69410	AT1G18210	AT1G15200	AT3G55800	AT3G08930
AT1G71697		AT1G48650	AT3G58510	AT1G69740	AT1G18500	AT1G15200	AT3G56490	AT3G09440
AT1G71840		AT1G48660	AT3G58730	AT1G70310	AT1G18540	AT1G15200	AT3G56910	AT3G09740
AT1G72160		AT1G48920	AT3G60190	AT1G70320	AT1G18590	AT1G15200	AT3G57150	AT3G09840
AT1G72280		AT1G48970	AT3G61430	AT1G70810	AT1G18640	AT1G15200	AT3G58610	AT3G11820
AT1G72370		AT1G49130	AT3G61820	AT1G70890	AT1G18980	AT1G15230	AT3G59920	AT3G11930
AT1G72550		AT1G49190	AT3G62150	AT1G71220	AT1G19130	AT1G15230	AT3G59950	AT3G12120
AT1G72680		AT1G49240	AT3G63130	AT1G71695	AT1G19140	AT3G16040	AT3G60750	AT3G14350
AT1G72730		AT1G49310	AT3G63140	AT1G71820	AT1G19570	AT1G15280	AT3G60750	AT3G14690
AT1G74040		AT1G49390	AT3G63260	AT1G71840	AT1G19640	AT1G15280	AT3G60770	AT3G14840
AT1G74310		AT1G49630	AT4G00340	AT1G72160	AT1G19670	AT1G15280	AT3G61440	AT3G14940
AT1G74910		AT1G49890	AT4G00430	AT1G72550	AT1G19730	AT1G15280	AT3G61820	AT3G15580
AT1G74940		AT1G49920	AT4G01330	AT1G73230	AT1G19740	AT1G15280	AT3G62030	AT3G16180
AT1G74960		AT1G49940	AT4G02510	AT1G73260	AT1G19870	AT1G15280	AT3G62030	AT3G17410
AT1G75210		AT1G50150	AT4G02770	AT1G74020	AT1G19920	AT1G15280	AT3G62120	AT3G17650
AT1G75330		AT1G50200	AT4G04640	AT1G74230	AT1G20010	AT1G15280	AT3G62120	AT3G17840
AT1G75990		AT1G50240	AT4G10320	AT1G74260	AT1G20020	AT1G15340	AT3G63140	AT3G17970
AT1G76010		AT1G50280	AT4G10340	AT1G74560	AT1G20110	AT1G15340	AT3G63140	AT3G18820
AT1G76550		AT1G51240	AT4G11150	AT1G74920	AT1G20200	AT1G15400	AT3G63410	AT3G19450
AT1G76810		AT1G51590	AT4G11380	AT1G75280	AT1G20220	AT1G15470	AT3G63490	AT3G19930
AT1G78300		AT1G51640	AT4G12800	AT1G75330	AT1G20225	AT1G15660	AT4G01310	AT3G20410
AT1G78630		AT1G51880	AT4G13940	AT1G75780	AT1G20340	AT1G15810	AT4G01870	AT3G20660
AT1G78900		AT1G51980	AT4G16143	AT1G75990	AT1G20440	AT1G15810	AT4G02450	AT3G21530
AT1G79550		AT1G52360	AT4G17140	AT1G76010	AT1G20450	AT1G15830	AT4G02520	AT3G21630
AT1G79750		AT1G52570	AT4G18050	AT1G76140	AT1G20580	AT1G15910	AT4G02580	AT3G23560
AT1G79890		AT1G52690	AT4G19410	AT1G76790	AT1G20620	AT1G15940	AT4G02930	AT3G23820
AT1G79940		AT1G52790	AT4G20360	AT1G76810	AT1G20760	AT1G15940	AT4G04020	AT3G24550
AT1G80020		AT1G52840	AT4G20760	AT1G77120	AT1G20770	AT1G16210	AT4G08870	AT3G25610
AT1G80030		AT1G52930	AT4G21150	AT1G77510	AT1G20850	AT1G16210	AT4G09570	AT3G26830
AT1G80070		AT1G52980	AT4G22010	AT1G77550	AT1G20950	AT1G16210	AT4G10340	AT3G27390
AT1G80270		AT1G53060	AT4G23400	AT1G77940	AT1G20960	AT1G16210	AT4G11010	AT3G28040
AT1G80360		AT1G53240	AT4G24190	AT1G78370	AT1G21065	AT1G16210	AT4G12490	AT3G28450
AT1G80410		AT1G53310	AT4G24280	AT1G78830	AT1G21080	AT1G16210	AT4G12800	AT3G28860
AT1G80460		AT1G53350	AT4G25630	AT1G79010	AT1G21130	AT1G16210	AT4G13940	AT3G42050
AT1G80490		AT1G53550	AT4G26530	AT1G79280	AT1G21350	AT1G79210	AT4G13940	AT3G45600
AT1G80660		AT1G53920	AT4G27585	AT1G79440	AT1G21380	AT1G79210	AT4G14040	AT3G45780
AT2G01250		AT1G54050	AT4G28510	AT1G79650	AT1G21440	AT1G16520	AT4G16155	AT3G46060
AT2G01490		AT1G54270	AT4G28750	AT1G79690	AT1G21600	AT1G16520	AT4G16260	AT3G46290
AT2G01520		AT1G54280	AT4G29010	AT1G79830	AT1G21630	AT1G16520	AT4G16390	AT3G46620
AT2G01530		AT1G54460	AT4G29900	AT1G79930	AT1G21660	AT1G16520	AT4G16450	AT3G47250
AT2G02560		AT1G54640	AT4G30190	AT1G79990	AT1G21670	AT1G16520	AT4G16720	AT3G48740
AT2G03070		AT1G55050	AT4G31180	AT1G80070	AT1G21680	AT1G16520	AT4G17090	AT3G48890
AT2G03760		AT1G55070	AT4G31480	AT1G80230	AT1G21720	AT1G16520	AT4G17520	AT3G48990
AT2G03800		AT1G55290	AT4G31700	AT1G80410	AT1G21730	AT1G16740	AT4G17890	AT3G49010
AT2G04030		AT1G55325	AT4G32285	AT1G80600	AT1G21750	AT1G16750	AT4G18100	AT3G49670
AT2G04550		AT1G554905	AT4G32410	AT2G01250	AT1G21770	AT1G16810	AT4G18480	AT3G50480
AT2G05070		AT1G55650	AT4G34200	AT2G01530	AT1G22220	AT1G16810	AT4G20260	AT3G50930
AT2G05100		AT1G55690	AT4G34450	AT2G02390	AT1G22270	AT1G16810	AT4G20360	AT3G51260
AT2G05830		AT1G56040	AT4G34500	AT2G02560	AT1G22300	AT1G16810	AT4G21710	AT3G51460
AT2G06850		AT1G56070	AT4G34660	AT2G03820	AT1G22450	AT1G16810	AT4G21860	AT3G51550
AT2G06990		AT1G56110	AT4G35090	AT2G04780	AT1G22530	AT1G16870	AT4G22310	AT3G52400
AT2G07660		AT1G56190	AT4G35100	AT2G05120	AT1G22700	AT1G17490	AT4G23670	AT3G52920
AT2G07667		AT1G56230	AT4G35250	AT2G05170	AT1G22840	AT1G17490	AT4G23670	AT3G52930
AT2G07698		AT1G56380	AT4G35470	AT2G05710	AT1G22920	AT1G17490	AT4G23680	AT3G53020
AT2G07734		AT1G56410	AT4G37930	AT2G05830	AT1G23130	AT1G17490	AT4G23680	AT3G53260
AT2G10780		AT1G56440	AT4G38970	AT2G05840	AT1G23140	AT1G73030	AT4G24220	AT3G53380
AT2G12280		AT1G57720	AT4G39080	AT2G06850	AT1G23190	AT1G17880	AT4G24800	AT3G53420
AT2G13360		AT1G57820	AT5G01410	AT2G07360	AT1G23310	AT1G17880	AT4G24830	AT3G53480
AT2G13820		AT1G58050	AT5G01530	AT2G09990	AT1G23410	AT1G17880	AT4G25080	AT3G53780
AT2G14920		AT1G58210	AT5G01920	AT2G13540	AT1G23440	AT1G17880	AT4G25740	AT3G53870
AT2G15920		AT1G58220	AT5G02490	AT2G13560	AT1G23740	AT1G17880	AT4G25740	AT3G54030
AT2G16850		AT1G58250	AT5G02500	AT2G14170	AT1G23770	AT1G17880	AT4G26140	AT3G54140
AT2G16870		AT1G58300	AT5G03540	AT2G15620	AT1G23820	AT1G17880	AT4G26780	AT3G54300
AT2G16950		AT1G58380	AT5G04990	AT2G16460	AT1G24020	AT1G18070	AT4G29680	AT3G54560
AT2G17130		AT1G58400	AT5G05000	AT2G16780	AT1G24050	AT1G18080	AT4G30190	AT3G55130
AT2G17630		AT1G58807	AT5G05170	AT2G16950	AT1G24100	AT1G18190	AT4G31300	AT3G55360
AT2G18230		AT1G59610	AT5G07350	AT2G17390	AT1G24180	AT1G18210	AT4G33030	AT3G55950
AT2G18760		AT1G59820	AT5G09660	AT2G17410	AT1G24300	AT1G18540	AT4G33090	AT3G56170
AT2G18960		AT1G59840	AT5G09810	AT2G17420	AT1G24360	AT1G18680	AT4G35000	AT3G57330
AT2G19590		AT1G59900	AT5G09870	AT2G17560	AT1G24510	AT1G74560	AT4G35090	AT3G57570
AT2G19730		AT1G60080	AT5G12370	AT2G17630	AT1G24706	AT1G74560	AT4G35830	AT3G59110
AT2G20140		AT1G60090	AT5G13780	AT2G17790	AT1G25155	AT1G19220	AT4G37930	AT3G59350
AT2G20580		AT1G60220	AT5G14040	AT2G17870	AT1G25230	AT1G19860	AT4G37980	AT3G60600
AT2G21620		AT1G60380	AT5G14420	AT2G17980	AT1G25490	AT1G19870	AT4G38350	AT3G61180
AT2G22125		AT1G60500	AT5G15090	AT2G18020	AT1G26110	AT1G19870	AT4G38740	AT3G61260
AT2G22270		AT1G60790	AT5G15200	AT2G18110	AT1G26160	AT1G19920	AT4G38970	AT3G62250
AT2G22480		AT1G61010	AT5G16590	AT2G18790	AT1G26550	AT1G19990	AT4G38970	AT3G62870
AT2G22660		AT1G61040	AT5G17920	AT2G18980	AT1G26630	AT1G20110	AT4G38970	AT3G63260
AT2G23070		AT1G61140	AT5G19620	AT2G19480	AT1G26660	AT1G20110	AT4G39080	AT4G00090
AT2G23080		AT1G61270	AT5G19760	AT2G19520	AT1G26680	AT1G20110	AT4G39260	AT4G00300
AT2G23350		AT1G61840	AT5G19770	AT2G19570	AT1G26761	AT1G20110	AT4G39460	AT4G00360
AT2G24420		AT1G62020	AT5G19990	AT2G19730	AT1G27020	AT1G20110	AT5G02500	AT4G00710
AT2G25110		AT1G62085	AT5G20200	AT2G19760	AT1G27030	AT1G20110	AT5G02610	AT4G01320
AT2G25140		AT1G62225	AT5G20290	AT2G19940	AT1G27090	AT1G20140	AT5G02960	AT4G01410
AT2G25210		AT1G62330	AT5G20490	AT2G20280	AT1G27130	AT1G20220	AT5G04140	AT4G02050
AT2G25300		AT1G62380	AT5G22000	AT2G20360	AT1G27310	AT1G20693	AT5G04140	AT4G02100
AT2G25450		AT1G62610	AT5G22770	AT2G20420	AT1G27400	AT1G20696	AT5G04140	AT4G02230
AT2G26080		AT1G62630	AT5G23060	AT2G20450	AT1G27450	AT1G20696	AT5G05730	AT4G02700
AT2G26780		AT1G62670	AT5G23660	AT2G20610	AT1G27650	AT1G20696	AT5G07090	AT4G04340
AT2G26890		AT1G62800	AT5G24490	AT2G20760	AT1G27970	AT1G20760	AT5G07340	AT4G04570
AT2G27020		AT1G62910	AT5G25250	AT2G21160	AT1G28020	AT1G20760	AT5G07370	AT4G04720
AT2G27060		AT1G63070	AT5G25260	AT2G21170	AT1G28200	AT1G20970	AT5G07440	AT4G05120
AT2G27100		AT1G63160	AT5G25460	AT2G21250	AT1G28290	AT1G20970	AT5G07440	AT4G05200
AT2G27110		AT1G63260	AT5G25780	AT2G21470	AT1G28670	AT1G20970	AT5G07440	AT4G08850
AT2G27530		AT1G63300	AT5G26260	AT2G21580	AT1G28960	AT1G21750	AT5G08530	AT4G09320
AT2G27860		AT1G63750	AT5G26710	AT2G22125	AT1G29150	AT1G21770	AT5G08680	AT4G11530
AT2G28760		AT1G64160	AT5G26742	AT2G22230	AT1G29350	AT1G21770	AT5G08680	AT4G11680
AT2G28790		AT1G64255	AT5G28540	AT2G22400	AT1G29370	AT1G22140	AT5G08680	AT4G13770
AT2G29680		AT1G64280	AT5G38410	AT2G22480	AT1G29660	AT1G22610	AT5G09590	AT4G13930
AT2G29910		AT1G64385	AT5G40480	AT2G22780	AT1G29670	AT4G09800	AT5G10540	AT4G13940
AT2G30050		AT1G64430	AT5G40770	AT2G22795	AT1G29700	AT1G22840	AT5G11520	AT4G14500
AT2G30110		AT1G64570	AT5G42080	AT2G23070	AT1G29810	AT1G22840	AT5G12250	AT4G14760
AT2G30490		AT1G64670	AT5G42270	AT2G24200	AT1G29850	AT1G22920	AT5G13120	AT4G15610
AT2G30740		AT1G64970	AT5G42960	AT2G24580	AT1G29880	AT1G22920	AT5G13490	AT4G16370
AT2G31080		AT1G64980	AT5G43745	AT2G25060	AT1G29900	AT1G22930	AT5G14670	AT4G16380
AT2G31170		AT1G65010	AT5G44020	AT2G25950	AT1G29930	AT1G23100	AT5G14740	AT4G16720
AT2G31390		AT1G65070	AT5G44340	AT2G25980	AT1G29980	AT1G23290	AT5G14740	AT4G17170
AT2G31610		AT1G65610	AT5G46070	AT2G26060	AT1G29990	AT1G23310	AT5G14740	AT4G21380
AT2G31660		AT1G66420	AT5G46110	AT2G26080	AT1G30070	AT1G23310	AT5G14740	AT4G21534
AT2G31810		AT1G66950	AT5G46630	AT2G26230	AT1G30120	AT1G23860	AT5G14780	AT4G22130
AT2G32450		AT1G67080	AT5G47560	AT2G26570	AT1G30230	AT1G23860	AT5G14780	AT4G22690
AT2G32640		AT1G67150	AT5G49360	AT2G26590	AT1G30380	AT1G24050	AT5G17920	AT4G23180
AT2G32730		AT1G67220	AT5G49830	AT2G26780	AT1G30480	AT1G24050	AT5G19220	AT4G23190
AT2G33150		AT1G67290	AT5G50000	AT2G26990	AT1G30510	AT1G24120	AT5G19220	AT4G23300
AT2G34250		AT1G67400	AT5G50920	AT2G27100	AT1G30530	AT1G24160	AT5G19440	AT4G23640
AT2G34470		AT1G67450	AT5G51200	AT2G27460	AT1G30580	AT1G24300	AT5G19510	AT4G23700
AT2G34840		AT1G67650	AT5G51570	AT2G27470	AT1G30600	AT1G24300	AT5G19820	AT4G24990
AT2G35040		AT1G67680	AT5G52640	AT2G27510	AT1G30630	AT1G24300	AT5G20290	AT4G25140
AT2G35840		AT1G68600	AT5G53480	AT2G27530	AT1G30690	AT1G24310	AT5G20720	AT4G26550
AT2G36290		AT1G68790	AT5G54270	AT2G27840	AT1G31160	AT1G24310	AT5G23060	AT4G27300
AT2G36390		AT1G69120	AT5G55070	AT2G28290	AT1G31180	AT1G24310	AT5G23900	AT4G27500
AT2G36460		AT1G69610	AT5G56000	AT2G28360	AT1G31190	AT1G24310	AT5G23900	AT4G28270
AT2G36530		AT1G69780	AT5G57110	AT2G29490	AT1G31230	AT1G24490	AT5G25460	AT4G28350
AT2G36580		AT1G70180	AT5G57350	AT2G29560	AT1G31330	AT1G24490	AT5G25754	AT4G29410
AT2G36780		AT1G70400	AT5G57490	AT2G29570	AT1G31690	AT1G24764	AT5G25980	AT4G30190
AT2G37040		AT1G70550	AT5G58290	AT2G29750	AT1G31770	AT1G24764	AT5G25980	AT4G30210
AT2G37270		AT1G70720	AT5G59910	AT2G30060	AT1G31812	AT1G24764	AT5G26000	AT4G31130
AT2G37340		AT1G70730	AT5G60660	AT2G30110	AT1G31860	AT1G24764	AT5G26000	AT4G31480
AT2G38020		AT1G70770	AT5G62390	AT2G30920	AT1G31940	AT1G24764	AT5G27670	AT4G31500
AT2G38040		AT1G71010	AT5G62670	AT2G30930	AT1G32060	AT1G26110	AT5G28540	AT4G31570
AT2G38210		AT1G71220	AT5G62690	AT2G31610	AT1G32160	AT1G26110	AT5G28840	AT4G31590
AT2G38230		AT1G72050	AT5G62740	AT2G31660	AT1G32200	AT1G26110	AT5G28840	AT4G32150
AT2G38750		AT1G72150	AT5G63420	AT2G31670	AT1G32220	AT1G26630	AT5G28840	AT4G32300
AT2G39770		AT1G72320	AT5G64870	AT2G32060	AT1G32470	AT1G26670	AT5G32470	AT4G32410
AT2G39990		AT1G72370	AT5G64940	AT2G32080	AT1G32500	AT1G26880	AT5G34850	AT4G33360
AT2G40300		AT1G72410	AT5G65770	AT2G32240	AT1G32550	AT1G26880	AT5G35360	AT4G35230
AT2G40980		AT1G72520	AT5G66570	AT2G32260	AT1G32990	AT1G26910	AT5G39050	AT4G35790
AT2G41220		AT1G72540	AT5G66680	AT2G32920	AT1G33040	AT1G27090	AT5G39850	AT4G36670
AT2G41620		AT1G72760	AT5G67030	AT2G33410	AT1G33140	AT1G27090	AT5G40450	AT4G37640
AT2G41680		AT1G72860	AT5G67500	AT2G33585	AT1G33590	AT1G27400	AT5G41520	AT4G38520
AT2G41840		AT1G73150	ATCG00020	AT2G34040	AT1G33680	AT1G27400	AT5G41520	AT4G38630
AT2G42270		AT1G73180	ATCG00120	AT2G34470	AT1G33780	AT1G27435	AT5G42270	AT4G39080
AT2G42500		AT1G73680	ATCG00270	AT2G34480	AT1G33810	AT5G42820	AT5G42740	AT4G39950
AT2G42600		AT1G74050	ATCG00280	AT2G34560	AT1G34000	AT1G28060	AT5G43010	AT4G40030
AT2G42790		AT1G74120	ATCG00340	AT2G34590	AT1G34430	AT1G28060	AT5G43940	AT5G01410
AT2G42910		AT1G74260	ATCG00350	AT2G34680	AT1G35160	AT1G28400	AT5G44120	AT5G01460
AT2G43130		AT1G74460	ATCG00480	AT2G34970	AT1G35420	AT1G28420	AT5G44120	AT5G02500
AT2G43150		AT1G74490	ATCG00490	AT2G35040	AT1G35580	AT1G29200	AT5G44130	AT5G02540
AT2G43680		AT1G74720	ATCG00680	AT2G35860	AT1G35620	AT1G29250	AT5G46430	AT5G02870
AT2G43770		AT1G74970	ATCG00800	AT2G36100	AT1G35680	AT2G34250	AT5G46430	AT5G03760
AT2G44060		AT1G75060	ATCG01130	AT2G36130	AT1G35720	AT1G29320	AT5G46710	AT5G04320
AT2G44100		AT1G75100		AT2G36390	AT1G35780	AT1G29320	AT5G47190	AT5G04530
AT2G44120		AT1G75180		AT2G36460	AT1G36310	AT1G29370	AT5G47210	AT5G05170
AT2G44490		AT1G75210		AT2G37020	AT1G36390	AT1G29370	AT5G49810	AT5G06530
AT2G45440		AT1G75420		AT2G37040	AT1G37130	AT1G29370	AT5G51970	AT5G07910
AT2G45540		AT1G75490		AT2G37130	AT1G41830	AT1G29370	AT5G52310	AT5G08080
AT2G45960		AT1G75670		AT2G37190	AT1G42550	AT1G29530	AT5G55200	AT5G10290
AT2G46280		AT1G75940		AT2G37220	AT1G42960	AT1G29850	AT5G55220	AT5G10360
AT2G46290		AT1G76405		AT2G37690	AT1G42970	AT1G29850	AT5G56010	AT5G10420
AT2G46520		AT1G76420		AT2G38020	AT1G43170	AT1G29850	AT5G58070	AT5G13160
AT2G47000		AT1G76720		AT2G38360	AT1G43560	AT1G29850	AT5G59290	AT5G13550
AT2G47060		AT1G76830		AT2G38380	AT1G43670	AT1G29850	AT5G60600	AT5G15490
AT2G47090		AT1G76890		AT2G38550	AT1G43730	AT1G29880	AT5G61780	AT5G16130
AT2G47170		AT1G77000		AT2G38580	AT1G44120	AT1G29880	AT5G61780	AT5G16590
AT2G47390		AT1G77145		AT2G38760	AT1G44575	AT1G29965	AT5G63510	AT5G16870
AT2G47510		AT1G77180		AT2G38770	AT1G44790	AT1G29965	AT5G66040	AT5G16880
AT2G47710		AT1G77500		AT2G38860	AT1G44820	AT1G29990	AT5G66120	AT5G16910
AT3G01090		AT1G77550		AT2G39020	AT1G45000	AT1G29990	AT5G66170	AT5G17770
AT3G01340		AT1G77720		AT2G39260	AT1G45145	AT1G29990	AT5G66680	AT5G17920
AT3G01500		AT1G77740		AT2G40060	AT1G45201	AT1G29990	AT5G67360	AT5G18380
AT3G01780		AT1G78010		AT2G40660	AT1G45230	AT1G30070	ATCG00020	AT5G18610
AT3G02080		AT1G78320		AT2G40840	AT1G47128	AT1G30070	ATCG00120	AT5G19600
AT3G02230		AT1G78580		AT2G41220	AT1G47260	AT1G30070	ATCG00120	AT5G20050
AT3G02260		AT1G78590		AT2G41430	AT1G47420	AT1G30230	ATCG00130	AT5G20480
AT3G02360		AT1G78860		AT2G41530	AT1G47490	AT1G30480	ATCG00340	AT5G20650
AT3G02530		AT1G78900		AT2G41740	AT1G47600	AT1G30680	ATCG00350	AT5G22140
AT3G03070		AT1G79150		AT2G41790	AT1G47710	AT1G30880	ATCG00480	AT5G22740
AT3G03270		AT1G79280		AT2G41800	AT1G47813	AT1G30880	ATCG00490	AT5G26850
AT3G03340		AT1G79550		AT2G41840	AT1G48030	AT1G31220	ATCG00490	AT5G27350
AT3G04770		AT1G79620		AT2G42490	AT1G48130	AT1G31280	ATCG00490	AT5G27930
AT3G04840		AT1G79890		AT2G42600	AT1G48350	AT2G35635	ATCG00540	AT5G35200
AT3G04870		AT1G79900		AT2G42910	AT1G48420	AT2G35635	ATCG00670	AT5G38480
AT3G05130		AT1G79920		AT2G43090	AT1G48520	AT1G31730	ATCG00680	AT5G38895
AT3G05530		AT1G80000		AT2G43100	AT1G48600	AT1G31730	ATCG00800	AT5G38990
AT3G05680		AT1G80040		AT2G43460	AT1G48610	AT1G31812	ATCG00830	AT5G39040
AT3G05970		AT1G80070		AT2G43750	AT1G48620	AT1G31817	ATCG01020	AT5G39320
AT3G06580		AT1G80130		AT2G43790	AT1G48630	AT1G31817	ATCG01060	AT5G39510
AT3G06720		AT1G80410		AT2G43810	AT1G48830	AT1G31860		AT5G40420
AT3G06860		AT1G80740		AT2G44050	AT1G48850	AT1G32130		AT5G41520
AT3G06930		AT1G80790		AT2G44100	AT1G48860	AT1G32130		AT5G42440
AT3G07010		AT1G80940		AT2G44120	AT1G48920	AT1G32130		AT5G42980
AT3G07100		AT1G80940		AT2G44160	AT1G49600	AT1G32130		AT5G43350
AT3G07300		AT2G01140		AT2G44350	AT1G49650	AT1G32130		AT5G43360
AT3G07660		AT2G01250		AT2G45000	AT1G49660	AT1G32330		AT5G43860
AT3G08590		AT2G02090		AT2G45290	AT1G49750	AT1G32330		AT5G44790
AT3G09680		AT2G02240		AT2G45470	AT1G49760	AT1G32360		AT5G46050
AT3G09820		AT2G02320		AT2G45540	AT1G49970	AT1G32400		AT5G46080
AT3G09840		AT2G03020		AT2G45790	AT1G49975	AT1G32490		AT5G46330
AT3G10340		AT2G03620		AT2G45820	AT1G50010	AT1G32580		AT5G46860
AT3G10370		AT2G04030		AT2G46140	AT1G50170	AT1G32580		AT5G47020
AT3G10380		AT2G04038		AT2G46280	AT1G50200	AT1G32580		AT5G47120
AT3G10690		AT2G04235		AT2G46520	AT1G50320	AT1G32730		AT5G47200
AT3G10850		AT2G04390		AT2G47390	AT1G50370	AT1G32730		AT5G47910
AT3G11200		AT2G04600		AT2G47580	AT1G50380	AT1G32730		AT5G48380
AT3G11270		AT2G04800		AT2G47610	AT1G50480	AT1G33050		AT5G48810
AT3G11340		AT2G04845		AT2G47710	AT1G50510	AT1G33140		AT5G49760
AT3G11510		AT2G04865		AT2G47980	AT1G50570	AT1G33140		AT5G50780
AT3G11710		AT2G05120		AT3G01120	AT1G50575	AT1G33140		AT5G52240
AT3G11745		AT2G05170		AT3G01310	AT1G50670	AT1G33520		AT5G52650
AT3G11910		AT2G05230		AT3G01780	AT1G50940	AT1G33680		AT5G53050
AT3G11964		AT2G05710		AT3G02080	AT1G51100	AT1G33680		AT5G53560
AT3G12780		AT2G05920		AT3G02230	AT1G51110	AT1G33680		AT5G54170
AT3G12860		AT2G06500		AT3G02260	AT1G51360	AT1G33980		AT5G54380
AT3G12915		AT2G06570		AT3G02520	AT1G51510	AT1G33980		AT5G55160
AT3G13110		AT2G07120		AT3G02560	AT1G51650	AT1G33980		AT5G55630
AT3G13300		AT2G07240		AT3G02650	AT1G51680	AT1G33980		AT5G55990
AT3G13330		AT2G07320		AT3G02720	AT1G51690	AT1G33980		AT5G56030
AT3G13580		AT2G07340		AT3G02770	AT1G51710	AT1G33980		AT5G56500
AT3G13674		AT2G07690		AT3G02780	AT1G51730	AT1G33980		AT5G57090
AT3G13750		AT2G07698		AT3G02900	AT1G51760	AT1G34360		AT5G57350
AT3G13990		AT2G07715		AT3G03380	AT1G51980	AT1G34360		AT5G58970
AT3G14600		AT2G08986		AT3G03520	AT1G52000	AT1G34360		AT5G59910
AT3G14840		AT2G09910		AT3G04480	AT1G52100	AT1G34360		AT5G61910
AT3G14930		AT2G09990		AT3G04490	AT1G52380	AT1G34570		AT5G62390
AT3G14940		AT2G12935		AT3G04570	AT1G52400	AT1G35220		AT5G62520
AT3G14990		AT2G13070		AT3G04610	AT1G52410	AT1G35670		AT5G62670
AT3G15020		AT2G13370		AT3G04710	AT1G52510	AT1G35720		AT5G62680
AT3G15610		AT2G13680		AT3G04780	AT1G52670	AT1G35720		AT5G62740
AT3G15950		AT2G13865		AT3G04820	AT1G52690	AT1G35720		AT5G63410
AT3G16240		AT2G14130		AT3G04830	AT1G52740	AT1G35720		AT5G64120
AT3G16340		AT2G14570		AT3G04840	AT1G52820	AT1G35780		AT5G64440
AT3G16400		AT2G14710		AT3G04880	AT1G53070	AT1G35780		AT5G64740
AT3G16410		AT2G14846		AT3G04920	AT1G53200	AT1G35780		AT5G65660
AT3G16430		AT2G15620		AT3G05060	AT1G53240	AT1G36990		AT5G65700
AT3G16450		AT2G16060		AT3G05420	AT1G53280	AT1G36990		AT5G66210
AT3G16460		AT2G16280		AT3G05500	AT1G53310	AT1G36990		AT5G66620
AT3G16470		AT2G16340		AT3G05530	AT1G53520	AT1G36990
AT3G16950		AT2G16430		AT3G05900	AT1G53580	AT1G42480
AT3G17410		AT2G16470		AT3G06040	AT1G53670	AT1G42480
AT3G17810		AT2G16520		AT3G06540	AT1G53750	AT1G42480
AT3G17820		AT2G16760		AT3G06650	AT1G53850	AT1G42480
AT3G18130		AT2G16870		AT3G06670	AT1G53860	AT1G42480
AT3G18190		AT2G16950		AT3G06720	AT1G54000	AT1G42550
AT3G18860		AT2G17070		AT3G06810	AT1G54010	AT1G43170
AT3G19180		AT2G17360		AT3G06850	AT1G54050	AT1G43170
AT3G19450		AT2G17420		AT3G06930	AT1G54080	AT1G43670
AT3G19820		AT2G17440		AT3G07100	AT1G54170	AT1G43700
AT3G19950		AT2G17820		AT3G07110	AT1G54220	AT1G43700
AT3G20050		AT2G18020		AT3G07640	AT1G54270	AT1G43700
AT3G20130		AT2G18090		AT3G07720	AT1G54410	AT5G43010
AT3G20630		AT2G18100		AT3G07750	AT1G54520	AT5G43010
AT3G20820		AT2G18300		AT3G08590	AT1G54580	AT1G45249
AT3G20940		AT2G18480		AT3G08943	AT1G54630	AT2G45030
AT3G21140		AT2G18720		AT3G09270	AT1G54780	AT1G46408
AT3G21500		AT2G18900		AT3G09300	AT1G54790	AT1G47128
AT3G21720		AT2G18960		AT3G09350	AT1G54990	AT1G47200
AT3G22110		AT2G19130		AT3G09810	AT1G55020	AT1G47200
AT3G22120		AT2G19290		AT3G09820	AT1G55150	AT1G47490
AT3G22142		AT2G19400		AT3G09890	AT1G55480	AT1G47500
AT3G22425		AT2G19410		AT3G09940	AT1G55490	AT1G47765
AT3G22890		AT2G19480		AT3G10090	AT1G55670	AT1G48030
AT3G23390		AT2G19680		AT3G10690	AT1G55805	AT1G48240
AT3G23660		AT2G19730		AT3G10740	AT1G56050	AT1G48300
AT3G23800		AT2G19880		AT3G11250	AT1G56070	AT1G48470
AT3G23810		AT2G20190		AT3G11270	AT1G56110	AT1G48580
AT3G24503		AT2G20330		AT3G11330	AT1G56190	AT1G48610
AT3G24550		AT2G20420		AT3G11400	AT1G56220	AT1G48610
AT3G25520		AT2G20760		AT3G11630	AT1G56330	AT1G48610
AT3G25800		AT2G20800		AT3G11710	AT1G56340	AT1G48610
AT3G26310		AT2G20810		AT3G11770	AT1G56450	AT1G48620
AT3G26340		AT2G20860		AT3G11910	AT1G56500	AT1G48620
AT3G26450		AT2G20990		AT3G12260	AT1G56580	AT1G48620
AT3G26520		AT2G21230		AT3G12290	AT1G56700	AT1G48620
AT3G26720		AT2G21300		AT3G12390	AT1G57720	AT1G48760
AT3G27170		AT2G21390		AT3G12490	AT1G57860	AT1G48760
AT3G27430		AT2G21800		AT3G12760	AT1G58080	AT1G48920
AT3G27440		AT2G21870		AT3G12800	AT1G58270	AT1G48920
AT3G27530		AT2G21940		AT3G13160	AT1G58280	AT1G48950
AT3G27690		AT2G22100		AT3G13200	AT1G58390	AT1G48970
AT3G27740		AT2G22140		AT3G13290	AT1G59359	AT1G49110
AT3G28710		AT2G22560		AT3G13300	AT1G59700	AT1G49110
AT3G28715		AT2G22590		AT3G13330	AT1G59830	AT1G49170
AT3G29070		AT2G22590		AT3G13460	AT1G59900	AT1G49245
AT3G29160		AT2G22780		AT3G13470	AT1G59960	AT1G49590
AT3G29250		AT2G23100		AT3G13570	AT1G60420	AT1G49600
AT3G29320		AT2G23370		AT3G13790	AT1G60550	AT1G49760
AT3G42050		AT2G23410		AT3G13860	AT1G60630	AT1G49950
AT3G42170		AT2G23510		AT3G14067	AT1G60690	AT1G50300
AT3G42640		AT2G23640		AT3G14290	AT1G60710	AT1G50300
AT3G43190		AT2G24030		AT3G15000	AT1G60780	AT1G50380
AT3G43300		AT2G24200		AT3G15020	AT1G60970	AT1G50510
AT3G44110		AT2G24230		AT3G15180	AT1G61150	AT1G50700
AT3G44730		AT2G24280		AT3G15640	AT1G61520	AT1G50790
AT3G45580		AT2G24320		AT3G15660	AT1G61730	AT1G50900
AT3G45640		AT2G24580		AT3G15980	AT1G62020	AT1G50920
AT3G45770		AT2G24680		AT3G16050	AT1G62180	AT1G50920
AT3G46440		AT2G25160		AT3G16110	AT1G62380	AT1G50920
AT3G46970		AT2G25430		AT3G16400	AT1G62390	AT1G51060
AT3G47470		AT2G25490		AT3G16410	AT1G62480	AT1G51060
AT3G47520		AT2G25620		AT3G16950	AT1G62640	AT1G51060
AT3G47810		AT2G25670		AT3G17770	AT1G62660	AT1G51060
AT3G47930		AT2G25910		AT3G17810	AT1G62740	AT1G51060
AT3G47950		AT2G25970		AT3G17820	AT1G62750	AT1G51060
AT3G48000		AT2G26380		AT3G18035	AT1G62780	AT1G51130
AT3G48560		AT2G26820		AT3G18165	AT1G63000	AT1G51140
AT3G48730		AT2G26910		AT3G18430	AT1G63290	AT1G51510
AT3G48750		AT2G26940		AT3G18580	AT1G63310	AT1G51510
AT3G48950		AT2G27630		AT3G18860	AT1G63490	AT1G51630
AT3G48990		AT2G27880		AT3G19170	AT1G63610	AT1G51650
AT3G49430		AT2G28050		AT3G19390	AT1G63660	AT1G51710
AT3G49870		AT2G28130		AT3G19450	AT1G63770	AT1G52300
AT3G50000		AT2G28230		AT3G19770	AT1G63940	AT1G52300
AT3G50440		AT2G28600		AT3G19980	AT1G63970	AT1G52300
AT3G50590		AT2G28760		AT3G20000	AT1G64090	AT1G52380
AT3G50670		AT2G28940		AT3G20390	AT1G64190	AT1G52380
AT3G51160		AT2G28960		AT3G20630	AT1G64330	AT1G52380
AT3G51190		AT2G29000		AT3G20970	AT1G64350	AT1G52380
AT3G51460		AT2G29140		AT3G21770	AT1G64370	AT1G52580
AT3G51550		AT2G29380		AT3G22480	AT1G64510	AT1G52730
AT3G52140		AT2G29890		AT3G22630	AT1G64520	AT1G52780
AT3G52580		AT2G29940		AT3G23390	AT1G64550	AT1G53240
AT3G52990		AT2G30110		AT3G23400	AT1G64710	AT1G53645
AT3G53020		AT2G30170		AT3G23490	AT1G64740	AT1G53645
AT3G53230		AT2G30250		AT3G23600	AT1G64760	AT1G53645
AT3G53260		AT2G30380		AT3G23660	AT1G64770	AT1G53645
AT3G53420		AT2G30520		AT3G23810	AT1G64980	AT1G53645
AT3G53500		AT2G30530		AT3G23940	AT1G65260	AT1G53645
AT3G53580		AT2G30560		AT3G24170	AT1G65290	AT1G53750
AT3G53990		AT2G31030		AT3G24503	AT1G65410	AT1G54060
AT3G54230		AT2G31040		AT3G24830	AT1G65650	AT1G54060
AT3G54440		AT2G31100		AT3G25230	AT1G65700	AT1G54220
AT3G54470		AT2G31320		AT3G25520	AT1G65930	AT1G54220
AT3G54540		AT2G31480		AT3G25545	AT1G65960	AT3G13920
AT3G54860		AT2G31580		AT3G25780	AT1G65970	AT1G54460
AT3G55770		AT2G31610		AT3G25800	AT1G65980	AT1G54460
AT3G56090		AT2G31660		AT3G25860	AT1G66130	AT1G54460
AT3G56150		AT2G31770		AT3G26450	AT1G66200	AT1G54690
AT3G56350		AT2G31865		AT3G26460	AT1G66240	AT1G54690
AT3G56490		AT2G31880		AT3G26520	AT1G66250	AT1G54690
AT3G56830		AT2G31900		AT3G27080	AT1G66270	AT1G54770
AT3G57490		AT2G31960		AT3G27190	AT1G66280	AT1G55080
AT3G57890		AT2G31985		AT3G27240	AT1G66430	AT1G55160
AT3G58140		AT2G32130		AT3G27380	AT1G66670	AT1G55170
AT3G58500		AT2G32540		AT3G27430	AT1G66680	AT1G55170
AT3G58750		AT2G32590		AT3G27740	AT1G66720	AT1G55170
AT3G58780		AT2G32850		AT3G27890	AT1G66970	AT1G55170
AT3G59020		AT2G32950		AT3G28940	AT1G66980	AT1G55170
AT3G59380		AT2G32980		AT3G29320	AT1G67090	AT1G55170
AT3G59920		AT2G33040		AT3G32030	AT1G67230	AT1G55170
AT3G60190		AT2G33150		AT3G42170	AT1G67280	AT1G55340
AT3G60245		AT2G33210		AT3G43600	AT1G67290	AT1G55480
AT3G60330		AT2G33540		AT3G43800	AT1G67350	AT1G55480
AT3G60820		AT2G33750		AT3G44100	AT1G67500	AT1G55500
AT3G60860		AT2G34150		AT3G44110	AT1G67550	AT1G55540
AT3G60880		AT2G34180		AT3G44300	AT1G67700	AT1G55805
AT3G61430		AT2G34220		AT3G44310	AT1G68010	AT1G55805
AT3G61440		AT2G34240		AT3G44320	AT1G68110	AT1G55820
AT3G61760		AT2G34480		AT3G44340	AT1G68310	AT1G56070
AT3G62010		AT2G34940		AT3G44590	AT1G68560	AT1G56070
AT3G62290		AT2G35000		AT3G44750	AT1G68590	AT1G56070
AT3G62310		AT2G35340		AT3G45190	AT1G68660	AT1G56070
AT3G62560		AT2G36040		AT3G45300	AT1G69250	AT1G56080
AT3G62870		AT2G36050		AT3G45770	AT1G69410	AT1G56080
AT3G63090		AT2G36160		AT3G46560	AT1G69510	AT1G56080
AT3G63410		AT2G36340		AT3G47810	AT1G69620	AT1G56080
AT3G63460		AT2G36460		AT3G48110	AT1G69740	AT1G56080
AT4G00090		AT2G36490		AT3G48140	AT1G69830	AT1G56110
AT4G00430		AT2G36530		AT3G48340	AT1G70310	AT1G56220
AT4G01070		AT2G36570		AT3G48530	AT1G70380	AT1G56290
AT4G01290		AT2G36580		AT3G48560	AT1G70410	AT1G56300
AT4G01370		AT2G36900		AT3G48890	AT1G70480	AT1G56460
AT4G01480		AT2G37010		AT3G48930	AT1G70570	AT1G56460
AT4G02080		AT2G37190		AT3G48990	AT1G70600	AT1G56460
AT4G02230		AT2G37360		AT3G49010	AT1G70730	AT1G56460
AT4G03200		AT2G37380		AT3G49100	AT1G70810	AT1G56460
AT4G04420		AT2G37620		AT3G49120	AT1G70820	AT1G56460
AT4G04640		AT2G37710		AT3G49240	AT1G70830	AT1G56460
AT4G04910		AT2G38040		AT3G49470	AT1G70850	AT1G57860
AT4G09000		AT2G38400		AT3G49570	AT1G70880	AT1G57860
AT4G09510		AT2G38560		AT3G50590	AT1G70890	AT1G57860
AT4G10250		AT2G38770		AT3G51240	AT1G71210	AT1G57860
AT4G10320		AT2G38810		AT3G51260	AT1G71310	AT1G57860
AT4G10520		AT2G39260		AT3G51310	AT1G71500	AT1G58100
AT4G10530		AT2G39340		AT3G51800	AT1G71695	AT1G58100
AT4G10840		AT2G39380		AT3G51840	AT1G71730	AT1G58110
AT4G11380		AT2G39440		AT3G52140	AT1G71840	AT1G58110
AT4G11420		AT2G39580		AT3G52200	AT1G71860	AT1G58110
AT4G12650		AT2G39790		AT3G52500	AT1G71950	AT1G58280
AT4G13660		AT2G39940		AT3G52580	AT1G72130	AT1G59540
AT4G13780		AT2G40000		AT3G53110	AT1G72150	AT1G59610
AT4G14030		AT2G40030		AT3G53180	AT1G72160	AT1G59610
AT4G14040		AT2G40290		AT3G53230	AT1G72170	AT1G59660
AT4G14670		AT2G40360		AT3G53260	AT1G72230	AT1G59900
AT4G14680		AT2G40390		AT3G53430	AT1G72370	AT1G60650
AT4G14790		AT2G40670		AT3G53460	AT1G72420	AT1G61040
AT4G14910		AT2G40770		AT3G53580	AT1G72460	AT1G61100
AT4G15000		AT2G40840		AT3G53870	AT1G72550	AT1G61150
AT4G15093		AT2G40890		AT3G53970	AT1G72570	AT1G61410
AT4G15160		AT2G40955		AT3G54440	AT1G72610	AT1G61690
AT4G15420		AT2G41210		AT3G54540	AT1G72620	AT1G61690
AT4G15530		AT2G41450		AT3G54660	AT1G72630	AT1G61690
AT4G15545		AT2G41640		AT3G54760	AT1G72640	AT1G61690
AT4G16130		AT2G41840		AT3G54860	AT1G72880	AT1G61690
AT4G16143		AT2G42280		AT3G54960	AT1G72930	AT1G61690
AT4G16155		AT2G42460		AT3G55010	AT1G73030	AT1G61690
AT4G16520		AT2G42740		AT3G55120	AT1G73060	AT1G61690
AT4G16760		AT2G43250		AT3G55160	AT1G73110	AT1G61690
AT4G16910		AT2G43900		AT3G55200	AT1G73170	AT1G61690
AT4G17170		AT2G44160		AT3G55220	AT1G73230	AT1G61690
AT4G17770		AT2G44640		AT3G55410	AT1G73260	AT1G61690
AT4G17870		AT2G44810		AT3G55605	AT1G73330	AT1G61690
AT4G18100		AT2G45290		AT3G55610	AT1G73530	AT1G61690
AT4G18800		AT2G45360		AT3G55620	AT1G73840	AT1G61690
AT4G19006		AT2G45550		AT3G56070	AT1G74020	AT1G61690
AT4G19210		AT2G45690		AT3G56130	AT1G74030	AT1G61730
AT4G19510		AT2G45990		AT3G56190	AT1G74040	AT1G62690
AT4G21600		AT2G46190		AT3G56310	AT1G74060	AT1G62740
AT4G21710		AT2G46340		AT3G56460	AT1G74070	AT1G62740
AT4G22690		AT2G46860		AT3G56490	AT1G74090	AT1G62740
AT4G22710		AT2G47090		AT3G57280	AT1G74100	AT1G62740
AT4G23100		AT2G47230		AT3G57410	AT1G74210	AT1G62740
AT4G23220		AT2G47240		AT3G58840	AT1G74260	AT1G62850
AT4G23460		AT2G47290		AT3G59370	AT1G74470	AT1G62850
AT4G23650		AT2G47610		AT3G59540	AT1G74560	AT1G63250
AT4G23670		AT2G47640		AT3G59760	AT1G74640	AT1G63250
AT4G23680		AT2G47920		AT3G59970	AT1G74690	AT1G64330
AT4G23850		AT2G48020		AT3G60190	AT1G74730	AT1G64490
AT4G24220		AT2G48030		AT3G60245	AT1G74880	AT1G64750
AT4G24390		AT2G48060		AT3G60740	AT1G74910	AT1G64750
AT4G24510		AT3G01040		AT3G60830	AT1G74920	AT1G64750
AT4G24520		AT3G01090		AT3G60860	AT1G74960	AT1G64880
AT4G24690		AT3G01400		AT3G61140	AT1G74970	AT1G65010
AT4G24780		AT3G01410		AT3G61220	AT1G75270	AT1G65220
AT4G24800		AT3G01480		AT3G61260	AT1G75280	AT1G65260
AT4G24820		AT3G01770		AT3G62870	AT1G75330	AT1G65290
AT4G26870		AT3G01960		AT3G63130	AT1G75350	AT1G65660
AT4G26970		AT3G02060		AT3G63250	AT1G75460	AT1G65660
AT4G27070		AT3G02090		AT4G00570	AT1G75510	AT1G65660
AT4G27160		AT3G02110		AT4G00620	AT1G75850	AT1G65660
AT4G27320		AT3G02230		AT4G00830	AT1G75950	AT1G66240
AT4G27530		AT3G02270		AT4G00860	AT1G76010	AT1G66260
AT4G27640		AT3G02850		AT4G01150	AT1G76030	AT1G66400
AT4G27960		AT3G03250		AT4G01610	AT1G76080	AT1G66480
AT4G28390		AT3G03300		AT4G01870	AT1G76100	AT1G66530
AT4G28470		AT3G03710		AT4G01900	AT1G76160	AT1G66580
AT4G28480		AT3G03780		AT4G02060	AT1G76180	AT1G67230
AT4G28520		AT3G03940		AT4G02480	AT1G76450	AT1G67230
AT4G28650		AT3G04120		AT4G02510	AT1G76560	AT1G67230
AT4G28990		AT3G04230		AT4G02570	AT1G76680	AT1G67230
AT4G29010		AT3G04260		AT4G02580	AT1G76790	AT1G67325
AT4G29040		AT3G04380		AT4G03190	AT1G76860	AT1G67325
AT4G29540		AT3G04420		AT4G03200	AT1G77090	AT1G67430
AT4G29680		AT3G04840		AT4G03240	AT1G77180	AT1G67430
AT4G29810		AT3G04950		AT4G04020	AT1G77330	AT1G67430
AT4G29840		AT3G04960		AT4G04950	AT1G77490	AT1G67430
AT4G30190		AT3G05060		AT4G05420	AT1G77510	AT1G67890
AT4G31120		AT3G05130		AT4G08390	AT1G77930	AT1G68060
AT4G31300		AT3G05590		AT4G08520	AT1G78040	AT1G68060
AT4G31340		AT3G05680		AT4G10320	AT1G78090	AT1G68060
AT4G31480		AT3G05760		AT4G10450	AT1G78150	AT1G68310
AT4G31570		AT3G05820		AT4G10480	AT1G78300	AT1G68310
AT4G31985		AT3G05860		AT4G10750	AT1G78370	AT1G68360
AT4G31990		AT3G05970		AT4G10790	AT1G78380	AT1G68660
AT4G32070		AT3G06030		AT4G10840	AT1G78570	AT1G68680
AT4G32180		AT3G06050		AT4G11010	AT1G78630	AT1G68720
AT4G32300		AT3G06290		AT4G11120	AT1G78680	AT1G68730
AT4G32520		AT3G06650		AT4G11150	AT1G78820	AT1G68790
AT4G32940		AT3G06810		AT4G11190	AT1G78830	AT1G69010
AT4G33010		AT3G06840		AT4G11290	AT1G78850	AT1G69010
AT4G33070		AT3G06860		AT4G11380	AT1G78870	AT1G69060
AT4G33090		AT3G06910		AT4G11420	AT1G78900	AT1G69070
AT4G33120		AT3G06990		AT4G11740	AT1G79010	AT1G69210
AT4G33250		AT3G07040		AT4G11860	AT1G79040	AT1G69410
AT4G33360		AT3G07170		AT4G12730	AT1G79050	AT1G69510
AT4G33760		AT3G07600		AT4G12790	AT1G79090	AT1G70060
AT4G33950		AT3G07770		AT4G13010	AT1G79210	AT1G70190
AT4G34090		AT3G07900		AT4G13180	AT1G79230	AT1G70660
AT4G34200		AT3G08530		AT4G13200	AT1G79270	AT1G70660
AT4G34230		AT3G08580		AT4G13430	AT1G79280	AT1G70980
AT4G34450		AT3G08600		AT4G13780	AT1G79340	AT1G71080
AT4G34670		AT3G08750		AT4G13850	AT1G79440	AT1G71800
AT4G34890		AT3G09020		AT4G14030	AT1G79500	AT1G71800
AT4G35100		AT3G09030		AT4G14060	AT1G79530	AT1G71860
AT4G35230		AT3G09040		AT4G14110	AT1G79550	AT1G72010
AT4G35260		AT3G09080		AT4G14160	AT1G79650	AT1G72370
AT4G35310		AT3G09110		AT4G14320	AT1G79690	AT1G72410
AT4G35630		AT3G09440		AT4G14570	AT1G79790	AT1G72650
AT4G35680		AT3G09510		AT4G14800	AT1G79830	AT1G72650
AT4G35785		AT3G09600		AT4G14960	AT1G79850	AT1G72690
AT4G35800		AT3G09630		AT4G15000	AT1G79870	AT1G72690
AT4G35860		AT3G09720		AT4G15550	AT1G79930	AT1G72710
AT4G36250		AT3G09820		AT4G15640	AT1G80030	AT1G72740
AT4G36400		AT3G09840		AT4G16130	AT1G80230	AT1G72740
AT4G36690		AT3G10030		AT4G16340	AT1G80380	AT1G73230
AT4G37870		AT3G10180		AT4G16450	AT1G80410	AT1G73230
AT4G37980		AT3G10530		AT4G16660	AT1G80460	AT1G73350
AT4G38130		AT3G10540		AT4G16830	AT1G80480	AT1G73350
AT4G38220		AT3G10650		AT4G17100	AT1G80490	AT1G73440
AT4G38230		AT3G10670		AT4G17330	AT1G80560	AT1G73530
AT4G38270		AT3G10680		AT4G17510	AT1G80600	AT1G73770
AT4G39080		AT3G10820		AT4G17520	AT2G01060	AT1G73770
AT4G39280		AT3G10970		AT4G17770	AT2G01140	AT1G73770
AT4G39660		AT3G11030		AT4G17830	AT2G01190	AT1G74050
AT4G39980		AT3G11400		AT4G18040	AT2G01250	AT1G74060
AT5G01210		AT3G11710		AT4G18100	AT2G01350	AT1G74690
AT5G01410		AT3G12130		AT4G19003	AT2G01480	AT1G74920
AT5G01530		AT3G12520		AT4G19006	AT2G01490	AT1G75310
AT5G01610		AT3G12540		AT4G19210	AT2G01520	AT1G75340
AT5G02810		AT3G12580		AT4G20150	AT2G01530	AT1G75340
AT5G02960		AT3G12600		AT4G20410	AT2G01540	AT1G75350
AT5G03340		AT3G12780		AT4G20980	AT2G01630	AT1G75510
AT5G03650		AT3G12800		AT4G21100	AT2G01650	AT1G75510
AT5G04230		AT3G12810		AT4G21580	AT2G02010	AT1G75510
AT5G04550		AT3G13190		AT4G21710	AT2G02050	AT1G75510
AT5G05010		AT3G13290		AT4G21800	AT2G02390	AT1G75510
AT5G05780		AT3G13420		AT4G22240	AT2G02470	AT1G75510
AT5G06600		AT3G13600		AT4G22720	AT2G02500	AT1G75560
AT5G07340		AT3G13670		AT4G23100	AT2G02510	AT1G75600
AT5G07530		AT3G14110		AT4G23620	AT2G02740	AT1G75980
AT5G08160		AT3G14140		AT4G23680	AT2G02850	AT1G76010
AT5G09500		AT3G14180		AT4G23690	AT2G03150	AT1G76180
AT5G09510		AT3G14205		AT4G24220	AT2G03390	AT1G76380
AT5G09900		AT3G14240		AT4G24270	AT2G03440	AT1G76680
AT5G10060		AT3G14460		AT4G24490	AT2G03550	AT1G76720
AT5G10240		AT3G14650		AT4G24520	AT2G03640	AT1G76720
AT5G10450		AT3G14810		AT4G24550	AT2G03680	AT1G76760
AT5G10540		AT3G14910		AT4G24620	AT2G03870	AT1G76760
AT5G11030		AT3G15020		AT4G24690	AT2G04030	AT1G76820
AT5G11170		AT3G15095		AT4G24770	AT2G04039	AT1G76850
AT5G11200		AT3G15354		AT4G24800	AT2G04400	AT1G76880
AT5G11490		AT3G15730		AT4G25210	AT2G04450	AT1G76940
AT5G11520		AT3G15820		AT4G25900	AT2G04690	AT1G76940
AT5G11880		AT3G16340		AT4G26110	AT2G04780	AT1G76940
AT5G12200		AT3G16610		AT4G26630	AT2G04842	AT1G77030
AT5G12470		AT3G16630		AT4G26690	AT2G05070	AT1G77120
AT5G13030		AT3G16785		AT4G26780	AT2G05100	AT1G77180
AT5G13110		AT3G16810		AT4G26870	AT2G05220	AT1G77180
AT5G13130		AT3G17340		AT4G26910	AT2G05330	AT1G77180
AT5G13430		AT3G17390		AT4G26970	AT2G05430	AT1G77510
AT5G13440		AT3G17570		AT4G27320	AT2G05620	AT1G77750
AT5G13490		AT3G17609		AT4G27450	AT2G05710	AT1G77930
AT5G13520		AT3G17920		AT4G27500	AT2G05830	AT1G77930
AT5G13650		AT3G18010		AT4G27520	AT2G05840	AT1G77940
AT5G13780		AT3G18035		AT4G27585	AT2G05990	AT1G78150
AT5G14080		AT3G18110		AT4G27595	AT2G06050	AT1G78300
AT5G14670		AT3G18240		AT4G27640	AT2G06850	AT1G78370
AT5G14740		AT3G18360		AT4G28440	AT2G07690	AT1G78610
AT5G14780		AT3G18610		AT4G28470	AT2G09990	AT1G78650
AT5G15450		AT3G18700		AT4G28940	AT2G10940	AT1G78770
AT5G15490		AT3G18790		AT4G28980	AT2G11890	AT1G79150
AT5G16570		AT3G18990		AT4G29060	AT2G13360	AT1G79160
AT5G16970		AT3G19050		AT4G29350	AT2G13540	AT1G79200
AT5G16980		AT3G19080		AT4G29410	AT2G13560	AT1G79280
AT5G16990		AT3G19250		AT4G29480	AT2G14000	AT1G79340
AT5G17020		AT3G19540		AT4G29510	AT2G14120	AT1G79390
AT5G17380		AT3G19670		AT4G29680	AT2G14170	AT1G79470
AT5G17440		AT3G19720		AT4G30310	AT2G14260	AT1G79550
AT5G17770		AT3G19780		AT4G30480	AT2G14880	AT1G79730
AT5G17990		AT3G19860		AT4G31120	AT2G15430	AT1G79830
AT5G18100		AT3G20040		AT4G31160	AT2G15590	AT1G79830
AT5G18380		AT3G20230		AT4G31180	AT2G15620	AT1G79830
AT5G18700		AT3G20260		AT4G31480	AT2G15820	AT1G79830
AT5G19140		AT3G20550		AT4G31570	AT2G15860	AT1G79830
AT5G19290		AT3G20630		AT4G31790	AT2G15890	AT1G79830
AT5G19820		AT3G20640		AT4G31810	AT2G15900	AT1G79830
AT5G19990		AT3G21230		AT4G31880	AT2G16005	AT1G79830
AT5G20000		AT3G21250		AT4G31990	AT2G16460	AT1G79930
AT5G20010		AT3G21320		AT4G32050	AT2G16600	AT1G80000
AT5G20020		AT3G21580		AT4G32180	AT2G16780	AT1G80040
AT5G20250		AT3G21650		AT4G32640	AT2G16940	AT1G80230
AT5G20280		AT3G21720		AT4G32720	AT2G16950	AT1G80350
AT5G20490		AT3G21770		AT4G33010	AT2G17120	AT1G80410
AT5G20630		AT3G22260		AT4G33070	AT2G17190	AT1G80620
AT5G20830		AT3G22310		AT4G33090	AT2G17200	AT1G80620
AT5G20890		AT3G22480		AT4G33250	AT2G17265	AT1G80620
AT5G20960		AT3G22730		AT4G33360	AT2G17340	AT1G80670
AT5G20990		AT3G22750		AT4G33680	AT2G17380	AT1G80670
AT5G22780		AT3G22960		AT4G34180	AT2G17390	AT1G80750
AT5G23540		AT3G23000		AT4G34230	AT2G17410	AT1G80750
AT5G23900		AT3G23150		AT4G34430	AT2G17420	AT1G80810
AT5G24400		AT3G23325		AT4G34670	AT2G17630	AT1G80890
AT5G24490		AT3G23430		AT4G34700	AT2G17720	AT1G80930
AT5G24880		AT3G23540		AT4G34860	AT2G17840	AT2G01140
AT5G25230		AT3G23750		AT4G35000	AT2G18020	AT2G01140
AT5G25754		AT3G23810		AT4G35160	AT2G18040	AT2G01190
AT5G25880		AT3G23920		AT4G35450	AT2G18110	AT2G01750
AT5G26260		AT3G24080		AT4G35800	AT2G18140	AT2G01750
AT5G26280		AT3G24120		AT4G35830	AT2G18230	AT2G01750
AT5G26570		AT3G24250		AT4G36020	AT2G18330	AT2G01750
AT5G26710		AT3G24480		AT4G36430	AT2G18370	AT2G01750
AT5G26760		AT3G24680		AT4G36760	AT2G18740	AT2G01750
AT5G26860		AT3G24840		AT4G37190	AT2G18960	AT2G01750
AT5G27380		AT3G25130		AT4G37210	AT2G19170	AT2G01750
AT5G28050		AT3G25520		AT4G37520	AT2G19270	AT2G02050
AT5G28060		AT3G25610		AT4G37870	AT2G19480	AT2G02050
AT5G28540		AT3G25750		AT4G37930	AT2G19520	AT2G02160
AT5G29000		AT3G26180		AT4G38130	AT2G19570	AT2G02160
AT5G30510		AT3G26220		AT4G38220	AT2G19680	AT2G02160
AT5G31087		AT3G26280		AT4G38600	AT2G19730	AT2G02160
AT5G35360		AT3G26380		AT4G38680	AT2G19760	AT2G02160
AT5G35530		AT3G26490		AT4G38800	AT2G19830	AT2G02160
AT5G35630		AT3G26670		AT4G38810	AT2G19940	AT2G02560
AT5G35790		AT3G27240		AT4G38890	AT2G20260	AT2G02570
AT5G36880		AT3G27260		AT4G39090	AT2G20270	AT2G02570
AT5G36890		AT3G27280		AT4G39680	AT2G20360	AT2G02790
AT5G37760		AT3G27500		AT4G39690	AT2G20420	AT2G02790
AT5G37830		AT3G27670		AT4G39730	AT2G20450	AT2G02790
AT5G38100		AT3G27700		AT5G01410	AT2G20580	AT2G02790
AT5G38220		AT3G28190		AT5G01600	AT2G20610	AT2G02790
AT5G38480		AT3G28520		AT5G01750	AT2G20630	AT2G03430
AT5G38520		AT3G28580		AT5G02050	AT2G20690	AT2G03510
AT5G38530		AT3G28760		AT5G02490	AT2G20760	AT2G03640
AT5G38660		AT3G28770		AT5G03300	AT2G20890	AT2G03640
AT5G38830		AT3G28870		AT5G03340	AT2G20930	AT2G03640
AT5G39490		AT3G29060		AT5G03740	AT2G21045	AT2G03640
AT5G39570		AT3G29320		AT5G03850	AT2G21060	AT2G03640
AT5G40390		AT3G29360		AT5G04590	AT2G21130	AT2G03680
AT5G40580		AT3G29470		AT5G04740	AT2G21150	AT2G03800
AT5G40870		AT3G29600		AT5G04830	AT2G21160	AT2G03870
AT5G40950		AT3G29638		AT5G05010	AT2G21170	AT2G04030
AT5G41210		AT3G30300		AT5G05270	AT2G21250	AT2G04340
AT5G41700		AT3G30600		AT5G05780	AT2G21270	AT2G04340
AT5G41790		AT3G30710		AT5G05920	AT2G21280	AT2G04350
AT5G42080		AT3G30842		AT5G05980	AT2G21320	AT3G10610
AT5G42220		AT3G32910		AT5G06140	AT2G21330	AT3G10610
AT5G42270		AT3G33530		AT5G06160	AT2G21370	AT3G10610
AT5G42590		AT3G42670		AT5G06450	AT2G21385	AT3G10610
AT5G43470		AT3G42680		AT5G06460	AT2G21530	AT2G04520
AT5G43640		AT3G43190		AT5G06600	AT2G21580	AT2G04520
AT5G43780		AT3G43350		AT5G06830	AT2G21620	AT2G04520
AT5G43810		AT3G43800		AT5G06860	AT2G21660	AT2G04520
AT5G43940		AT3G44050		AT5G08060	AT2G21870	AT2G04520
AT5G44070		AT3G44150		AT5G08300	AT2G22030	AT2G04520
AT5G44120		AT3G44300		AT5G08560	AT2G22170	AT2G04520
AT5G44140		AT3G44310		AT5G08570	AT2G22230	AT2G04520
AT5G45280		AT3G44560		AT5G09390	AT2G22250	AT2G04550
AT5G45620		AT3G44680		AT5G09590	AT2G22360	AT5G51940
AT5G45750		AT3G45020		AT5G09650	AT2G22450	AT5G51940
AT5G46110		AT3G45030		AT5G09900	AT2G22475	AT5G51940
AT5G46430		AT3G45330		AT5G10010	AT2G22570	AT2G04700
AT5G47690		AT3G45410		AT5G10130	AT2G22780	AT2G04880
AT5G47870		AT3G45460		AT5G10160	AT2G22920	AT2G04880
AT5G47990		AT3G45890		AT5G10230	AT2G22990	AT2G04880
AT5G48230		AT3G46790		AT5G10450	AT2G23350	AT2G05120
AT5G48900		AT3G46850		AT5G10730	AT2G23540	AT2G05710
AT5G48930		AT3G46960		AT5G10920	AT2G23600	AT2G05920
AT5G49030		AT3G46970		AT5G11040	AT2G23610	AT2G06530
AT5G49360		AT3G47000		AT5G11110	AT2G23670	AT2G06530
AT5G49460		AT3G47080		AT5G11260	AT2G23820	AT2G06990
AT5G49650		AT3G47390		AT5G11490	AT2G23930	AT2G07340
AT5G49900		AT3G47460		AT5G11770	AT2G24020	ATMG00980
AT5G49930		AT3G47520		AT5G11810	AT2G24050	AT2G07690
AT5G51100		AT3G47610		AT5G11880	AT2G24060	ATMG01190
AT5G51430		AT3G47770		AT5G11980	AT2G24090	ATMG01190
AT5G51970		AT3G47820		AT5G12110	AT2G24200	ATMG01190
AT5G52520		AT3G47890		AT5G12140	AT2G24270	ATMG01090
AT5G52640		AT3G48140		AT5G12370	AT2G24490	AT2G11910
AT5G53330		AT3G48190		AT5G12470	AT2G24590	AT2G14880
AT5G53460		AT3G48390		AT5G13520	AT2G24650	AT2G14880
AT5G53480		AT3G48440		AT5G13560	AT2G24940	AT2G15270
AT5G53620		AT3G48470		AT5G13710	AT2G25060	AT2G15270
AT5G53820		AT3G48770		AT5G13850	AT2G25070	AT2G15430
AT5G54160		AT3G48870		AT5G13930	AT2G25080	AT2G15490
AT5G54190		AT3G48980		AT5G14250	AT2G25280	AT2G15620
AT5G54270		AT3G48990		AT5G14800	AT2G25450	AT2G15620
AT5G54380		AT3G49010		AT5G15180	AT2G25510	AT2G15760
AT5G54430		AT3G49050		AT5G15200	AT2G25670	AT2G15790
AT5G54600		AT3G49130		AT5G15400	AT2G25840	AT2G15890
AT5G54640		AT3G49200		AT5G15610	AT2G25950	AT2G16365
AT5G54810		AT3G49250		AT5G15650	AT2G25970	AT2G16365
AT5G54960		AT3G49630		AT5G16050	AT2G26060	AT2G16485
AT5G55190		AT3G49910		AT5G16070	AT2G26080	AT2G16485
AT5G55860		AT3G49970		AT5G16130	AT2G26230	AT4G34740
AT5G56000		AT3G50070		AT5G16300	AT2G26340	AT4G34740
AT5G56010		AT3G50370		AT5G16440	AT2G26540	AT2G16600
AT5G56030		AT3G50890		AT5G16450	AT2G26570	AT2G16600
AT5G56120		AT3G50930		AT5G16510	AT2G26590	AT2G16600
AT5G56280		AT3G50950		AT5G16660	AT2G26670	AT2G16640
AT5G56310		AT3G51740		AT5G16730	AT2G26730	AT2G16640
AT5G56350		AT3G51870		AT5G16880	AT2G26740	AT2G16710
AT5G56650		AT3G51980		AT5G17070	AT2G26930	AT2G16860
AT5G56680		AT3G52115		AT5G17530	AT2G26990	AT2G16860
AT5G56760		AT3G52140		AT5G17710	AT2G27020	AT2G16860
AT5G56870		AT3G52220		AT5G17910	AT2G27100	AT2G16860
AT5G57350		AT3G52270		AT5G18170	AT2G27210	AT2G16860
AT5G57440		AT3G52300		AT5G18400	AT2G27530	AT5G15220
AT5G57655		AT3G52410		AT5G19320	AT2G27600	AT2G17260
AT5G58040		AT3G52750		AT5G19350	AT2G27680	AT2G17410
AT5G58060		AT3G52880		AT5G19440	AT2G27710	AT2G17410
AT5G58290		AT3G52930		AT5G19680	AT2G27720	AT4G35460
AT5G58490		AT3G53180		AT5G19820	AT2G27730	AT2G17560
AT5G59290		AT3G53305		AT5G20070	AT2G27860	AT2G17560
AT5G59880		AT3G53380		AT5G20280	AT2G27920	AT2G17560
AT5G59920		AT3G53440		AT5G20290	AT2G27960	AT2G17720
AT5G60600		AT3G53700		AT5G20500	AT2G27970	AT2G18020
AT5G60660		AT3G53740		AT5G20650	AT2G28000	AT2G18020
AT5G60790		AT3G53840		AT5G20950	AT2G28100	AT2G18020
AT5G61140		AT3G54110		AT5G20960	AT2G28190	AT2G18020
AT5G61580		AT3G54180		AT5G21105	AT2G28470	AT2G18040
AT5G61790		AT3G54470		AT5G22330	AT2G28605	AT2G18040
AT5G62390		AT3G54520		AT5G22440	AT2G28900	AT4G36580
AT5G62600		AT3G54870		AT5G22510	AT2G29290	AT4G36580
AT5G62670		AT3G55060		AT5G22650	AT2G29340	AT2G18570
AT5G63110		AT3G55130		AT5G23290	AT2G29360	AT2G18600
AT5G63570		AT3G55140		AT5G23820	AT2G29420	AT4G30190
AT5G63620		AT3G55150		AT5G23830	AT2G29450	AT2G19190
AT5G63680		AT3G55160		AT5G23860	AT2G29550	AT2G19270
AT5G63840		AT3G55410		AT5G23890	AT2G29560	AT2G19480
AT5G63890		AT3G55520		AT5G23900	AT2G29630	AT2G19480
AT5G64710		AT3G55560		AT5G24710	AT2G29940	AT2G19720
AT5G64760		AT3G55600		AT5G24780	AT2G29960	AT2G19730
AT5G65020		AT3G55730		AT5G25070	AT2G30050	AT2G19730
AT5G65430		AT3G55930		AT5G25540	AT2G30060	AT2G19730
AT5G65720		AT3G55980		AT5G25940	AT2G30110	AT2G19740
AT5G66510		AT3G56040		AT5G26210	AT2G30170	AT2G19740
AT5G66631		AT3G56150		AT5G26710	AT2G30200	AT2G19740
AT5G66680		AT3G56410		AT5G26860	AT2G30410	AT5G56670
AT5G67380		AT3G56510		AT5G27380	AT2G30620	AT5G56670
AT5G67500		AT3G56630		AT5G27410	AT2G30695	AT5G56670
ATCG00120		AT3G56990		AT5G27640	AT2G30860	AT5G56670
ATCG00150		AT3G57140		AT5G27720	AT2G30870	AT5G56670
ATCG00470		AT3G57150		AT5G27850	AT2G30930	AT5G56670
ATCG00480		AT3G57660		AT5G28050	AT2G30950	AT2G19830
ATCG00500		AT3G57810		AT5G28060	AT2G30970	AT2G19830
ATCG00670		AT3G57890		AT5G28830	AT2G31390	AT2G19940
ATCG00740		AT3G58110		AT5G30510	AT2G31570	AT2G20060
ATMG00160		AT3G58240		AT5G35530	AT2G31610	AT4G29040
		AT3G58260		AT5G35620	AT2G31670	AT4G28750
		AT3G58470		AT5G35630	AT2G31725	AT2G20280
		AT3G58510		AT5G36160	AT2G31750	AT2G20280
		AT3G58530		AT5G37475	AT2G31790	AT2G20330
		AT3G58610		AT5G37600	AT2G31810	AT2G20420
		AT3G58680		AT5G37830	AT2G32060	AT2G20450
		AT3G58770		AT5G38470	AT2G32080	AT2G20450
		AT3G59040		AT5G39320	AT2G32090	AT2G20450
		AT3G59140		AT5G39500	AT2G32240	AT2G20490
		AT3G59660		AT5G39730	AT2G32260	AT2G20560
		AT3G59690		AT5G39740	AT2G32500	AT2G20560
		AT3G60130		AT5G39950	AT2G32520	AT2G20760
		AT3G60160		AT5G40390	AT2G32600	AT2G20760
		AT3G60240		AT5G40450	AT2G32730	AT2G20760
		AT3G60510		AT5G40760	AT2G32810	AT2G20760
		AT3G60750		AT5G41520	AT2G32920	AT2G20760
		AT3G60860		AT5G41790	AT2G33040	AT2G20760
		AT3G60930		AT5G41950	AT2G33150	AT2G20940
		AT3G61120		AT5G42190	AT2G33210	AT2G21130
		AT3G61160		AT5G42220	AT2G33220	AT2G21150
		AT3G61170		AT5G42250	AT2G33255	AT2G21150
		AT3G61360		AT5G42570	AT2G33340	AT2G21150
		AT3G61500		AT5G42790	AT2G33410	AT2G21230
		AT3G61570		AT5G42870	AT2G33430	AT2G21230
		AT3G61780		AT5G42970	AT2G33450	AT2G21290
		AT3G61800		AT5G43400	AT2G33470	AT2G21290
		AT3G62010		AT5G43600	AT2G33570	AT2G21350
		AT3G62080		AT5G43940	AT2G33600	AT2G21440
		AT3G62120		AT5G43960	AT2G33620	AT2G21440
		AT3G62980		AT5G43970	AT2G33800	AT2G21440
		AT3G63050		AT5G44020	AT2G33830	AT2G21440
		AT3G63060		AT5G44070	AT2G33845	AT2G21440
		AT3G63410		AT5G44380	AT2G34160	AT2G21440
		AT3G66658		AT5G44635	AT2G34430	AT2G21530
		AT4G00440		AT5G45510	AT2G34460	AT2G21580
		AT4G00610		AT5G45620	AT2G34470	AT2G21640
		AT4G01090		AT5G46070	AT2G34480	AT2G21660
		AT4G01100		AT5G46430	AT2G34560	AT2G21660
		AT4G02020		AT5G46630	AT2G34590	AT2G21870
		AT4G02060		AT5G47010	AT2G34630	AT2G21870
		AT4G02390		AT5G47210	AT2G34640	AT2G21870
		AT4G02400		AT5G47690	AT2G34790	AT2G22090
		AT4G02450		AT5G47700	AT2G35010	AT2G22270
		AT4G02630		AT5G47770	AT2G35040	AT2G22360
		AT4G02660		AT5G47870	AT2G35120	AT2G22360
		AT4G02750		AT5G47890	AT2G35370	AT2G22720
		AT4G02780		AT5G47930	AT2G35410	AT2G22720
		AT4G02880		AT5G48180	AT2G35490	AT2G22720
		AT4G02930		AT5G48230	AT2G35500	AT2G22720
		AT4G03280		AT5G48300	AT2G35780	AT2G22720
		AT4G03480		AT5G48480	AT2G35810	AT2G22720
		AT4G03977		AT5G48570	AT2G35820	AT2G23090
		AT4G04080		AT5G48580	AT2G35830	AT2G23350
		AT4G04545		AT5G48810	AT2G35840	AT2G23820
		AT4G04710		AT5G48960	AT2G35880	AT2G23820
		AT4G04840		AT5G49020	AT2G36060	AT2G24060
		AT4G04880		AT5G49460	AT2G36130	AT2G24060
		AT4G04940		AT5G49510	AT2G36145	AT2G24090
		AT4G05020		AT5G49810	AT2G36160	AT2G24310
		AT4G05040		AT5G49910	AT2G36230	AT2G24500
		AT4G05160		AT5G49980	AT2G36250	AT2G25970
		AT4G05350		AT5G50250	AT2G36390	AT2G25970
		AT4G05400		AT5G50370	AT2G36410	AT2G25970
		AT4G05420		AT5G50920	AT2G36460	AT2G26280
		AT4G06746		AT5G51200	AT2G36530	AT2G26460
		AT4G07521		AT5G51440	AT2G36580	AT2G26570
		AT4G07825		AT5G51660	AT2G36830	AT2G27030
		AT4G07960		AT5G51970	AT2G36880	AT2G27030
		AT4G08097		AT5G52200	AT2G37130	AT2G27030
		AT4G08310		AT5G52240	AT2G37220	AT2G27285
		AT4G08336		AT5G52310	AT2G37240	AT2G27285
		AT4G08630		AT5G52650	AT2G37250	AT2G27285
		AT4G08655		AT5G52920	AT2G37270	AT2G27285
		AT4G09150		AT5G53140	AT2G37340	AT2G27285
		AT4G09360		AT5G53460	AT2G37400	AT2G27285
		AT4G09430		AT5G53650	AT2G37500	AT2G27285
		AT4G09730		AT5G53850	AT2G37660	AT2G27285
		AT4G09780		AT5G54750	AT2G37680	AT2G27470
		AT4G10010		AT5G54770	AT2G37760	AT2G27580
		AT4G10730		AT5G54810	AT2G37790	AT2G27600
		AT4G10890		AT5G54900	AT2G37970	AT2G27730
		AT4G10930		AT5G54960	AT2G38040	AT2G27810
		AT4G11190		AT5G55070	AT2G38140	AT2G27960
		AT4G11340		AT5G55200	AT2G38230	AT2G27960
		AT4G11420		AT5G55230	AT2G38270	AT2G27970
		AT4G11660		AT5G55480	AT2G38290	AT2G27970
		AT4G11750		AT5G55660	AT2G38370	AT2G28000
		AT4G11840		AT5G55730	AT2G38380	AT2G28000
		AT4G11970		AT5G55940	AT2G38410	AT2G28290
		AT4G12010		AT5G56000	AT2G38530	AT2G28290
		AT4G12620		AT5G56280	AT2G38540	AT2G28380
		AT4G12750		AT5G56360	AT2G38580	AT2G28540
		AT4G13130		AT5G56630	AT2G38610	AT3G46440
		AT4G13280		AT5G56710	AT2G38700	AT2G28800
		AT4G13770		AT5G56950	AT2G38710	AT2G28800
		AT4G13830		AT5G57020	AT2G38730	AT2G29140
		AT4G13930		AT5G57290	AT2G38740	AT2G29140
		AT4G14120		AT5G57655	AT2G38750	AT2G29190
		AT4G14160		AT5G57700	AT2G38760	AT2G29430
		AT4G14410		AT5G58030	AT2G39020	AT2G29530
		AT4G14570		AT5G58230	AT2G39050	AT2G29530
		AT4G14920		AT5G58330	AT2G39080	AT2G29540
		AT4G15180		AT5G58590	AT2G39280	AT2G29540
		AT4G15233		AT5G59210	AT2G39310	AT2G29560
		AT4G15530		AT5G59420	AT2G39390	AT2G29890
		AT4G15570		AT5G59880	AT2G39730	AT2G29890
		AT4G15680		AT5G60160	AT2G39770	AT2G30060
		AT4G15970		AT5G60640	AT2G39795	AT2G30280
		AT4G16130		AT5G60790	AT2G39800	AT2G30410
		AT4G16141		AT5G60980	AT2G39850	AT2G30410
		AT4G16530		AT5G61030	AT2G39990	AT2G30410
		AT4G16590		AT5G61170	AT2G40060	AT2G30530
		AT4G16650		AT5G61970	AT2G40100	AT2G31370
		AT4G16680		AT5G62440	AT2G40290	AT2G31370
		AT4G16720		AT5G62530	AT2G40300	AT2G31390
		AT4G16820		AT5G62600	AT2G40490	AT2G31410
		AT4G16890		AT5G63190	AT2G40510	AT2G31410
		AT4G16970		AT5G63600	AT2G40660	AT2G31410
		AT4G17080		AT5G63680	AT2G40765	AT2G31410
		AT4G17330		AT5G63840	AT2G40840	AT2G31410
		AT4G17530		AT5G63860	AT2G40880	AT2G31410
		AT4G17540		AT5G63880	AT2G41090	AT2G31410
		AT4G17640		AT5G63890	AT2G41100	AT2G31410
		AT4G17740		AT5G64250	AT2G41220	AT5G35530
		AT4G17920		AT5G64270	AT2G41380	AT5G35530
		AT4G17930		AT5G64370	AT2G41430	AT5G35530
		AT4G18230		AT5G64420	AT2G41530	AT5G35530
		AT4G18280		AT5G64860	AT2G41680	AT2G32060
		AT4G18330		AT5G65430	AT2G41720	AT2G32240
		AT4G18350		AT5G65620	AT2G41740	AT2G32600
		AT4G18530		AT5G65720	AT2G41790	AT2G32600
		AT4G19050		AT5G65760	AT2G41840	AT2G32850
		AT4G19150		AT5G65950	AT2G42130	AT2G32930
		AT4G19160		AT5G66030	AT2G42210	AT2G33150
		AT4G19530		AT5G66120	AT2G42530	AT2G33150
		AT4G19570		AT5G66140	AT2G42560	AT2G33210
		AT4G20060		AT5G66190	AT2G42590	AT2G33410
		AT4G20210		AT5G66420	AT2G42600	AT2G33410
		AT4G20250		AT5G66970	AT2G42680	AT2G33845
		AT4G20280		AT5G67590	AT2G42690	AT2G34480
		AT4G20360		AT5G67630	AT2G42710	AT2G34640
		AT4G20410		ATCG00500	AT2G42790	AT2G34860
		AT4G20460			AT2G42910	AT2G35240
		AT4G20690			AT2G42960	AT2G35240
		AT4G20880			AT2G43030	AT2G35530
		AT4G21070			AT2G43090	AT2G35530
		AT4G21150			AT2G43100	AT2G35630
		AT4G21180			AT2G43160	AT3G09700
		AT4G21210			AT2G43560	AT2G35880
		AT4G21640			AT2G43620	AT2G35880
		AT4G21710			AT2G43640	AT2G35880
		AT4G21770			AT2G43710	AT2G35900
		AT4G21820			AT2G43750	AT2G35900
		AT4G22010			AT2G43770	AT2G35900
		AT4G22170			AT2G43790	AT2G35900
		AT4G22270			AT2G43910	AT2G35900
		AT4G22970			AT2G43945	AT2G36060
		AT4G23040			AT2G44040	AT2G36060
		AT4G23210			AT2G44050	AT2G36130
		AT4G23330			AT2G44060	AT2G36130
		AT4G23640			AT2G44100	AT2G36130
		AT4G23870			AT2G44120	AT2G36160
		AT4G23890			AT2G44210	AT2G36160
		AT4G23940			AT2G44310	AT2G36160
		AT4G24100			AT2G44350	AT2G36160
		AT4G24170			AT2G44650	AT2G36160
		AT4G24190			AT2G44790	AT2G36160
		AT4G24220			AT2G44920	AT3G52590
		AT4G24480			AT2G45030	AT2G36410
		AT4G24500			AT2G45240	AT2G36410
		AT4G24660			AT2G45300	AT2G36410
		AT4G24680			AT2G45320	AT2G36410
		AT4G24780			AT2G45430	AT2G36410
		AT4G24910			AT2G45440	AT2G36460
		AT4G25020			AT2G45470	AT2G36460
		AT4G25210			AT2G45710	AT2G36530
		AT4G25340			AT2G45770	AT2G36530
		AT4G25530			AT2G45790	AT3G53020
		AT4G25630			AT2G45820	AT3G53020
		AT4G25650			AT2G45960	AT3G53020
		AT4G26040			AT2G45990	AT3G53020
		AT4G26090			AT2G46140	AT3G53020
		AT4G26450			AT2G46280	AT3G53020
		AT4G26640			AT2G46610	AT2G36680
		AT4G26970			AT2G46650	AT2G36740
		AT4G27010			AT2G46750	AT2G36900
		AT4G27090			AT2G46820	AT2G36910
		AT4G27340			AT2G46910	AT2G37070
		AT4G27840			AT2G47380	AT2G37080
		AT4G27870			AT2G47390	AT3G53370
		AT4G28190			AT2G47450	AT2G37130
		AT4G28390			AT2G47470	AT3G53430
		AT4G28570			AT2G47510	AT2G37250
		AT4G29180			AT2G47580	AT2G37250
		AT4G30080			AT2G47620	AT3G11940
		AT4G30100			AT2G47650	AT2G37600
		AT4G30150			AT2G47710	AT2G37600
		AT4G30160			AT2G47730	AT2G37600
		AT4G30250			AT2G47800	AT2G37600
		AT4G30600			AT2G47910	AT2G37600
		AT4G30610			AT2G47940	AT2G37600
		AT4G30760			AT3G01120	AT2G37600
		AT4G30780			AT3G01280	AT2G37600
		AT4G30940			AT3G01340	AT2G37600
		AT4G30990			AT3G01390	AT2G37600
		AT4G31070			AT3G01420	AT2G37600
		AT4G31140			AT3G01440	AT2G37600
		AT4G31340			AT3G01480	AT2G37600
		AT4G31360			AT3G01500	AT2G37660
		AT4G31450			AT3G01500	AT2G37660
		AT4G31615			AT3G01560	AT2G37660
		AT4G31700			AT3G01590	AT2G37660
		AT4G31990			AT3G01840	AT2G37660
		AT4G32040			AT3G01910	AT2G37970
		AT4G32440			AT3G02010	AT2G37990
		AT4G32470			AT3G02080	AT2G37990
		AT4G32700			AT3G02090	AT2G37990
		AT4G32980			AT3G02110	AT2G38140
		AT4G33200			AT3G02180	AT2G38230
		AT4G33600			AT3G02200	AT2G38250
		AT4G33850			AT3G02230	AT2G38250
		AT4G34200			AT3G02360	AT2G38280
		AT4G34220			AT3G02520	AT2G38470
		AT4G34280			AT3G02530	AT2G38560
		AT4G34310			AT3G02540	AT2G38560
		AT4G34500			AT3G02560	AT2G38560
		AT4G34690			AT3G02630	AT2G38580
		AT4G34940			AT3G02660	AT2G38580
		AT4G35040			AT3G02720	AT2G38580
		AT4G35070			AT3G02730	AT2G38580
		AT4G35130			AT3G02740	AT2G38580
		AT4G35150			AT3G02780	AT2G38720
		AT4G35470			AT3G02870	AT2G38730
		AT4G35730			AT3G03070	AT2G38880
		AT4G35830			AT3G03100	AT2G39050
		AT4G36050			AT3G03110	AT2G39140
		AT4G36080			AT3G03250	AT2G39270
		AT4G36180			AT3G03270	AT3G09500
		AT4G36610			AT3G03490	AT3G09500
		AT4G36620			AT3G03710	AT3G09500
		AT4G36650			AT3G03780	AT3G09500
		AT4G37020			AT3G03890	AT3G09500
		AT4G37340			AT3G03960	AT3G09500
		AT4G37360			AT3G03980	AT3G09500
		AT4G37870			AT3G03990	AT3G09500
		AT4G37910			AT3G04010	AT2G39460
		AT4G38020			AT3G04120	AT2G39460
		AT4G38100			AT3G04260	AT2G39460
		AT4G38170			AT3G04400	AT2G39460
		AT4G38500			AT3G04550	AT2G39460
		AT4G38950			AT3G04600	AT2G39460
		AT4G39780			AT3G04610	AT2G39580
		AT4G39870			AT3G04710	AT2G39580
		AT5G01030			AT3G04720	AT2G39730
		AT5G01120			AT3G04790	AT2G39795
		AT5G01370			AT3G04840	AT2G40060
		AT5G02070			AT3G04870	AT2G40060
		AT5G02500			AT3G04880	AT2G40070
		AT5G02870			AT3G04920	AT2G40070
		AT5G03280			AT3G04930	AT2G40430
		AT5G03455			AT3G04940	AT2G40430
		AT5G03540			AT3G05000	AT2G40510
		AT5G03630			AT3G05020	AT2G40510
		AT5G04020			AT3G05180	AT2G40620
		AT5G04040			AT3G05350	AT2G40620
		AT5G04320			AT3G05420	AT2G40620
		AT5G04400			AT3G05530	AT2G40630
		AT5G04460			AT3G05560	AT2G40840
		AT5G04630			AT3G05590	AT2G41020
		AT5G04870			AT3G05900	AT2G41020
		AT5G04890			AT3G06050	AT2G41100
		AT5G05400			AT3G06200	AT2G41480
		AT5G05670			AT3G06250	AT2G41730
		AT5G05870			AT3G06350	AT2G41730
		AT5G06120			AT3G06430	AT2G41780
		AT5G06220			AT3G06540	AT2G41780
		AT5G06660			AT3G06580	AT2G41880
		AT5G06710			AT3G06610	AT2G42580
		AT5G06860			AT3G06720	AT2G42680
		AT5G06970			AT3G06730	AT2G42680
		AT5G07240			AT3G06770	AT2G42680
		AT5G07300			AT3G06930	AT2G42680
		AT5G07350			AT3G07090	AT2G42710
		AT5G07440			AT3G07110	AT5G45775
		AT5G07660			AT3G07170	AT2G42790
		AT5G07920			AT3G07230	AT2G42810
		AT5G07970			AT3G07320	AT2G43030
		AT5G08670			AT3G07390	AT2G43090
		AT5G09440			AT3G07470	AT2G43210
		AT5G09540			AT3G07480	AT2G43210
		AT5G09560			AT3G07590	AT3G59440
		AT5G09590			AT3G07660	AT3G59540
		AT5G09670			AT3G07720	AT2G43650
		AT5G09930			AT3G07770	AT2G43650
		AT5G10010			AT3G08010	AT2G43650
		AT5G10800			AT3G08030	AT2G43650
		AT5G10860			AT3G08530	AT2G43650
		AT5G11050			AT3G08580	AT2G43650
		AT5G11180			AT3G08590	AT2G43650
		AT5G11310			AT3G08610	AT2G43650
		AT5G11420			AT3G08740	AT2G43720
		AT5G11520			AT3G08770	AT2G43720
		AT5G11530			AT3G08940	AT2G43810
		AT5G13000			AT3G08943	AT2G43970
		AT5G13070			AT3G09060	AT2G44060
		AT5G13420			AT3G09090	AT2G44065
		AT5G13490			AT3G09200	AT2G44100
		AT5G13590			AT3G09220	AT2G44100
		AT5G13970			AT3G09260	AT2G44120
		AT5G14040			AT3G09270	AT2G44200
		AT5G14420			AT3G09350	AT2G44200
		AT5G14500			AT3G09410	AT2G44200
		AT5G14590			AT3G09440	AT2G44200
		AT5G14770			AT3G09500	AT2G44200
		AT5G14990			AT3G09580	AT2G44200
		AT5G15050			AT3G09630	AT2G44200
		AT5G15090			AT3G09820	AT2G44310
		AT5G15110			AT3G09840	AT2G44310
		AT5G15140			AT3G09940	AT2G44310
		AT5G15180			AT3G09970	AT2G44440
		AT5G15200			AT3G09980	AT2G44610
		AT5G15330			AT3G10020	AT2G44650
		AT5G15380			AT3G10060	AT2G44650
		AT5G15450			AT3G10070	AT2G44710
		AT5G15920			AT3G10220	AT2G44860
		AT5G15980			AT3G10230	AT2G44920
		AT5G16040			AT3G10350	AT2G44920
		AT5G16260			AT3G10410	AT2G45000
		AT5G16340			AT3G10520	AT2G45380
		AT5G16750			AT3G10620	AT2G45440
		AT5G16920			AT3G10660	AT2G45440
		AT5G16950			AT3G10670	AT2G45520
		AT5G16970			AT3G10740	AT2G45520
		AT5G17080			AT3G10850	AT2G45520
		AT5G17270			AT3G10920	AT2G45520
		AT5G17920			AT3G10940	AT2G45520
		AT5G18520			AT3G11200	AT2G45520
		AT5G18650			AT3G11250	AT2G45640
		AT5G19440			AT3G11330	AT2G45640
		AT5G19550			AT3G11400	AT2G45640
		AT5G19560			AT3G11510	AT2G45710
		AT5G19600			AT3G11630	AT2G45860
		AT5G19760			AT3G11710	AT2G45860
		AT5G20010			AT3G11750	AT2G45860
		AT5G20280			AT3G11780	AT2G45950
		AT5G20290			AT3G11830	AT2G45950
		AT5G20480			AT3G11910	AT2G46020
		AT5G20730			AT3G11930	AT2G46280
		AT5G20830			AT3G11940	AT2G46540
		AT5G20920			AT3G12050	AT3G62070
		AT5G20950			AT3G12110	AT2G47470
		AT5G21105			AT3G12145	AT2G47470
		AT5G21150			AT3G12260	AT3G62870
		AT5G22290			AT3G12290	AT2G48160
		AT5G22320			AT3G12390	AT3G01160
		AT5G22470			AT3G12490	AT3G01160
		AT5G22540			AT3G12500	AT3G01160
		AT5G22650			AT3G12580	AT5G15090
		AT5G22670			AT3G12600	AT5G15090
		AT5G22770			AT3G12610	AT5G15090
		AT5G22800			AT3G12780	AT3G01390
		AT5G22870			AT3G12800	AT3G01390
		AT5G23050			AT3G12930	AT3G01390
		AT5G23060			AT3G13060	AT3G01610
		AT5G23080			AT3G13110	AT3G01740
		AT5G23110			AT3G13120	AT3G01740
		AT5G23350			AT3G13130	AT3G01740
		AT5G23700			AT3G13160	AT3G01740
		AT5G23790			AT3G13222	AT3G01740
		AT5G23930			AT3G13235	AT3G01790
		AT5G24500			AT3G13300	AT3G01970
		AT5G24630			AT3G13460	AT3G02080
		AT5G24740			AT3G13470	AT3G02090
		AT5G25250			AT3G13490	AT3G02220
		AT5G25630			AT3G13560	AT3G02220
		AT5G25780			AT3G13570	AT3G02360
		AT5G26010			AT3G13580	AT3G02400
		AT5G26630			AT3G13590	AT5G16070
		AT5G26717			AT3G13860	AT3G02730
		AT5G26780			AT3G13920	AT3G02820
		AT5G26830			AT3G13930	AT3G03060
		AT5G26900			AT3G13990	AT3G03060
		AT5G26950			AT3G14010	AT3G03130
		AT5G27030			AT3G14067	AT3G03270
		AT5G27100			AT3G14210	AT3G03710
		AT5G27120			AT3G14290	AT3G03920
		AT5G27270			AT3G14310	AT3G04510
		AT5G27540			AT3G14390	AT3G04610
		AT5G27580			AT3G14415	AT3G04610
		AT5G27600			AT3G14420	AT3G04630
		AT5G27630			AT3G14600	AT3G04710
		AT5G27750			AT3G14840	AT3G04840
		AT5G28237			AT3G14920	AT3G04840
		AT5G28400			AT3G14930	AT3G04840
		AT5G28463			AT3G14990	AT3G04850
		AT5G28510			AT3G15000	AT3G04920
		AT5G28540			AT3G15010	AT3G04920
		AT5G28940			AT3G15020	AT3G04920
		AT5G30500			AT3G15090	AT3G04920
		AT5G33300			AT3G15190	AT3G04920
		AT5G34830			AT3G15260	AT3G04920
		AT5G35090			AT3G15290	AT3G04920
		AT5G35170			AT3G15351	AT3G04920
		AT5G35360			AT3G15356	AT3G04920
		AT5G35750			AT3G15360	AT3G04920
		AT5G36200			AT3G15520	AT3G04950
		AT5G36890			AT3G15610	AT3G05060
		AT5G37000			AT3G15640	AT3G05060
		AT5G37110			AT3G15660	AT3G05070
		AT5G37130			AT3G15670	AT3G05070
		AT5G37140			AT3G15690	AT3G05070
		AT5G37300			AT3G15730	AT3G05070
		AT5G37420			AT3G15840	AT3G05070
		AT5G37500			AT3G15860	AT3G05070
		AT5G37610			AT3G15950	AT3G05070
		AT5G37830			AT3G16000	AT3G05070
		AT5G37920			AT3G16080	AT3G05070
		AT5G38300			AT3G16110	AT3G05330
		AT5G38760			AT3G16140	AT3G05420
		AT5G38850			AT3G16240	AT3G05420
		AT5G39370			AT3G16250	AT3G05530
		AT5G39400			AT3G16270	AT3G05560
		AT5G39620			AT3G16370	AT5G27850
		AT5G39670			AT3G16390	AT5G27850
		AT5G39770			AT3G16400	AT3G05750
		AT5G40340			AT3G16410	AT3G05760
		AT5G40550			AT3G16420	AT3G05760
		AT5G41020			AT3G16430	AT3G05760
		AT5G41765			AT3G16450	AT3G05760
		AT5G41790			AT3G16460	AT3G05760
		AT5G41860			AT3G16470	AT3G06040
		AT5G41990			AT3G16530	AT3G06200
		AT5G42020			AT3G16640	AT3G06610
		AT5G42540			AT3G16760	AT3G06610
		AT5G42660			AT3G16910	AT3G06610
		AT5G42710			AT3G16950	AT3G06680
		AT5G42890			AT3G17020	AT3G06680
		AT5G42950			AT3G17170	AT3G06700
		AT5G42970			AT3G17205	AT3G06980
		AT5G42980			AT3G17210	AT3G06980
		AT5G43000			AT3G17240	AT3G07050
		AT5G43310			AT3G17300	AT3G07090
		AT5G43650			AT3G17390	AT3G07110
		AT5G43740			AT3G17520	AT3G07170
		AT5G44070			AT3G17550	AT3G07170
		AT5G44520			AT3G17770	AT3G07170
		AT5G44590			AT3G17800	AT3G07200
		AT5G45060			AT3G17810	AT3G07210
		AT5G45500			AT3G17820	AT3G07230
		AT5G45680			AT3G17840	AT3G07230
		AT5G46260			AT3G17880	AT3G07230
		AT5G46290			AT3G17940	AT3G07230
		AT5G46570			AT3G18000	AT3G07230
		AT5G46970			AT3G18060	AT3G07230
		AT5G47040			AT3G18110	AT3G07230
		AT5G47690			AT3G18165	AT3G07440
		AT5G47820			AT3G18190	AT3G07440
		AT5G48000			AT3G18240	AT3G07440
		AT5G48410			AT3G18410	AT3G07480
		AT5G48650			AT3G18420	AT3G07660
		AT5G48730			AT3G18480	AT3G07660
		AT5G48740			AT3G18490	AT3G07660
		AT5G48790			AT3G18740	AT3G07660
		AT5G48940			AT3G18780	AT3G07660
		AT5G48980			AT3G18860	AT3G07660
		AT5G49110			AT3G18890	AT3G07660
		AT5G49500			AT3G19010	AT3G07790
		AT5G49570			AT3G19085	AT3G07790
		AT5G49760			AT3G19090	AT3G07790
		AT5G49780			AT3G19130	AT3G08030
		AT5G49810			AT3G19170	AT3G08580
		AT5G49920			AT3G19390	AT3G08580
		AT5G50730			AT3G19400	AT3G08580
		AT5G50850			AT3G19420	AT3G08590
		AT5G51070			AT3G19450	AT3G08670
		AT5G51120			AT3G19480	AT3G08910
		AT5G51540			AT3G19710	AT3G08910
		AT5G51650			AT3G19760	AT3G08910
		AT5G52230			AT3G19820	AT3G08910
		AT5G52520			AT3G19950	AT3G08910
		AT5G52700			AT3G20050	AT3G09000
		AT5G52850			AT3G20330	AT3G09070
		AT5G52920			AT3G20350	AT3G09440
		AT5G52930			AT3G20370	AT3G09440
		AT5G53020			AT3G20390	AT3G09440
		AT5G53070			AT3G20630	AT3G09440
		AT5G53130			AT3G20790	AT3G09630
		AT5G53170			AT3G20820	AT3G09630
		AT5G53460			AT3G21110	AT3G09630
		AT5G53480			AT3G21190	AT3G09630
		AT5G53510			AT3G21200	AT3G09670
		AT5G53810			AT3G21400	AT5G02960
		AT5G54570			AT3G22110	AT3G09740
		AT5G54730			AT3G22200	AT3G09840
		AT5G54890			AT3G22380	AT3G09840
		AT5G55310			AT3G22520	AT3G09840
		AT5G55700			AT3G22630	AT3G09980
		AT5G55820			AT3G22845	AT3G09980
		AT5G55840			AT3G22850	AT3G09980
		AT5G56000			AT3G22860	AT3G09980
		AT5G56270			AT3G22890	AT3G09980
		AT5G56560			AT3G22960	AT3G10020
		AT5G56910			AT3G23400	AT3G10020
		AT5G56930			AT3G23490	AT3G10020
		AT5G56950			AT3G23570	AT3G10020
		AT5G57000			AT3G23600	AT3G10020
		AT5G57010			AT3G23700	AT3G10050
		AT5G57140			AT3G23760	AT3G10070
		AT5G57150			AT3G23810	AT5G03850
		AT5G57780			AT3G23890	AT5G03850
		AT5G57800			AT3G23940	AT3G10220
		AT5G57870			AT3G23990	AT3G10640
		AT5G58390			AT3G24170	AT3G10640
		AT5G58460			AT3G24350	AT3G10640
		AT5G58510			AT3G24430	AT3G10640
		AT5G58850			AT3G24495	AT3G10650
		AT5G58860			AT3G24503	AT3G10650
		AT5G58880			AT3G24830	AT3G10650
		AT5G58940			AT3G25110	AT3G10650
		AT5G59050			AT3G25150	AT3G10650
		AT5G59090			AT3G25220	AT3G10650
		AT5G59540			AT3G25230	AT3G10770
		AT5G59660			AT3G25520	AT3G11100
		AT5G59910			AT3G25530	AT3G11400
		AT5G60240			AT3G25570	AT3G11450
		AT5G60330			AT3G25580	AT3G11450
		AT5G61030			AT3G25660	AT3G11450
		AT5G61120			AT3G25770	AT3G11510
		AT5G61140			AT3G25800	AT3G11510
		AT5G61690			AT3G25820	AT3G11710
		AT5G61865			AT3G25860	AT3G11710
		AT5G62170			AT3G25920	AT3G11710
		AT5G62510			AT3G26060	AT3G11910
		AT5G62810			AT3G26400	AT3G11964
		AT5G62830			AT3G26420	AT3G11964
		AT5G63020			AT3G26450	AT3G12020
		AT5G63120			AT3G26460	AT3G12020
		AT5G63190			AT3G26510	AT3G12050
		AT5G63420			AT3G26520	AT3G12140
		AT5G64190			AT3G26650	AT3G12290
		AT5G64840			AT3G26710	AT3G12290
		AT5G64910			AT3G26720	AT3G12290
		AT5G65020			AT3G26900	AT3G12290
		AT5G65165			AT3G27190	AT3G12390
		AT5G65220			AT3G27240	AT3G12390
		AT5G65280			AT3G27300	AT3G12490
		AT5G65440			AT3G27310	AT3G12490
		AT5G65900			AT3G27380	AT3G12640
		AT5G66210			AT3G27430	AT3G13200
		AT5G66220			AT3G27570	AT3G13200
		AT5G66640			AT3G27740	AT3G13200
		AT5G67240			AT3G27850	AT3G13200
		AT5G67480			AT3G27890	AT3G13200
		AT5G67500			AT3G27925	AT3G13222
					AT3G28200	AT3G13222
					AT3G28270	AT3G13300
					AT3G28300	AT3G13300
					AT3G28700	AT3G13470
					AT3G28715	AT3G13470
					AT3G28900	AT3G13860
					AT3G28920	AT3G13990
					AT3G28930	AT3G13990
					AT3G28940	AT3G13990
					AT3G28950	AT3G13990
					AT3G29075	AT3G14010
					AT3G29185	AT3G14160
					AT3G29200	AT3G14600
					AT3G29250	AT3G14750
					AT3G29320	AT3G14750
					AT3G29350	AT3G14890
					AT3G29360	AT3G14920
					AT3G30200	AT3G15040
					AT3G30260	AT5G60860
					AT3G32980	AT3G15080
					AT3G42050	AT3G15080
					AT3G42170	AT3G15080
					AT3G42725	AT3G15190
					AT3G42790	AT3G15360
					AT3G43800	AT3G15390
					AT3G44100	AT3G15750
					AT3G44110	AT3G15750
					AT3G44180	AT3G15750
					AT3G44300	AT3G15940
					AT3G44310	AT3G15970
					AT3G44320	AT3G16060
					AT3G44600	AT3G16080
					AT3G44620	AT3G16080
					AT3G44750	AT3G16310
					AT3G44890	AT3G16620
					AT3G45010	AT3G16760
					AT3G45140	AT3G16760
					AT3G45300	AT3G16780
					AT3G45310	AT3G16810
					AT3G45780	AT3G16840
					AT3G46000	AT3G16940
					AT3G46100	AT3G16950
					AT3G46560	AT3G17160
					AT3G46630	AT3G17160
					AT3G46780	AT3G17240
					AT3G46830	AT3G17240
					AT3G46940	AT3G17390
					AT3G46970	AT3G17440
					AT3G47070	AT3G17450
					AT3G47250	AT3G17465
					AT3G47370	AT3G17465
					AT3G47470	AT3G17609
					AT3G47520	AT3G18035
					AT3G47560	AT3G18035
					AT3G47590	AT3G18035
					AT3G47800	AT3G18130
					AT3G47810	AT3G18165
					AT3G47860	AT3G18190
					AT3G48000	AT3G18190
					AT3G48110	AT3G18190
					AT3G48140	AT3G18230
					AT3G48170	AT3G18230
					AT3G48330	AT3G18240
					AT3G48340	AT3G18240
					AT3G48420	AT3G18240
					AT3G48560	AT3G18480
					AT3G48590	AT3G18480
					AT3G48610	AT3G18640
					AT3G48690	AT3G18640
					AT3G48700	AT3G18740
					AT3G48730	AT3G18740
					AT3G48750	AT3G18790
					AT3G48860	AT3G18790
					AT3G48870	AT3G18790
					AT3G48890	AT3G18790
					AT3G48930	AT3G19150
					AT3G48990	AT3G19510
					AT3G49010	AT3G19650
					AT3G49120	AT3G19650
					AT3G49140	AT3G19650
					AT3G49470	AT3G19650
					AT3G49680	AT3G19760
					AT3G49890	AT3G19840
					AT3G49910	AT3G19840
					AT3G50080	AT3G19910
					AT3G50360	AT3G20250
					AT3G50370	AT3G20550
					AT3G50440	AT3G20670
					AT3G50520	AT3G20780
					AT3G50610	AT3G21400
					AT3G50670	AT3G21810
					AT3G50820	AT3G22190
					AT3G50910	AT3G22230
					AT3G50970	AT3G22310
					AT3G51000	AT3G22310
					AT3G51160	AT3G22330
					AT3G51240	AT3G22330
					AT3G51260	AT3G22360
					AT3G51600	AT3G22380
					AT3G51780	AT3G22480
					AT3G51800	AT3G22480
					AT3G51890	AT3G22480
					AT3G51980	AT3G22480
					AT3G52150	AT3G22480
					AT3G52155	AT3G22520
					AT3G52180	AT3G22520
					AT3G52200	AT3G22660
					AT3G52230	AT3G22660
					AT3G52300	AT3G22660
					AT3G52380	AT3G22660
					AT3G52500	AT3G22660
					AT3G52560	AT3G22660
					AT3G52580	AT3G22660
					AT3G52640	AT3G22660
					AT3G52660	AT3G22942
					AT3G52730	AT3G23710
					AT3G52750	AT3G23805
					AT3G52880	AT3G23980
					AT3G52930	AT3G23980
					AT3G52960	AT3G23990
					AT3G52980	AT3G23990
					AT3G52990	AT3G24010
					AT3G53020	AT3G24080
					AT3G53110	AT3G24100
					AT3G53130	AT3G24500
					AT3G53180	AT3G24500
					AT3G53420	AT3G24800
					AT3G53430	AT3G24870
					AT3G53460	AT3G24870
					AT3G53560	AT3G25070
					AT3G53580	AT3G25150
					AT3G53620	AT3G25220
					AT3G53710	AT3G25230
					AT3G53740	AT3G25230
					AT3G53750	AT3G25430
					AT3G53870	AT3G25440
					AT3G53890	AT5G39740
					AT3G53900	AT5G39740
					AT3G53970	AT5G39740
					AT3G53990	AT5G39740
					AT3G54050	AT5G39740
					AT3G54170	AT3G25920
					AT3G54210	AT3G26125
					AT3G54280	AT3G26400
					AT3G54360	AT3G26400
					AT3G54400	AT3G26400
					AT3G54470	AT3G26400
					AT3G54540	AT3G26400
					AT3G54560	AT3G26400
					AT3G54640	AT3G26400
					AT3G54660	AT3G26420
					AT3G54820	AT3G26420
					AT3G54890	AT3G26420
					AT3G54900	AT3G26580
					AT3G54960	AT3G26580
					AT3G55000	AT3G26850
					AT3G55005	AT3G26990
					AT3G55010	AT3G27160
					AT3G55020	AT3G27160
					AT3G55040	AT3G27160
					AT3G55080	AT3G27160
					AT3G55120	AT3G27280
					AT3G55140	AT3G27300
					AT3G55250	AT3G27310
					AT3G55260	AT3G27310
					AT3G55280	AT3G27310
					AT3G55330	AT3G27310
					AT3G55410	AT3G27340
					AT3G55440	AT3G27380
					AT3G55605	AT3G27460
					AT3G55620	AT3G27460
					AT3G55750	AT3G27460
					AT3G55760	AT3G27530
					AT3G55770	AT3G27550
					AT3G55800	AT3G27700
					AT3G55850	AT3G27740
					AT3G56060	AT3G27850
					AT3G56070	AT3G28730
					AT3G56090	AT3G29075
					AT3G56130	AT3G42860
					AT3G56150	AT3G43190
					AT3G56190	AT3G43300
					AT3G56240	AT4G33865
					AT3G56290	AT4G33865
					AT3G56310	AT3G44200
					AT3G56490	AT3G44340
					AT3G56650	AT3G44620
					AT3G56910	AT3G44690
					AT3G56940	AT3G44690
					AT3G57020	AT5G62300
					AT3G57050	AT5G62300
					AT3G57150	AT5G62300
					AT3G57260	AT5G62300
					AT3G57290	AT3G45190
					AT3G57410	AT3G45190
					AT3G57560	AT3G46000
					AT3G57610	AT3G46010
					AT3G57790	AT3G46010
					AT3G57890	AT5G59370
					AT3G58010	AT3G46560
					AT3G58140	AT3G46940
					AT3G58160	AT3G46940
					AT3G58180	AT3G47120
					AT3G58310	AT3G47120
					AT3G58500	AT3G47120
					AT3G58550	AT3G47370
					AT3G58600	AT3G47590
					AT3G58610	AT3G47610
					AT3G58730	AT3G47610
					AT3G58990	AT3G47610
					AT3G59040	AT3G47930
					AT3G59200	AT3G48050
					AT3G59400	AT3G48050
					AT3G59540	AT3G48050
					AT3G59550	AT3G48050
					AT3G59600	AT3G48050
					AT3G59760	AT3G48050
					AT3G59870	AT3G48050
					AT3G59890	AT3G48060
					AT3G59920	AT3G48060
					AT3G59950	AT3G48070
					AT3G59970	AT3G48120
					AT3G59980	AT3G48120
					AT3G59990	AT3G48170
					AT3G60240	AT3G48420
					AT3G60245	AT3G48440
					AT3G60340	AT3G48560
					AT3G60440	AT3G48670
					AT3G60450	AT3G48710
					AT3G60750	AT3G48710
					AT3G60810	AT3G48710
					AT3G60820	AT3G48710
					AT3G60900	AT3G48710
					AT3G61050	AT3G48800
					AT3G61200	AT3G48860
					AT3G61220	AT3G48860
					AT3G61240	AT3G48860
					AT3G61260	AT3G48870
					AT3G61440	AT3G48870
					AT3G61470	AT3G48870
					AT3G61490	AT5G23740
					AT3G61870	AT3G48990
					AT3G61990	AT3G49010
					AT3G62030	AT3G49010
					AT3G62110	AT3G49010
					AT3G62120	AT3G49010
					AT3G62290	AT3G49080
					AT3G62310	AT3G49080
					AT3G62530	AT3G49080
					AT3G62600	AT3G49100
					AT3G62750	AT3G49120
					AT3G62870	AT3G49430
					AT3G62910	AT3G49430
					AT3G62940	AT3G49490
					AT3G63130	AT3G49601
					AT3G63140	AT3G49601
					AT3G63160	AT3G49601
					AT3G63170	AT3G49601
					AT3G63190	AT3G49720
					AT3G63250	AT3G49910
					AT3G63410	AT3G49910
					AT3G63460	AT3G49910
					AT3G63490	AT3G49910
					AT3G63540	AT3G49910
					AT4G00100	AT3G49990
					AT4G00165	AT3G49990
					AT4G00490	AT3G49990
					AT4G00570	AT3G49990
					AT4G00620	AT3G50360
					AT4G00810	AT3G50370
					AT4G00830	AT3G50370
					AT4G00860	AT3G50370
					AT4G01050	AT3G50520
					AT4G01150	AT3G50550
					AT4G01290	AT3G50550
					AT4G01310	AT3G50590
					AT4G01610	AT3G50670
					AT4G01690	AT3G50670
					AT4G01800	AT3G50670
					AT4G01850	AT3G50670
					AT4G01870	AT3G50670
					AT4G01883	AT3G50670
					AT4G01897	AT3G50670
					AT4G01900	AT3G50850
					AT4G02080	AT3G51010
					AT4G02230	AT3G51010
					AT4G02450	AT3G51010
					AT4G02510	AT3G51010
					AT4G02520	AT3G51100
					AT4G02530	AT3G51160
					AT4G02580	AT3G51260
					AT4G02620	AT3G51780
					AT4G02710	AT3G51780
					AT4G02930	AT3G51880
					AT4G03110	AT3G51890
					AT4G03280	AT3G51890
					AT4G03520	AT3G52040
					AT4G04020	AT3G52040
					AT4G04040	AT3G52040
					AT4G04210	AT3G52040
					AT4G04640	AT3G52040
					AT4G04745	AT3G52170
					AT4G04770	AT3G52170
					AT4G04910	AT3G52220
					AT4G04950	AT3G52220
					AT4G05150	AT3G52220
					AT4G05180	AT3G52220
					AT4G05390	AT3G52220
					AT4G05420	AT3G52240
					AT4G05530	AT3G52300
					AT4G08350	AT3G52300
					AT4G08390	AT3G52380
					AT4G08570	AT3G52380
					AT4G08790	AT3G52400
					AT4G08870	AT3G52860
					AT4G08900	AT3G52920
					AT4G08920	AT3G52960
					AT4G09000	AT3G53040
					AT4G09010	AT3G53230
					AT4G09020	AT3G53320
					AT4G09040	AT3G53320
					AT4G09320	AT3G53320
					AT4G09620	AT3G53320
					AT4G09650	AT3G53340
					AT4G09670	AT3G53350
					AT4G09800	AT3G53350
					AT4G10260	AT3G53350
					AT4G10300	AT3G53350
					AT4G10340	AT3G53350
					AT4G10480	AT3G53520
					AT4G10750	AT3G53580
					AT4G10840	AT3G53740
					AT4G11010	AT3G53740
					AT4G11120	AT3G53740
					AT4G11150	AT3G54110
					AT4G11190	AT3G54170
					AT4G11210	AT3G54400
					AT4G11260	AT3G54470
					AT4G11290	AT3G54540
					AT4G11320	AT3G54540
					AT4G11380	AT3G54620
					AT4G11600	AT3G54620
					AT4G11740	AT3G54620
					AT4G11790	AT3G54620
					AT4G11820	AT3G54670
					AT4G11980	AT3G54760
					AT4G12060	AT3G54760
					AT4G12130	AT3G54760
					AT4G12250	AT3G55070
					AT4G12420	AT3G55280
					AT4G12600	AT3G55280
					AT4G12720	AT3G55410
					AT4G12730	AT3G55410
					AT4G12770	AT3G55440
					AT4G12800	AT3G55520
					AT4G12910	AT3G55520
					AT4G13180	AT3G55600
					AT4G13350	AT3G56070
					AT4G13360	AT3G56250
					AT4G13430	AT3G56250
					AT4G13650	AT3G56290
					AT4G13660	AT3G56290
					AT4G13670	AT3G56340
					AT4G13720	AT3G56490
					AT4G13850	AT3G56490
					AT4G13860	AT3G56720
					AT4G13930	AT3G56720
					AT4G13940	AT3G56850
					AT4G14000	AT3G56860
					AT4G14030	AT3G56990
					AT4G14040	AT3G57320
					AT4G14060	AT3G57440
					AT4G14210	AT3G57610
					AT4G14300	AT3G57810
					AT4G14320	AT3G57870
					AT4G14342	AT3G57880
					AT4G14430	AT3G57890
					AT4G14540	AT3G57910
					AT4G14570	AT3G57930
					AT4G14680	AT3G58600
					AT4G14710	AT3G58600
					AT4G14800	AT3G58620
					AT4G14880	AT3G58680
					AT4G14890	AT3G58680
					AT4G14910	AT3G58680
					AT4G14960	AT3G58840
					AT4G15000	AT3G58840
					AT4G15110	AT3G58840
					AT4G15390	AT3G58840
					AT4G15410	AT3G58840
					AT4G15510	AT3G58840
					AT4G15530	AT3G59290
					AT4G15540	AT3G59430
					AT4G15545	AT3G59760
					AT4G15802	AT3G59760
					AT4G15930	AT3G59800
					AT4G15940	AT3G59820
					AT4G16060	AT3G59820
					AT4G16143	AT3G59840
					AT4G16155	AT3G59980
					AT4G16260	AT3G60210
					AT4G16450	AT3G60210
					AT4G16500	AT3G60240
					AT4G16550	AT3G60240
					AT4G16660	AT3G60240
					AT4G16760	AT3G60240
					AT4G16830	AT3G60240
					AT4G16920	AT3G60240
					AT4G17040	AT3G60380
					AT4G17050	AT3G60380
					AT4G17090	AT4G00100
					AT4G17100	AT4G00100
					AT4G17260	AT4G00100
					AT4G17300	AT4G00100
					AT4G17330	AT3G60810
					AT4G17390	AT3G61050
					AT4G17470	AT3G61140
					AT4G17510	AT3G61140
					AT4G17520	AT3G61260
					AT4G17530	AT3G61260
					AT4G17600	AT3G61260
					AT4G17740	AT3G61260
					AT4G17830	AT3G61415
					AT4G17870	AT3G61670
					AT4G18040	AT3G61670
					AT4G18100	AT3G62120
					AT4G18320	AT3G62140
					AT4G18370	AT3G62140
					AT4G18440	AT3G62330
					AT4G18480	AT3G62530
					AT4G18800	AT3G62530
					AT4G18810	AT3G62550
					AT4G18905	AT3G62600
					AT4G18930	AT3G62600
					AT4G18970	AT3G62600
					AT4G19003	AT3G62600
					AT4G19006	AT3G62790
					AT4G19170	AT3G62790
					AT4G19810	AT3G62790
					AT4G19830	AT3G62800
					AT4G19865	AT3G62830
					AT4G19880	AT3G62940
					AT4G20260	AT3G62940
					AT4G20360	AT3G62940
					AT4G20520	AT3G63460
					AT4G20850	AT3G63490
					AT4G20860	AT4G00238
					AT4G20890	AT4G00390
					AT4G20960	AT4G00390
					AT4G21110	AT4G00530
					AT4G21150	AT4G00752
					AT4G21160	AT4G00752
					AT4G21210	AT4G00752
					AT4G21270	AT4G00830
					AT4G21280	AT4G00830
					AT4G21400	AT4G00830
					AT4G21445	AT4G00850
					AT4G21580	AT4G00860
					AT4G21650	AT4G01000
					AT4G21860	AT4G01000
					AT4G21870	AT4G01000
					AT4G21960	AT4G01000
					AT4G22150	AT4G01100
					AT4G22220	AT4G01120
					AT4G22240	AT4G01290
					AT4G22310	AT4G01290
					AT4G22485	AT4G01290
					AT4G22670	AT4G01310
					AT4G22890	AT4G01660
					AT4G22930	AT4G01895
					AT4G23100	AT4G01895
					AT4G23160	AT4G01900
					AT4G23430	AT4G01900
					AT4G23460	AT4G02110
					AT4G23600	AT4G02110
					AT4G23630	AT4G02230
					AT4G23650	AT4G02230
					AT4G23670	AT4G02230
					AT4G23680	AT4G02400
					AT4G23690	AT4G02400
					AT4G23730	AT4G02450
					AT4G23760	AT4G02560
					AT4G23850	AT4G02590
					AT4G23890	AT4G02720
					AT4G24190	AT4G02720
					AT4G24220	AT4G02720
					AT4G24280	AT4G03350
					AT4G24510	AT4G03180
					AT4G24620	AT4G03180
					AT4G24680	AT4G03250
					AT4G24770	AT4G03250
					AT4G24800	AT4G03430
					AT4G24820	AT4G03620
					AT4G24830	AT4G04210
					AT4G24930	AT4G04210
					AT4G25050	AT4G04210
					AT4G25080	AT4G04210
					AT4G25100	AT4G04210
					AT4G25130	AT4G04210
					AT4G25210	AT4G04614
					AT4G25240	AT4G04614
					AT4G25370	AT4G04614
					AT4G25450	AT4G04950
[truncated: 1,011 more rows]

## Sheet: Tab S9b
Table S9b. Novel ubiquitinated proteins identified in the present work.
AGI	name
AT1G01580	ATFRO2, FRD1, FRO2, ferric reduction oxidase 2
AT1G01650	ATSPPL4, SPPL4, SIGNAL PEPTIDE PEPTIDASE-LIKE 4
AT1G04160	ATXIB, XI-8, XI-B, XIB, myosin XI B
AT1G04650	unknown protein
AT1G04760	ATVAMP726, VAMP726, vesicle-associated membrane protein 726
AT1G06400	ARA-2, ARA2, ATRAB11E, ATRABA1A, Ras-related small GTP-binding family protein
AT1G08090	ACH1, ATNRT2.1, ATNRT2:1, LIN1, NRT2, NRT2.1, NRT2:1, NRT2;1AT, nitrate transporter 2:1
AT1G08920	ESL1, ERD (early response to dehydration) six-like 1
AT1G08930	ERD6, Major facilitator superfamily protein
AT1G09070	(AT)SRC2, SRC2, soybean gene regulated by cold-2
AT1G10130	ATECA3, ECA3, endoplasmic reticulum-type calcium-transporting ATPase 3
AT1G11670	MATE efflux family protein
AT1G11680	CYP51, CYP51A2, CYP51G1, EMB1738, CYTOCHROME P450 51G1
AT1G13110	CYP71B7, cytochrome P450, family 71 subfamily B, polypeptide 7
AT1G13480	Protein of unknown function (DUF1262)
AT1G14160	Uncharacterised protein family (UPF0497)
AT1G14290	SBH2, sphingoid base hydroxylase 2
AT1G14870	PCR2, PLANT CADMIUM RESISTANCE 2
AT1G18270	ketose-bisphosphate aldolase class-II family protein
AT1G18880	Major facilitator superfamily protein
AT1G19250	FMO1, flavin-dependent monooxygenase 1
AT1G19450	Major facilitator superfamily protein
AT1G19770	ATPUP14, PUP14, purine permease 14
AT1G20823	RING/U-box superfamily protein
AT1G21480	Exostosin family protein
AT1G26440	ATUPS5, UPS5, UPS5, ureide permease 5
AT1G29970	RPL18AA, 60S ribosomal protein L18A-1
AT1G32450	NRT1.5, nitrate transporter 1.5
AT1G33700	Beta-glucosidase, GBA2 type family protein
AT1G34750	Protein phosphatase 2C family protein
AT1G35510	O-fucosyltransferase family protein
AT1G43910	P-loop containing nucleoside triphosphate hydrolases superfamily protein
AT1G44800	nodulin MtN21 /EamA-like transporter family protein
AT1G48210	Protein kinase superfamily protein
AT1G51890	Leucine-rich repeat protein kinase family protein
AT1G53633	unknown protein
AT1G53840	ATPME1, PME1, pectin methylesterase 1
AT1G54440	Polynucleotidyl transferase, ribonuclease H fold protein with HRDC domain
AT1G58320	PLAC8 family protein
AT1G61180	LRR and NB-ARC domains-containing disease resistance protein
AT1G61250	SC3, secretory carrier 3
AT1G61350	ARM repeat superfamily protein
AT1G61360	S-locus lectin protein kinase family protein
AT1G61670	Lung seven transmembrane receptor family protein
AT1G63830	PLAC8 family protein
AT1G64400	LACS3, AMP-dependent synthetase and ligase family protein
AT1G67870	glycine-rich protein
AT1G68220	Protein of unknown function (DUF1218)
AT1G70530	CRK3, cysteine-rich RLK (RECEPTOR-like protein kinase) 3
AT1G72890	Disease resistance protein (TIR-NBS class)
AT1G75220	Major facilitator superfamily protein
AT1G76090	SMT3, sterol methyltransferase 3
AT1G76700	DNAJ heat shock N-terminal domain-containing protein
AT1G76900	AtTLP1, TLP1, tubby like protein 1
AT1G77885	unknown protein
AT1G78000	SEL1, SULTR1;2, sulfate transporter 1;2
AT1G80660	AHA9, HA9, H(+)-ATPase 9
AT1G80690	PPPDE putative thiol peptidase family protein
AT2G01600	ENTH/ANTH/VHS superfamily protein
AT2G07050	CAS1, cycloartenol synthase 1
AT2G13650	GONST1, golgi nucleotide sugar transporter 1
AT2G16390	CHR35, DMS1, DRD1, SNF2 domain-containing protein / helicase domain-containing protein
AT2G16850	PIP2;8, PIP3B, plasma membrane intrinsic protein 2;8
AT2G17440	PIRL5, plant intracellular ras group-related LRR 5
AT2G17820	AHK1, ATHK1, HK1, histidine kinase 1
AT2G18360	alpha/beta-Hydrolases superfamily protein
AT2G18730	ATDGK3, DGK3, diacylglycerol kinase 3
AT2G19350	Eukaryotic protein of unknown function (DUF872)
AT2G20780	Major facilitator superfamily protein
AT2G22660	Protein of unknown function (duplicated DUF1399)
AT2G23770	protein kinase family protein / peptidoglycan-binding LysM domain-containing protein
AT2G24520	AHA5, HA5, H(+)-ATPase 5
AT2G24720	ATGLR2.2, GLR2.2, glutamate receptor 2.2
AT2G24762	AtGDU4, GDU4, glutamine dumper 4
AT2G25790	Leucine-rich receptor-like protein kinase family protein
AT2G26890	GRV2, KAM2, DNAJ heat shock N-terminal domain-containing protein
AT2G27080	Late embryogenesis abundant (LEA) hydroxyproline-rich glycoprotein family
AT2G27370	Uncharacterised protein family (UPF0497)
AT2G28780	unknown protein
AT2G28860	CYP710A4, cytochrome P450, family 710, subfamily A, polypeptide 4
AT2G29220	Concanavalin A-like lectin protein kinase family protein
AT2G30770	CYP71A13, cytochrome P450, family 71, subfamily A, polypeptide 13
AT2G31880	EVR, SOBIR1, Leucine-rich repeat protein kinase family protein
AT2G32270	ZIP3, zinc transporter 3 precursor
AT2G34390	NIP2;1, NLM4, NOD26-like intrinsic protein 2;1
AT2G39200	ATMLO12, MLO12, Seven transmembrane MLO family protein
AT2G39410	alpha/beta-Hydrolases superfamily protein
AT2G39420	alpha/beta-Hydrolases superfamily protein
AT2G39480	PGP6, P-glycoprotein 6
AT2G40095	Alpha/beta hydrolase related protein
AT2G40900	nodulin MtN21 /EamA-like transporter family protein
AT2G42350	RING/U-box superfamily protein
AT2G42500	PP2A-3, protein phosphatase 2A-3
AT2G45170	ATATG8E, ATG8E, AUTOPHAGY 8E
AT2G47560	RING/U-box superfamily protein
AT3G01680	CONTAINS InterPro DOMAIN/s: Mediator complex subunit Med28 (InterPro:IPR021640); BEST Arabidopsis thaliana protein match is: unknown protein (TAIR:AT3G01670.1); Has 122 Blast hits to 112 proteins in 13 species: Archae - 0; Bacteria - 0; Metazoa - 0; Fungi - 0; Plants - 122; Viruses - 0; Other Eukaryotes - 0 (source: NCBI BLink).
AT3G04110	ATGLR1.1, GLR1, GLR1.1, glutamate receptor 1.1
AT3G09020	alpha 1,4-glycosyltransferase family protein
AT3G09470	Major facilitator superfamily protein
AT3G10980	PLAC8 family protein
AT3G13620	Amino acid permease family protein
AT3G13772	AtTMN7, TMN7, transmembrane nine 7
AT3G15355	PFU1, UBC25, ubiquitin-conjugating enzyme 25
AT3G15380	Plasma-membrane choline transporter family protein
AT3G23190	HR-like lesion-inducing protein-related
AT3G23550	MATE efflux family protein
AT3G24160	PMP, putative type 1 membrane protein
AT3G25190	Vacuolar iron transporter (VIT) family protein
AT3G25600	Calcium-binding EF-hand family protein
AT3G27770	unknown protein
AT3G28180	ATCSLC04, ATCSLC4, CSLC04, CSLC04, CSLC4, Cellulose-synthase-like C4
AT3G28510	P-loop containing nucleoside triphosphate hydrolases superfamily protein
AT3G29034	unknown protein
AT3G29310	calmodulin-binding protein-related
AT3G44550	FAR5, fatty acid reductase 5
AT3G45330	Concanavalin A-like lectin protein kinase family protein
AT3G45410	Concanavalin A-like lectin protein kinase family protein
AT3G45650	NAXT1, nitrate excretion transporter1
AT3G45710	Major facilitator superfamily protein
AT3G46330	MEE39, Leucine-rich repeat protein kinase family protein
AT3G47210	Plant protein of unknown function (DUF247)
AT3G47460	ATSMC2, Structural maintenance of chromosomes (SMC) family protein
AT3G47730	ABCA2, ATATH1, ATH1, ATP-binding cassette A2
AT3G51670	SEC14 cytosolic factor family protein / phosphoglyceride transfer family protein
AT3G51740	IMK2, inflorescence meristem receptor-like kinase 2
AT3G52290	IQD3, IQ-domain 3
AT3G54840	ARA-6, ARA6, ATRAB5C, ATRABF1, RABF1, Ras-related small GTP-binding family protein
AT3G56000	ATCSLA14, CSLA14, cellulose synthase like A14
AT3G58060	Cation efflux family protein
AT3G60330	AHA7, HA7, H(+)-ATPase 7
AT3G61810	Glycosyl hydrolase family 17 protein
AT3G62860	alpha/beta-Hydrolases superfamily protein
AT3G63080	ATGPX5, GPX5, MEE42, glutathione peroxidase 5
AT4G01440	nodulin MtN21 /EamA-like transporter family protein
AT4G01450	nodulin MtN21 /EamA-like transporter family protein
AT4G03390	SRF3, STRUBBELIG-receptor family 3
AT4G03560	ATCCH1, ATTPC1, FOU2, TPC1, TPC1, two-pore channel 1
AT4G04700	CPK27, calcium-dependent protein kinase 27
AT4G04960	Concanavalin A-like lectin protein kinase family protein
AT4G08620	SULTR1;1, sulphate transporter 1;1
AT4G09100	RING/U-box superfamily protein
AT4G09160	SEC14 cytosolic factor family protein / phosphoglyceride transfer family protein
AT4G10800	BEST Arabidopsis thaliana protein match is: BTB/POZ domain-containing protein (TAIR:AT3G05675.1); Has 1807 Blast hits to 1807 proteins in 277 species: Archae - 0; Bacteria - 0; Metazoa - 736; Fungi - 347; Plants - 385; Viruses - 0; Other Eukaryotes - 339 (source: NCBI BLink).
AT4G11730	Cation transporter/ E1-E2 ATPase family protein
AT4G13510	AMT1;1, ATAMT1, ATAMT1;1, ammonium transporter 1;1
AT4G14358	FUNCTIONS IN: molecular_function unknown; INVOLVED IN: biological_process unknown; LOCATED IN: cellular_component unknown; BEST Arabidopsis thaliana protein match is: nitrate transporter2.5 (TAIR:AT1G12940.1); Has 30201 Blast hits to 17322 proteins in 780 species: Archae - 12; Bacteria - 1396; Metazoa - 17338; Fungi - 3422; Plants - 5037; Viruses - 0; Other Eukaryotes - 2996 (source: NCBI BLink).
AT4G15080	DHHC-type zinc finger family protein
AT4G15470	Bax inhibitor-1 family protein
AT4G15920	Nodulin MtN3 family protein
AT4G17340	DELTA-TIP2, TIP2;2, tonoplast intrinsic protein 2;2
AT4G19690	ATIRT1, IRT1, iron-regulated transporter 1
AT4G21250	Sulfite exporter TauE/SafE family protein
AT4G21410	CRK29, cysteine-rich RLK (RECEPTOR-like protein kinase) 29
AT4G21790	ATTOM1, TOM1, tobamovirus multiplication 1
AT4G21910	MATE efflux family protein
AT4G22710	CYP706A2, cytochrome P450, family 706, subfamily A, polypeptide 2
AT4G25090	Riboflavin synthase-like superfamily protein
AT4G31730	GDU1, glutamine dumper 1
AT4G31970	CYP82C2, cytochrome P450, family 82, subfamily C, polypeptide 2
AT4G32390	Nucleotide-sugar transporter family protein
AT4G33920	Protein phosphatase 2C family protein
AT4G34640	ERG9, SQS1, squalene synthase 1
AT4G37060	AtPLAIVB, PLA IVB, PLP5, PATATIN-like protein 5
AT4G37070	AtPLAIVA, PLA IVA, PLP1, Acyl transferase/acyl hydrolase/lysophospholipase superfamily protein
AT4G37900	Protein of unknown function (duplicated DUF1399)
AT4G38010	Pentatricopeptide repeat (PPR-like) superfamily protein
AT4G38250	Transmembrane amino acid transporter family protein
AT4G38540	FAD/NAD(P)-binding oxidoreductase family protein
AT4G39220	ATRER1A, Rer1 family protein
AT4G39840	unknown protein
AT5G05400	LRR and NB-ARC domains-containing disease resistance protein
AT5G06740	Concanavalin A-like lectin protein kinase family protein
AT5G10840	Endomembrane protein 70 protein family
AT5G10960	Polynucleotidyl transferase, ribonuclease H-like superfamily protein
AT5G13740	ZIF1, zinc induced facilitator 1
AT5G23450	ATLCBK1, LCBK1, long-chain base (LCB) kinase 1
AT5G25930	Protein kinase family protein with leucine-rich repeat domain
AT5G37450	Leucine-rich repeat protein kinase family protein
AT5G37640	UBQ9, ubiquitin 9
AT5G40780	LHT1, lysine histidine transporter 1
AT5G42090	Lung seven transmembrane receptor family protein
AT5G43370	APT1, PHT1;2, PHT2, phosphate transporter 2
AT5G44610	MAP18, PCAP2, microtubule-associated protein 18
AT5G45480	Protein of unknown function (DUF594)
AT5G45490	P-loop containing nucleoside triphosphate hydrolases superfamily protein
AT5G45500	RNI-like superfamily protein
AT5G47450	ATTIP2;3, DELTA-TIP3, TIP2;3, tonoplast intrinsic protein 2;3
AT5G49660	Leucine-rich repeat transmembrane protein kinase family protein
AT5G49770	Leucine-rich repeat protein kinase family protein
AT5G50020	DHHC-type zinc finger family protein
AT5G51060	ATRBOHC, RBOHC, RHD2, NADPH/respiratory burst oxidase protein D
AT5G52600	AtMYB82, MYB82, myb domain protein 82
AT5G54110	ATMAMI, MAMI, membrane-associated mannitol-induced
AT5G57480	P-loop containing nucleoside triphosphate hydrolases superfamily protein
AT5G57685	ATGDU3, GDU3, LSB1, glutamine dumper 3
AT5G58300	Leucine-rich repeat protein kinase family protein
AT5G58700	ATPLC4, PLC4, phosphatidylinositol-speciwc phospholipase C4
AT5G58860	CYP86, CYP86A1, cytochrome P450, family 86, subfamily A, polypeptide 1
AT5G59260	Concanavalin A-like lectin protein kinase family protein
AT5G59520	ZIP2, ZRT/IRT-like protein 2
AT5G59680	Leucine-rich repeat protein kinase family protein
AT5G61900	BON, BON1, CPN1, Calcium-dependent phospholipid-binding Copine family protein
AT5G63710	Leucine-rich repeat protein kinase family protein
AT5G63900	Acyl-CoA N-acyltransferase with RING/FYVE/PHD-type zinc finger domain
AT5G64500	Major facilitator superfamily protein
AT5G65380	MATE efflux family protein
AT5G66600	Protein of unknown function, DUF547
